# Supplementary material for: A test of memory for stimulus sequences in great apes
Source: PLoS One. 2023 Sep 6;18(9):e0290546. doi: 10.1371/journal.pone.0290546 (PMC10482264; doi:10.1371/journal.pone.0290546)
Supplement: S1 Dataset — This file contains data from all included tests and an explanatory readme-file. (ZIP) [file pone.0290546.s002.zip]

Archive with 13 entries (12 files):
- Bonobo_human_data/
- Bonobo_human_data/01-MTS_kanzi.csv
- Bonobo_human_data/02-MTS_teco.csv
- Bonobo_human_data/03-DMTS_kanzi.csv
- Bonobo_human_data/04-DMTS_teco.csv
- Bonobo_human_data/05-SeqDis_kanzi.csv
- Bonobo_human_data/06-SeqDis_teco.csv
- Bonobo_human_data/07-SeqDis_maisha.csv
- Bonobo_human_data/08-SeqDis_nyota.csv
- Bonobo_human_data/09-SeqDis_humans.csv
- Bonobo_human_data/10-TraceTest_kanzi.csv
- Bonobo_human_data/11-TraceTest_teco.csv
- Bonobo_human_data/Readme.txt
