# Supplementary material for: A test of memory for stimulus sequences in great apes
Source: PLoS One. 2023 Sep 6;18(9):e0290546. doi: 10.1371/journal.pone.0290546 (PMC10482264; doi:10.1371/journal.pone.0290546)
Supplement: S1 Dataset — This file contains data from all included tests and an explanatory readme-file. (ZIP) [file pone.0290546.s002.zip › Bonobo_human_data/01-MTS_kanzi.csv]

freq_correct	subject	experiment	date	timestamp	trial	delay	sample	left_item	right_item	response	is_correct
0	kanzi	MTS	30/01/2019	19:44:23:380	1	na	yellowsquare	yellowsquare	bluesquare	bluesquare	FALSE
0.5	kanzi	MTS	30/01/2019	19:44:30:499	2	na	bluesquare	yellowsquare	bluesquare	bluesquare	TRUE
0.666666667	kanzi	MTS	30/01/2019	19:44:35:142	3	na	bluesquare	yellowsquare	bluesquare	bluesquare	TRUE
0.75	kanzi	MTS	30/01/2019	19:44:39:262	4	na	yellowsquare	bluesquare	yellowsquare	yellowsquare	TRUE
0.8	kanzi	MTS	30/01/2019	19:44:42:486	5	na	bluesquare	yellowsquare	bluesquare	bluesquare	TRUE
0.833333333	kanzi	MTS	30/01/2019	19:44:46:514	6	na	bluesquare	yellowsquare	bluesquare	bluesquare	TRUE
0.857142857	kanzi	MTS	30/01/2019	19:44:49:505	7	na	yellowsquare	bluesquare	yellowsquare	yellowsquare	TRUE
0.75	kanzi	MTS	30/01/2019	19:44:53:5	8	na	bluesquare	bluesquare	yellowsquare	yellowsquare	FALSE
0.666666667	kanzi	MTS	30/01/2019	19:45:00:919	9	na	bluesquare	bluesquare	yellowsquare	yellowsquare	FALSE
0.6	kanzi	MTS	30/01/2019	19:45:08:265	10	na	yellowsquare	bluesquare	yellowsquare	bluesquare	FALSE
0.545454545	kanzi	MTS	30/01/2019	19:45:15:151	11	na	yellowsquare	yellowsquare	bluesquare	bluesquare	FALSE
0.583333333	kanzi	MTS	30/01/2019	19:45:22:256	12	na	yellowsquare	bluesquare	yellowsquare	yellowsquare	TRUE
0.615384615	kanzi	MTS	30/01/2019	19:45:25:675	13	na	yellowsquare	bluesquare	yellowsquare	yellowsquare	TRUE
0.571428571	kanzi	MTS	30/01/2019	19:45:30:94	14	na	yellowsquare	yellowsquare	bluesquare	bluesquare	FALSE
0.533333333	kanzi	MTS	30/01/2019	19:45:37:7	15	na	bluesquare	bluesquare	yellowsquare	yellowsquare	FALSE
0.5625	kanzi	MTS	30/01/2019	19:45:44:210	16	na	bluesquare	bluesquare	yellowsquare	bluesquare	TRUE
0.588235294	kanzi	MTS	30/01/2019	19:45:47:410	17	na	bluesquare	bluesquare	yellowsquare	bluesquare	TRUE
0.555555556	kanzi	MTS	30/01/2019	19:45:50:572	18	na	yellowsquare	bluesquare	yellowsquare	bluesquare	FALSE
0.526315789	kanzi	MTS	30/01/2019	19:45:57:418	19	na	bluesquare	bluesquare	yellowsquare	yellowsquare	FALSE
0.5	kanzi	MTS	30/01/2019	19:46:04:386	20	na	bluesquare	bluesquare	yellowsquare	yellowsquare	FALSE
0.55	kanzi	MTS	30/01/2019	19:46:11:489	21	na	bluesquare	yellowsquare	bluesquare	bluesquare	TRUE
0.5	kanzi	MTS	30/01/2019	19:46:14:581	22	na	yellowsquare	yellowsquare	bluesquare	bluesquare	FALSE
0.45	kanzi	MTS	30/01/2019	19:46:30:794	23	na	bluesquare	yellowsquare	bluesquare	yellowsquare	FALSE
0.45	kanzi	MTS	30/01/2019	19:46:37:947	24	na	yellowsquare	yellowsquare	bluesquare	yellowsquare	TRUE
0.4	kanzi	MTS	30/01/2019	19:46:42:42	25	na	yellowsquare	yellowsquare	bluesquare	bluesquare	FALSE
0.4	kanzi	MTS	30/01/2019	19:46:49:322	26	na	yellowsquare	bluesquare	yellowsquare	yellowsquare	TRUE
0.4	kanzi	MTS	30/01/2019	19:46:53:282	27	na	yellowsquare	yellowsquare	bluesquare	yellowsquare	TRUE
0.45	kanzi	MTS	30/01/2019	19:46:56:971	28	na	yellowsquare	yellowsquare	bluesquare	yellowsquare	TRUE
0.45	kanzi	MTS	30/01/2019	19:47:00:267	29	na	bluesquare	yellowsquare	bluesquare	yellowsquare	FALSE
0.45	kanzi	MTS	30/01/2019	19:47:07:595	30	na	yellowsquare	yellowsquare	bluesquare	bluesquare	FALSE
0.5	kanzi	MTS	30/01/2019	19:47:17:829	31	na	yellowsquare	bluesquare	yellowsquare	yellowsquare	TRUE
0.45	kanzi	MTS	30/01/2019	19:47:20:788	32	na	bluesquare	yellowsquare	bluesquare	yellowsquare	FALSE
0.4	kanzi	MTS	30/01/2019	19:47:28:247	33	na	bluesquare	bluesquare	yellowsquare	yellowsquare	FALSE
0.45	kanzi	MTS	30/01/2019	19:47:37:328	34	na	yellowsquare	yellowsquare	bluesquare	yellowsquare	TRUE
0.45	kanzi	MTS	30/01/2019	19:47:41:420	35	na	bluesquare	yellowsquare	bluesquare	yellowsquare	FALSE
0.4	kanzi	MTS	30/01/2019	19:47:49:2	36	na	yellowsquare	yellowsquare	bluesquare	bluesquare	FALSE
0.4	kanzi	MTS	30/01/2019	19:47:58:311	37	na	bluesquare	bluesquare	yellowsquare	bluesquare	TRUE
0.4	kanzi	MTS	30/01/2019	19:48:02:881	38	na	yellowsquare	yellowsquare	bluesquare	bluesquare	FALSE
0.45	kanzi	MTS	30/01/2019	19:48:09:880	39	na	bluesquare	yellowsquare	bluesquare	bluesquare	TRUE
0.5	kanzi	MTS	30/01/2019	19:48:14:575	40	na	yellowsquare	yellowsquare	bluesquare	yellowsquare	TRUE
0.5	kanzi	MTS	30/01/2019	19:48:19:246	41	na	yellowsquare	bluesquare	yellowsquare	yellowsquare	TRUE
0.55	kanzi	MTS	30/01/2019	19:48:22:833	42	na	yellowsquare	yellowsquare	bluesquare	yellowsquare	TRUE
0.55	kanzi	MTS	30/01/2019	19:48:27:640	43	na	yellowsquare	yellowsquare	bluesquare	bluesquare	FALSE
0.55	kanzi	MTS	30/01/2019	19:48:34:436	44	na	yellowsquare	yellowsquare	bluesquare	yellowsquare	TRUE
0.55	kanzi	MTS	30/01/2019	19:48:37:560	45	na	bluesquare	yellowsquare	bluesquare	yellowsquare	FALSE
0.55	kanzi	MTS	30/01/2019	19:48:44:979	46	na	bluesquare	bluesquare	yellowsquare	bluesquare	TRUE
0.55	kanzi	MTS	30/01/2019	19:48:48:255	47	na	bluesquare	bluesquare	yellowsquare	bluesquare	TRUE
0.5	kanzi	MTS	30/01/2019	19:48:52:95	48	na	yellowsquare	bluesquare	yellowsquare	bluesquare	FALSE
0.55	kanzi	MTS	30/01/2019	19:48:59:594	49	na	bluesquare	yellowsquare	bluesquare	bluesquare	TRUE
0.6	kanzi	MTS	30/01/2019	19:49:03:317	50	na	bluesquare	bluesquare	yellowsquare	bluesquare	TRUE
0.55	kanzi	MTS	30/01/2019	19:49:06:809	51	na	yellowsquare	bluesquare	yellowsquare	bluesquare	FALSE
0.55	kanzi	MTS	30/01/2019	19:49:14:669	52	na	bluesquare	yellowsquare	bluesquare	yellowsquare	FALSE
0.55	kanzi	MTS	30/01/2019	19:49:21:730	53	na	yellowsquare	yellowsquare	bluesquare	bluesquare	FALSE
0.5	kanzi	MTS	30/01/2019	19:49:29:240	54	na	bluesquare	bluesquare	yellowsquare	yellowsquare	FALSE
0.55	kanzi	MTS	30/01/2019	19:49:36:184	55	na	bluesquare	bluesquare	yellowsquare	bluesquare	TRUE
0.55	kanzi	MTS	30/01/2019	19:49:40:438	56	na	yellowsquare	bluesquare	yellowsquare	bluesquare	FALSE
0.5	kanzi	MTS	30/01/2019	19:49:47:868	57	na	bluesquare	yellowsquare	bluesquare	yellowsquare	FALSE
0.5	kanzi	MTS	30/01/2019	19:49:54:851	58	na	bluesquare	bluesquare	yellowsquare	yellowsquare	FALSE
0.5	kanzi	MTS	30/01/2019	19:50:02:878	59	na	yellowsquare	yellowsquare	bluesquare	yellowsquare	TRUE
0.45	kanzi	MTS	30/01/2019	19:50:08:627	60	na	bluesquare	bluesquare	yellowsquare	yellowsquare	FALSE
0.45	kanzi	MTS	30/01/2019	19:50:15:505	61	na	bluesquare	bluesquare	yellowsquare	bluesquare	TRUE
0.45	kanzi	MTS	30/01/2019	19:50:19:822	62	na	bluesquare	bluesquare	yellowsquare	bluesquare	TRUE
0.5	kanzi	MTS	30/01/2019	19:50:24:340	63	na	bluesquare	bluesquare	yellowsquare	bluesquare	TRUE
0.5	kanzi	MTS	30/01/2019	19:50:29:878	64	na	yellowsquare	yellowsquare	bluesquare	yellowsquare	TRUE
0.5	kanzi	MTS	30/01/2019	19:50:33:496	65	na	bluesquare	yellowsquare	bluesquare	yellowsquare	FALSE
0.45	kanzi	MTS	30/01/2019	19:50:40:304	66	na	bluesquare	yellowsquare	bluesquare	yellowsquare	FALSE
0.4	kanzi	MTS	30/01/2019	19:50:47:61	67	na	bluesquare	bluesquare	yellowsquare	yellowsquare	FALSE
0.45	kanzi	MTS	30/01/2019	19:50:53:760	68	na	bluesquare	bluesquare	yellowsquare	bluesquare	TRUE
0.45	kanzi	MTS	30/01/2019	19:50:57:962	69	na	bluesquare	bluesquare	yellowsquare	bluesquare	TRUE
0.45	kanzi	MTS	30/01/2019	19:51:01:607	70	na	bluesquare	bluesquare	yellowsquare	bluesquare	TRUE
0.5	kanzi	MTS	30/01/2019	19:51:06:89	71	na	bluesquare	bluesquare	yellowsquare	bluesquare	TRUE
0.55	kanzi	MTS	30/01/2019	19:51:10:489	72	na	yellowsquare	yellowsquare	bluesquare	yellowsquare	TRUE
0.6	kanzi	MTS	30/01/2019	19:51:13:708	73	na	bluesquare	bluesquare	yellowsquare	bluesquare	TRUE
0.65	kanzi	MTS	30/01/2019	19:51:20:530	74	na	bluesquare	bluesquare	yellowsquare	bluesquare	TRUE
0.65	kanzi	MTS	30/01/2019	19:51:23:868	75	na	bluesquare	bluesquare	yellowsquare	bluesquare	TRUE
0.7	kanzi	MTS	30/01/2019	19:51:26:906	76	na	bluesquare	bluesquare	yellowsquare	bluesquare	TRUE
0.7	kanzi	MTS	30/01/2019	19:51:30:519	77	na	bluesquare	yellowsquare	bluesquare	yellowsquare	FALSE
0.75	kanzi	MTS	30/01/2019	19:51:37:403	78	na	yellowsquare	bluesquare	yellowsquare	yellowsquare	TRUE
0.7	kanzi	MTS	30/01/2019	19:51:42:702	79	na	bluesquare	yellowsquare	bluesquare	yellowsquare	FALSE
0.7	kanzi	MTS	30/01/2019	19:51:49:372	80	na	bluesquare	yellowsquare	bluesquare	yellowsquare	FALSE
0.65	kanzi	MTS	30/01/2019	19:51:56:806	81	na	bluesquare	yellowsquare	bluesquare	yellowsquare	FALSE
0.65	kanzi	MTS	30/01/2019	19:52:03:645	82	na	yellowsquare	bluesquare	yellowsquare	yellowsquare	TRUE
0.65	kanzi	MTS	30/01/2019	19:52:08:131	83	na	yellowsquare	yellowsquare	bluesquare	yellowsquare	TRUE
0.6	kanzi	MTS	30/01/2019	19:52:11:493	84	na	bluesquare	yellowsquare	bluesquare	yellowsquare	FALSE
0.6	kanzi	MTS	30/01/2019	19:52:18:364	85	na	bluesquare	yellowsquare	bluesquare	yellowsquare	FALSE
0.6	kanzi	MTS	30/01/2019	19:52:25:270	86	na	yellowsquare	yellowsquare	bluesquare	bluesquare	FALSE
0.65	kanzi	MTS	30/01/2019	19:52:31:974	87	na	bluesquare	bluesquare	yellowsquare	bluesquare	TRUE
0.65	kanzi	MTS	30/01/2019	19:52:35:400	88	na	yellowsquare	yellowsquare	bluesquare	yellowsquare	TRUE
0.65	kanzi	MTS	30/01/2019	19:52:38:850	89	na	bluesquare	bluesquare	yellowsquare	bluesquare	TRUE
0.6	kanzi	MTS	30/01/2019	19:52:41:781	90	na	yellowsquare	bluesquare	yellowsquare	bluesquare	FALSE
0.55	kanzi	MTS	30/01/2019	19:52:48:488	91	na	bluesquare	yellowsquare	bluesquare	yellowsquare	FALSE
0.55	kanzi	MTS	30/01/2019	19:52:55:199	92	na	yellowsquare	bluesquare	yellowsquare	yellowsquare	TRUE
0.5	kanzi	MTS	30/01/2019	19:52:58:330	93	na	yellowsquare	bluesquare	yellowsquare	bluesquare	FALSE
0.45	kanzi	MTS	30/01/2019	19:53:05:305	94	na	yellowsquare	bluesquare	yellowsquare	bluesquare	FALSE
0.45	kanzi	MTS	30/01/2019	19:53:23:494	95	na	bluesquare	yellowsquare	bluesquare	bluesquare	TRUE
0.45	kanzi	MTS	30/01/2019	19:53:29:269	96	na	yellowsquare	bluesquare	yellowsquare	yellowsquare	TRUE
0.45	kanzi	MTS	30/01/2019	19:53:32:421	97	na	yellowsquare	bluesquare	yellowsquare	bluesquare	FALSE
0.45	kanzi	MTS	30/01/2019	19:53:43:43	98	na	yellowsquare	yellowsquare	bluesquare	yellowsquare	TRUE
0.45	kanzi	MTS	30/01/2019	19:53:47:749	99	na	bluesquare	yellowsquare	bluesquare	yellowsquare	FALSE
0.45	kanzi	MTS	30/01/2019	19:53:54:623	100	na	bluesquare	bluesquare	yellowsquare	yellowsquare	FALSE
0.5	kanzi	MTS	30/01/2019	19:54:01:370	101	na	bluesquare	bluesquare	yellowsquare	bluesquare	TRUE
0.5	kanzi	MTS	30/01/2019	19:54:04:786	102	na	bluesquare	bluesquare	yellowsquare	bluesquare	TRUE
0.5	kanzi	MTS	30/01/2019	19:54:08:156	103	na	bluesquare	bluesquare	yellowsquare	bluesquare	TRUE
0.55	kanzi	MTS	30/01/2019	19:54:11:290	104	na	bluesquare	bluesquare	yellowsquare	bluesquare	TRUE
0.6	kanzi	MTS	30/01/2019	19:54:14:366	105	na	yellowsquare	yellowsquare	bluesquare	yellowsquare	TRUE
0.65	kanzi	MTS	30/01/2019	19:54:18:44	106	na	bluesquare	bluesquare	yellowsquare	bluesquare	TRUE
0.65	kanzi	MTS	30/01/2019	19:54:21:609	107	na	yellowsquare	yellowsquare	bluesquare	yellowsquare	TRUE
0.6	kanzi	MTS	30/01/2019	19:54:25:131	108	na	yellowsquare	bluesquare	yellowsquare	bluesquare	FALSE
0.6	kanzi	MTS	30/01/2019	19:54:32:61	109	na	bluesquare	yellowsquare	bluesquare	bluesquare	TRUE
0.65	kanzi	MTS	30/01/2019	19:54:35:777	110	na	yellowsquare	yellowsquare	bluesquare	yellowsquare	TRUE
0.65	kanzi	MTS	30/01/2019	19:54:39:447	111	na	bluesquare	yellowsquare	bluesquare	yellowsquare	FALSE
0.65	kanzi	MTS	30/01/2019	19:54:46:206	112	na	bluesquare	yellowsquare	bluesquare	bluesquare	TRUE
0	kanzi	MTS	31/01/2019	19:49:09:957	1	na	bluesquare	bluesquare	yellowsquare	yellowsquare	FALSE
0.5	kanzi	MTS	31/01/2019	19:49:17:590	2	na	yellowsquare	bluesquare	yellowsquare	yellowsquare	TRUE
0.333333333	kanzi	MTS	31/01/2019	19:49:31:930	3	na	yellowsquare	yellowsquare	bluesquare	bluesquare	FALSE
0.25	kanzi	MTS	31/01/2019	19:49:39:559	4	na	bluesquare	bluesquare	yellowsquare	yellowsquare	FALSE
0.2	kanzi	MTS	31/01/2019	19:49:46:919	5	na	bluesquare	yellowsquare	bluesquare	yellowsquare	FALSE
0.166666667	kanzi	MTS	31/01/2019	19:49:54:158	6	na	bluesquare	bluesquare	yellowsquare	yellowsquare	FALSE
0.142857143	kanzi	MTS	31/01/2019	19:50:02:401	7	na	yellowsquare	bluesquare	yellowsquare	bluesquare	FALSE
0.25	kanzi	MTS	31/01/2019	19:50:11:3	8	na	yellowsquare	yellowsquare	bluesquare	yellowsquare	TRUE
0.333333333	kanzi	MTS	31/01/2019	19:50:16:284	9	na	bluesquare	bluesquare	yellowsquare	bluesquare	TRUE
0.4	kanzi	MTS	31/01/2019	19:50:19:723	10	na	bluesquare	bluesquare	yellowsquare	bluesquare	TRUE
0.454545455	kanzi	MTS	31/01/2019	19:50:29:184	11	na	yellowsquare	yellowsquare	bluesquare	yellowsquare	TRUE
0.416666667	kanzi	MTS	31/01/2019	19:50:34:281	12	na	bluesquare	yellowsquare	bluesquare	yellowsquare	FALSE
0.384615385	kanzi	MTS	31/01/2019	19:50:41:217	13	na	yellowsquare	yellowsquare	bluesquare	bluesquare	FALSE
0.357142857	kanzi	MTS	31/01/2019	19:50:47:940	14	na	yellowsquare	yellowsquare	bluesquare	bluesquare	FALSE
0.4	kanzi	MTS	31/01/2019	19:50:57:448	15	na	bluesquare	bluesquare	yellowsquare	bluesquare	TRUE
0.4375	kanzi	MTS	31/01/2019	19:51:06:697	16	na	bluesquare	bluesquare	yellowsquare	bluesquare	TRUE
0.470588235	kanzi	MTS	31/01/2019	19:51:12:445	17	na	bluesquare	bluesquare	yellowsquare	bluesquare	TRUE
0.444444444	kanzi	MTS	31/01/2019	19:51:17:371	18	na	bluesquare	bluesquare	yellowsquare	yellowsquare	FALSE
0.473684211	kanzi	MTS	31/01/2019	19:51:24:576	19	na	yellowsquare	yellowsquare	bluesquare	yellowsquare	TRUE
0.5	kanzi	MTS	31/01/2019	19:51:28:639	20	na	yellowsquare	yellowsquare	bluesquare	yellowsquare	TRUE
0.5	kanzi	MTS	31/01/2019	19:51:32:55	21	na	yellowsquare	bluesquare	yellowsquare	bluesquare	FALSE
0.5	kanzi	MTS	31/01/2019	19:51:39:219	22	na	bluesquare	bluesquare	yellowsquare	bluesquare	TRUE
0.5	kanzi	MTS	31/01/2019	19:51:42:466	23	na	yellowsquare	bluesquare	yellowsquare	bluesquare	FALSE
0.55	kanzi	MTS	31/01/2019	19:51:49:394	24	na	bluesquare	bluesquare	yellowsquare	bluesquare	TRUE
0.55	kanzi	MTS	31/01/2019	19:51:52:984	25	na	bluesquare	bluesquare	yellowsquare	yellowsquare	FALSE
0.55	kanzi	MTS	31/01/2019	19:52:00:119	26	na	bluesquare	bluesquare	yellowsquare	yellowsquare	FALSE
0.6	kanzi	MTS	31/01/2019	19:52:07:391	27	na	bluesquare	bluesquare	yellowsquare	bluesquare	TRUE
0.55	kanzi	MTS	31/01/2019	19:52:10:621	28	na	bluesquare	yellowsquare	bluesquare	yellowsquare	FALSE
0.5	kanzi	MTS	31/01/2019	19:52:17:817	29	na	yellowsquare	yellowsquare	bluesquare	bluesquare	FALSE
0.45	kanzi	MTS	31/01/2019	19:52:24:940	30	na	yellowsquare	bluesquare	yellowsquare	bluesquare	FALSE
0.4	kanzi	MTS	31/01/2019	19:52:31:874	31	na	yellowsquare	yellowsquare	bluesquare	bluesquare	FALSE
0.4	kanzi	MTS	31/01/2019	19:52:39:9	32	na	bluesquare	bluesquare	yellowsquare	yellowsquare	FALSE
0.4	kanzi	MTS	31/01/2019	19:52:48:622	33	na	bluesquare	yellowsquare	bluesquare	yellowsquare	FALSE
0.4	kanzi	MTS	31/01/2019	19:52:55:547	34	na	yellowsquare	bluesquare	yellowsquare	bluesquare	FALSE
0.4	kanzi	MTS	31/01/2019	19:53:02:441	35	na	bluesquare	yellowsquare	bluesquare	bluesquare	TRUE
0.4	kanzi	MTS	31/01/2019	19:53:05:506	36	na	yellowsquare	bluesquare	yellowsquare	yellowsquare	TRUE
0.35	kanzi	MTS	31/01/2019	19:53:08:613	37	na	yellowsquare	yellowsquare	bluesquare	bluesquare	FALSE
0.35	kanzi	MTS	31/01/2019	19:53:15:700	38	na	yellowsquare	bluesquare	yellowsquare	bluesquare	FALSE
0.3	kanzi	MTS	31/01/2019	19:53:23:391	39	na	yellowsquare	yellowsquare	bluesquare	bluesquare	FALSE
0.25	kanzi	MTS	31/01/2019	19:53:30:517	40	na	yellowsquare	bluesquare	yellowsquare	bluesquare	FALSE
0.25	kanzi	MTS	31/01/2019	19:53:39:356	41	na	yellowsquare	bluesquare	yellowsquare	bluesquare	FALSE
0.25	kanzi	MTS	31/01/2019	19:53:46:319	42	na	bluesquare	yellowsquare	bluesquare	bluesquare	TRUE
0.25	kanzi	MTS	31/01/2019	19:53:49:999	43	na	yellowsquare	yellowsquare	bluesquare	bluesquare	FALSE
0.25	kanzi	MTS	31/01/2019	19:53:57:260	44	na	bluesquare	bluesquare	yellowsquare	bluesquare	TRUE
0.25	kanzi	MTS	31/01/2019	19:54:02:91	45	na	bluesquare	bluesquare	yellowsquare	yellowsquare	FALSE
0.25	kanzi	MTS	31/01/2019	19:54:09:159	46	na	bluesquare	yellowsquare	bluesquare	yellowsquare	FALSE
0.2	kanzi	MTS	31/01/2019	19:54:16:26	47	na	bluesquare	bluesquare	yellowsquare	yellowsquare	FALSE
0.2	kanzi	MTS	31/01/2019	19:54:23:245	48	na	bluesquare	bluesquare	yellowsquare	yellowsquare	FALSE
0.25	kanzi	MTS	31/01/2019	19:54:30:434	49	na	bluesquare	bluesquare	yellowsquare	bluesquare	TRUE
0.25	kanzi	MTS	31/01/2019	19:54:33:608	50	na	yellowsquare	yellowsquare	bluesquare	bluesquare	FALSE
0.25	kanzi	MTS	31/01/2019	19:54:42:121	51	na	yellowsquare	bluesquare	yellowsquare	bluesquare	FALSE
0.3	kanzi	MTS	31/01/2019	19:54:49:279	52	na	yellowsquare	bluesquare	yellowsquare	yellowsquare	TRUE
0.3	kanzi	MTS	31/01/2019	19:54:53:218	53	na	bluesquare	bluesquare	yellowsquare	yellowsquare	FALSE
0.3	kanzi	MTS	31/01/2019	19:55:00:91	54	na	yellowsquare	yellowsquare	bluesquare	bluesquare	FALSE
0.3	kanzi	MTS	31/01/2019	19:55:07:194	55	na	yellowsquare	yellowsquare	bluesquare	yellowsquare	TRUE
0.3	kanzi	MTS	31/01/2019	19:55:10:454	56	na	yellowsquare	yellowsquare	bluesquare	yellowsquare	TRUE
0.35	kanzi	MTS	31/01/2019	19:55:13:547	57	na	yellowsquare	yellowsquare	bluesquare	yellowsquare	TRUE
0.4	kanzi	MTS	31/01/2019	19:55:18:501	58	na	yellowsquare	yellowsquare	bluesquare	yellowsquare	TRUE
0.4	kanzi	MTS	31/01/2019	19:55:22:423	59	na	bluesquare	yellowsquare	bluesquare	yellowsquare	FALSE
0.4	kanzi	MTS	31/01/2019	19:55:29:366	60	na	yellowsquare	yellowsquare	bluesquare	bluesquare	FALSE
0.4	kanzi	MTS	31/01/2019	19:55:36:391	61	na	bluesquare	bluesquare	yellowsquare	yellowsquare	FALSE
0.4	kanzi	MTS	31/01/2019	19:55:44:658	62	na	bluesquare	bluesquare	yellowsquare	bluesquare	TRUE
0.4	kanzi	MTS	31/01/2019	19:55:47:991	63	na	bluesquare	yellowsquare	bluesquare	yellowsquare	FALSE
0.4	kanzi	MTS	31/01/2019	19:55:55:3	64	na	bluesquare	yellowsquare	bluesquare	bluesquare	TRUE
0.45	kanzi	MTS	31/01/2019	19:55:59:27	65	na	bluesquare	yellowsquare	bluesquare	bluesquare	TRUE
0.5	kanzi	MTS	31/01/2019	19:56:02:450	66	na	bluesquare	yellowsquare	bluesquare	bluesquare	TRUE
0.55	kanzi	MTS	31/01/2019	19:56:06:228	67	na	yellowsquare	bluesquare	yellowsquare	yellowsquare	TRUE
0.6	kanzi	MTS	31/01/2019	19:56:10:347	68	na	bluesquare	yellowsquare	bluesquare	bluesquare	TRUE
0.55	kanzi	MTS	31/01/2019	19:56:15:119	69	na	bluesquare	bluesquare	yellowsquare	yellowsquare	FALSE
0.55	kanzi	MTS	31/01/2019	19:56:22:142	70	na	bluesquare	yellowsquare	bluesquare	yellowsquare	FALSE
0.6	kanzi	MTS	31/01/2019	19:56:30:111	71	na	yellowsquare	bluesquare	yellowsquare	yellowsquare	TRUE
0.6	kanzi	MTS	31/01/2019	19:56:34:236	72	na	yellowsquare	bluesquare	yellowsquare	yellowsquare	TRUE
0.6	kanzi	MTS	31/01/2019	19:56:37:427	73	na	yellowsquare	yellowsquare	bluesquare	bluesquare	FALSE
0.6	kanzi	MTS	31/01/2019	19:56:46:827	74	na	bluesquare	bluesquare	yellowsquare	yellowsquare	FALSE
0.55	kanzi	MTS	31/01/2019	19:56:53:791	75	na	yellowsquare	bluesquare	yellowsquare	bluesquare	FALSE
0.5	kanzi	MTS	31/01/2019	19:57:00:628	76	na	bluesquare	bluesquare	yellowsquare	yellowsquare	FALSE
0.45	kanzi	MTS	31/01/2019	19:57:07:586	77	na	yellowsquare	yellowsquare	bluesquare	bluesquare	FALSE
0.4	kanzi	MTS	31/01/2019	19:57:14:468	78	na	bluesquare	yellowsquare	bluesquare	yellowsquare	FALSE
0.45	kanzi	MTS	31/01/2019	19:57:21:551	79	na	yellowsquare	bluesquare	yellowsquare	yellowsquare	TRUE
0.45	kanzi	MTS	31/01/2019	19:57:25:207	80	na	yellowsquare	yellowsquare	bluesquare	bluesquare	FALSE
0.5	kanzi	MTS	31/01/2019	19:57:32:251	81	na	yellowsquare	bluesquare	yellowsquare	yellowsquare	TRUE
0.5	kanzi	MTS	31/01/2019	19:57:35:618	82	na	bluesquare	yellowsquare	bluesquare	bluesquare	TRUE
0.5	kanzi	MTS	31/01/2019	19:57:41:277	83	na	yellowsquare	yellowsquare	bluesquare	bluesquare	FALSE
0.5	kanzi	MTS	31/01/2019	19:57:48:327	84	na	bluesquare	bluesquare	yellowsquare	bluesquare	TRUE
0.45	kanzi	MTS	31/01/2019	19:57:51:307	85	na	yellowsquare	bluesquare	yellowsquare	bluesquare	FALSE
0.4	kanzi	MTS	31/01/2019	19:58:01:331	86	na	yellowsquare	bluesquare	yellowsquare	bluesquare	FALSE
0.4	kanzi	MTS	31/01/2019	19:58:08:344	87	na	bluesquare	yellowsquare	bluesquare	bluesquare	TRUE
0.4	kanzi	MTS	31/01/2019	19:58:11:447	88	na	bluesquare	yellowsquare	bluesquare	bluesquare	TRUE
0.45	kanzi	MTS	31/01/2019	19:58:14:632	89	na	yellowsquare	bluesquare	yellowsquare	yellowsquare	TRUE
0.5	kanzi	MTS	31/01/2019	19:58:17:984	90	na	bluesquare	yellowsquare	bluesquare	bluesquare	TRUE
0.5	kanzi	MTS	31/01/2019	19:58:20:944	91	na	yellowsquare	bluesquare	yellowsquare	yellowsquare	TRUE
0.45	kanzi	MTS	31/01/2019	19:58:23:843	92	na	yellowsquare	yellowsquare	bluesquare	bluesquare	FALSE
0.45	kanzi	MTS	31/01/2019	19:58:31:304	93	na	yellowsquare	yellowsquare	bluesquare	bluesquare	FALSE
0.45	kanzi	MTS	31/01/2019	19:58:38:101	94	na	bluesquare	yellowsquare	bluesquare	yellowsquare	FALSE
0.5	kanzi	MTS	31/01/2019	19:58:45:459	95	na	yellowsquare	bluesquare	yellowsquare	yellowsquare	TRUE
0.5	kanzi	MTS	31/01/2019	19:58:48:599	96	na	bluesquare	bluesquare	yellowsquare	yellowsquare	FALSE
0.55	kanzi	MTS	31/01/2019	19:58:55:596	97	na	yellowsquare	bluesquare	yellowsquare	yellowsquare	TRUE
0.6	kanzi	MTS	31/01/2019	19:58:58:948	98	na	yellowsquare	bluesquare	yellowsquare	yellowsquare	TRUE
0.55	kanzi	MTS	31/01/2019	19:59:01:984	99	na	bluesquare	bluesquare	yellowsquare	yellowsquare	FALSE
0.6	kanzi	MTS	31/01/2019	19:59:08:944	100	na	bluesquare	bluesquare	yellowsquare	bluesquare	TRUE
0.55	kanzi	MTS	31/01/2019	19:59:12:348	101	na	bluesquare	yellowsquare	bluesquare	yellowsquare	FALSE
0.5	kanzi	MTS	31/01/2019	19:59:19:833	102	na	bluesquare	bluesquare	yellowsquare	yellowsquare	FALSE
0.55	kanzi	MTS	31/01/2019	19:59:26:991	103	na	yellowsquare	yellowsquare	bluesquare	yellowsquare	TRUE
0.55	kanzi	MTS	31/01/2019	19:59:31:927	104	na	yellowsquare	yellowsquare	bluesquare	yellowsquare	TRUE
0.6	kanzi	MTS	31/01/2019	19:59:35:154	105	na	bluesquare	yellowsquare	bluesquare	bluesquare	TRUE
0.65	kanzi	MTS	31/01/2019	19:59:39:292	106	na	bluesquare	yellowsquare	bluesquare	bluesquare	TRUE
0.65	kanzi	MTS	31/01/2019	19:59:42:332	107	na	bluesquare	yellowsquare	bluesquare	bluesquare	TRUE
0.65	kanzi	MTS	31/01/2019	19:59:45:496	108	na	bluesquare	yellowsquare	bluesquare	bluesquare	TRUE
0.6	kanzi	MTS	31/01/2019	19:59:49:488	109	na	yellowsquare	bluesquare	yellowsquare	bluesquare	FALSE
0.6	kanzi	MTS	31/01/2019	19:59:56:348	110	na	yellowsquare	bluesquare	yellowsquare	yellowsquare	TRUE
0.55	kanzi	MTS	31/01/2019	19:59:59:338	111	na	bluesquare	bluesquare	yellowsquare	yellowsquare	FALSE
0.55	kanzi	MTS	31/01/2019	20:00:06:226	112	na	bluesquare	yellowsquare	bluesquare	yellowsquare	FALSE
0.6	kanzi	MTS	31/01/2019	20:00:13:7	113	na	bluesquare	yellowsquare	bluesquare	bluesquare	TRUE
0.65	kanzi	MTS	31/01/2019	20:00:15:788	114	na	bluesquare	yellowsquare	bluesquare	bluesquare	TRUE
0.6	kanzi	MTS	31/01/2019	20:00:19:391	115	na	yellowsquare	yellowsquare	bluesquare	bluesquare	FALSE
0.6	kanzi	MTS	31/01/2019	20:00:26:676	116	na	yellowsquare	yellowsquare	bluesquare	bluesquare	FALSE
0.55	kanzi	MTS	31/01/2019	20:00:33:751	117	na	bluesquare	yellowsquare	bluesquare	yellowsquare	FALSE
0.55	kanzi	MTS	31/01/2019	20:00:40:691	118	na	bluesquare	yellowsquare	bluesquare	bluesquare	TRUE
0.55	kanzi	MTS	31/01/2019	20:00:43:606	119	na	yellowsquare	yellowsquare	bluesquare	bluesquare	FALSE
0.55	kanzi	MTS	31/01/2019	20:00:50:743	120	na	bluesquare	yellowsquare	bluesquare	bluesquare	TRUE
0.55	kanzi	MTS	31/01/2019	20:00:53:595	121	na	bluesquare	bluesquare	yellowsquare	yellowsquare	FALSE
0.6	kanzi	MTS	31/01/2019	20:01:00:531	122	na	yellowsquare	yellowsquare	bluesquare	yellowsquare	TRUE
0.55	kanzi	MTS	31/01/2019	20:01:03:524	123	na	bluesquare	bluesquare	yellowsquare	yellowsquare	FALSE
0.55	kanzi	MTS	31/01/2019	20:01:10:466	124	na	yellowsquare	bluesquare	yellowsquare	yellowsquare	TRUE
0.5	kanzi	MTS	31/01/2019	20:01:13:340	125	na	bluesquare	bluesquare	yellowsquare	yellowsquare	FALSE
0.5	kanzi	MTS	31/01/2019	20:01:20:704	126	na	bluesquare	yellowsquare	bluesquare	bluesquare	TRUE
0.45	kanzi	MTS	31/01/2019	20:01:23:614	127	na	yellowsquare	yellowsquare	bluesquare	bluesquare	FALSE
0.4	kanzi	MTS	31/01/2019	20:01:30:680	128	na	bluesquare	bluesquare	yellowsquare	yellowsquare	FALSE
0.45	kanzi	MTS	31/01/2019	20:01:37:500	129	na	bluesquare	bluesquare	yellowsquare	bluesquare	TRUE
0.45	kanzi	MTS	31/01/2019	20:01:40:439	130	na	yellowsquare	bluesquare	yellowsquare	yellowsquare	TRUE
0.5	kanzi	MTS	31/01/2019	20:01:43:512	131	na	yellowsquare	bluesquare	yellowsquare	yellowsquare	TRUE
0.5	kanzi	MTS	31/01/2019	20:01:47:822	132	na	bluesquare	bluesquare	yellowsquare	yellowsquare	FALSE
0.5	kanzi	MTS	31/01/2019	20:01:55:744	133	na	bluesquare	bluesquare	yellowsquare	bluesquare	TRUE
0.45	kanzi	MTS	31/01/2019	20:01:58:912	134	na	bluesquare	bluesquare	yellowsquare	yellowsquare	FALSE
0.5	kanzi	MTS	31/01/2019	20:02:06:80	135	na	yellowsquare	bluesquare	yellowsquare	yellowsquare	TRUE
0.55	kanzi	MTS	31/01/2019	20:02:09:839	136	na	bluesquare	yellowsquare	bluesquare	bluesquare	TRUE
0.6	kanzi	MTS	31/01/2019	20:02:13:56	137	na	yellowsquare	bluesquare	yellowsquare	yellowsquare	TRUE
0.55	kanzi	MTS	31/01/2019	20:02:18:213	138	na	yellowsquare	yellowsquare	bluesquare	bluesquare	FALSE
0.6	kanzi	MTS	31/01/2019	20:02:25:540	139	na	bluesquare	bluesquare	yellowsquare	bluesquare	TRUE
0.6	kanzi	MTS	31/01/2019	20:02:28:300	140	na	bluesquare	yellowsquare	bluesquare	bluesquare	TRUE
0.6	kanzi	MTS	31/01/2019	20:02:31:24	141	na	bluesquare	bluesquare	yellowsquare	yellowsquare	FALSE
0.55	kanzi	MTS	31/01/2019	20:02:37:956	142	na	yellowsquare	yellowsquare	bluesquare	bluesquare	FALSE
0.55	kanzi	MTS	31/01/2019	20:02:45:73	143	na	bluesquare	yellowsquare	bluesquare	yellowsquare	FALSE
0.5	kanzi	MTS	31/01/2019	20:02:52:356	144	na	bluesquare	bluesquare	yellowsquare	yellowsquare	FALSE
0.5	kanzi	MTS	31/01/2019	20:02:59:440	145	na	yellowsquare	yellowsquare	bluesquare	bluesquare	FALSE
0.5	kanzi	MTS	31/01/2019	20:03:06:415	146	na	yellowsquare	yellowsquare	bluesquare	yellowsquare	TRUE
0.5	kanzi	MTS	31/01/2019	20:03:09:178	147	na	bluesquare	bluesquare	yellowsquare	yellowsquare	FALSE
0.5	kanzi	MTS	31/01/2019	20:03:16:319	148	na	bluesquare	bluesquare	yellowsquare	yellowsquare	FALSE
0.45	kanzi	MTS	31/01/2019	20:03:23:212	149	na	bluesquare	yellowsquare	bluesquare	yellowsquare	FALSE
0.45	kanzi	MTS	31/01/2019	20:03:30:571	150	na	yellowsquare	bluesquare	yellowsquare	yellowsquare	TRUE
0.45	kanzi	MTS	31/01/2019	20:03:33:389	151	na	bluesquare	yellowsquare	bluesquare	bluesquare	TRUE
0.45	kanzi	MTS	31/01/2019	20:03:36:283	152	na	yellowsquare	yellowsquare	bluesquare	bluesquare	FALSE
0.4	kanzi	MTS	31/01/2019	20:03:43:303	153	na	bluesquare	yellowsquare	bluesquare	yellowsquare	FALSE
0.4	kanzi	MTS	31/01/2019	20:03:50:403	154	na	yellowsquare	yellowsquare	bluesquare	bluesquare	FALSE
0.4	kanzi	MTS	31/01/2019	20:03:57:396	155	na	bluesquare	bluesquare	yellowsquare	bluesquare	TRUE
0.35	kanzi	MTS	31/01/2019	20:04:00:444	156	na	bluesquare	bluesquare	yellowsquare	yellowsquare	FALSE
0.35	kanzi	MTS	31/01/2019	20:04:07:436	157	na	yellowsquare	yellowsquare	bluesquare	yellowsquare	TRUE
0.35	kanzi	MTS	31/01/2019	20:04:10:244	158	na	bluesquare	bluesquare	yellowsquare	yellowsquare	FALSE
0.35	kanzi	MTS	31/01/2019	20:04:17:246	159	na	yellowsquare	bluesquare	yellowsquare	yellowsquare	TRUE
0.35	kanzi	MTS	31/01/2019	20:04:20:212	160	na	bluesquare	yellowsquare	bluesquare	bluesquare	TRUE
0.4	kanzi	MTS	31/01/2019	20:04:23:649	161	na	yellowsquare	bluesquare	yellowsquare	yellowsquare	TRUE
0.45	kanzi	MTS	31/01/2019	20:04:26:574	162	na	yellowsquare	bluesquare	yellowsquare	yellowsquare	TRUE
0.45	kanzi	MTS	31/01/2019	20:04:31:117	163	na	bluesquare	bluesquare	yellowsquare	yellowsquare	FALSE
0.45	kanzi	MTS	31/01/2019	20:04:38:986	164	na	yellowsquare	bluesquare	yellowsquare	bluesquare	FALSE
0.5	kanzi	MTS	31/01/2019	20:04:47:534	165	na	bluesquare	yellowsquare	bluesquare	bluesquare	TRUE
0.5	kanzi	MTS	31/01/2019	20:04:50:571	166	na	bluesquare	yellowsquare	bluesquare	bluesquare	TRUE
0.5	kanzi	MTS	31/01/2019	20:04:54:595	167	na	yellowsquare	yellowsquare	bluesquare	bluesquare	FALSE
0.55	kanzi	MTS	31/01/2019	20:05:02:668	168	na	yellowsquare	yellowsquare	bluesquare	yellowsquare	TRUE
0.6	kanzi	MTS	31/01/2019	20:05:06:194	169	na	yellowsquare	yellowsquare	bluesquare	yellowsquare	TRUE
0.6	kanzi	MTS	31/01/2019	20:05:09:656	170	na	yellowsquare	yellowsquare	bluesquare	yellowsquare	TRUE
0.6	kanzi	MTS	31/01/2019	20:05:15:540	171	na	yellowsquare	yellowsquare	bluesquare	yellowsquare	TRUE
0.65	kanzi	MTS	31/01/2019	20:05:19:15	172	na	yellowsquare	yellowsquare	bluesquare	yellowsquare	TRUE
0.65	kanzi	MTS	31/01/2019	20:05:21:979	173	na	yellowsquare	bluesquare	yellowsquare	bluesquare	FALSE
0.7	kanzi	MTS	31/01/2019	20:05:29:808	174	na	bluesquare	bluesquare	yellowsquare	bluesquare	TRUE
0.65	kanzi	MTS	31/01/2019	20:05:33:313	175	na	bluesquare	bluesquare	yellowsquare	yellowsquare	FALSE
0.65	kanzi	MTS	31/01/2019	20:05:40:99	176	na	bluesquare	yellowsquare	bluesquare	yellowsquare	FALSE
0.6	kanzi	MTS	31/01/2019	20:05:48:296	177	na	yellowsquare	yellowsquare	bluesquare	bluesquare	FALSE
0.65	kanzi	MTS	31/01/2019	20:05:55:828	178	na	yellowsquare	yellowsquare	bluesquare	yellowsquare	TRUE
0.65	kanzi	MTS	31/01/2019	20:05:58:799	179	na	yellowsquare	bluesquare	yellowsquare	yellowsquare	TRUE
0.65	kanzi	MTS	31/01/2019	20:06:01:984	180	na	bluesquare	yellowsquare	bluesquare	bluesquare	TRUE
0.6	kanzi	MTS	31/01/2019	20:06:04:952	181	na	yellowsquare	bluesquare	yellowsquare	bluesquare	FALSE
0.6	kanzi	MTS	31/01/2019	20:06:11:700	182	na	bluesquare	yellowsquare	bluesquare	bluesquare	TRUE
0.65	kanzi	MTS	31/01/2019	20:06:14:700	183	na	bluesquare	yellowsquare	bluesquare	bluesquare	TRUE
0.7	kanzi	MTS	31/01/2019	20:06:18:368	184	na	yellowsquare	bluesquare	yellowsquare	yellowsquare	TRUE
0.65	kanzi	MTS	31/01/2019	20:06:21:944	185	na	bluesquare	yellowsquare	bluesquare	yellowsquare	FALSE
0.65	kanzi	MTS	31/01/2019	20:06:29:952	186	na	bluesquare	bluesquare	yellowsquare	bluesquare	TRUE
0.7	kanzi	MTS	31/01/2019	20:06:32:970	187	na	yellowsquare	bluesquare	yellowsquare	yellowsquare	TRUE
0.7	kanzi	MTS	31/01/2019	20:06:37:259	188	na	bluesquare	yellowsquare	bluesquare	bluesquare	TRUE
0.7	kanzi	MTS	31/01/2019	20:06:41:15	189	na	bluesquare	bluesquare	yellowsquare	bluesquare	TRUE
0.65	kanzi	MTS	31/01/2019	20:06:44:212	190	na	bluesquare	bluesquare	yellowsquare	yellowsquare	FALSE
0.6	kanzi	MTS	31/01/2019	20:06:51:546	191	na	yellowsquare	bluesquare	yellowsquare	bluesquare	FALSE
0.6	kanzi	MTS	31/01/2019	20:06:58:579	192	na	yellowsquare	bluesquare	yellowsquare	yellowsquare	TRUE
0.65	kanzi	MTS	31/01/2019	20:07:02:32	193	na	bluesquare	yellowsquare	bluesquare	bluesquare	TRUE
0.65	kanzi	MTS	31/01/2019	20:07:07:602	194	na	yellowsquare	bluesquare	yellowsquare	yellowsquare	TRUE
0.65	kanzi	MTS	31/01/2019	20:07:12:106	195	na	yellowsquare	yellowsquare	bluesquare	bluesquare	FALSE
0.65	kanzi	MTS	31/01/2019	20:07:19:344	196	na	bluesquare	yellowsquare	bluesquare	yellowsquare	FALSE
0.65	kanzi	MTS	31/01/2019	20:07:27:410	197	na	yellowsquare	bluesquare	yellowsquare	bluesquare	FALSE
0.65	kanzi	MTS	31/01/2019	20:07:34:448	198	na	bluesquare	yellowsquare	bluesquare	bluesquare	TRUE
0.65	kanzi	MTS	31/01/2019	20:07:37:443	199	na	yellowsquare	bluesquare	yellowsquare	yellowsquare	TRUE
0.65	kanzi	MTS	31/01/2019	20:07:40:771	200	na	yellowsquare	bluesquare	yellowsquare	yellowsquare	TRUE
0.65	kanzi	MTS	31/01/2019	20:07:45:680	201	na	bluesquare	bluesquare	yellowsquare	yellowsquare	FALSE
0.65	kanzi	MTS	31/01/2019	20:07:52:751	202	na	bluesquare	yellowsquare	bluesquare	bluesquare	TRUE
0.6	kanzi	MTS	31/01/2019	20:07:55:779	203	na	bluesquare	bluesquare	yellowsquare	yellowsquare	FALSE
0.6	kanzi	MTS	31/01/2019	20:08:03:39	204	na	yellowsquare	bluesquare	yellowsquare	yellowsquare	TRUE
0.65	kanzi	MTS	31/01/2019	20:08:06:538	205	na	bluesquare	bluesquare	yellowsquare	bluesquare	TRUE
0.6	kanzi	MTS	31/01/2019	20:08:10:356	206	na	bluesquare	bluesquare	yellowsquare	yellowsquare	FALSE
0.55	kanzi	MTS	31/01/2019	20:08:17:975	207	na	bluesquare	bluesquare	yellowsquare	yellowsquare	FALSE
0.5	kanzi	MTS	31/01/2019	20:08:25:332	208	na	bluesquare	bluesquare	yellowsquare	yellowsquare	FALSE
0.5	kanzi	MTS	31/01/2019	20:08:32:295	209	na	yellowsquare	yellowsquare	bluesquare	yellowsquare	TRUE
0.55	kanzi	MTS	31/01/2019	20:08:35:391	210	na	yellowsquare	bluesquare	yellowsquare	yellowsquare	TRUE
0.55	kanzi	MTS	31/01/2019	20:08:39:591	211	na	yellowsquare	yellowsquare	bluesquare	bluesquare	FALSE
0.5	kanzi	MTS	31/01/2019	20:08:47:619	212	na	yellowsquare	bluesquare	yellowsquare	bluesquare	FALSE
0.5	kanzi	MTS	31/01/2019	20:08:54:726	213	na	bluesquare	yellowsquare	bluesquare	bluesquare	TRUE
0.45	kanzi	MTS	31/01/2019	20:08:57:712	214	na	yellowsquare	yellowsquare	bluesquare	bluesquare	FALSE
0.5	kanzi	MTS	31/01/2019	20:09:04:801	215	na	yellowsquare	bluesquare	yellowsquare	yellowsquare	TRUE
0.5	kanzi	MTS	31/01/2019	20:09:08:227	216	na	yellowsquare	yellowsquare	bluesquare	bluesquare	FALSE
0.55	kanzi	MTS	31/01/2019	20:09:15:659	217	na	bluesquare	bluesquare	yellowsquare	bluesquare	TRUE
0.55	kanzi	MTS	31/01/2019	20:09:18:569	218	na	bluesquare	yellowsquare	bluesquare	bluesquare	TRUE
0.5	kanzi	MTS	31/01/2019	20:09:21:558	219	na	yellowsquare	yellowsquare	bluesquare	bluesquare	FALSE
0.45	kanzi	MTS	31/01/2019	20:09:28:983	220	na	bluesquare	bluesquare	yellowsquare	yellowsquare	FALSE
0.45	kanzi	MTS	31/01/2019	20:09:36:62	221	na	yellowsquare	bluesquare	yellowsquare	bluesquare	FALSE
0.45	kanzi	MTS	31/01/2019	20:09:43:96	222	na	bluesquare	yellowsquare	bluesquare	bluesquare	TRUE
0.5	kanzi	MTS	31/01/2019	20:09:46:221	223	na	yellowsquare	bluesquare	yellowsquare	yellowsquare	TRUE
0.45	kanzi	MTS	31/01/2019	20:09:48:978	224	na	bluesquare	bluesquare	yellowsquare	yellowsquare	FALSE
0.4	kanzi	MTS	31/01/2019	20:09:55:932	225	na	yellowsquare	yellowsquare	bluesquare	bluesquare	FALSE
0.45	kanzi	MTS	31/01/2019	20:10:03:60	226	na	bluesquare	bluesquare	yellowsquare	bluesquare	TRUE
0.45	kanzi	MTS	31/01/2019	20:10:05:952	227	na	bluesquare	bluesquare	yellowsquare	yellowsquare	FALSE
0.5	kanzi	MTS	31/01/2019	20:10:13:206	228	na	yellowsquare	bluesquare	yellowsquare	yellowsquare	TRUE
0.5	kanzi	MTS	31/01/2019	20:10:16:267	229	na	yellowsquare	bluesquare	yellowsquare	yellowsquare	TRUE
0.5	kanzi	MTS	31/01/2019	20:10:19:171	230	na	yellowsquare	bluesquare	yellowsquare	yellowsquare	TRUE
0.55	kanzi	MTS	31/01/2019	20:10:23:76	231	na	yellowsquare	yellowsquare	bluesquare	yellowsquare	TRUE
0.6	kanzi	MTS	31/01/2019	20:10:26:942	232	na	yellowsquare	bluesquare	yellowsquare	yellowsquare	TRUE
0.55	kanzi	MTS	31/01/2019	20:10:31:268	233	na	bluesquare	bluesquare	yellowsquare	yellowsquare	FALSE
0.55	kanzi	MTS	31/01/2019	20:10:38:243	234	na	yellowsquare	bluesquare	yellowsquare	bluesquare	FALSE
0.5	kanzi	MTS	31/01/2019	20:10:45:823	235	na	bluesquare	yellowsquare	bluesquare	yellowsquare	FALSE
0.5	kanzi	MTS	31/01/2019	20:10:54:536	236	na	bluesquare	bluesquare	yellowsquare	yellowsquare	FALSE
0.5	kanzi	MTS	31/01/2019	20:11:02:702	237	na	bluesquare	bluesquare	yellowsquare	bluesquare	TRUE
0.5	kanzi	MTS	31/01/2019	20:11:06:184	238	na	bluesquare	yellowsquare	bluesquare	bluesquare	TRUE
0.55	kanzi	MTS	31/01/2019	20:11:09:444	239	na	bluesquare	yellowsquare	bluesquare	bluesquare	TRUE
0.6	kanzi	MTS	31/01/2019	20:11:12:427	240	na	bluesquare	yellowsquare	bluesquare	bluesquare	TRUE
0.6	kanzi	MTS	31/01/2019	20:11:15:608	241	na	bluesquare	bluesquare	yellowsquare	yellowsquare	FALSE
0.6	kanzi	MTS	31/01/2019	20:11:23:176	242	na	bluesquare	bluesquare	yellowsquare	bluesquare	TRUE
0.55	kanzi	MTS	31/01/2019	20:11:26:319	243	na	bluesquare	bluesquare	yellowsquare	yellowsquare	FALSE
0.6	kanzi	MTS	31/01/2019	20:11:33:72	244	na	yellowsquare	yellowsquare	bluesquare	yellowsquare	TRUE
0.6	kanzi	MTS	31/01/2019	20:11:36:66	245	na	bluesquare	bluesquare	yellowsquare	yellowsquare	FALSE
0.55	kanzi	MTS	31/01/2019	20:11:42:547	246	na	yellowsquare	bluesquare	yellowsquare	bluesquare	FALSE
0.6	kanzi	MTS	31/01/2019	20:11:49:468	247	na	yellowsquare	bluesquare	yellowsquare	yellowsquare	TRUE
0.55	kanzi	MTS	31/01/2019	20:11:52:678	248	na	yellowsquare	yellowsquare	bluesquare	bluesquare	FALSE
0.55	kanzi	MTS	31/01/2019	20:12:00:423	249	na	yellowsquare	yellowsquare	bluesquare	yellowsquare	TRUE
0.55	kanzi	MTS	31/01/2019	20:12:03:528	250	na	bluesquare	yellowsquare	bluesquare	bluesquare	TRUE
0.5	kanzi	MTS	31/01/2019	20:12:06:519	251	na	yellowsquare	yellowsquare	bluesquare	bluesquare	FALSE
0.45	kanzi	MTS	31/01/2019	20:12:13:863	252	na	yellowsquare	yellowsquare	bluesquare	bluesquare	FALSE
0.45	kanzi	MTS	31/01/2019	20:12:20:879	253	na	bluesquare	yellowsquare	bluesquare	yellowsquare	FALSE
0.45	kanzi	MTS	31/01/2019	20:12:27:503	254	na	yellowsquare	yellowsquare	bluesquare	bluesquare	FALSE
0.5	kanzi	MTS	31/01/2019	20:12:34:875	255	na	yellowsquare	yellowsquare	bluesquare	yellowsquare	TRUE
0.5	kanzi	MTS	31/01/2019	20:12:37:940	256	na	yellowsquare	yellowsquare	bluesquare	bluesquare	FALSE
0.45	kanzi	MTS	31/01/2019	20:12:45:379	257	na	bluesquare	yellowsquare	bluesquare	yellowsquare	FALSE
0.4	kanzi	MTS	31/01/2019	20:12:53:312	258	na	bluesquare	bluesquare	yellowsquare	yellowsquare	FALSE
0.35	kanzi	MTS	31/01/2019	20:13:01:652	259	na	bluesquare	yellowsquare	bluesquare	yellowsquare	FALSE
0.35	kanzi	MTS	31/01/2019	20:13:10:960	260	na	yellowsquare	bluesquare	yellowsquare	yellowsquare	TRUE
0.4	kanzi	MTS	31/01/2019	20:13:14:315	261	na	yellowsquare	bluesquare	yellowsquare	yellowsquare	TRUE
0.35	kanzi	MTS	31/01/2019	20:13:17:505	262	na	bluesquare	yellowsquare	bluesquare	yellowsquare	FALSE
0.35	kanzi	MTS	31/01/2019	20:13:24:924	263	na	yellowsquare	yellowsquare	bluesquare	bluesquare	FALSE
0.35	kanzi	MTS	31/01/2019	20:13:32:176	264	na	yellowsquare	yellowsquare	bluesquare	yellowsquare	TRUE
0.35	kanzi	MTS	31/01/2019	20:13:35:446	265	na	bluesquare	yellowsquare	bluesquare	yellowsquare	FALSE
0.35	kanzi	MTS	31/01/2019	20:13:42:656	266	na	bluesquare	bluesquare	yellowsquare	yellowsquare	FALSE
0.3	kanzi	MTS	31/01/2019	20:13:49:958	267	na	bluesquare	yellowsquare	bluesquare	yellowsquare	FALSE
0.35	kanzi	MTS	31/01/2019	20:13:56:959	268	na	bluesquare	yellowsquare	bluesquare	bluesquare	TRUE
0.35	kanzi	MTS	31/01/2019	20:14:00:76	269	na	yellowsquare	bluesquare	yellowsquare	yellowsquare	TRUE
0.35	kanzi	MTS	31/01/2019	20:14:03:535	270	na	bluesquare	yellowsquare	bluesquare	bluesquare	TRUE
0.35	kanzi	MTS	31/01/2019	20:14:08:40	271	na	yellowsquare	yellowsquare	bluesquare	bluesquare	FALSE
0.35	kanzi	MTS	31/01/2019	20:14:15:309	272	na	yellowsquare	bluesquare	yellowsquare	bluesquare	FALSE
0.4	kanzi	MTS	31/01/2019	20:14:22:565	273	na	yellowsquare	yellowsquare	bluesquare	yellowsquare	TRUE
0.45	kanzi	MTS	31/01/2019	20:14:26:976	274	na	yellowsquare	bluesquare	yellowsquare	yellowsquare	TRUE
0.45	kanzi	MTS	31/01/2019	20:14:30:184	275	na	yellowsquare	bluesquare	yellowsquare	yellowsquare	TRUE
0.45	kanzi	MTS	31/01/2019	20:14:33:736	276	na	bluesquare	bluesquare	yellowsquare	yellowsquare	FALSE
0.45	kanzi	MTS	31/01/2019	20:14:41:337	277	na	bluesquare	yellowsquare	bluesquare	yellowsquare	FALSE
0.5	kanzi	MTS	31/01/2019	20:14:48:583	278	na	bluesquare	yellowsquare	bluesquare	bluesquare	TRUE
0.55	kanzi	MTS	31/01/2019	20:14:51:692	279	na	bluesquare	yellowsquare	bluesquare	bluesquare	TRUE
0.55	kanzi	MTS	31/01/2019	20:15:11:545	280	na	yellowsquare	bluesquare	yellowsquare	yellowsquare	TRUE
0	kanzi	MTS	01/02/2019	16:31:12:90	1	na	bluesquare	bluesquare	yellowsquare	yellowsquare	FALSE
0.5	kanzi	MTS	01/02/2019	16:31:19:338	2	na	bluesquare	bluesquare	yellowsquare	bluesquare	TRUE
0.666666667	kanzi	MTS	01/02/2019	16:31:23:69	3	na	bluesquare	bluesquare	yellowsquare	bluesquare	TRUE
0.5	kanzi	MTS	01/02/2019	16:31:26:384	4	na	yellowsquare	bluesquare	yellowsquare	bluesquare	FALSE
0.4	kanzi	MTS	01/02/2019	16:31:33:107	5	na	bluesquare	bluesquare	yellowsquare	yellowsquare	FALSE
0.5	kanzi	MTS	01/02/2019	16:31:40:747	6	na	bluesquare	bluesquare	yellowsquare	bluesquare	TRUE
0.428571429	kanzi	MTS	01/02/2019	16:31:44:61	7	na	bluesquare	bluesquare	yellowsquare	yellowsquare	FALSE
0.375	kanzi	MTS	01/02/2019	16:31:51:748	8	na	yellowsquare	bluesquare	yellowsquare	bluesquare	FALSE
0.444444444	kanzi	MTS	01/02/2019	16:31:58:585	9	na	yellowsquare	bluesquare	yellowsquare	yellowsquare	TRUE
0.5	kanzi	MTS	01/02/2019	16:32:02:581	10	na	bluesquare	yellowsquare	bluesquare	bluesquare	TRUE
0.454545455	kanzi	MTS	01/02/2019	16:32:06:39	11	na	bluesquare	bluesquare	yellowsquare	yellowsquare	FALSE
0.416666667	kanzi	MTS	01/02/2019	16:32:14:355	12	na	yellowsquare	bluesquare	yellowsquare	bluesquare	FALSE
0.461538462	kanzi	MTS	01/02/2019	16:32:21:295	13	na	bluesquare	yellowsquare	bluesquare	bluesquare	TRUE
0.428571429	kanzi	MTS	01/02/2019	16:32:25:891	14	na	yellowsquare	bluesquare	yellowsquare	bluesquare	FALSE
0.466666667	kanzi	MTS	01/02/2019	16:32:33:65	15	na	yellowsquare	bluesquare	yellowsquare	yellowsquare	TRUE
0.5	kanzi	MTS	01/02/2019	16:32:36:741	16	na	yellowsquare	yellowsquare	bluesquare	yellowsquare	TRUE
0.470588235	kanzi	MTS	01/02/2019	16:32:39:963	17	na	bluesquare	yellowsquare	bluesquare	yellowsquare	FALSE
0.444444444	kanzi	MTS	01/02/2019	16:32:47:884	18	na	yellowsquare	yellowsquare	bluesquare	bluesquare	FALSE
0.473684211	kanzi	MTS	01/02/2019	16:32:54:991	19	na	yellowsquare	yellowsquare	bluesquare	yellowsquare	TRUE
0.45	kanzi	MTS	01/02/2019	16:32:58:954	20	na	yellowsquare	bluesquare	yellowsquare	bluesquare	FALSE
0.45	kanzi	MTS	01/02/2019	16:33:06:246	21	na	bluesquare	bluesquare	yellowsquare	yellowsquare	FALSE
0.45	kanzi	MTS	01/02/2019	16:33:12:975	22	na	yellowsquare	yellowsquare	bluesquare	yellowsquare	TRUE
0.45	kanzi	MTS	01/02/2019	16:33:16:453	23	na	yellowsquare	yellowsquare	bluesquare	yellowsquare	TRUE
0.45	kanzi	MTS	01/02/2019	16:33:20:577	24	na	yellowsquare	bluesquare	yellowsquare	bluesquare	FALSE
0.45	kanzi	MTS	01/02/2019	16:33:27:323	25	na	bluesquare	bluesquare	yellowsquare	yellowsquare	FALSE
0.4	kanzi	MTS	01/02/2019	16:33:34:428	26	na	bluesquare	bluesquare	yellowsquare	yellowsquare	FALSE
0.4	kanzi	MTS	01/02/2019	16:33:41:296	27	na	bluesquare	yellowsquare	bluesquare	yellowsquare	FALSE
0.45	kanzi	MTS	01/02/2019	16:33:55:878	28	na	yellowsquare	bluesquare	yellowsquare	yellowsquare	TRUE
0.4	kanzi	MTS	01/02/2019	16:33:59:754	29	na	bluesquare	yellowsquare	bluesquare	yellowsquare	FALSE
0.35	kanzi	MTS	01/02/2019	16:34:06:830	30	na	yellowsquare	yellowsquare	bluesquare	bluesquare	FALSE
0.4	kanzi	MTS	01/02/2019	16:34:13:589	31	na	bluesquare	yellowsquare	bluesquare	bluesquare	TRUE
0.45	kanzi	MTS	01/02/2019	16:34:17:592	32	na	yellowsquare	bluesquare	yellowsquare	yellowsquare	TRUE
0.4	kanzi	MTS	01/02/2019	16:34:21:946	33	na	bluesquare	bluesquare	yellowsquare	yellowsquare	FALSE
0.45	kanzi	MTS	01/02/2019	16:34:28:902	34	na	yellowsquare	yellowsquare	bluesquare	yellowsquare	TRUE
0.4	kanzi	MTS	01/02/2019	16:34:33:222	35	na	bluesquare	bluesquare	yellowsquare	yellowsquare	FALSE
0.4	kanzi	MTS	01/02/2019	16:34:39:991	36	na	yellowsquare	yellowsquare	bluesquare	yellowsquare	TRUE
0.45	kanzi	MTS	01/02/2019	16:34:43:823	37	na	bluesquare	bluesquare	yellowsquare	bluesquare	TRUE
0.5	kanzi	MTS	01/02/2019	16:34:49:49	38	na	yellowsquare	bluesquare	yellowsquare	yellowsquare	TRUE
0.45	kanzi	MTS	01/02/2019	16:34:52:613	39	na	bluesquare	yellowsquare	bluesquare	yellowsquare	FALSE
0.5	kanzi	MTS	01/02/2019	16:34:59:457	40	na	bluesquare	yellowsquare	bluesquare	bluesquare	TRUE
0.5	kanzi	MTS	01/02/2019	16:35:02:882	41	na	yellowsquare	yellowsquare	bluesquare	bluesquare	FALSE
0.45	kanzi	MTS	01/02/2019	16:35:10:520	42	na	yellowsquare	bluesquare	yellowsquare	bluesquare	FALSE
0.45	kanzi	MTS	01/02/2019	16:35:17:893	43	na	yellowsquare	yellowsquare	bluesquare	yellowsquare	TRUE
0.45	kanzi	MTS	01/02/2019	16:35:21:636	44	na	yellowsquare	yellowsquare	bluesquare	bluesquare	FALSE
0.5	kanzi	MTS	01/02/2019	16:35:28:365	45	na	bluesquare	bluesquare	yellowsquare	bluesquare	TRUE
0.55	kanzi	MTS	01/02/2019	16:35:32:361	46	na	yellowsquare	yellowsquare	bluesquare	yellowsquare	TRUE
0.55	kanzi	MTS	01/02/2019	16:35:36:27	47	na	bluesquare	bluesquare	yellowsquare	yellowsquare	FALSE
0.5	kanzi	MTS	01/02/2019	16:35:43:111	48	na	yellowsquare	bluesquare	yellowsquare	bluesquare	FALSE
0.55	kanzi	MTS	01/02/2019	16:35:49:896	49	na	yellowsquare	bluesquare	yellowsquare	yellowsquare	TRUE
0.55	kanzi	MTS	01/02/2019	16:35:53:97	50	na	bluesquare	yellowsquare	bluesquare	yellowsquare	FALSE
0.55	kanzi	MTS	01/02/2019	16:35:59:899	51	na	yellowsquare	yellowsquare	bluesquare	yellowsquare	TRUE
0.55	kanzi	MTS	01/02/2019	16:36:03:638	52	na	bluesquare	yellowsquare	bluesquare	bluesquare	TRUE
0.6	kanzi	MTS	01/02/2019	16:36:07:771	53	na	bluesquare	yellowsquare	bluesquare	bluesquare	TRUE
0.6	kanzi	MTS	01/02/2019	16:36:13:816	54	na	yellowsquare	yellowsquare	bluesquare	yellowsquare	TRUE
0.65	kanzi	MTS	01/02/2019	16:36:17:384	55	na	yellowsquare	bluesquare	yellowsquare	yellowsquare	TRUE
0.65	kanzi	MTS	01/02/2019	16:36:21:912	56	na	bluesquare	yellowsquare	bluesquare	bluesquare	TRUE
0.6	kanzi	MTS	01/02/2019	16:36:28:270	57	na	yellowsquare	yellowsquare	bluesquare	bluesquare	FALSE
0.55	kanzi	MTS	01/02/2019	16:36:35:433	58	na	bluesquare	bluesquare	yellowsquare	yellowsquare	FALSE
0.55	kanzi	MTS	01/02/2019	16:36:42:466	59	na	bluesquare	yellowsquare	bluesquare	yellowsquare	FALSE
0.55	kanzi	MTS	01/02/2019	16:36:49:285	60	na	bluesquare	yellowsquare	bluesquare	bluesquare	TRUE
0.55	kanzi	MTS	01/02/2019	16:36:52:877	61	na	bluesquare	bluesquare	yellowsquare	yellowsquare	FALSE
0.55	kanzi	MTS	01/02/2019	16:36:59:623	62	na	bluesquare	yellowsquare	bluesquare	yellowsquare	FALSE
0.55	kanzi	MTS	01/02/2019	16:37:06:350	63	na	bluesquare	yellowsquare	bluesquare	bluesquare	TRUE
0.6	kanzi	MTS	01/02/2019	16:37:09:319	64	na	bluesquare	yellowsquare	bluesquare	bluesquare	TRUE
0.55	kanzi	MTS	01/02/2019	16:37:13:385	65	na	yellowsquare	yellowsquare	bluesquare	bluesquare	FALSE
0.55	kanzi	MTS	01/02/2019	16:37:20:525	66	na	bluesquare	bluesquare	yellowsquare	bluesquare	TRUE
0.55	kanzi	MTS	01/02/2019	16:37:24:416	67	na	bluesquare	yellowsquare	bluesquare	yellowsquare	FALSE
0.6	kanzi	MTS	01/02/2019	16:37:31:150	68	na	bluesquare	yellowsquare	bluesquare	bluesquare	TRUE
0.6	kanzi	MTS	01/02/2019	16:37:34:227	69	na	yellowsquare	bluesquare	yellowsquare	yellowsquare	TRUE
0.6	kanzi	MTS	01/02/2019	16:37:37:795	70	na	yellowsquare	yellowsquare	bluesquare	bluesquare	FALSE
0.55	kanzi	MTS	01/02/2019	16:37:44:632	71	na	yellowsquare	bluesquare	yellowsquare	bluesquare	FALSE
0.5	kanzi	MTS	01/02/2019	16:37:51:321	72	na	yellowsquare	yellowsquare	bluesquare	bluesquare	FALSE
0.5	kanzi	MTS	01/02/2019	16:37:58:23	73	na	bluesquare	yellowsquare	bluesquare	bluesquare	TRUE
0.5	kanzi	MTS	01/02/2019	16:38:01:483	74	na	bluesquare	yellowsquare	bluesquare	bluesquare	TRUE
0.5	kanzi	MTS	01/02/2019	16:38:05:277	75	na	yellowsquare	bluesquare	yellowsquare	yellowsquare	TRUE
0.45	kanzi	MTS	01/02/2019	16:38:08:460	76	na	bluesquare	bluesquare	yellowsquare	yellowsquare	FALSE
0.5	kanzi	MTS	01/02/2019	16:38:15:287	77	na	yellowsquare	bluesquare	yellowsquare	yellowsquare	TRUE
0.5	kanzi	MTS	01/02/2019	16:38:18:320	78	na	yellowsquare	yellowsquare	bluesquare	bluesquare	FALSE
0.55	kanzi	MTS	01/02/2019	16:38:25:122	79	na	yellowsquare	yellowsquare	bluesquare	yellowsquare	TRUE
0.55	kanzi	MTS	01/02/2019	16:38:30:35	80	na	yellowsquare	bluesquare	yellowsquare	yellowsquare	TRUE
0.6	kanzi	MTS	01/02/2019	16:38:36:363	81	na	bluesquare	bluesquare	yellowsquare	bluesquare	TRUE
0.65	kanzi	MTS	01/02/2019	16:38:40:906	82	na	bluesquare	yellowsquare	bluesquare	bluesquare	TRUE
0.6	kanzi	MTS	01/02/2019	16:38:44:183	83	na	yellowsquare	yellowsquare	bluesquare	bluesquare	FALSE
0.6	kanzi	MTS	01/02/2019	16:38:51:123	84	na	yellowsquare	bluesquare	yellowsquare	yellowsquare	TRUE
0.6	kanzi	MTS	01/02/2019	16:38:54:680	85	na	yellowsquare	bluesquare	yellowsquare	bluesquare	FALSE
0.55	kanzi	MTS	01/02/2019	16:39:02:441	86	na	bluesquare	yellowsquare	bluesquare	yellowsquare	FALSE
0.6	kanzi	MTS	01/02/2019	16:39:09:320	87	na	yellowsquare	bluesquare	yellowsquare	yellowsquare	TRUE
0.55	kanzi	MTS	01/02/2019	16:39:12:350	88	na	bluesquare	bluesquare	yellowsquare	yellowsquare	FALSE
0.55	kanzi	MTS	01/02/2019	16:39:19:581	89	na	bluesquare	yellowsquare	bluesquare	bluesquare	TRUE
0.6	kanzi	MTS	01/02/2019	16:39:24:644	90	na	yellowsquare	bluesquare	yellowsquare	yellowsquare	TRUE
0.6	kanzi	MTS	01/02/2019	16:39:29:675	91	na	yellowsquare	yellowsquare	bluesquare	bluesquare	FALSE
0.6	kanzi	MTS	01/02/2019	16:39:36:599	92	na	yellowsquare	yellowsquare	bluesquare	bluesquare	FALSE
0.6	kanzi	MTS	01/02/2019	16:39:43:378	93	na	bluesquare	bluesquare	yellowsquare	bluesquare	TRUE
0.6	kanzi	MTS	01/02/2019	16:39:47:893	94	na	bluesquare	bluesquare	yellowsquare	bluesquare	TRUE
0.55	kanzi	MTS	01/02/2019	16:39:51:258	95	na	bluesquare	yellowsquare	bluesquare	yellowsquare	FALSE
0.6	kanzi	MTS	01/02/2019	16:39:58:141	96	na	yellowsquare	bluesquare	yellowsquare	yellowsquare	TRUE
0.55	kanzi	MTS	01/02/2019	16:40:01:154	97	na	yellowsquare	yellowsquare	bluesquare	bluesquare	FALSE
0.55	kanzi	MTS	01/02/2019	16:40:07:946	98	na	bluesquare	yellowsquare	bluesquare	yellowsquare	FALSE
0.55	kanzi	MTS	01/02/2019	16:40:14:593	99	na	yellowsquare	bluesquare	yellowsquare	yellowsquare	TRUE
0.5	kanzi	MTS	01/02/2019	16:40:17:448	100	na	yellowsquare	yellowsquare	bluesquare	bluesquare	FALSE
0.5	kanzi	MTS	01/02/2019	16:40:24:161	101	na	yellowsquare	yellowsquare	bluesquare	yellowsquare	TRUE
0.5	kanzi	MTS	01/02/2019	16:40:27:840	102	na	yellowsquare	bluesquare	yellowsquare	yellowsquare	TRUE
0.55	kanzi	MTS	01/02/2019	16:40:31:167	103	na	yellowsquare	bluesquare	yellowsquare	yellowsquare	TRUE
0.55	kanzi	MTS	01/02/2019	16:40:35:520	104	na	yellowsquare	bluesquare	yellowsquare	yellowsquare	TRUE
0.6	kanzi	MTS	01/02/2019	16:40:39:238	105	na	bluesquare	yellowsquare	bluesquare	bluesquare	TRUE
0.65	kanzi	MTS	01/02/2019	16:40:41:981	106	na	yellowsquare	bluesquare	yellowsquare	yellowsquare	TRUE
0.6	kanzi	MTS	01/02/2019	16:40:45:170	107	na	bluesquare	bluesquare	yellowsquare	yellowsquare	FALSE
0.6	kanzi	MTS	01/02/2019	16:40:51:928	108	na	bluesquare	yellowsquare	bluesquare	yellowsquare	FALSE
0.55	kanzi	MTS	01/02/2019	16:40:59:80	109	na	yellowsquare	yellowsquare	bluesquare	bluesquare	FALSE
0.5	kanzi	MTS	01/02/2019	16:41:05:928	110	na	bluesquare	bluesquare	yellowsquare	yellowsquare	FALSE
0.55	kanzi	MTS	01/02/2019	16:41:14:967	111	na	bluesquare	bluesquare	yellowsquare	bluesquare	TRUE
0.55	kanzi	MTS	01/02/2019	16:41:18:325	112	na	bluesquare	bluesquare	yellowsquare	yellowsquare	FALSE
0.5	kanzi	MTS	01/02/2019	16:41:25:106	113	na	yellowsquare	yellowsquare	bluesquare	bluesquare	FALSE
0.5	kanzi	MTS	01/02/2019	16:41:32:452	114	na	yellowsquare	yellowsquare	bluesquare	yellowsquare	TRUE
0.55	kanzi	MTS	01/02/2019	16:41:36:258	115	na	yellowsquare	bluesquare	yellowsquare	yellowsquare	TRUE
0.55	kanzi	MTS	01/02/2019	16:41:39:720	116	na	yellowsquare	yellowsquare	bluesquare	yellowsquare	TRUE
0.55	kanzi	MTS	01/02/2019	16:41:45:19	117	na	bluesquare	bluesquare	yellowsquare	yellowsquare	FALSE
0.6	kanzi	MTS	01/02/2019	16:41:52:923	118	na	bluesquare	yellowsquare	bluesquare	bluesquare	TRUE
0.6	kanzi	MTS	01/02/2019	16:41:56:555	119	na	yellowsquare	yellowsquare	bluesquare	yellowsquare	TRUE
0.65	kanzi	MTS	01/02/2019	16:41:59:967	120	na	yellowsquare	bluesquare	yellowsquare	yellowsquare	TRUE
0.6	kanzi	MTS	01/02/2019	16:42:03:277	121	na	yellowsquare	yellowsquare	bluesquare	bluesquare	FALSE
0.55	kanzi	MTS	01/02/2019	16:42:10:67	122	na	bluesquare	yellowsquare	bluesquare	yellowsquare	FALSE
0.5	kanzi	MTS	01/02/2019	16:42:16:900	123	na	yellowsquare	yellowsquare	bluesquare	bluesquare	FALSE
0.45	kanzi	MTS	01/02/2019	16:42:23:619	124	na	yellowsquare	bluesquare	yellowsquare	bluesquare	FALSE
0.45	kanzi	MTS	01/02/2019	16:42:30:256	125	na	yellowsquare	bluesquare	yellowsquare	yellowsquare	TRUE
0.4	kanzi	MTS	01/02/2019	16:42:32:969	126	na	yellowsquare	yellowsquare	bluesquare	bluesquare	FALSE
0.4	kanzi	MTS	01/02/2019	16:42:39:732	127	na	bluesquare	bluesquare	yellowsquare	yellowsquare	FALSE
0.45	kanzi	MTS	01/02/2019	16:42:46:500	128	na	yellowsquare	yellowsquare	bluesquare	yellowsquare	TRUE
0.45	kanzi	MTS	01/02/2019	16:42:49:955	129	na	yellowsquare	yellowsquare	bluesquare	bluesquare	FALSE
0.45	kanzi	MTS	01/02/2019	16:42:57:256	130	na	yellowsquare	yellowsquare	bluesquare	bluesquare	FALSE
0.4	kanzi	MTS	01/02/2019	16:43:04:651	131	na	bluesquare	yellowsquare	bluesquare	yellowsquare	FALSE
0.45	kanzi	MTS	01/02/2019	16:43:11:298	132	na	yellowsquare	bluesquare	yellowsquare	yellowsquare	TRUE
0.5	kanzi	MTS	01/02/2019	16:43:14:170	133	na	yellowsquare	bluesquare	yellowsquare	yellowsquare	TRUE
0.5	kanzi	MTS	01/02/2019	16:43:17:241	134	na	yellowsquare	bluesquare	yellowsquare	yellowsquare	TRUE
0.5	kanzi	MTS	01/02/2019	16:43:20:274	135	na	bluesquare	yellowsquare	bluesquare	bluesquare	TRUE
0.5	kanzi	MTS	01/02/2019	16:43:23:521	136	na	yellowsquare	bluesquare	yellowsquare	yellowsquare	TRUE
0.55	kanzi	MTS	01/02/2019	16:43:26:880	137	na	yellowsquare	bluesquare	yellowsquare	yellowsquare	TRUE
0.5	kanzi	MTS	01/02/2019	16:43:30:147	138	na	yellowsquare	yellowsquare	bluesquare	bluesquare	FALSE
0.5	kanzi	MTS	01/02/2019	16:43:37:42	139	na	yellowsquare	yellowsquare	bluesquare	yellowsquare	TRUE
0.45	kanzi	MTS	01/02/2019	16:43:40:175	140	na	bluesquare	bluesquare	yellowsquare	yellowsquare	FALSE
0.45	kanzi	MTS	01/02/2019	16:43:47:82	141	na	yellowsquare	bluesquare	yellowsquare	bluesquare	FALSE
0.45	kanzi	MTS	01/02/2019	16:43:54:643	142	na	bluesquare	bluesquare	yellowsquare	yellowsquare	FALSE
0.5	kanzi	MTS	01/02/2019	16:44:01:536	143	na	yellowsquare	yellowsquare	bluesquare	yellowsquare	TRUE
0.55	kanzi	MTS	01/02/2019	16:44:04:905	144	na	yellowsquare	bluesquare	yellowsquare	yellowsquare	TRUE
0.55	kanzi	MTS	01/02/2019	16:44:09:126	145	na	bluesquare	yellowsquare	bluesquare	bluesquare	TRUE
0.55	kanzi	MTS	01/02/2019	16:44:12:802	146	na	yellowsquare	yellowsquare	bluesquare	bluesquare	FALSE
0.6	kanzi	MTS	01/02/2019	16:44:19:591	147	na	bluesquare	bluesquare	yellowsquare	bluesquare	TRUE
0.55	kanzi	MTS	01/02/2019	16:44:23:122	148	na	bluesquare	bluesquare	yellowsquare	yellowsquare	FALSE
0.55	kanzi	MTS	01/02/2019	16:44:29:889	149	na	yellowsquare	yellowsquare	bluesquare	bluesquare	FALSE
0.6	kanzi	MTS	01/02/2019	16:44:37:549	150	na	yellowsquare	yellowsquare	bluesquare	yellowsquare	TRUE
0.65	kanzi	MTS	01/02/2019	16:44:40:457	151	na	yellowsquare	bluesquare	yellowsquare	yellowsquare	TRUE
0.65	kanzi	MTS	01/02/2019	16:44:45:469	152	na	yellowsquare	bluesquare	yellowsquare	yellowsquare	TRUE
0.6	kanzi	MTS	01/02/2019	16:44:48:505	153	na	bluesquare	bluesquare	yellowsquare	yellowsquare	FALSE
0.6	kanzi	MTS	01/02/2019	16:44:55:896	154	na	yellowsquare	yellowsquare	bluesquare	yellowsquare	TRUE
0.55	kanzi	MTS	01/02/2019	16:45:01:77	155	na	bluesquare	bluesquare	yellowsquare	yellowsquare	FALSE
0.55	kanzi	MTS	01/02/2019	16:45:07:851	156	na	yellowsquare	yellowsquare	bluesquare	yellowsquare	TRUE
0.5	kanzi	MTS	01/02/2019	16:45:11:450	157	na	yellowsquare	yellowsquare	bluesquare	bluesquare	FALSE
0.5	kanzi	MTS	01/02/2019	16:45:18:236	158	na	yellowsquare	bluesquare	yellowsquare	bluesquare	FALSE
0.5	kanzi	MTS	01/02/2019	16:45:25:131	159	na	yellowsquare	bluesquare	yellowsquare	yellowsquare	TRUE
0.5	kanzi	MTS	01/02/2019	16:45:27:998	160	na	bluesquare	bluesquare	yellowsquare	yellowsquare	FALSE
0.55	kanzi	MTS	01/02/2019	16:45:34:895	161	na	yellowsquare	bluesquare	yellowsquare	yellowsquare	TRUE
0.6	kanzi	MTS	01/02/2019	16:45:38:512	162	na	yellowsquare	bluesquare	yellowsquare	yellowsquare	TRUE
0.55	kanzi	MTS	01/02/2019	16:45:44:72	163	na	bluesquare	bluesquare	yellowsquare	yellowsquare	FALSE
0.5	kanzi	MTS	01/02/2019	16:45:50:733	164	na	yellowsquare	bluesquare	yellowsquare	bluesquare	FALSE
0.5	kanzi	MTS	01/02/2019	16:45:57:433	165	na	bluesquare	yellowsquare	bluesquare	bluesquare	TRUE
0.55	kanzi	MTS	01/02/2019	16:46:06:236	166	na	yellowsquare	bluesquare	yellowsquare	yellowsquare	TRUE
0.55	kanzi	MTS	01/02/2019	16:46:08:913	167	na	yellowsquare	bluesquare	yellowsquare	yellowsquare	TRUE
0.6	kanzi	MTS	01/02/2019	16:46:11:858	168	na	yellowsquare	bluesquare	yellowsquare	yellowsquare	TRUE
0.6	kanzi	MTS	01/02/2019	16:46:16:601	169	na	bluesquare	bluesquare	yellowsquare	yellowsquare	FALSE
0.55	kanzi	MTS	01/02/2019	16:46:23:381	170	na	bluesquare	yellowsquare	bluesquare	yellowsquare	FALSE
0.55	kanzi	MTS	01/02/2019	16:46:31:319	171	na	bluesquare	yellowsquare	bluesquare	bluesquare	TRUE
0.5	kanzi	MTS	01/02/2019	16:46:35:30	172	na	bluesquare	bluesquare	yellowsquare	yellowsquare	FALSE
0.55	kanzi	MTS	01/02/2019	16:46:42:63	173	na	bluesquare	bluesquare	yellowsquare	bluesquare	TRUE
0.5	kanzi	MTS	01/02/2019	16:46:44:841	174	na	yellowsquare	bluesquare	yellowsquare	bluesquare	FALSE
0.55	kanzi	MTS	01/02/2019	16:46:51:864	175	na	yellowsquare	bluesquare	yellowsquare	yellowsquare	TRUE
0.5	kanzi	MTS	01/02/2019	16:46:55:525	176	na	yellowsquare	bluesquare	yellowsquare	bluesquare	FALSE
1	kanzi	MTS	01/02/2019	20:37:25:726	1	na	bluesquare	yellowsquare	bluesquare	bluesquare	TRUE
0.5	kanzi	MTS	01/02/2019	20:37:29:395	2	na	yellowsquare	yellowsquare	bluesquare	bluesquare	FALSE
0.333333333	kanzi	MTS	01/02/2019	20:37:36:118	3	na	yellowsquare	bluesquare	yellowsquare	bluesquare	FALSE
0.5	kanzi	MTS	01/02/2019	20:37:42:911	4	na	yellowsquare	bluesquare	yellowsquare	yellowsquare	TRUE
0.6	kanzi	MTS	01/02/2019	20:37:46:968	5	na	bluesquare	yellowsquare	bluesquare	bluesquare	TRUE
0.666666667	kanzi	MTS	01/02/2019	20:37:50:388	6	na	yellowsquare	yellowsquare	bluesquare	yellowsquare	TRUE
0.571428571	kanzi	MTS	01/02/2019	20:37:54:266	7	na	bluesquare	bluesquare	yellowsquare	yellowsquare	FALSE
0.5	kanzi	MTS	01/02/2019	20:38:03:169	8	na	yellowsquare	bluesquare	yellowsquare	bluesquare	FALSE
0.555555556	kanzi	MTS	01/02/2019	20:38:11:10	9	na	yellowsquare	bluesquare	yellowsquare	yellowsquare	TRUE
0.6	kanzi	MTS	01/02/2019	20:38:14:304	10	na	yellowsquare	yellowsquare	bluesquare	yellowsquare	TRUE
0.545454545	kanzi	MTS	01/02/2019	20:38:18:490	11	na	bluesquare	bluesquare	yellowsquare	yellowsquare	FALSE
0.5	kanzi	MTS	01/02/2019	20:38:25:368	12	na	yellowsquare	bluesquare	yellowsquare	bluesquare	FALSE
0.461538462	kanzi	MTS	01/02/2019	20:38:32:116	13	na	yellowsquare	yellowsquare	bluesquare	bluesquare	FALSE
0.5	kanzi	MTS	01/02/2019	20:38:38:824	14	na	bluesquare	yellowsquare	bluesquare	bluesquare	TRUE
0.533333333	kanzi	MTS	01/02/2019	20:38:42:263	15	na	bluesquare	bluesquare	yellowsquare	bluesquare	TRUE
0.5	kanzi	MTS	01/02/2019	20:38:46:16	16	na	bluesquare	bluesquare	yellowsquare	yellowsquare	FALSE
0.470588235	kanzi	MTS	01/02/2019	20:38:52:996	17	na	bluesquare	yellowsquare	bluesquare	yellowsquare	FALSE
0.5	kanzi	MTS	01/02/2019	20:38:59:961	18	na	yellowsquare	bluesquare	yellowsquare	yellowsquare	TRUE
0.526315789	kanzi	MTS	01/02/2019	20:39:03:762	19	na	yellowsquare	bluesquare	yellowsquare	yellowsquare	TRUE
0.55	kanzi	MTS	01/02/2019	20:39:12:988	20	na	bluesquare	yellowsquare	bluesquare	bluesquare	TRUE
0.5	kanzi	MTS	01/02/2019	20:39:18:439	21	na	bluesquare	yellowsquare	bluesquare	yellowsquare	FALSE
0.55	kanzi	MTS	01/02/2019	20:39:25:308	22	na	bluesquare	yellowsquare	bluesquare	bluesquare	TRUE
0.6	kanzi	MTS	01/02/2019	20:39:28:998	23	na	yellowsquare	bluesquare	yellowsquare	yellowsquare	TRUE
0.55	kanzi	MTS	01/02/2019	20:39:34:635	24	na	yellowsquare	yellowsquare	bluesquare	bluesquare	FALSE
0.5	kanzi	MTS	01/02/2019	20:39:41:311	25	na	bluesquare	yellowsquare	bluesquare	yellowsquare	FALSE
0.45	kanzi	MTS	01/02/2019	20:39:48:141	26	na	yellowsquare	yellowsquare	bluesquare	bluesquare	FALSE
0.5	kanzi	MTS	01/02/2019	20:39:54:822	27	na	bluesquare	bluesquare	yellowsquare	bluesquare	TRUE
0.5	kanzi	MTS	01/02/2019	20:39:58:434	28	na	bluesquare	bluesquare	yellowsquare	yellowsquare	FALSE
0.45	kanzi	MTS	01/02/2019	20:40:05:442	29	na	bluesquare	bluesquare	yellowsquare	yellowsquare	FALSE
0.4	kanzi	MTS	01/02/2019	20:40:12:401	30	na	bluesquare	yellowsquare	bluesquare	yellowsquare	FALSE
0.45	kanzi	MTS	01/02/2019	20:40:18:978	31	na	yellowsquare	bluesquare	yellowsquare	yellowsquare	TRUE
0.5	kanzi	MTS	01/02/2019	20:40:22:512	32	na	bluesquare	yellowsquare	bluesquare	bluesquare	TRUE
0.55	kanzi	MTS	01/02/2019	20:40:25:726	33	na	yellowsquare	bluesquare	yellowsquare	yellowsquare	TRUE
0.55	kanzi	MTS	01/02/2019	20:40:29:679	34	na	bluesquare	yellowsquare	bluesquare	bluesquare	TRUE
0.5	kanzi	MTS	01/02/2019	20:40:33:166	35	na	bluesquare	bluesquare	yellowsquare	yellowsquare	FALSE
0.55	kanzi	MTS	01/02/2019	20:40:39:931	36	na	yellowsquare	yellowsquare	bluesquare	yellowsquare	TRUE
0.55	kanzi	MTS	01/02/2019	20:40:44:828	37	na	bluesquare	bluesquare	yellowsquare	yellowsquare	FALSE
0.55	kanzi	MTS	01/02/2019	20:40:51:628	38	na	bluesquare	bluesquare	yellowsquare	bluesquare	TRUE
0.55	kanzi	MTS	01/02/2019	20:40:54:651	39	na	yellowsquare	yellowsquare	bluesquare	yellowsquare	TRUE
0.55	kanzi	MTS	01/02/2019	20:40:58:869	40	na	bluesquare	yellowsquare	bluesquare	bluesquare	TRUE
0.6	kanzi	MTS	01/02/2019	20:41:03:917	41	na	bluesquare	bluesquare	yellowsquare	bluesquare	TRUE
0.55	kanzi	MTS	01/02/2019	20:41:06:843	42	na	yellowsquare	yellowsquare	bluesquare	bluesquare	FALSE
0.5	kanzi	MTS	01/02/2019	20:41:13:695	43	na	bluesquare	yellowsquare	bluesquare	yellowsquare	FALSE
0.55	kanzi	MTS	01/02/2019	20:41:20:497	44	na	yellowsquare	bluesquare	yellowsquare	yellowsquare	TRUE
0.55	kanzi	MTS	01/02/2019	20:41:24:823	45	na	yellowsquare	yellowsquare	bluesquare	bluesquare	FALSE
0.55	kanzi	MTS	01/02/2019	20:41:31:439	46	na	yellowsquare	bluesquare	yellowsquare	bluesquare	FALSE
0.55	kanzi	MTS	01/02/2019	20:41:38:298	47	na	yellowsquare	bluesquare	yellowsquare	yellowsquare	TRUE
0.55	kanzi	MTS	01/02/2019	20:41:42:920	48	na	yellowsquare	bluesquare	yellowsquare	bluesquare	FALSE
0.6	kanzi	MTS	01/02/2019	20:41:49:587	49	na	yellowsquare	bluesquare	yellowsquare	yellowsquare	TRUE
0.6	kanzi	MTS	01/02/2019	20:41:52:270	50	na	yellowsquare	yellowsquare	bluesquare	bluesquare	FALSE
0.55	kanzi	MTS	01/02/2019	20:41:59:510	51	na	yellowsquare	yellowsquare	bluesquare	bluesquare	FALSE
0.5	kanzi	MTS	01/02/2019	20:42:06:263	52	na	bluesquare	yellowsquare	bluesquare	yellowsquare	FALSE
0.5	kanzi	MTS	01/02/2019	20:42:13:144	53	na	yellowsquare	bluesquare	yellowsquare	yellowsquare	TRUE
0.5	kanzi	MTS	01/02/2019	20:42:16:274	54	na	bluesquare	bluesquare	yellowsquare	bluesquare	TRUE
0.5	kanzi	MTS	01/02/2019	20:42:19:711	55	na	bluesquare	yellowsquare	bluesquare	yellowsquare	FALSE
0.5	kanzi	MTS	01/02/2019	20:42:26:292	56	na	yellowsquare	bluesquare	yellowsquare	yellowsquare	TRUE
0.5	kanzi	MTS	01/02/2019	20:42:29:376	57	na	bluesquare	yellowsquare	bluesquare	yellowsquare	FALSE
0.45	kanzi	MTS	01/02/2019	20:42:36:233	58	na	bluesquare	bluesquare	yellowsquare	yellowsquare	FALSE
0.4	kanzi	MTS	01/02/2019	20:42:42:861	59	na	yellowsquare	bluesquare	yellowsquare	bluesquare	FALSE
0.35	kanzi	MTS	01/02/2019	20:42:49:488	60	na	bluesquare	bluesquare	yellowsquare	yellowsquare	FALSE
0.35	kanzi	MTS	01/02/2019	20:42:56:219	61	na	yellowsquare	yellowsquare	bluesquare	yellowsquare	TRUE
0.35	kanzi	MTS	01/02/2019	20:42:58:976	62	na	yellowsquare	bluesquare	yellowsquare	bluesquare	FALSE
0.35	kanzi	MTS	01/02/2019	20:43:05:694	63	na	bluesquare	bluesquare	yellowsquare	yellowsquare	FALSE
0.35	kanzi	MTS	01/02/2019	20:43:12:297	64	na	bluesquare	bluesquare	yellowsquare	bluesquare	TRUE
0.4	kanzi	MTS	01/02/2019	20:43:15:412	65	na	yellowsquare	yellowsquare	bluesquare	yellowsquare	TRUE
0.4	kanzi	MTS	01/02/2019	20:43:19:26	66	na	bluesquare	yellowsquare	bluesquare	yellowsquare	FALSE
0.4	kanzi	MTS	01/02/2019	20:43:25:630	67	na	bluesquare	yellowsquare	bluesquare	bluesquare	TRUE
0.45	kanzi	MTS	01/02/2019	20:43:29:32	68	na	yellowsquare	bluesquare	yellowsquare	yellowsquare	TRUE
0.45	kanzi	MTS	01/02/2019	20:43:31:887	69	na	bluesquare	yellowsquare	bluesquare	bluesquare	TRUE
0.5	kanzi	MTS	01/02/2019	20:43:35:2	70	na	yellowsquare	bluesquare	yellowsquare	yellowsquare	TRUE
0.5	kanzi	MTS	01/02/2019	20:43:37:747	71	na	yellowsquare	yellowsquare	bluesquare	bluesquare	FALSE
0.55	kanzi	MTS	01/02/2019	20:43:44:570	72	na	yellowsquare	yellowsquare	bluesquare	yellowsquare	TRUE
0.5	kanzi	MTS	01/02/2019	20:43:47:354	73	na	yellowsquare	yellowsquare	bluesquare	bluesquare	FALSE
0.5	kanzi	MTS	01/02/2019	20:43:54:645	74	na	bluesquare	yellowsquare	bluesquare	bluesquare	TRUE
0.5	kanzi	MTS	01/02/2019	20:43:57:328	75	na	yellowsquare	yellowsquare	bluesquare	bluesquare	FALSE
0.45	kanzi	MTS	01/02/2019	20:44:04:51	76	na	bluesquare	yellowsquare	bluesquare	yellowsquare	FALSE
0.5	kanzi	MTS	01/02/2019	20:44:11:563	77	na	yellowsquare	yellowsquare	bluesquare	yellowsquare	TRUE
0.5	kanzi	MTS	01/02/2019	20:44:14:652	78	na	bluesquare	yellowsquare	bluesquare	yellowsquare	FALSE
0.55	kanzi	MTS	01/02/2019	20:44:21:313	79	na	bluesquare	yellowsquare	bluesquare	bluesquare	TRUE
0.55	kanzi	MTS	01/02/2019	20:44:25:841	80	na	yellowsquare	bluesquare	yellowsquare	bluesquare	FALSE
0.55	kanzi	MTS	01/02/2019	20:44:32:701	81	na	yellowsquare	bluesquare	yellowsquare	yellowsquare	TRUE
0.6	kanzi	MTS	01/02/2019	20:44:35:624	82	na	bluesquare	bluesquare	yellowsquare	bluesquare	TRUE
0.6	kanzi	MTS	01/02/2019	20:44:38:512	83	na	bluesquare	yellowsquare	bluesquare	yellowsquare	FALSE
0.6	kanzi	MTS	01/02/2019	20:44:45:410	84	na	yellowsquare	bluesquare	yellowsquare	yellowsquare	TRUE
0.6	kanzi	MTS	01/02/2019	20:44:48:531	85	na	bluesquare	yellowsquare	bluesquare	bluesquare	TRUE
0.65	kanzi	MTS	01/02/2019	20:44:51:688	86	na	bluesquare	bluesquare	yellowsquare	bluesquare	TRUE
0.65	kanzi	MTS	01/02/2019	20:44:54:659	87	na	bluesquare	yellowsquare	bluesquare	bluesquare	TRUE
0.65	kanzi	MTS	01/02/2019	20:44:58:546	88	na	bluesquare	yellowsquare	bluesquare	bluesquare	TRUE
0.65	kanzi	MTS	01/02/2019	20:45:01:592	89	na	bluesquare	yellowsquare	bluesquare	bluesquare	TRUE
0.6	kanzi	MTS	01/02/2019	20:45:06:417	90	na	bluesquare	bluesquare	yellowsquare	yellowsquare	FALSE
0.6	kanzi	MTS	01/02/2019	20:45:13:451	91	na	bluesquare	yellowsquare	bluesquare	yellowsquare	FALSE
0.55	kanzi	MTS	01/02/2019	20:45:20:127	92	na	bluesquare	bluesquare	yellowsquare	yellowsquare	FALSE
0.55	kanzi	MTS	01/02/2019	20:45:27:722	93	na	yellowsquare	bluesquare	yellowsquare	bluesquare	FALSE
0.5	kanzi	MTS	01/02/2019	20:45:34:579	94	na	bluesquare	bluesquare	yellowsquare	yellowsquare	FALSE
0.55	kanzi	MTS	01/02/2019	20:45:41:232	95	na	yellowsquare	yellowsquare	bluesquare	yellowsquare	TRUE
0.55	kanzi	MTS	01/02/2019	20:45:45:77	96	na	yellowsquare	yellowsquare	bluesquare	bluesquare	FALSE
1	kanzi	MTS	01/02/2019	20:47:31:859	1	na	yellowsquare	bluesquare	yellowsquare	yellowsquare	TRUE
1	kanzi	MTS	01/02/2019	20:47:34:852	2	na	bluesquare	bluesquare	yellowsquare	bluesquare	TRUE
1	kanzi	MTS	01/02/2019	20:47:38:79	3	na	yellowsquare	yellowsquare	bluesquare	yellowsquare	TRUE
1	kanzi	MTS	01/02/2019	20:47:41:693	4	na	yellowsquare	bluesquare	yellowsquare	yellowsquare	TRUE
1	kanzi	MTS	01/02/2019	20:47:44:696	5	na	bluesquare	bluesquare	yellowsquare	bluesquare	TRUE
0.833333333	kanzi	MTS	01/02/2019	20:47:47:407	6	na	yellowsquare	yellowsquare	bluesquare	bluesquare	FALSE
0.714285714	kanzi	MTS	01/02/2019	20:47:54:389	7	na	bluesquare	yellowsquare	bluesquare	yellowsquare	FALSE
0.75	kanzi	MTS	01/02/2019	20:48:01:95	8	na	bluesquare	yellowsquare	bluesquare	bluesquare	TRUE
0.777777778	kanzi	MTS	01/02/2019	20:48:05:676	9	na	yellowsquare	yellowsquare	bluesquare	yellowsquare	TRUE
0.7	kanzi	MTS	01/02/2019	20:48:09:297	10	na	yellowsquare	bluesquare	yellowsquare	bluesquare	FALSE
0.636363636	kanzi	MTS	01/02/2019	20:48:16:82	11	na	bluesquare	bluesquare	yellowsquare	yellowsquare	FALSE
0.666666667	kanzi	MTS	01/02/2019	20:48:22:956	12	na	bluesquare	bluesquare	yellowsquare	bluesquare	TRUE
0.692307692	kanzi	MTS	01/02/2019	20:48:25:987	13	na	bluesquare	yellowsquare	bluesquare	bluesquare	TRUE
0.642857143	kanzi	MTS	01/02/2019	20:48:30:51	14	na	bluesquare	bluesquare	yellowsquare	yellowsquare	FALSE
0.6	kanzi	MTS	01/02/2019	20:48:36:916	15	na	bluesquare	bluesquare	yellowsquare	yellowsquare	FALSE
0.625	kanzi	MTS	01/02/2019	20:48:43:618	16	na	yellowsquare	yellowsquare	bluesquare	yellowsquare	TRUE
0.588235294	kanzi	MTS	01/02/2019	20:48:46:812	17	na	yellowsquare	bluesquare	yellowsquare	bluesquare	FALSE
0.555555556	kanzi	MTS	01/02/2019	20:48:53:717	18	na	yellowsquare	yellowsquare	bluesquare	bluesquare	FALSE
0.578947368	kanzi	MTS	01/02/2019	20:49:00:338	19	na	yellowsquare	yellowsquare	bluesquare	yellowsquare	TRUE
0.55	kanzi	MTS	01/02/2019	20:49:04:106	20	na	yellowsquare	bluesquare	yellowsquare	bluesquare	FALSE
0.5	kanzi	MTS	01/02/2019	20:49:10:730	21	na	bluesquare	bluesquare	yellowsquare	yellowsquare	FALSE
0.45	kanzi	MTS	01/02/2019	20:49:17:747	22	na	bluesquare	yellowsquare	bluesquare	yellowsquare	FALSE
0.4	kanzi	MTS	01/02/2019	20:49:25:324	23	na	yellowsquare	bluesquare	yellowsquare	bluesquare	FALSE
0.4	kanzi	MTS	01/02/2019	20:49:31:912	24	na	yellowsquare	bluesquare	yellowsquare	yellowsquare	TRUE
0.4	kanzi	MTS	01/02/2019	20:49:34:875	25	na	bluesquare	yellowsquare	bluesquare	bluesquare	TRUE
0.4	kanzi	MTS	01/02/2019	20:49:38:231	26	na	yellowsquare	bluesquare	yellowsquare	bluesquare	FALSE
0.45	kanzi	MTS	01/02/2019	20:49:44:850	27	na	bluesquare	yellowsquare	bluesquare	bluesquare	TRUE
0.4	kanzi	MTS	01/02/2019	20:49:48:255	28	na	yellowsquare	bluesquare	yellowsquare	bluesquare	FALSE
0.4	kanzi	MTS	01/02/2019	20:49:54:985	29	na	bluesquare	yellowsquare	bluesquare	bluesquare	TRUE
0.4	kanzi	MTS	01/02/2019	20:49:58:434	30	na	bluesquare	bluesquare	yellowsquare	yellowsquare	FALSE
0.4	kanzi	MTS	01/02/2019	20:50:04:725	31	na	yellowsquare	bluesquare	yellowsquare	bluesquare	FALSE
0.4	kanzi	MTS	01/02/2019	20:50:11:148	32	na	bluesquare	yellowsquare	bluesquare	bluesquare	TRUE
0.35	kanzi	MTS	01/02/2019	20:50:14:122	33	na	yellowsquare	yellowsquare	bluesquare	bluesquare	FALSE
0.35	kanzi	MTS	01/02/2019	20:50:20:795	34	na	yellowsquare	bluesquare	yellowsquare	bluesquare	FALSE
0.35	kanzi	MTS	01/02/2019	20:50:27:364	35	na	yellowsquare	yellowsquare	bluesquare	bluesquare	FALSE
0.35	kanzi	MTS	01/02/2019	20:50:33:975	36	na	bluesquare	bluesquare	yellowsquare	bluesquare	TRUE
0.35	kanzi	MTS	01/02/2019	20:50:39:986	37	na	yellowsquare	yellowsquare	bluesquare	bluesquare	FALSE
0.4	kanzi	MTS	01/02/2019	20:50:46:699	38	na	yellowsquare	bluesquare	yellowsquare	yellowsquare	TRUE
0.4	kanzi	MTS	01/02/2019	20:50:50:926	39	na	yellowsquare	yellowsquare	bluesquare	yellowsquare	TRUE
0.4	kanzi	MTS	01/02/2019	20:50:53:990	40	na	yellowsquare	yellowsquare	bluesquare	bluesquare	FALSE
0.45	kanzi	MTS	01/02/2019	20:51:00:710	41	na	yellowsquare	yellowsquare	bluesquare	yellowsquare	TRUE
0.45	kanzi	MTS	01/02/2019	20:51:03:572	42	na	yellowsquare	bluesquare	yellowsquare	bluesquare	FALSE
0.5	kanzi	MTS	01/02/2019	20:51:10:168	43	na	yellowsquare	bluesquare	yellowsquare	yellowsquare	TRUE
0.45	kanzi	MTS	01/02/2019	20:51:13:988	44	na	bluesquare	bluesquare	yellowsquare	yellowsquare	FALSE
0.4	kanzi	MTS	01/02/2019	20:51:20:614	45	na	yellowsquare	bluesquare	yellowsquare	bluesquare	FALSE
0.45	kanzi	MTS	01/02/2019	20:51:27:184	46	na	yellowsquare	bluesquare	yellowsquare	yellowsquare	TRUE
0.45	kanzi	MTS	01/02/2019	20:51:30:471	47	na	yellowsquare	bluesquare	yellowsquare	yellowsquare	TRUE
0.5	kanzi	MTS	01/02/2019	20:51:33:833	48	na	bluesquare	bluesquare	yellowsquare	bluesquare	TRUE
0.5	kanzi	MTS	01/02/2019	20:51:37:48	49	na	bluesquare	yellowsquare	bluesquare	bluesquare	TRUE
0.5	kanzi	MTS	01/02/2019	20:51:40:197	50	na	yellowsquare	yellowsquare	bluesquare	bluesquare	FALSE
0.55	kanzi	MTS	01/02/2019	20:51:47:136	51	na	bluesquare	bluesquare	yellowsquare	bluesquare	TRUE
0.5	kanzi	MTS	01/02/2019	20:51:49:826	52	na	bluesquare	bluesquare	yellowsquare	yellowsquare	FALSE
0	kanzi	MTS	04/02/2019	13:53:47:702	1	na	yellowsquare	bluesquare	yellowsquare	bluesquare	FALSE
0.5	kanzi	MTS	04/02/2019	13:54:02:667	3	na	bluesquare	yellowsquare	bluesquare	bluesquare	TRUE
0.666666667	kanzi	MTS	04/02/2019	13:54:06:783	4	na	yellowsquare	bluesquare	yellowsquare	yellowsquare	TRUE
0.5	kanzi	MTS	04/02/2019	13:54:10:721	5	na	yellowsquare	yellowsquare	bluesquare	bluesquare	FALSE
0.4	kanzi	MTS	04/02/2019	13:54:17:748	6	na	yellowsquare	bluesquare	yellowsquare	bluesquare	FALSE
0.5	kanzi	MTS	04/02/2019	13:54:24:688	7	na	bluesquare	yellowsquare	bluesquare	bluesquare	TRUE
0.428571429	kanzi	MTS	04/02/2019	13:54:28:208	8	na	bluesquare	bluesquare	yellowsquare	yellowsquare	FALSE
0.375	kanzi	MTS	04/02/2019	13:54:35:85	9	na	bluesquare	bluesquare	yellowsquare	yellowsquare	FALSE
0.333333333	kanzi	MTS	04/02/2019	13:54:41:976	10	na	yellowsquare	bluesquare	yellowsquare	bluesquare	FALSE
0.3	kanzi	MTS	04/02/2019	13:54:48:873	11	na	yellowsquare	yellowsquare	bluesquare	bluesquare	FALSE
0.272727273	kanzi	MTS	04/02/2019	13:54:55:919	12	na	yellowsquare	bluesquare	yellowsquare	bluesquare	FALSE
0.333333333	kanzi	MTS	04/02/2019	13:55:02:976	13	na	yellowsquare	bluesquare	yellowsquare	yellowsquare	TRUE
0.384615385	kanzi	MTS	04/02/2019	13:55:06:689	14	na	yellowsquare	bluesquare	yellowsquare	yellowsquare	TRUE
0.428571429	kanzi	MTS	04/02/2019	13:55:10:745	15	na	yellowsquare	bluesquare	yellowsquare	yellowsquare	TRUE
0.466666667	kanzi	MTS	04/02/2019	13:55:13:892	16	na	yellowsquare	bluesquare	yellowsquare	yellowsquare	TRUE
0.4375	kanzi	MTS	04/02/2019	13:55:16:899	17	na	yellowsquare	yellowsquare	bluesquare	bluesquare	FALSE
0.411764706	kanzi	MTS	04/02/2019	13:55:23:568	18	na	yellowsquare	bluesquare	yellowsquare	bluesquare	FALSE
0.388888889	kanzi	MTS	04/02/2019	13:55:30:412	19	na	bluesquare	bluesquare	yellowsquare	yellowsquare	FALSE
0.368421053	kanzi	MTS	04/02/2019	13:55:37:195	20	na	yellowsquare	bluesquare	yellowsquare	bluesquare	FALSE
0.35	kanzi	MTS	04/02/2019	13:55:44:189	21	na	yellowsquare	yellowsquare	bluesquare	bluesquare	FALSE
0.35	kanzi	MTS	04/02/2019	13:55:53:57	22	na	yellowsquare	yellowsquare	bluesquare	bluesquare	FALSE
0.35	kanzi	MTS	04/02/2019	13:56:00:35	23	na	bluesquare	bluesquare	yellowsquare	bluesquare	TRUE
0.3	kanzi	MTS	04/02/2019	13:56:03:892	24	na	bluesquare	bluesquare	yellowsquare	yellowsquare	FALSE
0.3	kanzi	MTS	04/02/2019	13:56:10:635	25	na	bluesquare	yellowsquare	bluesquare	yellowsquare	FALSE
0.3	kanzi	MTS	04/02/2019	13:56:17:539	26	na	yellowsquare	yellowsquare	bluesquare	bluesquare	FALSE
0.25	kanzi	MTS	04/02/2019	13:56:24:511	27	na	bluesquare	yellowsquare	bluesquare	yellowsquare	FALSE
0.3	kanzi	MTS	04/02/2019	13:56:31:296	28	na	bluesquare	yellowsquare	bluesquare	bluesquare	TRUE
0.3	kanzi	MTS	04/02/2019	13:56:35:55	29	na	bluesquare	bluesquare	yellowsquare	yellowsquare	FALSE
0.35	kanzi	MTS	04/02/2019	13:56:42:56	30	na	yellowsquare	bluesquare	yellowsquare	yellowsquare	TRUE
0.4	kanzi	MTS	04/02/2019	13:56:45:993	31	na	bluesquare	yellowsquare	bluesquare	bluesquare	TRUE
0.45	kanzi	MTS	04/02/2019	13:56:52:145	32	na	yellowsquare	bluesquare	yellowsquare	yellowsquare	TRUE
0.45	kanzi	MTS	04/02/2019	13:56:55:612	33	na	yellowsquare	bluesquare	yellowsquare	yellowsquare	TRUE
0.45	kanzi	MTS	04/02/2019	13:56:59:528	34	na	yellowsquare	bluesquare	yellowsquare	yellowsquare	TRUE
0.4	kanzi	MTS	04/02/2019	13:57:02:685	35	na	yellowsquare	yellowsquare	bluesquare	bluesquare	FALSE
0.35	kanzi	MTS	04/02/2019	13:57:10:284	36	na	bluesquare	yellowsquare	bluesquare	yellowsquare	FALSE
0.4	kanzi	MTS	04/02/2019	13:57:16:764	37	na	yellowsquare	bluesquare	yellowsquare	yellowsquare	TRUE
0.4	kanzi	MTS	04/02/2019	13:57:20:376	38	na	yellowsquare	yellowsquare	bluesquare	bluesquare	FALSE
0.45	kanzi	MTS	04/02/2019	13:57:27:46	39	na	yellowsquare	bluesquare	yellowsquare	yellowsquare	TRUE
0.5	kanzi	MTS	04/02/2019	13:57:30:255	40	na	yellowsquare	bluesquare	yellowsquare	yellowsquare	TRUE
0.5	kanzi	MTS	04/02/2019	13:57:33:834	41	na	yellowsquare	yellowsquare	bluesquare	bluesquare	FALSE
0.55	kanzi	MTS	04/02/2019	13:57:40:263	42	na	bluesquare	bluesquare	yellowsquare	bluesquare	TRUE
0.55	kanzi	MTS	04/02/2019	13:57:44:81	43	na	bluesquare	yellowsquare	bluesquare	bluesquare	TRUE
0.55	kanzi	MTS	04/02/2019	13:57:47:388	44	na	bluesquare	bluesquare	yellowsquare	yellowsquare	FALSE
0.6	kanzi	MTS	04/02/2019	13:57:54:138	45	na	bluesquare	yellowsquare	bluesquare	bluesquare	TRUE
0.65	kanzi	MTS	04/02/2019	13:57:57:957	46	na	yellowsquare	bluesquare	yellowsquare	yellowsquare	TRUE
0.7	kanzi	MTS	04/02/2019	13:58:01:392	47	na	yellowsquare	bluesquare	yellowsquare	yellowsquare	TRUE
0.7	kanzi	MTS	04/02/2019	13:58:05:528	48	na	bluesquare	yellowsquare	bluesquare	bluesquare	TRUE
0.75	kanzi	MTS	04/02/2019	13:58:10:726	49	na	yellowsquare	yellowsquare	bluesquare	yellowsquare	TRUE
0.75	kanzi	MTS	04/02/2019	13:58:19:436	50	na	bluesquare	yellowsquare	bluesquare	bluesquare	TRUE
0.75	kanzi	MTS	04/02/2019	13:58:27:836	51	na	yellowsquare	yellowsquare	bluesquare	yellowsquare	TRUE
0.75	kanzi	MTS	04/02/2019	13:58:33:436	52	na	yellowsquare	bluesquare	yellowsquare	yellowsquare	TRUE
0.7	kanzi	MTS	04/02/2019	13:58:36:612	53	na	yellowsquare	yellowsquare	bluesquare	bluesquare	FALSE
0.7	kanzi	MTS	04/02/2019	13:58:43:357	54	na	yellowsquare	yellowsquare	bluesquare	yellowsquare	TRUE
0.75	kanzi	MTS	04/02/2019	13:58:46:302	55	na	bluesquare	yellowsquare	bluesquare	bluesquare	TRUE
0.8	kanzi	MTS	04/02/2019	13:58:51:531	56	na	bluesquare	yellowsquare	bluesquare	bluesquare	TRUE
0.8	kanzi	MTS	04/02/2019	13:58:54:725	57	na	bluesquare	yellowsquare	bluesquare	bluesquare	TRUE
0.85	kanzi	MTS	04/02/2019	13:59:01:308	58	na	bluesquare	yellowsquare	bluesquare	bluesquare	TRUE
0.8	kanzi	MTS	04/02/2019	13:59:06:220	59	na	yellowsquare	yellowsquare	bluesquare	bluesquare	FALSE
0.75	kanzi	MTS	04/02/2019	13:59:12:441	60	na	bluesquare	bluesquare	yellowsquare	yellowsquare	FALSE
0.75	kanzi	MTS	04/02/2019	13:59:19:548	61	na	bluesquare	yellowsquare	bluesquare	yellowsquare	FALSE
0.7	kanzi	MTS	04/02/2019	13:59:26:429	62	na	yellowsquare	yellowsquare	bluesquare	bluesquare	FALSE
0.65	kanzi	MTS	04/02/2019	13:59:33:204	63	na	bluesquare	yellowsquare	bluesquare	yellowsquare	FALSE
0.7	kanzi	MTS	04/02/2019	13:59:39:840	64	na	bluesquare	yellowsquare	bluesquare	bluesquare	TRUE
0.7	kanzi	MTS	04/02/2019	13:59:43:963	65	na	bluesquare	yellowsquare	bluesquare	bluesquare	TRUE
0.65	kanzi	MTS	04/02/2019	13:59:49:420	66	na	yellowsquare	yellowsquare	bluesquare	bluesquare	FALSE
0.6	kanzi	MTS	04/02/2019	13:59:56:421	67	na	bluesquare	bluesquare	yellowsquare	yellowsquare	FALSE
0.6	kanzi	MTS	04/02/2019	14:00:03:268	68	na	yellowsquare	yellowsquare	bluesquare	yellowsquare	TRUE
0.55	kanzi	MTS	04/02/2019	14:00:06:131	69	na	yellowsquare	yellowsquare	bluesquare	bluesquare	FALSE
0.55	kanzi	MTS	04/02/2019	14:00:12:815	70	na	yellowsquare	bluesquare	yellowsquare	yellowsquare	TRUE
0.55	kanzi	MTS	04/02/2019	14:00:15:571	71	na	bluesquare	yellowsquare	bluesquare	bluesquare	TRUE
0.55	kanzi	MTS	04/02/2019	14:00:20:263	72	na	bluesquare	yellowsquare	bluesquare	bluesquare	TRUE
0.6	kanzi	MTS	04/02/2019	14:00:23:504	73	na	bluesquare	yellowsquare	bluesquare	bluesquare	TRUE
0.55	kanzi	MTS	04/02/2019	14:00:26:375	74	na	yellowsquare	yellowsquare	bluesquare	bluesquare	FALSE
0.5	kanzi	MTS	04/02/2019	14:00:33:41	75	na	yellowsquare	yellowsquare	bluesquare	bluesquare	FALSE
0.5	kanzi	MTS	04/02/2019	14:00:39:837	76	na	yellowsquare	yellowsquare	bluesquare	yellowsquare	TRUE
0.5	kanzi	MTS	04/02/2019	14:00:42:695	77	na	yellowsquare	bluesquare	yellowsquare	yellowsquare	TRUE
0.45	kanzi	MTS	04/02/2019	14:00:45:677	78	na	bluesquare	bluesquare	yellowsquare	yellowsquare	FALSE
0.5	kanzi	MTS	04/02/2019	14:00:52:438	79	na	yellowsquare	bluesquare	yellowsquare	yellowsquare	TRUE
0.5	kanzi	MTS	04/02/2019	14:00:55:319	80	na	yellowsquare	yellowsquare	bluesquare	bluesquare	FALSE
0.5	kanzi	MTS	04/02/2019	14:01:01:796	81	na	bluesquare	yellowsquare	bluesquare	yellowsquare	FALSE
0.5	kanzi	MTS	04/02/2019	14:01:08:489	82	na	bluesquare	bluesquare	yellowsquare	yellowsquare	FALSE
0.55	kanzi	MTS	04/02/2019	14:01:15:246	83	na	yellowsquare	yellowsquare	bluesquare	yellowsquare	TRUE
0.5	kanzi	MTS	04/02/2019	14:01:18:465	84	na	yellowsquare	yellowsquare	bluesquare	bluesquare	FALSE
0.5	kanzi	MTS	04/02/2019	14:01:24:840	85	na	bluesquare	yellowsquare	bluesquare	bluesquare	TRUE
0.5	kanzi	MTS	04/02/2019	14:01:29:563	86	na	bluesquare	bluesquare	yellowsquare	yellowsquare	FALSE
0.55	kanzi	MTS	04/02/2019	14:01:36:508	87	na	bluesquare	bluesquare	yellowsquare	bluesquare	TRUE
0.55	kanzi	MTS	04/02/2019	14:01:39:119	88	na	bluesquare	yellowsquare	bluesquare	bluesquare	TRUE
0.6	kanzi	MTS	04/02/2019	14:01:41:844	89	na	yellowsquare	bluesquare	yellowsquare	yellowsquare	TRUE
0.6	kanzi	MTS	04/02/2019	14:01:45:749	90	na	bluesquare	yellowsquare	bluesquare	bluesquare	TRUE
0.55	kanzi	MTS	04/02/2019	14:01:48:511	91	na	yellowsquare	yellowsquare	bluesquare	bluesquare	FALSE
0.5	kanzi	MTS	04/02/2019	14:01:55:364	92	na	bluesquare	yellowsquare	bluesquare	yellowsquare	FALSE
0.5	kanzi	MTS	04/02/2019	14:02:02:78	93	na	bluesquare	yellowsquare	bluesquare	bluesquare	TRUE
0.55	kanzi	MTS	04/02/2019	14:02:04:934	94	na	yellowsquare	bluesquare	yellowsquare	yellowsquare	TRUE
0.6	kanzi	MTS	04/02/2019	14:02:07:644	95	na	bluesquare	yellowsquare	bluesquare	bluesquare	TRUE
0.55	kanzi	MTS	04/02/2019	14:02:12:221	96	na	yellowsquare	yellowsquare	bluesquare	bluesquare	FALSE
0.55	kanzi	MTS	04/02/2019	14:02:18:877	97	na	yellowsquare	bluesquare	yellowsquare	yellowsquare	TRUE
0.55	kanzi	MTS	04/02/2019	14:02:22:393	98	na	yellowsquare	yellowsquare	bluesquare	bluesquare	FALSE
0.5	kanzi	MTS	04/02/2019	14:02:29:143	99	na	bluesquare	yellowsquare	bluesquare	yellowsquare	FALSE
0.55	kanzi	MTS	04/02/2019	14:02:35:979	100	na	bluesquare	yellowsquare	bluesquare	bluesquare	TRUE
0.6	kanzi	MTS	04/02/2019	14:02:38:985	101	na	yellowsquare	bluesquare	yellowsquare	yellowsquare	TRUE
0.65	kanzi	MTS	04/02/2019	14:02:43:903	102	na	yellowsquare	bluesquare	yellowsquare	yellowsquare	TRUE
0.6	kanzi	MTS	04/02/2019	14:02:48:483	103	na	bluesquare	bluesquare	yellowsquare	yellowsquare	FALSE
0.6	kanzi	MTS	04/02/2019	14:02:55:555	104	na	yellowsquare	bluesquare	yellowsquare	bluesquare	FALSE
0.55	kanzi	MTS	04/02/2019	14:03:02:385	105	na	yellowsquare	yellowsquare	bluesquare	bluesquare	FALSE
0.6	kanzi	MTS	04/02/2019	14:03:09:309	106	na	yellowsquare	yellowsquare	bluesquare	yellowsquare	TRUE
0.55	kanzi	MTS	04/02/2019	14:03:12:259	107	na	bluesquare	bluesquare	yellowsquare	yellowsquare	FALSE
0.5	kanzi	MTS	04/02/2019	14:03:19:21	108	na	yellowsquare	bluesquare	yellowsquare	bluesquare	FALSE
0.5	kanzi	MTS	04/02/2019	14:03:25:562	109	na	bluesquare	yellowsquare	bluesquare	bluesquare	TRUE
0.5	kanzi	MTS	04/02/2019	14:03:28:600	110	na	bluesquare	yellowsquare	bluesquare	bluesquare	TRUE
0.5	kanzi	MTS	04/02/2019	14:03:31:405	111	na	bluesquare	bluesquare	yellowsquare	yellowsquare	FALSE
0.5	kanzi	MTS	04/02/2019	14:03:38:421	112	na	yellowsquare	bluesquare	yellowsquare	bluesquare	FALSE
0.45	kanzi	MTS	04/02/2019	14:03:45:135	113	na	bluesquare	bluesquare	yellowsquare	yellowsquare	FALSE
0.4	kanzi	MTS	04/02/2019	14:03:51:945	114	na	bluesquare	bluesquare	yellowsquare	yellowsquare	FALSE
0.4	kanzi	MTS	04/02/2019	14:03:58:831	115	na	bluesquare	bluesquare	yellowsquare	bluesquare	TRUE
0.4	kanzi	MTS	04/02/2019	14:04:01:479	116	na	yellowsquare	yellowsquare	bluesquare	bluesquare	FALSE
0.4	kanzi	MTS	04/02/2019	14:04:08:267	117	na	yellowsquare	yellowsquare	bluesquare	yellowsquare	TRUE
0.4	kanzi	MTS	04/02/2019	14:04:11:251	118	na	yellowsquare	yellowsquare	bluesquare	bluesquare	FALSE
0.4	kanzi	MTS	04/02/2019	14:04:19:305	119	na	bluesquare	yellowsquare	bluesquare	yellowsquare	FALSE
0.4	kanzi	MTS	04/02/2019	14:04:26:244	120	na	yellowsquare	bluesquare	yellowsquare	yellowsquare	TRUE
0.35	kanzi	MTS	04/02/2019	14:04:29:868	121	na	yellowsquare	yellowsquare	bluesquare	bluesquare	FALSE
0.3	kanzi	MTS	04/02/2019	14:04:36:463	122	na	bluesquare	yellowsquare	bluesquare	yellowsquare	FALSE
0.35	kanzi	MTS	04/02/2019	14:04:43:95	123	na	bluesquare	yellowsquare	bluesquare	bluesquare	TRUE
0.4	kanzi	MTS	04/02/2019	14:04:45:651	124	na	yellowsquare	bluesquare	yellowsquare	yellowsquare	TRUE
0.45	kanzi	MTS	04/02/2019	14:04:49:629	125	na	bluesquare	yellowsquare	bluesquare	bluesquare	TRUE
0.45	kanzi	MTS	04/02/2019	14:04:52:165	126	na	bluesquare	yellowsquare	bluesquare	bluesquare	TRUE
0.45	kanzi	MTS	04/02/2019	14:04:55:531	127	na	bluesquare	bluesquare	yellowsquare	yellowsquare	FALSE
0.45	kanzi	MTS	04/02/2019	14:05:02:313	128	na	bluesquare	bluesquare	yellowsquare	yellowsquare	FALSE
0.4	kanzi	MTS	04/02/2019	14:05:09:165	129	na	bluesquare	yellowsquare	bluesquare	yellowsquare	FALSE
0.35	kanzi	MTS	04/02/2019	14:05:16:61	130	na	bluesquare	bluesquare	yellowsquare	yellowsquare	FALSE
0.35	kanzi	MTS	04/02/2019	14:05:22:907	131	na	bluesquare	yellowsquare	bluesquare	yellowsquare	FALSE
0.35	kanzi	MTS	04/02/2019	14:05:30:485	132	na	bluesquare	bluesquare	yellowsquare	yellowsquare	FALSE
0.35	kanzi	MTS	04/02/2019	14:05:37:355	133	na	bluesquare	yellowsquare	bluesquare	yellowsquare	FALSE
0.4	kanzi	MTS	04/02/2019	14:05:44:310	134	na	bluesquare	yellowsquare	bluesquare	bluesquare	TRUE
0.4	kanzi	MTS	04/02/2019	14:05:47:459	135	na	yellowsquare	bluesquare	yellowsquare	yellowsquare	TRUE
0.4	kanzi	MTS	04/02/2019	14:05:50:688	136	na	bluesquare	bluesquare	yellowsquare	yellowsquare	FALSE
0.4	kanzi	MTS	04/02/2019	14:05:57:632	137	na	yellowsquare	bluesquare	yellowsquare	yellowsquare	TRUE
0.4	kanzi	MTS	04/02/2019	14:06:02:248	138	na	bluesquare	bluesquare	yellowsquare	yellowsquare	FALSE
0.4	kanzi	MTS	04/02/2019	14:06:09:266	139	na	bluesquare	yellowsquare	bluesquare	yellowsquare	FALSE
0.35	kanzi	MTS	04/02/2019	14:06:16:85	140	na	bluesquare	bluesquare	yellowsquare	yellowsquare	FALSE
0.4	kanzi	MTS	04/02/2019	14:06:22:996	141	na	bluesquare	yellowsquare	bluesquare	bluesquare	TRUE
0.45	kanzi	MTS	04/02/2019	14:06:26:32	142	na	bluesquare	yellowsquare	bluesquare	bluesquare	TRUE
0.4	kanzi	MTS	04/02/2019	14:06:28:809	143	na	bluesquare	bluesquare	yellowsquare	yellowsquare	FALSE
0.35	kanzi	MTS	04/02/2019	14:06:36:999	144	na	yellowsquare	yellowsquare	bluesquare	bluesquare	FALSE
0.3	kanzi	MTS	04/02/2019	14:06:43:753	145	na	yellowsquare	bluesquare	yellowsquare	bluesquare	FALSE
0.3	kanzi	MTS	04/02/2019	14:06:50:762	146	na	yellowsquare	bluesquare	yellowsquare	yellowsquare	TRUE
0.35	kanzi	MTS	04/02/2019	14:06:53:738	147	na	bluesquare	yellowsquare	bluesquare	bluesquare	TRUE
0.4	kanzi	MTS	04/02/2019	14:06:56:947	148	na	yellowsquare	bluesquare	yellowsquare	yellowsquare	TRUE
0.45	kanzi	MTS	04/02/2019	14:07:00:47	149	na	bluesquare	yellowsquare	bluesquare	bluesquare	TRUE
0.45	kanzi	MTS	04/02/2019	14:07:03:27	150	na	bluesquare	bluesquare	yellowsquare	yellowsquare	FALSE
0.45	kanzi	MTS	04/02/2019	14:07:09:713	151	na	bluesquare	bluesquare	yellowsquare	yellowsquare	FALSE
0.45	kanzi	MTS	04/02/2019	14:07:16:705	152	na	yellowsquare	yellowsquare	bluesquare	bluesquare	FALSE
0.45	kanzi	MTS	04/02/2019	14:07:23:817	153	na	yellowsquare	bluesquare	yellowsquare	bluesquare	FALSE
0.45	kanzi	MTS	04/02/2019	14:07:30:719	154	na	bluesquare	yellowsquare	bluesquare	bluesquare	TRUE
0.45	kanzi	MTS	04/02/2019	14:07:33:613	155	na	yellowsquare	bluesquare	yellowsquare	yellowsquare	TRUE
0.45	kanzi	MTS	04/02/2019	14:07:37:238	156	na	yellowsquare	yellowsquare	bluesquare	bluesquare	FALSE
0.4	kanzi	MTS	04/02/2019	14:07:44:134	157	na	bluesquare	bluesquare	yellowsquare	yellowsquare	FALSE
0.4	kanzi	MTS	04/02/2019	14:07:51:103	158	na	bluesquare	bluesquare	yellowsquare	yellowsquare	FALSE
0.45	kanzi	MTS	04/02/2019	14:07:57:870	159	na	bluesquare	bluesquare	yellowsquare	bluesquare	TRUE
0.45	kanzi	MTS	04/02/2019	14:08:00:657	160	na	bluesquare	bluesquare	yellowsquare	yellowsquare	FALSE
0.45	kanzi	MTS	04/02/2019	14:08:07:472	161	na	yellowsquare	bluesquare	yellowsquare	yellowsquare	TRUE
0.45	kanzi	MTS	04/02/2019	14:08:10:787	162	na	bluesquare	yellowsquare	bluesquare	bluesquare	TRUE
0.45	kanzi	MTS	04/02/2019	14:08:16:279	163	na	bluesquare	bluesquare	yellowsquare	yellowsquare	FALSE
0.5	kanzi	MTS	04/02/2019	14:08:23:156	164	na	yellowsquare	bluesquare	yellowsquare	yellowsquare	TRUE
0.5	kanzi	MTS	04/02/2019	14:08:26:804	165	na	yellowsquare	yellowsquare	bluesquare	bluesquare	FALSE
0.5	kanzi	MTS	04/02/2019	14:08:36:543	166	na	bluesquare	yellowsquare	bluesquare	bluesquare	TRUE
0.5	kanzi	MTS	04/02/2019	14:08:41:565	167	na	yellowsquare	bluesquare	yellowsquare	yellowsquare	TRUE
1	kanzi	MTS	04/02/2019	15:52:42:196	1	na	yellowsquare	bluesquare	yellowsquare	yellowsquare	TRUE
0.5	kanzi	MTS	04/02/2019	15:52:45:616	2	na	bluesquare	yellowsquare	bluesquare	yellowsquare	FALSE
0.333333333	kanzi	MTS	04/02/2019	15:52:52:566	3	na	yellowsquare	yellowsquare	bluesquare	bluesquare	FALSE
0.5	kanzi	MTS	04/02/2019	15:53:00:495	4	na	yellowsquare	yellowsquare	bluesquare	yellowsquare	TRUE
0.6	kanzi	MTS	04/02/2019	15:53:06:90	5	na	bluesquare	yellowsquare	bluesquare	bluesquare	TRUE
0.5	kanzi	MTS	04/02/2019	15:53:12:250	6	na	yellowsquare	bluesquare	yellowsquare	bluesquare	FALSE
0.428571429	kanzi	MTS	04/02/2019	15:53:21:600	7	na	bluesquare	bluesquare	yellowsquare	yellowsquare	FALSE
0.5	kanzi	MTS	04/02/2019	15:53:32:866	8	na	yellowsquare	yellowsquare	bluesquare	yellowsquare	TRUE
0.444444444	kanzi	MTS	04/02/2019	15:53:38:38	9	na	bluesquare	bluesquare	yellowsquare	yellowsquare	FALSE
0.4	kanzi	MTS	04/02/2019	15:55:28:216	10	na	bluesquare	bluesquare	yellowsquare	yellowsquare	FALSE
0.454545455	kanzi	MTS	04/02/2019	15:55:35:744	11	na	yellowsquare	yellowsquare	bluesquare	yellowsquare	TRUE
0.5	kanzi	MTS	04/02/2019	15:55:48:245	12	na	yellowsquare	bluesquare	yellowsquare	yellowsquare	TRUE
0.538461538	kanzi	MTS	04/02/2019	15:55:54:241	13	na	yellowsquare	bluesquare	yellowsquare	yellowsquare	TRUE
0.571428571	kanzi	MTS	04/02/2019	15:55:58:387	14	na	bluesquare	yellowsquare	bluesquare	bluesquare	TRUE
0.533333333	kanzi	MTS	04/02/2019	15:56:03:431	15	na	yellowsquare	yellowsquare	bluesquare	bluesquare	FALSE
0.5	kanzi	MTS	04/02/2019	15:56:10:772	16	na	bluesquare	yellowsquare	bluesquare	yellowsquare	FALSE
0.470588235	kanzi	MTS	04/02/2019	15:56:17:849	17	na	bluesquare	bluesquare	yellowsquare	yellowsquare	FALSE
0.5	kanzi	MTS	04/02/2019	15:56:32:168	18	na	bluesquare	bluesquare	yellowsquare	bluesquare	TRUE
0.473684211	kanzi	MTS	04/02/2019	15:56:42:93	19	na	yellowsquare	yellowsquare	bluesquare	bluesquare	FALSE
0.5	kanzi	MTS	04/02/2019	15:56:49:60	20	na	bluesquare	bluesquare	yellowsquare	bluesquare	TRUE
0.5	kanzi	MTS	04/02/2019	15:56:56:719	21	na	yellowsquare	yellowsquare	bluesquare	yellowsquare	TRUE
0.5	kanzi	MTS	04/02/2019	15:57:02:693	22	na	yellowsquare	bluesquare	yellowsquare	bluesquare	FALSE
0.5	kanzi	MTS	04/02/2019	15:57:09:396	23	na	yellowsquare	yellowsquare	bluesquare	bluesquare	FALSE
0.45	kanzi	MTS	04/02/2019	15:57:16:984	24	na	yellowsquare	bluesquare	yellowsquare	bluesquare	FALSE
0.4	kanzi	MTS	04/02/2019	15:57:31:468	25	na	yellowsquare	bluesquare	yellowsquare	bluesquare	FALSE
0.4	kanzi	MTS	04/02/2019	15:57:38:357	26	na	yellowsquare	yellowsquare	bluesquare	bluesquare	FALSE
0.4	kanzi	MTS	04/02/2019	15:57:45:154	27	na	yellowsquare	bluesquare	yellowsquare	bluesquare	FALSE
0.35	kanzi	MTS	04/02/2019	15:57:52:27	28	na	bluesquare	yellowsquare	bluesquare	yellowsquare	FALSE
0.35	kanzi	MTS	04/02/2019	15:57:58:813	29	na	bluesquare	bluesquare	yellowsquare	yellowsquare	FALSE
0.4	kanzi	MTS	04/02/2019	15:58:05:497	30	na	yellowsquare	yellowsquare	bluesquare	yellowsquare	TRUE
0.4	kanzi	MTS	04/02/2019	15:58:12:293	31	na	yellowsquare	bluesquare	yellowsquare	yellowsquare	TRUE
0.4	kanzi	MTS	04/02/2019	15:58:21:412	32	na	bluesquare	yellowsquare	bluesquare	bluesquare	TRUE
0.35	kanzi	MTS	04/02/2019	15:58:27:420	33	na	bluesquare	bluesquare	yellowsquare	yellowsquare	FALSE
0.3	kanzi	MTS	04/02/2019	15:58:34:154	34	na	yellowsquare	bluesquare	yellowsquare	bluesquare	FALSE
0.3	kanzi	MTS	04/02/2019	15:58:40:721	35	na	bluesquare	bluesquare	yellowsquare	yellowsquare	FALSE
0.35	kanzi	MTS	04/02/2019	15:58:47:929	36	na	yellowsquare	yellowsquare	bluesquare	yellowsquare	TRUE
0.35	kanzi	MTS	04/02/2019	15:58:54:608	37	na	yellowsquare	bluesquare	yellowsquare	bluesquare	FALSE
0.3	kanzi	MTS	04/02/2019	15:59:01:629	38	na	yellowsquare	yellowsquare	bluesquare	bluesquare	FALSE
0.35	kanzi	MTS	04/02/2019	15:59:08:931	39	na	yellowsquare	yellowsquare	bluesquare	yellowsquare	TRUE
0.3	kanzi	MTS	04/02/2019	15:59:17:655	40	na	yellowsquare	yellowsquare	bluesquare	bluesquare	FALSE
0.3	kanzi	MTS	04/02/2019	15:59:24:294	41	na	yellowsquare	yellowsquare	bluesquare	yellowsquare	TRUE
0.35	kanzi	MTS	04/02/2019	15:59:31:974	42	na	yellowsquare	bluesquare	yellowsquare	yellowsquare	TRUE
0.4	kanzi	MTS	04/02/2019	15:59:37:141	43	na	bluesquare	yellowsquare	bluesquare	bluesquare	TRUE
0.45	kanzi	MTS	04/02/2019	15:59:44:146	44	na	yellowsquare	bluesquare	yellowsquare	yellowsquare	TRUE
0.45	kanzi	MTS	04/02/2019	15:59:48:637	45	na	bluesquare	bluesquare	yellowsquare	yellowsquare	FALSE
0.5	kanzi	MTS	04/02/2019	15:59:55:401	46	na	bluesquare	bluesquare	yellowsquare	bluesquare	TRUE
0.5	kanzi	MTS	04/02/2019	16:00:01:331	47	na	bluesquare	yellowsquare	bluesquare	yellowsquare	FALSE
0.55	kanzi	MTS	04/02/2019	16:00:08:645	48	na	bluesquare	yellowsquare	bluesquare	bluesquare	TRUE
0.6	kanzi	MTS	04/02/2019	16:00:15:484	49	na	bluesquare	yellowsquare	bluesquare	bluesquare	TRUE
0.6	kanzi	MTS	04/02/2019	16:00:21:501	50	na	bluesquare	yellowsquare	bluesquare	bluesquare	TRUE
0.55	kanzi	MTS	04/02/2019	16:00:27:7	51	na	bluesquare	yellowsquare	bluesquare	yellowsquare	FALSE
0.55	kanzi	MTS	04/02/2019	16:00:33:585	52	na	bluesquare	yellowsquare	bluesquare	bluesquare	TRUE
0.55	kanzi	MTS	04/02/2019	16:00:40:103	53	na	yellowsquare	yellowsquare	bluesquare	bluesquare	FALSE
0.6	kanzi	MTS	04/02/2019	16:00:47:395	54	na	bluesquare	yellowsquare	bluesquare	bluesquare	TRUE
0.65	kanzi	MTS	04/02/2019	16:00:55:257	55	na	bluesquare	yellowsquare	bluesquare	bluesquare	TRUE
0.65	kanzi	MTS	04/02/2019	16:01:03:743	56	na	yellowsquare	bluesquare	yellowsquare	yellowsquare	TRUE
0.7	kanzi	MTS	04/02/2019	16:01:08:367	57	na	bluesquare	yellowsquare	bluesquare	bluesquare	TRUE
0.75	kanzi	MTS	04/02/2019	16:01:14:742	58	na	yellowsquare	bluesquare	yellowsquare	yellowsquare	TRUE
0.75	kanzi	MTS	04/02/2019	16:01:20:939	59	na	bluesquare	yellowsquare	bluesquare	bluesquare	TRUE
0.8	kanzi	MTS	04/02/2019	16:01:26:565	60	na	yellowsquare	bluesquare	yellowsquare	yellowsquare	TRUE
0.8	kanzi	MTS	04/02/2019	16:01:32:12	61	na	bluesquare	yellowsquare	bluesquare	bluesquare	TRUE
0.8	kanzi	MTS	04/02/2019	16:01:41:614	62	na	yellowsquare	bluesquare	yellowsquare	yellowsquare	TRUE
0.75	kanzi	MTS	04/02/2019	16:01:47:337	63	na	yellowsquare	yellowsquare	bluesquare	bluesquare	FALSE
0.7	kanzi	MTS	04/02/2019	16:01:53:968	64	na	bluesquare	yellowsquare	bluesquare	yellowsquare	FALSE
0.75	kanzi	MTS	04/02/2019	16:02:00:513	65	na	yellowsquare	bluesquare	yellowsquare	yellowsquare	TRUE
0.75	kanzi	MTS	04/02/2019	16:02:07:123	66	na	bluesquare	yellowsquare	bluesquare	bluesquare	TRUE
0.75	kanzi	MTS	04/02/2019	16:02:11:867	67	na	bluesquare	bluesquare	yellowsquare	yellowsquare	FALSE
0.7	kanzi	MTS	04/02/2019	16:02:18:607	68	na	bluesquare	yellowsquare	bluesquare	yellowsquare	FALSE
0.7	kanzi	MTS	04/02/2019	16:02:25:795	69	na	bluesquare	yellowsquare	bluesquare	bluesquare	TRUE
0.7	kanzi	MTS	04/02/2019	16:02:33:70	70	na	bluesquare	yellowsquare	bluesquare	bluesquare	TRUE
0.75	kanzi	MTS	04/02/2019	16:02:37:834	71	na	yellowsquare	bluesquare	yellowsquare	yellowsquare	TRUE
0.75	kanzi	MTS	04/02/2019	16:02:41:420	72	na	bluesquare	yellowsquare	bluesquare	bluesquare	TRUE
0.8	kanzi	MTS	04/02/2019	16:02:49:179	73	na	bluesquare	yellowsquare	bluesquare	bluesquare	TRUE
0.8	kanzi	MTS	04/02/2019	16:02:55:271	74	na	bluesquare	yellowsquare	bluesquare	bluesquare	TRUE
0.8	kanzi	MTS	04/02/2019	16:03:02:509	75	na	bluesquare	yellowsquare	bluesquare	bluesquare	TRUE
0.75	kanzi	MTS	04/02/2019	16:03:07:607	76	na	bluesquare	bluesquare	yellowsquare	yellowsquare	FALSE
0.75	kanzi	MTS	04/02/2019	16:03:14:389	77	na	bluesquare	bluesquare	yellowsquare	bluesquare	TRUE
0.7	kanzi	MTS	04/02/2019	16:03:20:599	78	na	bluesquare	bluesquare	yellowsquare	yellowsquare	FALSE
0.7	kanzi	MTS	04/02/2019	16:03:27:441	79	na	bluesquare	bluesquare	yellowsquare	bluesquare	TRUE
0.7	kanzi	MTS	04/02/2019	16:03:33:984	80	na	yellowsquare	bluesquare	yellowsquare	yellowsquare	TRUE
0.65	kanzi	MTS	04/02/2019	16:03:41:274	81	na	yellowsquare	bluesquare	yellowsquare	bluesquare	FALSE
0.6	kanzi	MTS	04/02/2019	16:03:47:931	82	na	bluesquare	bluesquare	yellowsquare	yellowsquare	FALSE
0.65	kanzi	MTS	04/02/2019	16:03:54:556	83	na	bluesquare	bluesquare	yellowsquare	bluesquare	TRUE
0.65	kanzi	MTS	04/02/2019	16:04:02:896	84	na	yellowsquare	yellowsquare	bluesquare	bluesquare	FALSE
0.65	kanzi	MTS	04/02/2019	16:04:09:754	85	na	yellowsquare	yellowsquare	bluesquare	yellowsquare	TRUE
0.6	kanzi	MTS	04/02/2019	16:04:15:85	86	na	bluesquare	bluesquare	yellowsquare	yellowsquare	FALSE
0.6	kanzi	MTS	04/02/2019	16:04:22:33	87	na	yellowsquare	bluesquare	yellowsquare	bluesquare	FALSE
0.65	kanzi	MTS	04/02/2019	16:04:28:638	88	na	yellowsquare	bluesquare	yellowsquare	yellowsquare	TRUE
0.6	kanzi	MTS	04/02/2019	16:04:35:27	89	na	bluesquare	bluesquare	yellowsquare	yellowsquare	FALSE
0.6	kanzi	MTS	04/02/2019	16:04:41:689	90	na	yellowsquare	yellowsquare	bluesquare	yellowsquare	TRUE
0.55	kanzi	MTS	04/02/2019	16:04:47:574	91	na	bluesquare	yellowsquare	bluesquare	yellowsquare	FALSE
0.5	kanzi	MTS	04/02/2019	16:04:54:161	92	na	bluesquare	bluesquare	yellowsquare	yellowsquare	FALSE
0.45	kanzi	MTS	04/02/2019	16:05:00:755	93	na	yellowsquare	yellowsquare	bluesquare	bluesquare	FALSE
0.45	kanzi	MTS	04/02/2019	16:05:07:542	94	na	bluesquare	bluesquare	yellowsquare	bluesquare	TRUE
0.45	kanzi	MTS	04/02/2019	16:05:14:645	95	na	yellowsquare	bluesquare	yellowsquare	yellowsquare	TRUE
0.45	kanzi	MTS	04/02/2019	16:05:21:642	96	na	yellowsquare	yellowsquare	bluesquare	bluesquare	FALSE
0.45	kanzi	MTS	04/02/2019	16:05:28:531	97	na	bluesquare	bluesquare	yellowsquare	bluesquare	TRUE
0.5	kanzi	MTS	04/02/2019	16:05:35:163	98	na	bluesquare	yellowsquare	bluesquare	bluesquare	TRUE
0.5	kanzi	MTS	04/02/2019	16:05:40:747	99	na	yellowsquare	yellowsquare	bluesquare	yellowsquare	TRUE
0.45	kanzi	MTS	04/02/2019	16:05:47:401	100	na	bluesquare	bluesquare	yellowsquare	yellowsquare	FALSE
0.45	kanzi	MTS	04/02/2019	16:05:54:610	101	na	yellowsquare	bluesquare	yellowsquare	bluesquare	FALSE
0.5	kanzi	MTS	04/02/2019	16:06:01:450	102	na	yellowsquare	bluesquare	yellowsquare	yellowsquare	TRUE
0.5	kanzi	MTS	04/02/2019	16:06:06:417	103	na	yellowsquare	bluesquare	yellowsquare	yellowsquare	TRUE
0.55	kanzi	MTS	04/02/2019	16:06:12:621	104	na	bluesquare	yellowsquare	bluesquare	bluesquare	TRUE
0.55	kanzi	MTS	04/02/2019	16:06:17:521	105	na	yellowsquare	bluesquare	yellowsquare	yellowsquare	TRUE
0.55	kanzi	MTS	04/02/2019	16:06:24:863	106	na	bluesquare	bluesquare	yellowsquare	yellowsquare	FALSE
0.55	kanzi	MTS	04/02/2019	16:06:31:504	107	na	bluesquare	yellowsquare	bluesquare	yellowsquare	FALSE
0.5	kanzi	MTS	04/02/2019	16:06:38:138	108	na	yellowsquare	yellowsquare	bluesquare	bluesquare	FALSE
0.55	kanzi	MTS	04/02/2019	16:06:45:331	109	na	yellowsquare	yellowsquare	bluesquare	yellowsquare	TRUE
0.5	kanzi	MTS	04/02/2019	16:06:51:194	110	na	bluesquare	bluesquare	yellowsquare	yellowsquare	FALSE
0.55	kanzi	MTS	04/02/2019	16:06:58:49	111	na	bluesquare	bluesquare	yellowsquare	bluesquare	TRUE
0.6	kanzi	MTS	04/02/2019	16:07:03:454	112	na	yellowsquare	bluesquare	yellowsquare	yellowsquare	TRUE
0.65	kanzi	MTS	04/02/2019	16:07:09:885	113	na	yellowsquare	yellowsquare	bluesquare	yellowsquare	TRUE
0.6	kanzi	MTS	04/02/2019	16:07:15:787	114	na	bluesquare	bluesquare	yellowsquare	yellowsquare	FALSE
0.55	kanzi	MTS	04/02/2019	16:07:22:480	115	na	bluesquare	yellowsquare	bluesquare	yellowsquare	FALSE
0.6	kanzi	MTS	04/02/2019	16:07:29:128	116	na	bluesquare	yellowsquare	bluesquare	bluesquare	TRUE
0.6	kanzi	MTS	04/02/2019	16:07:37:617	117	na	yellowsquare	bluesquare	yellowsquare	yellowsquare	TRUE
0.55	kanzi	MTS	04/02/2019	16:07:43:988	118	na	bluesquare	bluesquare	yellowsquare	yellowsquare	FALSE
0.5	kanzi	MTS	04/02/2019	16:07:51:342	119	na	yellowsquare	bluesquare	yellowsquare	bluesquare	FALSE
0.55	kanzi	MTS	04/02/2019	16:07:58:106	120	na	bluesquare	yellowsquare	bluesquare	bluesquare	TRUE
0.55	kanzi	MTS	04/02/2019	16:08:07:856	121	na	bluesquare	bluesquare	yellowsquare	yellowsquare	FALSE
0.5	kanzi	MTS	04/02/2019	16:08:14:544	122	na	yellowsquare	bluesquare	yellowsquare	bluesquare	FALSE
0.5	kanzi	MTS	04/02/2019	16:08:21:626	123	na	yellowsquare	bluesquare	yellowsquare	yellowsquare	TRUE
0.45	kanzi	MTS	04/02/2019	16:08:30:587	124	na	bluesquare	bluesquare	yellowsquare	yellowsquare	FALSE
0.45	kanzi	MTS	04/02/2019	16:08:37:312	125	na	bluesquare	bluesquare	yellowsquare	bluesquare	TRUE
0.45	kanzi	MTS	04/02/2019	16:08:42:517	126	na	bluesquare	yellowsquare	bluesquare	yellowsquare	FALSE
0.5	kanzi	MTS	04/02/2019	16:08:49:109	127	na	yellowsquare	bluesquare	yellowsquare	yellowsquare	TRUE
1	kanzi	MTS	05/02/2019	10:34:49:958	1	na	yellowsquare	bluesquare	yellowsquare	yellowsquare	TRUE
0.5	kanzi	MTS	05/02/2019	10:34:55:276	2	na	yellowsquare	bluesquare	yellowsquare	bluesquare	FALSE
0.666666667	kanzi	MTS	05/02/2019	10:35:03:337	3	na	bluesquare	yellowsquare	bluesquare	bluesquare	TRUE
0.5	kanzi	MTS	05/02/2019	10:35:09:537	4	na	bluesquare	bluesquare	yellowsquare	yellowsquare	FALSE
0.4	kanzi	MTS	05/02/2019	10:35:17:447	5	na	yellowsquare	bluesquare	yellowsquare	bluesquare	FALSE
0.5	kanzi	MTS	05/02/2019	10:35:26:205	6	na	yellowsquare	bluesquare	yellowsquare	yellowsquare	TRUE
0.571428571	kanzi	MTS	05/02/2019	10:35:51:86	7	na	bluesquare	yellowsquare	bluesquare	bluesquare	TRUE
0.625	kanzi	MTS	05/02/2019	10:35:56:146	8	na	bluesquare	bluesquare	yellowsquare	bluesquare	TRUE
0.666666667	kanzi	MTS	05/02/2019	10:36:01:223	9	na	bluesquare	bluesquare	yellowsquare	bluesquare	TRUE
0.6	kanzi	MTS	05/02/2019	10:36:05:587	10	na	bluesquare	bluesquare	yellowsquare	yellowsquare	FALSE
0.636363636	kanzi	MTS	05/02/2019	10:36:13:597	11	na	yellowsquare	yellowsquare	bluesquare	yellowsquare	TRUE
0.666666667	kanzi	MTS	05/02/2019	10:36:24:365	12	na	bluesquare	bluesquare	yellowsquare	bluesquare	TRUE
0.692307692	kanzi	MTS	05/02/2019	10:36:45:391	13	na	bluesquare	bluesquare	yellowsquare	bluesquare	TRUE
0.714285714	kanzi	MTS	05/02/2019	10:36:50:887	14	na	yellowsquare	bluesquare	yellowsquare	yellowsquare	TRUE
0.666666667	kanzi	MTS	05/02/2019	10:36:55:506	15	na	bluesquare	bluesquare	yellowsquare	yellowsquare	FALSE
0.625	kanzi	MTS	05/02/2019	10:37:04:237	16	na	bluesquare	yellowsquare	bluesquare	yellowsquare	FALSE
0.647058824	kanzi	MTS	05/02/2019	10:37:12:467	17	na	bluesquare	bluesquare	yellowsquare	bluesquare	TRUE
0.666666667	kanzi	MTS	05/02/2019	10:37:18:557	18	na	yellowsquare	yellowsquare	bluesquare	yellowsquare	TRUE
0.684210526	kanzi	MTS	05/02/2019	10:37:27:125	19	na	bluesquare	bluesquare	yellowsquare	bluesquare	TRUE
0.7	kanzi	MTS	05/02/2019	10:37:32:88	20	na	bluesquare	bluesquare	yellowsquare	bluesquare	TRUE
0.65	kanzi	MTS	05/02/2019	10:37:36:871	21	na	bluesquare	yellowsquare	bluesquare	yellowsquare	FALSE
0.65	kanzi	MTS	05/02/2019	10:37:45:148	22	na	yellowsquare	yellowsquare	bluesquare	bluesquare	FALSE
0.65	kanzi	MTS	05/02/2019	10:37:53:795	23	na	yellowsquare	bluesquare	yellowsquare	yellowsquare	TRUE
0.7	kanzi	MTS	05/02/2019	10:38:00:154	24	na	bluesquare	bluesquare	yellowsquare	bluesquare	TRUE
0.75	kanzi	MTS	05/02/2019	10:38:05:395	25	na	yellowsquare	yellowsquare	bluesquare	yellowsquare	TRUE
0.75	kanzi	MTS	05/02/2019	10:38:10:266	26	na	yellowsquare	yellowsquare	bluesquare	yellowsquare	TRUE
0.75	kanzi	MTS	05/02/2019	10:38:16:101	27	na	bluesquare	bluesquare	yellowsquare	bluesquare	TRUE
0.75	kanzi	MTS	05/02/2019	10:38:23:978	28	na	yellowsquare	yellowsquare	bluesquare	yellowsquare	TRUE
0.7	kanzi	MTS	05/02/2019	10:38:29:914	29	na	bluesquare	yellowsquare	bluesquare	yellowsquare	FALSE
0.7	kanzi	MTS	05/02/2019	10:38:38:247	30	na	bluesquare	bluesquare	yellowsquare	yellowsquare	FALSE
0.7	kanzi	MTS	05/02/2019	10:38:46:208	31	na	bluesquare	bluesquare	yellowsquare	bluesquare	TRUE
0.65	kanzi	MTS	05/02/2019	10:38:51:343	32	na	yellowsquare	bluesquare	yellowsquare	bluesquare	FALSE
0.6	kanzi	MTS	05/02/2019	10:39:00:801	33	na	bluesquare	yellowsquare	bluesquare	yellowsquare	FALSE
0.6	kanzi	MTS	05/02/2019	10:39:08:597	34	na	bluesquare	yellowsquare	bluesquare	bluesquare	TRUE
0.65	kanzi	MTS	05/02/2019	10:39:13:752	35	na	bluesquare	yellowsquare	bluesquare	bluesquare	TRUE
0.65	kanzi	MTS	05/02/2019	10:39:18:879	36	na	yellowsquare	yellowsquare	bluesquare	bluesquare	FALSE
0.6	kanzi	MTS	05/02/2019	10:39:28:657	37	na	bluesquare	yellowsquare	bluesquare	yellowsquare	FALSE
0.6	kanzi	MTS	05/02/2019	10:39:36:777	38	na	bluesquare	yellowsquare	bluesquare	bluesquare	TRUE
0.6	kanzi	MTS	05/02/2019	10:39:41:718	39	na	yellowsquare	yellowsquare	bluesquare	yellowsquare	TRUE
0.55	kanzi	MTS	05/02/2019	10:39:47:98	40	na	bluesquare	yellowsquare	bluesquare	yellowsquare	FALSE
0.6	kanzi	MTS	05/02/2019	10:40:00:349	41	na	yellowsquare	bluesquare	yellowsquare	yellowsquare	TRUE
0.65	kanzi	MTS	05/02/2019	10:40:05:274	42	na	yellowsquare	bluesquare	yellowsquare	yellowsquare	TRUE
0.65	kanzi	MTS	05/02/2019	10:40:10:651	43	na	bluesquare	bluesquare	yellowsquare	bluesquare	TRUE
0.6	kanzi	MTS	05/02/2019	10:40:15:729	44	na	bluesquare	bluesquare	yellowsquare	yellowsquare	FALSE
0.6	kanzi	MTS	05/02/2019	10:40:23:459	45	na	bluesquare	yellowsquare	bluesquare	bluesquare	TRUE
0.55	kanzi	MTS	05/02/2019	10:40:29:3	46	na	bluesquare	bluesquare	yellowsquare	yellowsquare	FALSE
0.55	kanzi	MTS	05/02/2019	10:40:36:722	47	na	yellowsquare	yellowsquare	bluesquare	yellowsquare	TRUE
0.5	kanzi	MTS	05/02/2019	10:40:41:855	48	na	yellowsquare	bluesquare	yellowsquare	bluesquare	FALSE
0.55	kanzi	MTS	05/02/2019	10:40:50:78	49	na	bluesquare	bluesquare	yellowsquare	bluesquare	TRUE
0.6	kanzi	MTS	05/02/2019	10:41:04:194	50	na	bluesquare	bluesquare	yellowsquare	bluesquare	TRUE
0.6	kanzi	MTS	05/02/2019	10:41:09:643	51	na	bluesquare	yellowsquare	bluesquare	bluesquare	TRUE
0.65	kanzi	MTS	05/02/2019	10:41:15:666	52	na	yellowsquare	bluesquare	yellowsquare	yellowsquare	TRUE
0.7	kanzi	MTS	05/02/2019	10:41:20:858	53	na	yellowsquare	bluesquare	yellowsquare	yellowsquare	TRUE
0.7	kanzi	MTS	05/02/2019	10:41:25:861	54	na	yellowsquare	yellowsquare	bluesquare	yellowsquare	TRUE
0.7	kanzi	MTS	05/02/2019	10:41:31:681	55	na	yellowsquare	bluesquare	yellowsquare	yellowsquare	TRUE
0.75	kanzi	MTS	05/02/2019	10:41:42:504	56	na	yellowsquare	bluesquare	yellowsquare	yellowsquare	TRUE
0.75	kanzi	MTS	05/02/2019	10:41:49:580	57	na	bluesquare	yellowsquare	bluesquare	yellowsquare	FALSE
0.7	kanzi	MTS	05/02/2019	10:41:57:843	58	na	yellowsquare	yellowsquare	bluesquare	bluesquare	FALSE
0.7	kanzi	MTS	05/02/2019	10:42:05:672	59	na	yellowsquare	yellowsquare	bluesquare	yellowsquare	TRUE
0.75	kanzi	MTS	05/02/2019	10:42:14:490	60	na	yellowsquare	yellowsquare	bluesquare	yellowsquare	TRUE
0.75	kanzi	MTS	05/02/2019	10:42:21:737	61	na	yellowsquare	yellowsquare	bluesquare	yellowsquare	TRUE
0.75	kanzi	MTS	05/02/2019	10:42:30:586	62	na	yellowsquare	bluesquare	yellowsquare	yellowsquare	TRUE
0.75	kanzi	MTS	05/02/2019	10:42:39:337	63	na	bluesquare	bluesquare	yellowsquare	bluesquare	TRUE
0.75	kanzi	MTS	05/02/2019	10:42:47:600	64	na	yellowsquare	yellowsquare	bluesquare	bluesquare	FALSE
0.75	kanzi	MTS	05/02/2019	10:42:55:443	65	na	bluesquare	bluesquare	yellowsquare	bluesquare	TRUE
0.8	kanzi	MTS	05/02/2019	10:43:02:325	66	na	bluesquare	bluesquare	yellowsquare	bluesquare	TRUE
0.75	kanzi	MTS	05/02/2019	10:43:06:601	67	na	yellowsquare	bluesquare	yellowsquare	bluesquare	FALSE
0.8	kanzi	MTS	05/02/2019	10:43:14:353	68	na	yellowsquare	bluesquare	yellowsquare	yellowsquare	TRUE
0.8	kanzi	MTS	05/02/2019	10:43:21:968	69	na	yellowsquare	bluesquare	yellowsquare	yellowsquare	TRUE
0.75	kanzi	MTS	05/02/2019	10:43:28:528	70	na	yellowsquare	bluesquare	yellowsquare	bluesquare	FALSE
0.7	kanzi	MTS	05/02/2019	10:43:36:390	71	na	bluesquare	yellowsquare	bluesquare	yellowsquare	FALSE
0.65	kanzi	MTS	05/02/2019	10:43:45:497	72	na	yellowsquare	bluesquare	yellowsquare	bluesquare	FALSE
0.65	kanzi	MTS	05/02/2019	10:43:52:787	73	na	yellowsquare	bluesquare	yellowsquare	yellowsquare	TRUE
0.6	kanzi	MTS	05/02/2019	10:44:00:588	74	na	yellowsquare	bluesquare	yellowsquare	bluesquare	FALSE
0.6	kanzi	MTS	05/02/2019	10:44:10:587	75	na	bluesquare	bluesquare	yellowsquare	bluesquare	TRUE
0.55	kanzi	MTS	05/02/2019	10:44:17:696	76	na	bluesquare	yellowsquare	bluesquare	yellowsquare	FALSE
0.55	kanzi	MTS	05/02/2019	10:44:29:547	77	na	bluesquare	bluesquare	yellowsquare	yellowsquare	FALSE
0.55	kanzi	MTS	05/02/2019	10:44:37:227	78	na	bluesquare	yellowsquare	bluesquare	yellowsquare	FALSE
0.55	kanzi	MTS	05/02/2019	10:44:46:717	79	na	yellowsquare	bluesquare	yellowsquare	yellowsquare	TRUE
0.55	kanzi	MTS	05/02/2019	10:44:56:964	80	na	yellowsquare	yellowsquare	bluesquare	yellowsquare	TRUE
0.5	kanzi	MTS	05/02/2019	10:45:05:467	81	na	yellowsquare	yellowsquare	bluesquare	bluesquare	FALSE
0.5	kanzi	MTS	05/02/2019	10:45:15:644	82	na	bluesquare	bluesquare	yellowsquare	bluesquare	TRUE
0.5	kanzi	MTS	05/02/2019	10:45:20:364	83	na	bluesquare	bluesquare	yellowsquare	bluesquare	TRUE
0.55	kanzi	MTS	05/02/2019	10:45:25:502	84	na	bluesquare	bluesquare	yellowsquare	bluesquare	TRUE
0.5	kanzi	MTS	05/02/2019	10:45:30:391	85	na	bluesquare	yellowsquare	bluesquare	yellowsquare	FALSE
0.45	kanzi	MTS	05/02/2019	10:45:38:187	86	na	bluesquare	bluesquare	yellowsquare	yellowsquare	FALSE
0.5	kanzi	MTS	05/02/2019	10:45:46:109	87	na	yellowsquare	yellowsquare	bluesquare	yellowsquare	TRUE
0.45	kanzi	MTS	05/02/2019	10:45:50:721	88	na	bluesquare	yellowsquare	bluesquare	yellowsquare	FALSE
0.4	kanzi	MTS	05/02/2019	10:45:58:520	89	na	yellowsquare	yellowsquare	bluesquare	bluesquare	FALSE
0.45	kanzi	MTS	05/02/2019	10:46:06:314	90	na	bluesquare	bluesquare	yellowsquare	bluesquare	TRUE
0.45	kanzi	MTS	05/02/2019	10:46:14:426	91	na	bluesquare	yellowsquare	bluesquare	yellowsquare	FALSE
0.5	kanzi	MTS	05/02/2019	10:46:22:431	92	na	bluesquare	bluesquare	yellowsquare	bluesquare	TRUE
0.45	kanzi	MTS	05/02/2019	10:46:28:269	93	na	yellowsquare	yellowsquare	bluesquare	bluesquare	FALSE
0.5	kanzi	MTS	05/02/2019	10:46:36:15	94	na	bluesquare	bluesquare	yellowsquare	bluesquare	TRUE
0.5	kanzi	MTS	05/02/2019	10:46:43:621	95	na	bluesquare	bluesquare	yellowsquare	bluesquare	TRUE
0.55	kanzi	MTS	05/02/2019	10:46:49:817	96	na	yellowsquare	yellowsquare	bluesquare	yellowsquare	TRUE
0.55	kanzi	MTS	05/02/2019	10:46:56:457	97	na	bluesquare	yellowsquare	bluesquare	yellowsquare	FALSE
0.6	kanzi	MTS	05/02/2019	10:47:04:267	98	na	bluesquare	yellowsquare	bluesquare	bluesquare	TRUE
0.6	kanzi	MTS	05/02/2019	10:47:10:829	99	na	bluesquare	yellowsquare	bluesquare	bluesquare	TRUE
0.55	kanzi	MTS	05/02/2019	10:47:15:275	100	na	yellowsquare	bluesquare	yellowsquare	bluesquare	FALSE
0.55	kanzi	MTS	05/02/2019	10:47:23:271	101	na	bluesquare	bluesquare	yellowsquare	yellowsquare	FALSE
0.5	kanzi	MTS	05/02/2019	10:47:31:192	102	na	yellowsquare	bluesquare	yellowsquare	bluesquare	FALSE
0.5	kanzi	MTS	05/02/2019	10:47:40:333	103	na	yellowsquare	yellowsquare	bluesquare	yellowsquare	TRUE
0.45	kanzi	MTS	05/02/2019	10:47:45:653	104	na	bluesquare	yellowsquare	bluesquare	yellowsquare	FALSE
0.5	kanzi	MTS	05/02/2019	10:47:53:515	105	na	bluesquare	bluesquare	yellowsquare	bluesquare	TRUE
0.5	kanzi	MTS	05/02/2019	10:47:58:318	106	na	yellowsquare	bluesquare	yellowsquare	bluesquare	FALSE
0.5	kanzi	MTS	05/02/2019	10:48:06:222	107	na	yellowsquare	bluesquare	yellowsquare	yellowsquare	TRUE
0.5	kanzi	MTS	05/02/2019	10:48:11:57	108	na	bluesquare	yellowsquare	bluesquare	yellowsquare	FALSE
0.55	kanzi	MTS	05/02/2019	10:48:18:729	109	na	bluesquare	bluesquare	yellowsquare	bluesquare	TRUE
0.5	kanzi	MTS	05/02/2019	10:48:23:243	110	na	yellowsquare	bluesquare	yellowsquare	bluesquare	FALSE
0.5	kanzi	MTS	05/02/2019	10:48:31:109	111	na	yellowsquare	yellowsquare	bluesquare	bluesquare	FALSE
0.5	kanzi	MTS	05/02/2019	10:48:38:860	112	na	bluesquare	bluesquare	yellowsquare	bluesquare	TRUE
0.55	kanzi	MTS	05/02/2019	10:48:43:802	113	na	yellowsquare	yellowsquare	bluesquare	yellowsquare	TRUE
0.5	kanzi	MTS	05/02/2019	10:48:49:940	114	na	yellowsquare	bluesquare	yellowsquare	bluesquare	FALSE
0.45	kanzi	MTS	05/02/2019	10:48:57:781	115	na	yellowsquare	bluesquare	yellowsquare	bluesquare	FALSE
0.45	kanzi	MTS	05/02/2019	10:49:05:459	116	na	yellowsquare	bluesquare	yellowsquare	yellowsquare	TRUE
0.45	kanzi	MTS	05/02/2019	10:49:15:43	117	na	bluesquare	bluesquare	yellowsquare	yellowsquare	FALSE
1	kanzi	MTS	05/02/2019	12:25:33:323	1	na	yellowsquare	yellowsquare	bluesquare	yellowsquare	TRUE
1	kanzi	MTS	05/02/2019	12:25:45:493	2	na	yellowsquare	yellowsquare	bluesquare	yellowsquare	TRUE
1	kanzi	MTS	05/02/2019	12:25:51:587	3	na	yellowsquare	yellowsquare	bluesquare	yellowsquare	TRUE
0.75	kanzi	MTS	05/02/2019	12:26:03:292	4	na	bluesquare	yellowsquare	bluesquare	yellowsquare	FALSE
0.6	kanzi	MTS	05/02/2019	12:26:11:297	5	na	bluesquare	bluesquare	yellowsquare	yellowsquare	FALSE
0.666666667	kanzi	MTS	05/02/2019	12:26:18:703	6	na	bluesquare	bluesquare	yellowsquare	bluesquare	TRUE
0.714285714	kanzi	MTS	05/02/2019	12:26:24:607	7	na	yellowsquare	yellowsquare	bluesquare	yellowsquare	TRUE
0.75	kanzi	MTS	05/02/2019	12:26:31:337	8	na	yellowsquare	yellowsquare	bluesquare	yellowsquare	TRUE
0.666666667	kanzi	MTS	05/02/2019	12:26:36:867	9	na	yellowsquare	yellowsquare	bluesquare	bluesquare	FALSE
0.6	kanzi	MTS	05/02/2019	12:26:44:602	10	na	yellowsquare	bluesquare	yellowsquare	bluesquare	FALSE
0.636363636	kanzi	MTS	05/02/2019	12:26:52:934	11	na	bluesquare	yellowsquare	bluesquare	bluesquare	TRUE
0.666666667	kanzi	MTS	05/02/2019	12:26:57:998	12	na	bluesquare	bluesquare	yellowsquare	bluesquare	TRUE
0.692307692	kanzi	MTS	05/02/2019	12:27:06:63	13	na	bluesquare	bluesquare	yellowsquare	bluesquare	TRUE
0.642857143	kanzi	MTS	05/02/2019	12:27:10:709	14	na	yellowsquare	bluesquare	yellowsquare	bluesquare	FALSE
0.666666667	kanzi	MTS	05/02/2019	12:27:18:551	15	na	yellowsquare	bluesquare	yellowsquare	yellowsquare	TRUE
0.6875	kanzi	MTS	05/02/2019	12:27:25:903	16	na	bluesquare	yellowsquare	bluesquare	bluesquare	TRUE
0.647058824	kanzi	MTS	05/02/2019	12:27:31:836	17	na	bluesquare	yellowsquare	bluesquare	yellowsquare	FALSE
0.666666667	kanzi	MTS	05/02/2019	12:27:39:850	18	na	bluesquare	bluesquare	yellowsquare	bluesquare	TRUE
0.684210526	kanzi	MTS	05/02/2019	12:27:44:962	19	na	yellowsquare	yellowsquare	bluesquare	yellowsquare	TRUE
0.65	kanzi	MTS	05/02/2019	12:27:50:693	20	na	yellowsquare	yellowsquare	bluesquare	bluesquare	FALSE
0.6	kanzi	MTS	05/02/2019	12:27:58:534	21	na	yellowsquare	bluesquare	yellowsquare	bluesquare	FALSE
0.55	kanzi	MTS	05/02/2019	12:28:06:501	22	na	yellowsquare	yellowsquare	bluesquare	bluesquare	FALSE
0.5	kanzi	MTS	05/02/2019	12:28:14:264	23	na	yellowsquare	bluesquare	yellowsquare	bluesquare	FALSE
0.55	kanzi	MTS	05/02/2019	12:28:22:260	24	na	bluesquare	bluesquare	yellowsquare	bluesquare	TRUE
0.6	kanzi	MTS	05/02/2019	12:28:29:372	25	na	bluesquare	bluesquare	yellowsquare	bluesquare	TRUE
0.6	kanzi	MTS	05/02/2019	12:28:35:681	26	na	bluesquare	bluesquare	yellowsquare	bluesquare	TRUE
0.55	kanzi	MTS	05/02/2019	12:28:42:452	27	na	bluesquare	yellowsquare	bluesquare	yellowsquare	FALSE
0.55	kanzi	MTS	05/02/2019	12:28:51:142	28	na	bluesquare	yellowsquare	bluesquare	bluesquare	TRUE
0.55	kanzi	MTS	05/02/2019	12:28:58:928	29	na	bluesquare	yellowsquare	bluesquare	yellowsquare	FALSE
0.55	kanzi	MTS	05/02/2019	12:29:06:938	30	na	yellowsquare	yellowsquare	bluesquare	bluesquare	FALSE
0.5	kanzi	MTS	05/02/2019	12:29:14:837	31	na	yellowsquare	yellowsquare	bluesquare	bluesquare	FALSE
0.5	kanzi	MTS	05/02/2019	12:29:22:444	32	na	yellowsquare	yellowsquare	bluesquare	yellowsquare	TRUE
0.5	kanzi	MTS	05/02/2019	12:29:28:763	33	na	yellowsquare	yellowsquare	bluesquare	yellowsquare	TRUE
0.55	kanzi	MTS	05/02/2019	12:29:36:503	34	na	bluesquare	yellowsquare	bluesquare	bluesquare	TRUE
0.55	kanzi	MTS	05/02/2019	12:29:44:689	35	na	yellowsquare	yellowsquare	bluesquare	yellowsquare	TRUE
0.55	kanzi	MTS	05/02/2019	12:29:50:821	36	na	yellowsquare	yellowsquare	bluesquare	yellowsquare	TRUE
0.55	kanzi	MTS	05/02/2019	12:29:55:954	37	na	bluesquare	bluesquare	yellowsquare	yellowsquare	FALSE
0.5	kanzi	MTS	05/02/2019	12:31:58:369	39	na	bluesquare	yellowsquare	bluesquare	yellowsquare	FALSE
0.5	kanzi	MTS	05/02/2019	12:32:06:321	40	na	yellowsquare	bluesquare	yellowsquare	yellowsquare	TRUE
0.55	kanzi	MTS	05/02/2019	12:32:14:238	41	na	bluesquare	bluesquare	yellowsquare	bluesquare	TRUE
0.6	kanzi	MTS	05/02/2019	12:32:19:930	42	na	yellowsquare	yellowsquare	bluesquare	yellowsquare	TRUE
0.65	kanzi	MTS	05/02/2019	12:32:27:995	43	na	yellowsquare	yellowsquare	bluesquare	yellowsquare	TRUE
0.65	kanzi	MTS	05/02/2019	12:32:33:420	44	na	yellowsquare	yellowsquare	bluesquare	bluesquare	FALSE
0.65	kanzi	MTS	05/02/2019	12:32:41:738	45	na	bluesquare	yellowsquare	bluesquare	bluesquare	TRUE
0.65	kanzi	MTS	05/02/2019	12:32:47:79	46	na	yellowsquare	bluesquare	yellowsquare	yellowsquare	TRUE
0.65	kanzi	MTS	05/02/2019	12:32:56:39	47	na	bluesquare	bluesquare	yellowsquare	bluesquare	TRUE
0.7	kanzi	MTS	05/02/2019	12:33:03:76	48	na	bluesquare	yellowsquare	bluesquare	bluesquare	TRUE
0.7	kanzi	MTS	05/02/2019	12:33:11:794	49	na	bluesquare	bluesquare	yellowsquare	bluesquare	TRUE
0.75	kanzi	MTS	05/02/2019	12:33:18:275	50	na	yellowsquare	bluesquare	yellowsquare	yellowsquare	TRUE
0.8	kanzi	MTS	05/02/2019	12:33:26:636	51	na	bluesquare	bluesquare	yellowsquare	bluesquare	TRUE
0.8	kanzi	MTS	05/02/2019	12:33:33:466	52	na	yellowsquare	bluesquare	yellowsquare	bluesquare	FALSE
0.75	kanzi	MTS	05/02/2019	12:33:41:539	53	na	yellowsquare	yellowsquare	bluesquare	bluesquare	FALSE
0.7	kanzi	MTS	05/02/2019	12:33:52:211	54	na	bluesquare	yellowsquare	bluesquare	yellowsquare	FALSE
0.7	kanzi	MTS	05/02/2019	12:33:59:947	55	na	bluesquare	bluesquare	yellowsquare	bluesquare	TRUE
0.7	kanzi	MTS	05/02/2019	12:34:10:135	56	na	bluesquare	bluesquare	yellowsquare	bluesquare	TRUE
0.7	kanzi	MTS	05/02/2019	12:34:18:870	57	na	bluesquare	yellowsquare	bluesquare	bluesquare	TRUE
0.75	kanzi	MTS	05/02/2019	12:34:25:87	58	na	bluesquare	bluesquare	yellowsquare	bluesquare	TRUE
0.75	kanzi	MTS	05/02/2019	12:34:31:753	59	na	yellowsquare	yellowsquare	bluesquare	bluesquare	FALSE
0.75	kanzi	MTS	05/02/2019	12:34:39:461	60	na	yellowsquare	yellowsquare	bluesquare	yellowsquare	TRUE
0.75	kanzi	MTS	05/02/2019	12:34:46:961	61	na	bluesquare	bluesquare	yellowsquare	bluesquare	TRUE
0.75	kanzi	MTS	05/02/2019	12:34:56:122	62	na	bluesquare	bluesquare	yellowsquare	bluesquare	TRUE
0.7	kanzi	MTS	05/02/2019	12:35:02:390	63	na	yellowsquare	yellowsquare	bluesquare	bluesquare	FALSE
0.7	kanzi	MTS	05/02/2019	12:35:10:93	64	na	yellowsquare	bluesquare	yellowsquare	bluesquare	FALSE
0.7	kanzi	MTS	05/02/2019	12:35:17:883	65	na	yellowsquare	bluesquare	yellowsquare	yellowsquare	TRUE
0.7	kanzi	MTS	05/02/2019	12:35:24:788	66	na	bluesquare	bluesquare	yellowsquare	bluesquare	TRUE
0.65	kanzi	MTS	05/02/2019	12:35:31:36	67	na	yellowsquare	bluesquare	yellowsquare	bluesquare	FALSE
0.65	kanzi	MTS	05/02/2019	12:35:38:775	68	na	yellowsquare	bluesquare	yellowsquare	yellowsquare	TRUE
0.65	kanzi	MTS	05/02/2019	12:35:48:336	69	na	bluesquare	yellowsquare	bluesquare	bluesquare	TRUE
0.65	kanzi	MTS	05/02/2019	12:35:54:993	70	na	bluesquare	bluesquare	yellowsquare	bluesquare	TRUE
0.65	kanzi	MTS	05/02/2019	12:36:05:780	71	na	bluesquare	yellowsquare	bluesquare	bluesquare	TRUE
0.65	kanzi	MTS	05/02/2019	12:36:13:868	72	na	bluesquare	yellowsquare	bluesquare	yellowsquare	FALSE
0.7	kanzi	MTS	05/02/2019	12:36:21:752	73	na	bluesquare	bluesquare	yellowsquare	bluesquare	TRUE
0.75	kanzi	MTS	05/02/2019	12:36:29:174	74	na	yellowsquare	bluesquare	yellowsquare	yellowsquare	TRUE
0.75	kanzi	MTS	05/02/2019	12:36:39:395	75	na	bluesquare	bluesquare	yellowsquare	bluesquare	TRUE
0.7	kanzi	MTS	05/02/2019	12:36:47:436	76	na	yellowsquare	bluesquare	yellowsquare	bluesquare	FALSE
0.7	kanzi	MTS	05/02/2019	12:36:55:255	77	na	yellowsquare	bluesquare	yellowsquare	yellowsquare	TRUE
0.7	kanzi	MTS	05/02/2019	12:37:02:80	78	na	yellowsquare	yellowsquare	bluesquare	yellowsquare	TRUE
0.75	kanzi	MTS	05/02/2019	12:37:06:838	79	na	yellowsquare	yellowsquare	bluesquare	yellowsquare	TRUE
0.75	kanzi	MTS	05/02/2019	12:37:13:559	80	na	bluesquare	bluesquare	yellowsquare	bluesquare	TRUE
0.75	kanzi	MTS	05/02/2019	12:37:19:476	81	na	bluesquare	yellowsquare	bluesquare	bluesquare	TRUE
0.7	kanzi	MTS	05/02/2019	12:37:30:974	82	na	yellowsquare	bluesquare	yellowsquare	bluesquare	FALSE
0.75	kanzi	MTS	05/02/2019	12:37:38:979	83	na	bluesquare	yellowsquare	bluesquare	bluesquare	TRUE
0.8	kanzi	MTS	05/02/2019	12:37:46:576	84	na	bluesquare	yellowsquare	bluesquare	bluesquare	TRUE
0.8	kanzi	MTS	05/02/2019	12:37:56:156	85	na	bluesquare	bluesquare	yellowsquare	bluesquare	TRUE
0.8	kanzi	MTS	05/02/2019	12:38:03:566	86	na	bluesquare	bluesquare	yellowsquare	bluesquare	TRUE
0.85	kanzi	MTS	05/02/2019	12:38:11:593	87	na	bluesquare	yellowsquare	bluesquare	bluesquare	TRUE
0.85	kanzi	MTS	05/02/2019	12:38:20:104	88	na	yellowsquare	bluesquare	yellowsquare	yellowsquare	TRUE
0.85	kanzi	MTS	05/02/2019	12:38:26:697	89	na	yellowsquare	bluesquare	yellowsquare	yellowsquare	TRUE
0.85	kanzi	MTS	05/02/2019	12:38:33:308	90	na	yellowsquare	yellowsquare	bluesquare	yellowsquare	TRUE
0.85	kanzi	MTS	05/02/2019	12:38:39:780	91	na	bluesquare	yellowsquare	bluesquare	bluesquare	TRUE
0.9	kanzi	MTS	05/02/2019	12:38:48:250	92	na	bluesquare	bluesquare	yellowsquare	bluesquare	TRUE
0.85	kanzi	MTS	05/02/2019	12:38:57:152	93	na	yellowsquare	yellowsquare	bluesquare	bluesquare	FALSE
0.8	kanzi	MTS	05/02/2019	12:39:05:95	94	na	yellowsquare	bluesquare	yellowsquare	bluesquare	FALSE
0.8	kanzi	MTS	05/02/2019	12:39:12:758	95	na	bluesquare	yellowsquare	bluesquare	bluesquare	TRUE
0.85	kanzi	MTS	05/02/2019	12:39:20:417	96	na	bluesquare	yellowsquare	bluesquare	bluesquare	TRUE
0.85	kanzi	MTS	05/02/2019	12:39:26:395	97	na	bluesquare	bluesquare	yellowsquare	bluesquare	TRUE
0.8	kanzi	MTS	05/02/2019	12:39:34:850	98	na	yellowsquare	bluesquare	yellowsquare	bluesquare	FALSE
0.8	kanzi	MTS	05/02/2019	12:39:42:980	99	na	yellowsquare	yellowsquare	bluesquare	yellowsquare	TRUE
0.8	kanzi	MTS	05/02/2019	12:39:50:83	100	na	bluesquare	bluesquare	yellowsquare	bluesquare	TRUE
0.8	kanzi	MTS	05/02/2019	12:40:01:419	101	na	bluesquare	yellowsquare	bluesquare	bluesquare	TRUE
0.85	kanzi	MTS	05/02/2019	12:40:09:124	102	na	yellowsquare	yellowsquare	bluesquare	yellowsquare	TRUE
0.85	kanzi	MTS	05/02/2019	12:40:15:908	103	na	bluesquare	bluesquare	yellowsquare	bluesquare	TRUE
0.85	kanzi	MTS	05/02/2019	12:40:22:339	104	na	yellowsquare	yellowsquare	bluesquare	yellowsquare	TRUE
0.85	kanzi	MTS	05/02/2019	12:40:29:541	105	na	bluesquare	yellowsquare	bluesquare	bluesquare	TRUE
0.8	kanzi	MTS	05/02/2019	12:40:36:425	106	na	yellowsquare	bluesquare	yellowsquare	bluesquare	FALSE
0.75	kanzi	MTS	05/02/2019	12:40:44:418	107	na	yellowsquare	bluesquare	yellowsquare	bluesquare	FALSE
0.75	kanzi	MTS	05/02/2019	12:40:55:914	108	na	bluesquare	bluesquare	yellowsquare	bluesquare	TRUE
0.7	kanzi	MTS	05/02/2019	12:41:08:812	109	na	yellowsquare	bluesquare	yellowsquare	bluesquare	FALSE
0.65	kanzi	MTS	05/02/2019	12:41:28:420	110	na	yellowsquare	yellowsquare	bluesquare	bluesquare	FALSE
0.65	kanzi	MTS	05/02/2019	12:41:36:134	111	na	yellowsquare	yellowsquare	bluesquare	yellowsquare	TRUE
0.65	kanzi	MTS	05/02/2019	12:41:43:821	112	na	yellowsquare	yellowsquare	bluesquare	yellowsquare	TRUE
1	kanzi	MTS	06/02/2019	14:33:42:275	1	na	bluesquare	yellowsquare	bluesquare	bluesquare	TRUE
1	kanzi	MTS	06/02/2019	14:33:54:81	2	na	yellowsquare	yellowsquare	bluesquare	yellowsquare	TRUE
1	kanzi	MTS	06/02/2019	14:34:01:815	3	na	yellowsquare	bluesquare	yellowsquare	yellowsquare	TRUE
0.75	kanzi	MTS	06/02/2019	14:34:10:968	4	na	yellowsquare	bluesquare	yellowsquare	bluesquare	FALSE
0.8	kanzi	MTS	06/02/2019	14:34:18:944	5	na	bluesquare	bluesquare	yellowsquare	bluesquare	TRUE
0.666666667	kanzi	MTS	06/02/2019	14:34:24:435	6	na	yellowsquare	bluesquare	yellowsquare	bluesquare	FALSE
0.571428571	kanzi	MTS	06/02/2019	14:34:32:291	7	na	bluesquare	bluesquare	yellowsquare	yellowsquare	FALSE
0.625	kanzi	MTS	06/02/2019	14:34:40:765	8	na	bluesquare	yellowsquare	bluesquare	bluesquare	TRUE
0.666666667	kanzi	MTS	06/02/2019	14:34:48:945	9	na	yellowsquare	yellowsquare	bluesquare	yellowsquare	TRUE
0.7	kanzi	MTS	06/02/2019	14:34:56:45	10	na	bluesquare	bluesquare	yellowsquare	bluesquare	TRUE
0.636363636	kanzi	MTS	06/02/2019	14:35:05:108	11	na	yellowsquare	bluesquare	yellowsquare	bluesquare	FALSE
0.583333333	kanzi	MTS	06/02/2019	14:35:15:195	12	na	bluesquare	bluesquare	yellowsquare	yellowsquare	FALSE
0.538461538	kanzi	MTS	06/02/2019	14:35:22:564	13	na	yellowsquare	bluesquare	yellowsquare	bluesquare	FALSE
0.5	kanzi	MTS	06/02/2019	14:35:30:463	14	na	yellowsquare	bluesquare	yellowsquare	bluesquare	FALSE
0.533333333	kanzi	MTS	06/02/2019	14:35:38:226	15	na	yellowsquare	yellowsquare	bluesquare	yellowsquare	TRUE
0.5	kanzi	MTS	06/02/2019	14:35:44:721	16	na	bluesquare	yellowsquare	bluesquare	yellowsquare	FALSE
0.529411765	kanzi	MTS	06/02/2019	14:35:52:71	17	na	yellowsquare	bluesquare	yellowsquare	yellowsquare	TRUE
0.555555556	kanzi	MTS	06/02/2019	14:35:58:505	18	na	bluesquare	bluesquare	yellowsquare	bluesquare	TRUE
0.526315789	kanzi	MTS	06/02/2019	14:36:08:903	19	na	bluesquare	yellowsquare	bluesquare	yellowsquare	FALSE
0.55	kanzi	MTS	06/02/2019	14:36:16:593	20	na	bluesquare	bluesquare	yellowsquare	bluesquare	TRUE
0.55	kanzi	MTS	06/02/2019	14:36:24:620	21	na	bluesquare	yellowsquare	bluesquare	bluesquare	TRUE
0.5	kanzi	MTS	06/02/2019	14:36:31:989	22	na	yellowsquare	bluesquare	yellowsquare	bluesquare	FALSE
0.5	kanzi	MTS	06/02/2019	14:36:39:696	23	na	bluesquare	yellowsquare	bluesquare	bluesquare	TRUE
0.5	kanzi	MTS	06/02/2019	14:36:46:714	24	na	bluesquare	yellowsquare	bluesquare	yellowsquare	FALSE
0.5	kanzi	MTS	06/02/2019	14:36:54:768	25	na	bluesquare	bluesquare	yellowsquare	bluesquare	TRUE
0.5	kanzi	MTS	06/02/2019	14:37:02:93	26	na	bluesquare	bluesquare	yellowsquare	yellowsquare	FALSE
0.5	kanzi	MTS	06/02/2019	14:37:10:405	27	na	bluesquare	yellowsquare	bluesquare	yellowsquare	FALSE
0.45	kanzi	MTS	06/02/2019	14:37:17:990	28	na	yellowsquare	yellowsquare	bluesquare	bluesquare	FALSE
0.45	kanzi	MTS	06/02/2019	14:37:25:992	29	na	bluesquare	bluesquare	yellowsquare	bluesquare	TRUE
0.45	kanzi	MTS	06/02/2019	14:37:33:920	30	na	bluesquare	bluesquare	yellowsquare	bluesquare	TRUE
0.45	kanzi	MTS	06/02/2019	14:37:41:406	31	na	yellowsquare	bluesquare	yellowsquare	bluesquare	FALSE
0.45	kanzi	MTS	06/02/2019	14:37:49:250	32	na	yellowsquare	bluesquare	yellowsquare	bluesquare	FALSE
0.5	kanzi	MTS	06/02/2019	14:37:57:188	33	na	bluesquare	bluesquare	yellowsquare	bluesquare	TRUE
0.5	kanzi	MTS	06/02/2019	14:38:04:107	34	na	yellowsquare	bluesquare	yellowsquare	bluesquare	FALSE
0.5	kanzi	MTS	06/02/2019	14:38:12:371	35	na	yellowsquare	bluesquare	yellowsquare	yellowsquare	TRUE
0.55	kanzi	MTS	06/02/2019	14:38:19:151	36	na	bluesquare	yellowsquare	bluesquare	bluesquare	TRUE
0.55	kanzi	MTS	06/02/2019	14:38:32:398	37	na	yellowsquare	bluesquare	yellowsquare	yellowsquare	TRUE
0.55	kanzi	MTS	06/02/2019	14:38:40:158	38	na	yellowsquare	yellowsquare	bluesquare	yellowsquare	TRUE
0.55	kanzi	MTS	06/02/2019	14:38:47:965	39	na	yellowsquare	bluesquare	yellowsquare	bluesquare	FALSE
0.5	kanzi	MTS	06/02/2019	14:38:55:642	40	na	yellowsquare	yellowsquare	bluesquare	bluesquare	FALSE
0.5	kanzi	MTS	06/02/2019	14:39:03:601	41	na	bluesquare	bluesquare	yellowsquare	bluesquare	TRUE
0.5	kanzi	MTS	06/02/2019	14:39:11:47	42	na	yellowsquare	bluesquare	yellowsquare	bluesquare	FALSE
0.5	kanzi	MTS	06/02/2019	14:39:18:855	43	na	bluesquare	bluesquare	yellowsquare	bluesquare	TRUE
0.55	kanzi	MTS	06/02/2019	14:39:31:185	44	na	bluesquare	bluesquare	yellowsquare	bluesquare	TRUE
0.55	kanzi	MTS	06/02/2019	14:39:39:36	45	na	bluesquare	yellowsquare	bluesquare	bluesquare	TRUE
0.55	kanzi	MTS	06/02/2019	14:39:47:338	46	na	yellowsquare	bluesquare	yellowsquare	bluesquare	FALSE
0.6	kanzi	MTS	06/02/2019	14:39:55:956	47	na	yellowsquare	yellowsquare	bluesquare	yellowsquare	TRUE
0.65	kanzi	MTS	06/02/2019	14:40:05:117	48	na	bluesquare	bluesquare	yellowsquare	bluesquare	TRUE
0.65	kanzi	MTS	06/02/2019	14:40:12:969	49	na	bluesquare	bluesquare	yellowsquare	bluesquare	TRUE
0.65	kanzi	MTS	06/02/2019	14:40:21:166	50	na	yellowsquare	bluesquare	yellowsquare	yellowsquare	TRUE
0.7	kanzi	MTS	06/02/2019	14:40:30:933	51	na	bluesquare	yellowsquare	bluesquare	bluesquare	TRUE
0.75	kanzi	MTS	06/02/2019	14:40:41:563	52	na	bluesquare	yellowsquare	bluesquare	bluesquare	TRUE
0.75	kanzi	MTS	06/02/2019	14:40:51:235	53	na	yellowsquare	yellowsquare	bluesquare	yellowsquare	TRUE
0.8	kanzi	MTS	06/02/2019	14:40:58:98	54	na	bluesquare	yellowsquare	bluesquare	bluesquare	TRUE
0.75	kanzi	MTS	06/02/2019	14:41:16:167	55	na	bluesquare	yellowsquare	bluesquare	yellowsquare	FALSE
0.7	kanzi	MTS	06/02/2019	14:41:23:730	56	na	yellowsquare	yellowsquare	bluesquare	bluesquare	FALSE
0.65	kanzi	MTS	06/02/2019	14:41:31:536	57	na	yellowsquare	bluesquare	yellowsquare	bluesquare	FALSE
0.65	kanzi	MTS	06/02/2019	14:41:39:389	58	na	yellowsquare	bluesquare	yellowsquare	yellowsquare	TRUE
0.7	kanzi	MTS	06/02/2019	14:41:46:908	59	na	bluesquare	yellowsquare	bluesquare	bluesquare	TRUE
0.7	kanzi	MTS	06/02/2019	14:41:53:947	60	na	yellowsquare	bluesquare	yellowsquare	bluesquare	FALSE
0.65	kanzi	MTS	06/02/2019	14:42:01:700	61	na	yellowsquare	yellowsquare	bluesquare	bluesquare	FALSE
0.7	kanzi	MTS	06/02/2019	14:42:09:779	62	na	bluesquare	yellowsquare	bluesquare	bluesquare	TRUE
0.7	kanzi	MTS	06/02/2019	14:42:16:585	63	na	bluesquare	yellowsquare	bluesquare	bluesquare	TRUE
0.65	kanzi	MTS	06/02/2019	14:42:24:788	64	na	yellowsquare	yellowsquare	bluesquare	bluesquare	FALSE
0.65	kanzi	MTS	06/02/2019	14:42:33:293	65	na	yellowsquare	yellowsquare	bluesquare	yellowsquare	TRUE
0.7	kanzi	MTS	06/02/2019	14:42:40:812	66	na	bluesquare	bluesquare	yellowsquare	bluesquare	TRUE
0.7	kanzi	MTS	06/02/2019	14:42:47:692	67	na	bluesquare	bluesquare	yellowsquare	bluesquare	TRUE
0.65	kanzi	MTS	06/02/2019	14:42:54:630	68	na	yellowsquare	yellowsquare	bluesquare	bluesquare	FALSE
0.65	kanzi	MTS	06/02/2019	14:43:02:587	69	na	bluesquare	bluesquare	yellowsquare	bluesquare	TRUE
0.6	kanzi	MTS	06/02/2019	14:43:10:437	70	na	yellowsquare	yellowsquare	bluesquare	bluesquare	FALSE
0.6	kanzi	MTS	06/02/2019	14:43:19:975	71	na	bluesquare	bluesquare	yellowsquare	bluesquare	TRUE
0.55	kanzi	MTS	06/02/2019	14:43:27:824	72	na	yellowsquare	yellowsquare	bluesquare	bluesquare	FALSE
0.55	kanzi	MTS	06/02/2019	14:43:36:559	73	na	yellowsquare	bluesquare	yellowsquare	yellowsquare	TRUE
0.55	kanzi	MTS	06/02/2019	14:43:44:964	74	na	yellowsquare	yellowsquare	bluesquare	yellowsquare	TRUE
0.55	kanzi	MTS	06/02/2019	14:43:53:150	75	na	bluesquare	yellowsquare	bluesquare	yellowsquare	FALSE
0.55	kanzi	MTS	06/02/2019	14:44:01:86	76	na	yellowsquare	bluesquare	yellowsquare	bluesquare	FALSE
0.55	kanzi	MTS	06/02/2019	14:44:08:790	77	na	yellowsquare	yellowsquare	bluesquare	bluesquare	FALSE
0.55	kanzi	MTS	06/02/2019	14:44:18:232	78	na	bluesquare	yellowsquare	bluesquare	bluesquare	TRUE
0.5	kanzi	MTS	06/02/2019	14:44:25:963	79	na	yellowsquare	yellowsquare	bluesquare	bluesquare	FALSE
0.55	kanzi	MTS	06/02/2019	14:44:33:946	80	na	bluesquare	bluesquare	yellowsquare	bluesquare	TRUE
0.6	kanzi	MTS	06/02/2019	14:44:41:31	81	na	bluesquare	yellowsquare	bluesquare	bluesquare	TRUE
0.55	kanzi	MTS	06/02/2019	14:44:49:564	82	na	bluesquare	yellowsquare	bluesquare	yellowsquare	FALSE
0.55	kanzi	MTS	06/02/2019	14:44:57:223	83	na	bluesquare	yellowsquare	bluesquare	bluesquare	TRUE
0.6	kanzi	MTS	06/02/2019	14:45:07:667	84	na	bluesquare	bluesquare	yellowsquare	bluesquare	TRUE
0.55	kanzi	MTS	06/02/2019	14:45:16:195	85	na	bluesquare	bluesquare	yellowsquare	yellowsquare	FALSE
0.55	kanzi	MTS	06/02/2019	14:45:24:118	86	na	bluesquare	bluesquare	yellowsquare	bluesquare	TRUE
0.55	kanzi	MTS	06/02/2019	14:45:32:215	87	na	bluesquare	bluesquare	yellowsquare	bluesquare	TRUE
0.6	kanzi	MTS	06/02/2019	14:45:39:356	88	na	bluesquare	yellowsquare	bluesquare	bluesquare	TRUE
0.6	kanzi	MTS	06/02/2019	14:45:43:178	89	na	yellowsquare	yellowsquare	bluesquare	yellowsquare	TRUE
0.65	kanzi	MTS	06/02/2019	14:45:51:523	90	na	bluesquare	bluesquare	yellowsquare	bluesquare	TRUE
0.6	kanzi	MTS	06/02/2019	14:45:59:78	91	na	yellowsquare	bluesquare	yellowsquare	bluesquare	FALSE
0.65	kanzi	MTS	06/02/2019	14:46:07:118	92	na	bluesquare	bluesquare	yellowsquare	bluesquare	TRUE
0.6	kanzi	MTS	06/02/2019	14:46:14:988	93	na	yellowsquare	bluesquare	yellowsquare	bluesquare	FALSE
0.55	kanzi	MTS	06/02/2019	14:46:22:657	94	na	yellowsquare	bluesquare	yellowsquare	bluesquare	FALSE
0.6	kanzi	MTS	06/02/2019	14:46:30:744	95	na	bluesquare	bluesquare	yellowsquare	bluesquare	TRUE
0.65	kanzi	MTS	06/02/2019	14:46:37:617	96	na	bluesquare	yellowsquare	bluesquare	bluesquare	TRUE
0.7	kanzi	MTS	06/02/2019	14:46:46:169	97	na	bluesquare	bluesquare	yellowsquare	bluesquare	TRUE
0.7	kanzi	MTS	06/02/2019	14:46:55:580	98	na	bluesquare	yellowsquare	bluesquare	bluesquare	TRUE
0.75	kanzi	MTS	06/02/2019	14:47:02:164	99	na	bluesquare	yellowsquare	bluesquare	bluesquare	TRUE
0.7	kanzi	MTS	06/02/2019	14:47:09:4	100	na	yellowsquare	yellowsquare	bluesquare	bluesquare	FALSE
0.7	kanzi	MTS	06/02/2019	14:47:16:747	101	na	bluesquare	bluesquare	yellowsquare	bluesquare	TRUE
0.75	kanzi	MTS	06/02/2019	14:47:24:296	102	na	bluesquare	bluesquare	yellowsquare	bluesquare	TRUE
0.75	kanzi	MTS	06/02/2019	14:47:31:809	103	na	bluesquare	yellowsquare	bluesquare	bluesquare	TRUE
0.7	kanzi	MTS	06/02/2019	14:47:39:535	104	na	yellowsquare	yellowsquare	bluesquare	bluesquare	FALSE
0.7	kanzi	MTS	06/02/2019	14:47:47:318	105	na	yellowsquare	bluesquare	yellowsquare	bluesquare	FALSE
0.65	kanzi	MTS	06/02/2019	14:47:55:408	106	na	yellowsquare	yellowsquare	bluesquare	bluesquare	FALSE
0.6	kanzi	MTS	06/02/2019	14:48:03:404	107	na	yellowsquare	bluesquare	yellowsquare	bluesquare	FALSE
0.6	kanzi	MTS	06/02/2019	14:48:11:298	108	na	bluesquare	bluesquare	yellowsquare	bluesquare	TRUE
0.6	kanzi	MTS	06/02/2019	14:48:17:770	109	na	bluesquare	bluesquare	yellowsquare	bluesquare	TRUE
0.55	kanzi	MTS	06/02/2019	14:48:26:517	110	na	yellowsquare	bluesquare	yellowsquare	bluesquare	FALSE
0.6	kanzi	MTS	06/02/2019	14:48:34:345	111	na	bluesquare	yellowsquare	bluesquare	bluesquare	TRUE
0.6	kanzi	MTS	06/02/2019	14:49:00:349	112	na	bluesquare	yellowsquare	bluesquare	bluesquare	TRUE
0.6	kanzi	MTS	06/02/2019	14:49:09:212	113	na	yellowsquare	yellowsquare	bluesquare	bluesquare	FALSE
0.65	kanzi	MTS	06/02/2019	14:49:16:907	114	na	bluesquare	bluesquare	yellowsquare	bluesquare	TRUE
0.65	kanzi	MTS	06/02/2019	14:49:25:537	115	na	bluesquare	bluesquare	yellowsquare	bluesquare	TRUE
0.6	kanzi	MTS	06/02/2019	14:49:34:993	116	na	bluesquare	bluesquare	yellowsquare	yellowsquare	FALSE
0.6	kanzi	MTS	06/02/2019	14:49:43:666	117	na	bluesquare	bluesquare	yellowsquare	bluesquare	TRUE
0.6	kanzi	MTS	06/02/2019	14:49:52:97	118	na	bluesquare	yellowsquare	bluesquare	bluesquare	TRUE
0.6	kanzi	MTS	06/02/2019	14:50:02:522	119	na	bluesquare	yellowsquare	bluesquare	bluesquare	TRUE
0.65	kanzi	MTS	06/02/2019	14:50:11:569	120	na	bluesquare	yellowsquare	bluesquare	bluesquare	TRUE
0.6	kanzi	MTS	06/02/2019	14:50:20:169	121	na	yellowsquare	yellowsquare	bluesquare	bluesquare	FALSE
0.6	kanzi	MTS	06/02/2019	14:50:27:918	122	na	bluesquare	bluesquare	yellowsquare	bluesquare	TRUE
0.6	kanzi	MTS	06/02/2019	14:50:36:619	123	na	bluesquare	bluesquare	yellowsquare	bluesquare	TRUE
0.6	kanzi	MTS	06/02/2019	14:50:44:779	124	na	yellowsquare	yellowsquare	bluesquare	bluesquare	FALSE
0.65	kanzi	MTS	06/02/2019	14:50:52:823	125	na	yellowsquare	yellowsquare	bluesquare	yellowsquare	TRUE
0.65	kanzi	MTS	06/02/2019	14:51:01:36	126	na	yellowsquare	yellowsquare	bluesquare	bluesquare	FALSE
0.7	kanzi	MTS	06/02/2019	14:51:09:109	127	na	yellowsquare	yellowsquare	bluesquare	yellowsquare	TRUE
0.7	kanzi	MTS	06/02/2019	14:51:18:268	128	na	bluesquare	bluesquare	yellowsquare	bluesquare	TRUE
0.7	kanzi	MTS	06/02/2019	14:51:26:525	129	na	bluesquare	yellowsquare	bluesquare	bluesquare	TRUE
0.7	kanzi	MTS	06/02/2019	14:51:35:757	130	na	yellowsquare	bluesquare	yellowsquare	bluesquare	FALSE
0.7	kanzi	MTS	06/02/2019	14:51:43:561	131	na	bluesquare	yellowsquare	bluesquare	bluesquare	TRUE
0.7	kanzi	MTS	06/02/2019	14:51:51:258	132	na	yellowsquare	yellowsquare	bluesquare	yellowsquare	TRUE
0.75	kanzi	MTS	06/02/2019	14:51:59:758	133	na	bluesquare	yellowsquare	bluesquare	bluesquare	TRUE
0.75	kanzi	MTS	06/02/2019	14:52:08:36	134	na	yellowsquare	bluesquare	yellowsquare	yellowsquare	TRUE
0.75	kanzi	MTS	06/02/2019	14:52:19:705	135	na	bluesquare	yellowsquare	bluesquare	bluesquare	TRUE
0.8	kanzi	MTS	06/02/2019	14:52:27:146	136	na	bluesquare	bluesquare	yellowsquare	bluesquare	TRUE
0.8	kanzi	MTS	06/02/2019	14:52:34:579	137	na	bluesquare	bluesquare	yellowsquare	bluesquare	TRUE
0.8	kanzi	MTS	06/02/2019	14:52:43:161	138	na	bluesquare	yellowsquare	bluesquare	bluesquare	TRUE
0.75	kanzi	MTS	06/02/2019	14:52:50:622	139	na	yellowsquare	bluesquare	yellowsquare	bluesquare	FALSE
0.7	kanzi	MTS	06/02/2019	14:52:58:787	140	na	yellowsquare	bluesquare	yellowsquare	bluesquare	FALSE
0.7	kanzi	MTS	06/02/2019	14:53:06:529	141	na	yellowsquare	yellowsquare	bluesquare	bluesquare	FALSE
0.65	kanzi	MTS	06/02/2019	14:53:14:316	142	na	yellowsquare	bluesquare	yellowsquare	bluesquare	FALSE
0.65	kanzi	MTS	06/02/2019	14:53:22:235	143	na	bluesquare	bluesquare	yellowsquare	bluesquare	TRUE
0.65	kanzi	MTS	06/02/2019	14:53:33:730	144	na	bluesquare	yellowsquare	bluesquare	yellowsquare	FALSE
0.65	kanzi	MTS	06/02/2019	14:53:41:491	145	na	bluesquare	yellowsquare	bluesquare	bluesquare	TRUE
0.65	kanzi	MTS	06/02/2019	14:53:50:225	146	na	yellowsquare	yellowsquare	bluesquare	bluesquare	FALSE
0.65	kanzi	MTS	06/02/2019	14:53:59:199	147	na	bluesquare	yellowsquare	bluesquare	bluesquare	TRUE
0.65	kanzi	MTS	06/02/2019	14:54:09:788	148	na	yellowsquare	yellowsquare	bluesquare	yellowsquare	TRUE
0.6	kanzi	MTS	06/02/2019	14:54:17:783	149	na	bluesquare	bluesquare	yellowsquare	yellowsquare	FALSE
0.65	kanzi	MTS	06/02/2019	14:54:25:589	150	na	bluesquare	bluesquare	yellowsquare	bluesquare	TRUE
0.6	kanzi	MTS	06/02/2019	14:54:34:199	151	na	yellowsquare	bluesquare	yellowsquare	bluesquare	FALSE
0.55	kanzi	MTS	06/02/2019	14:54:41:829	152	na	yellowsquare	yellowsquare	bluesquare	bluesquare	FALSE
0.5	kanzi	MTS	06/02/2019	14:54:49:413	153	na	yellowsquare	bluesquare	yellowsquare	bluesquare	FALSE
0.5	kanzi	MTS	06/02/2019	14:54:57:435	154	na	yellowsquare	yellowsquare	bluesquare	yellowsquare	TRUE
0.45	kanzi	MTS	06/02/2019	14:55:08:915	155	na	yellowsquare	yellowsquare	bluesquare	bluesquare	FALSE
0.45	kanzi	MTS	06/02/2019	14:55:16:916	156	na	bluesquare	bluesquare	yellowsquare	bluesquare	TRUE
0.45	kanzi	MTS	06/02/2019	14:55:25:753	157	na	bluesquare	bluesquare	yellowsquare	bluesquare	TRUE
0.45	kanzi	MTS	06/02/2019	14:55:32:852	158	na	bluesquare	bluesquare	yellowsquare	bluesquare	TRUE
0.5	kanzi	MTS	06/02/2019	14:55:41:467	159	na	bluesquare	bluesquare	yellowsquare	bluesquare	TRUE
0.5	kanzi	MTS	06/02/2019	14:55:49:928	160	na	yellowsquare	bluesquare	yellowsquare	bluesquare	FALSE
0.55	kanzi	MTS	06/02/2019	14:55:58:343	161	na	yellowsquare	yellowsquare	bluesquare	yellowsquare	TRUE
0.6	kanzi	MTS	06/02/2019	14:56:05:880	162	na	bluesquare	bluesquare	yellowsquare	bluesquare	TRUE
0.6	kanzi	MTS	06/02/2019	14:56:14:462	163	na	bluesquare	bluesquare	yellowsquare	bluesquare	TRUE
0.6	kanzi	MTS	06/02/2019	14:56:22:105	164	na	yellowsquare	bluesquare	yellowsquare	bluesquare	FALSE
0.6	kanzi	MTS	06/02/2019	14:56:29:940	165	na	bluesquare	bluesquare	yellowsquare	bluesquare	TRUE
0.65	kanzi	MTS	06/02/2019	14:56:38:581	166	na	yellowsquare	bluesquare	yellowsquare	yellowsquare	TRUE
0.65	kanzi	MTS	06/02/2019	14:56:48:28	167	na	yellowsquare	yellowsquare	bluesquare	yellowsquare	TRUE
0.65	kanzi	MTS	06/02/2019	14:56:55:797	168	na	bluesquare	yellowsquare	bluesquare	bluesquare	TRUE
0.7	kanzi	MTS	06/02/2019	14:57:05:223	169	na	yellowsquare	yellowsquare	bluesquare	yellowsquare	TRUE
0.65	kanzi	MTS	06/02/2019	14:57:14:10	170	na	yellowsquare	bluesquare	yellowsquare	bluesquare	FALSE
0.7	kanzi	MTS	06/02/2019	14:57:21:938	171	na	bluesquare	yellowsquare	bluesquare	bluesquare	TRUE
0.75	kanzi	MTS	06/02/2019	14:57:31:133	172	na	yellowsquare	yellowsquare	bluesquare	yellowsquare	TRUE
0.8	kanzi	MTS	06/02/2019	14:57:39:464	173	na	bluesquare	bluesquare	yellowsquare	bluesquare	TRUE
0.8	kanzi	MTS	06/02/2019	14:57:48:810	174	na	bluesquare	yellowsquare	bluesquare	bluesquare	TRUE
0.85	kanzi	MTS	06/02/2019	14:57:55:288	175	na	bluesquare	bluesquare	yellowsquare	bluesquare	TRUE
0.85	kanzi	MTS	06/02/2019	14:58:04:994	176	na	bluesquare	bluesquare	yellowsquare	bluesquare	TRUE
0.85	kanzi	MTS	06/02/2019	14:58:13:400	177	na	bluesquare	yellowsquare	bluesquare	bluesquare	TRUE
0.8	kanzi	MTS	06/02/2019	14:58:22:394	178	na	bluesquare	yellowsquare	bluesquare	yellowsquare	FALSE
0.8	kanzi	MTS	06/02/2019	14:58:40:868	179	na	bluesquare	yellowsquare	bluesquare	bluesquare	TRUE
0.85	kanzi	MTS	06/02/2019	14:58:49:955	180	na	bluesquare	bluesquare	yellowsquare	bluesquare	TRUE
0.8	kanzi	MTS	06/02/2019	14:58:58:29	181	na	yellowsquare	yellowsquare	bluesquare	bluesquare	FALSE
0.75	kanzi	MTS	06/02/2019	14:59:05:659	182	na	yellowsquare	bluesquare	yellowsquare	bluesquare	FALSE
0.75	kanzi	MTS	06/02/2019	14:59:13:933	183	na	yellowsquare	bluesquare	yellowsquare	yellowsquare	TRUE
0.8	kanzi	MTS	06/02/2019	14:59:25:802	184	na	bluesquare	yellowsquare	bluesquare	bluesquare	TRUE
0.75	kanzi	MTS	06/02/2019	14:59:33:944	185	na	yellowsquare	bluesquare	yellowsquare	bluesquare	FALSE
0.75	kanzi	MTS	06/02/2019	14:59:41:649	186	na	bluesquare	bluesquare	yellowsquare	bluesquare	TRUE
0.7	kanzi	MTS	06/02/2019	14:59:50:619	187	na	yellowsquare	bluesquare	yellowsquare	bluesquare	FALSE
0.65	kanzi	MTS	06/02/2019	14:59:58:452	188	na	yellowsquare	bluesquare	yellowsquare	bluesquare	FALSE
0.65	kanzi	MTS	06/02/2019	15:00:06:827	189	na	yellowsquare	bluesquare	yellowsquare	yellowsquare	TRUE
0.7	kanzi	MTS	06/02/2019	15:00:15:947	190	na	bluesquare	yellowsquare	bluesquare	bluesquare	TRUE
0.7	kanzi	MTS	06/02/2019	15:00:23:786	191	na	bluesquare	yellowsquare	bluesquare	bluesquare	TRUE
0.65	kanzi	MTS	06/02/2019	15:00:33:636	192	na	yellowsquare	yellowsquare	bluesquare	bluesquare	FALSE
0	kanzi	MTS	07/02/2019	10:37:38:847	1	na	yellowsquare	yellowsquare	bluesquare	bluesquare	FALSE
0.5	kanzi	MTS	07/02/2019	10:37:50:796	2	na	bluesquare	bluesquare	yellowsquare	bluesquare	TRUE
0.333333333	kanzi	MTS	07/02/2019	10:38:00:966	3	na	yellowsquare	yellowsquare	bluesquare	bluesquare	FALSE
0.25	kanzi	MTS	07/02/2019	10:38:11:343	4	na	yellowsquare	yellowsquare	bluesquare	bluesquare	FALSE
0.2	kanzi	MTS	07/02/2019	10:38:19:661	5	na	bluesquare	yellowsquare	bluesquare	yellowsquare	FALSE
0.333333333	kanzi	MTS	07/02/2019	10:38:30:651	6	na	bluesquare	bluesquare	yellowsquare	bluesquare	TRUE
0.285714286	kanzi	MTS	07/02/2019	10:38:41:116	7	na	yellowsquare	yellowsquare	bluesquare	bluesquare	FALSE
0.25	kanzi	MTS	07/02/2019	10:38:51:78	8	na	yellowsquare	bluesquare	yellowsquare	bluesquare	FALSE
0.333333333	kanzi	MTS	07/02/2019	10:38:59:206	9	na	yellowsquare	yellowsquare	bluesquare	yellowsquare	TRUE
0.4	kanzi	MTS	07/02/2019	10:39:05:540	10	na	bluesquare	bluesquare	yellowsquare	bluesquare	TRUE
0.363636364	kanzi	MTS	07/02/2019	10:39:10:463	11	na	yellowsquare	yellowsquare	bluesquare	bluesquare	FALSE
0.333333333	kanzi	MTS	07/02/2019	10:39:18:601	12	na	yellowsquare	yellowsquare	bluesquare	bluesquare	FALSE
0.307692308	kanzi	MTS	07/02/2019	10:39:28:195	13	na	yellowsquare	bluesquare	yellowsquare	bluesquare	FALSE
0.357142857	kanzi	MTS	07/02/2019	10:39:37:376	14	na	bluesquare	yellowsquare	bluesquare	bluesquare	TRUE
0.4	kanzi	MTS	07/02/2019	10:39:42:981	15	na	bluesquare	yellowsquare	bluesquare	bluesquare	TRUE
0.4375	kanzi	MTS	07/02/2019	10:39:49:662	16	na	bluesquare	bluesquare	yellowsquare	bluesquare	TRUE
0.470588235	kanzi	MTS	07/02/2019	10:39:55:920	17	na	bluesquare	yellowsquare	bluesquare	bluesquare	TRUE
0.444444444	kanzi	MTS	07/02/2019	10:40:02:37	18	na	yellowsquare	bluesquare	yellowsquare	bluesquare	FALSE
0.421052632	kanzi	MTS	07/02/2019	10:40:10:41	19	na	yellowsquare	yellowsquare	bluesquare	bluesquare	FALSE
0.45	kanzi	MTS	07/02/2019	10:40:18:303	20	na	bluesquare	yellowsquare	bluesquare	bluesquare	TRUE
0.5	kanzi	MTS	07/02/2019	10:40:25:486	21	na	bluesquare	bluesquare	yellowsquare	bluesquare	TRUE
0.45	kanzi	MTS	07/02/2019	10:40:36:135	22	na	yellowsquare	bluesquare	yellowsquare	bluesquare	FALSE
0.5	kanzi	MTS	07/02/2019	10:40:44:107	23	na	bluesquare	yellowsquare	bluesquare	bluesquare	TRUE
0.55	kanzi	MTS	07/02/2019	10:40:52:134	24	na	bluesquare	bluesquare	yellowsquare	bluesquare	TRUE
0.6	kanzi	MTS	07/02/2019	10:40:57:529	25	na	bluesquare	yellowsquare	bluesquare	bluesquare	TRUE
0.55	kanzi	MTS	07/02/2019	10:41:05:238	26	na	yellowsquare	bluesquare	yellowsquare	bluesquare	FALSE
0.55	kanzi	MTS	07/02/2019	10:41:14:675	27	na	yellowsquare	bluesquare	yellowsquare	bluesquare	FALSE
0.6	kanzi	MTS	07/02/2019	10:41:22:476	28	na	bluesquare	yellowsquare	bluesquare	bluesquare	TRUE
0.55	kanzi	MTS	07/02/2019	10:41:28:367	29	na	yellowsquare	bluesquare	yellowsquare	bluesquare	FALSE
0.55	kanzi	MTS	07/02/2019	10:41:36:433	30	na	bluesquare	bluesquare	yellowsquare	bluesquare	TRUE
0.6	kanzi	MTS	07/02/2019	10:41:43:102	31	na	bluesquare	bluesquare	yellowsquare	bluesquare	TRUE
0.6	kanzi	MTS	07/02/2019	10:41:47:694	32	na	yellowsquare	yellowsquare	bluesquare	bluesquare	FALSE
0.65	kanzi	MTS	07/02/2019	10:41:56:208	33	na	bluesquare	yellowsquare	bluesquare	bluesquare	TRUE
0.65	kanzi	MTS	07/02/2019	10:42:04:546	34	na	bluesquare	yellowsquare	bluesquare	bluesquare	TRUE
0.65	kanzi	MTS	07/02/2019	10:42:09:141	35	na	bluesquare	yellowsquare	bluesquare	bluesquare	TRUE
0.65	kanzi	MTS	07/02/2019	10:42:14:379	36	na	bluesquare	bluesquare	yellowsquare	bluesquare	TRUE
0.65	kanzi	MTS	07/02/2019	10:42:20:966	37	na	bluesquare	yellowsquare	bluesquare	bluesquare	TRUE
0.7	kanzi	MTS	07/02/2019	10:42:25:617	38	na	bluesquare	yellowsquare	bluesquare	bluesquare	TRUE
0.75	kanzi	MTS	07/02/2019	10:42:32:714	39	na	bluesquare	yellowsquare	bluesquare	bluesquare	TRUE
0.7	kanzi	MTS	07/02/2019	10:42:39:544	40	na	yellowsquare	yellowsquare	bluesquare	bluesquare	FALSE
0.7	kanzi	MTS	07/02/2019	10:42:47:662	41	na	bluesquare	bluesquare	yellowsquare	bluesquare	TRUE
0.7	kanzi	MTS	07/02/2019	10:42:56:777	42	na	yellowsquare	bluesquare	yellowsquare	bluesquare	FALSE
0.7	kanzi	MTS	07/02/2019	10:43:04:764	43	na	bluesquare	yellowsquare	bluesquare	bluesquare	TRUE
0.7	kanzi	MTS	07/02/2019	10:43:11:942	44	na	bluesquare	yellowsquare	bluesquare	bluesquare	TRUE
0.65	kanzi	MTS	07/02/2019	10:43:18:879	45	na	yellowsquare	yellowsquare	bluesquare	bluesquare	FALSE
0.7	kanzi	MTS	07/02/2019	10:43:27:861	46	na	bluesquare	bluesquare	yellowsquare	bluesquare	TRUE
0.7	kanzi	MTS	07/02/2019	10:43:32:661	47	na	yellowsquare	bluesquare	yellowsquare	bluesquare	FALSE
0.65	kanzi	MTS	07/02/2019	10:43:41:921	48	na	yellowsquare	bluesquare	yellowsquare	bluesquare	FALSE
0.65	kanzi	MTS	07/02/2019	10:43:49:694	49	na	yellowsquare	yellowsquare	bluesquare	bluesquare	FALSE
0.6	kanzi	MTS	07/02/2019	10:43:57:659	50	na	yellowsquare	bluesquare	yellowsquare	bluesquare	FALSE
0.6	kanzi	MTS	07/02/2019	10:44:05:792	51	na	bluesquare	bluesquare	yellowsquare	bluesquare	TRUE
0.65	kanzi	MTS	07/02/2019	10:44:11:255	52	na	bluesquare	bluesquare	yellowsquare	bluesquare	TRUE
0.65	kanzi	MTS	07/02/2019	10:44:17:61	53	na	bluesquare	yellowsquare	bluesquare	bluesquare	TRUE
0.6	kanzi	MTS	07/02/2019	10:44:22:312	54	na	yellowsquare	bluesquare	yellowsquare	bluesquare	FALSE
0.6	kanzi	MTS	07/02/2019	10:44:31:78	55	na	bluesquare	yellowsquare	bluesquare	bluesquare	TRUE
0.6	kanzi	MTS	07/02/2019	10:44:37:292	56	na	bluesquare	yellowsquare	bluesquare	bluesquare	TRUE
0.6	kanzi	MTS	07/02/2019	10:44:43:868	57	na	bluesquare	bluesquare	yellowsquare	bluesquare	TRUE
0.55	kanzi	MTS	07/02/2019	10:44:48:927	58	na	yellowsquare	bluesquare	yellowsquare	bluesquare	FALSE
0.55	kanzi	MTS	07/02/2019	10:44:56:722	59	na	bluesquare	yellowsquare	bluesquare	bluesquare	TRUE
0.55	kanzi	MTS	07/02/2019	10:45:02:485	60	na	yellowsquare	yellowsquare	bluesquare	bluesquare	FALSE
0.5	kanzi	MTS	07/02/2019	10:45:10:367	61	na	yellowsquare	yellowsquare	bluesquare	bluesquare	FALSE
0.55	kanzi	MTS	07/02/2019	10:45:18:206	62	na	bluesquare	bluesquare	yellowsquare	bluesquare	TRUE
0.5	kanzi	MTS	07/02/2019	10:45:23:128	63	na	yellowsquare	bluesquare	yellowsquare	bluesquare	FALSE
0.45	kanzi	MTS	07/02/2019	10:45:31:166	64	na	yellowsquare	bluesquare	yellowsquare	bluesquare	FALSE
0.45	kanzi	MTS	07/02/2019	10:45:39:779	65	na	yellowsquare	bluesquare	yellowsquare	bluesquare	FALSE
0.45	kanzi	MTS	07/02/2019	10:45:47:542	66	na	bluesquare	yellowsquare	bluesquare	bluesquare	TRUE
0.45	kanzi	MTS	07/02/2019	10:45:52:411	67	na	yellowsquare	yellowsquare	bluesquare	bluesquare	FALSE
0.5	kanzi	MTS	07/02/2019	10:46:00:885	68	na	bluesquare	bluesquare	yellowsquare	bluesquare	TRUE
0.55	kanzi	MTS	07/02/2019	10:46:05:594	69	na	bluesquare	yellowsquare	bluesquare	bluesquare	TRUE
0.55	kanzi	MTS	07/02/2019	10:46:10:956	70	na	yellowsquare	bluesquare	yellowsquare	bluesquare	FALSE
0.55	kanzi	MTS	07/02/2019	10:46:20:774	71	na	bluesquare	bluesquare	yellowsquare	bluesquare	TRUE
0.5	kanzi	MTS	07/02/2019	10:46:25:879	72	na	yellowsquare	bluesquare	yellowsquare	bluesquare	FALSE
0.5	kanzi	MTS	07/02/2019	10:46:33:637	73	na	bluesquare	yellowsquare	bluesquare	bluesquare	TRUE
0.5	kanzi	MTS	07/02/2019	10:46:38:249	74	na	yellowsquare	bluesquare	yellowsquare	bluesquare	FALSE
0.5	kanzi	MTS	07/02/2019	10:46:46:60	75	na	bluesquare	bluesquare	yellowsquare	bluesquare	TRUE
0.5	kanzi	MTS	07/02/2019	10:46:51:34	76	na	bluesquare	bluesquare	yellowsquare	bluesquare	TRUE
0.5	kanzi	MTS	07/02/2019	10:46:55:496	77	na	bluesquare	yellowsquare	bluesquare	bluesquare	TRUE
0.55	kanzi	MTS	07/02/2019	10:47:01:115	78	na	bluesquare	yellowsquare	bluesquare	bluesquare	TRUE
0.55	kanzi	MTS	07/02/2019	10:47:08:108	79	na	bluesquare	bluesquare	yellowsquare	bluesquare	TRUE
0.6	kanzi	MTS	07/02/2019	10:47:13:823	80	na	bluesquare	bluesquare	yellowsquare	bluesquare	TRUE
0.65	kanzi	MTS	07/02/2019	10:47:20:192	81	na	bluesquare	yellowsquare	bluesquare	bluesquare	TRUE
0.65	kanzi	MTS	07/02/2019	10:47:26:807	82	na	bluesquare	yellowsquare	bluesquare	bluesquare	TRUE
0.65	kanzi	MTS	07/02/2019	10:47:33:524	83	na	yellowsquare	yellowsquare	bluesquare	bluesquare	FALSE
0.65	kanzi	MTS	07/02/2019	10:47:41:351	84	na	yellowsquare	bluesquare	yellowsquare	bluesquare	FALSE
0.65	kanzi	MTS	07/02/2019	10:47:50:128	85	na	yellowsquare	bluesquare	yellowsquare	bluesquare	FALSE
0.65	kanzi	MTS	07/02/2019	10:47:58:968	86	na	bluesquare	yellowsquare	bluesquare	bluesquare	TRUE
0.65	kanzi	MTS	07/02/2019	10:48:05:875	87	na	yellowsquare	bluesquare	yellowsquare	bluesquare	FALSE
0.65	kanzi	MTS	07/02/2019	10:48:14:496	88	na	bluesquare	bluesquare	yellowsquare	bluesquare	TRUE
0.65	kanzi	MTS	07/02/2019	10:48:19:390	89	na	bluesquare	bluesquare	yellowsquare	bluesquare	TRUE
0.65	kanzi	MTS	07/02/2019	10:48:26:550	90	na	yellowsquare	bluesquare	yellowsquare	bluesquare	FALSE
0.65	kanzi	MTS	07/02/2019	10:48:35:312	91	na	bluesquare	bluesquare	yellowsquare	bluesquare	TRUE
0.7	kanzi	MTS	07/02/2019	10:48:40:996	92	na	bluesquare	yellowsquare	bluesquare	bluesquare	TRUE
0.65	kanzi	MTS	07/02/2019	10:48:46:901	93	na	yellowsquare	bluesquare	yellowsquare	bluesquare	FALSE
0.7	kanzi	MTS	07/02/2019	10:48:54:675	94	na	bluesquare	bluesquare	yellowsquare	bluesquare	TRUE
0.65	kanzi	MTS	07/02/2019	10:49:01:234	95	na	yellowsquare	yellowsquare	bluesquare	bluesquare	FALSE
0.6	kanzi	MTS	07/02/2019	10:49:09:599	96	na	yellowsquare	bluesquare	yellowsquare	bluesquare	FALSE
0.6	kanzi	MTS	07/02/2019	10:49:18:881	97	na	bluesquare	bluesquare	yellowsquare	bluesquare	TRUE
0.6	kanzi	MTS	07/02/2019	10:49:24:483	98	na	yellowsquare	yellowsquare	bluesquare	yellowsquare	TRUE
0.6	kanzi	MTS	07/02/2019	10:49:29:353	99	na	bluesquare	yellowsquare	bluesquare	bluesquare	TRUE
0.6	kanzi	MTS	07/02/2019	10:49:36:37	100	na	bluesquare	bluesquare	yellowsquare	bluesquare	TRUE
0.55	kanzi	MTS	07/02/2019	10:49:41:471	101	na	yellowsquare	bluesquare	yellowsquare	bluesquare	FALSE
0.5	kanzi	MTS	07/02/2019	10:49:49:509	102	na	yellowsquare	bluesquare	yellowsquare	bluesquare	FALSE
0.55	kanzi	MTS	07/02/2019	10:49:58:390	103	na	bluesquare	bluesquare	yellowsquare	bluesquare	TRUE
0.6	kanzi	MTS	07/02/2019	10:50:04:305	104	na	bluesquare	yellowsquare	bluesquare	bluesquare	TRUE
0.65	kanzi	MTS	07/02/2019	10:50:08:818	105	na	bluesquare	yellowsquare	bluesquare	bluesquare	TRUE
0.6	kanzi	MTS	07/02/2019	10:50:15:287	106	na	yellowsquare	bluesquare	yellowsquare	bluesquare	FALSE
0.6	kanzi	MTS	07/02/2019	10:50:23:139	107	na	yellowsquare	yellowsquare	bluesquare	bluesquare	FALSE
0.6	kanzi	MTS	07/02/2019	10:50:30:940	108	na	bluesquare	bluesquare	yellowsquare	bluesquare	TRUE
0.6	kanzi	MTS	07/02/2019	10:50:35:694	109	na	bluesquare	yellowsquare	bluesquare	bluesquare	TRUE
0.65	kanzi	MTS	07/02/2019	10:50:40:468	110	na	bluesquare	yellowsquare	bluesquare	bluesquare	TRUE
0.65	kanzi	MTS	07/02/2019	10:50:45:516	111	na	bluesquare	yellowsquare	bluesquare	bluesquare	TRUE
1	kanzi	MTS	07/02/2019	14:26:52:80	1	na	bluesquare	yellowsquare	bluesquare	bluesquare	TRUE
1	kanzi	MTS	07/02/2019	14:26:57:177	2	na	bluesquare	bluesquare	yellowsquare	bluesquare	TRUE
0.666666667	kanzi	MTS	07/02/2019	14:27:07:562	3	na	yellowsquare	yellowsquare	bluesquare	bluesquare	FALSE
0.75	kanzi	MTS	07/02/2019	14:27:15:435	4	na	bluesquare	yellowsquare	bluesquare	bluesquare	TRUE
0.8	kanzi	MTS	07/02/2019	14:27:20:641	5	na	bluesquare	bluesquare	yellowsquare	bluesquare	TRUE
0.833333333	kanzi	MTS	07/02/2019	14:27:33:161	6	na	bluesquare	yellowsquare	bluesquare	bluesquare	TRUE
0.857142857	kanzi	MTS	07/02/2019	14:27:38:509	7	na	bluesquare	bluesquare	yellowsquare	bluesquare	TRUE
0.75	kanzi	MTS	07/02/2019	14:27:43:547	8	na	yellowsquare	yellowsquare	bluesquare	bluesquare	FALSE
0.666666667	kanzi	MTS	07/02/2019	14:27:51:342	9	na	yellowsquare	bluesquare	yellowsquare	bluesquare	FALSE
0.7	kanzi	MTS	07/02/2019	14:28:00:231	10	na	bluesquare	yellowsquare	bluesquare	bluesquare	TRUE
0.636363636	kanzi	MTS	07/02/2019	14:28:05:45	11	na	yellowsquare	yellowsquare	bluesquare	bluesquare	FALSE
0.666666667	kanzi	MTS	07/02/2019	14:28:15:195	12	na	bluesquare	yellowsquare	bluesquare	bluesquare	TRUE
0.615384615	kanzi	MTS	07/02/2019	14:28:19:571	13	na	yellowsquare	bluesquare	yellowsquare	bluesquare	FALSE
0.571428571	kanzi	MTS	07/02/2019	14:28:28:185	14	na	yellowsquare	bluesquare	yellowsquare	bluesquare	FALSE
0.6	kanzi	MTS	07/02/2019	14:28:36:112	15	na	bluesquare	bluesquare	yellowsquare	bluesquare	TRUE
0.625	kanzi	MTS	07/02/2019	14:28:42:98	16	na	bluesquare	yellowsquare	bluesquare	bluesquare	TRUE
0.588235294	kanzi	MTS	07/02/2019	14:28:46:775	17	na	yellowsquare	bluesquare	yellowsquare	bluesquare	FALSE
0.611111111	kanzi	MTS	07/02/2019	14:28:54:717	18	na	bluesquare	bluesquare	yellowsquare	bluesquare	TRUE
0.578947368	kanzi	MTS	07/02/2019	14:29:01:980	19	na	yellowsquare	bluesquare	yellowsquare	bluesquare	FALSE
0.6	kanzi	MTS	07/02/2019	14:29:09:972	20	na	bluesquare	bluesquare	yellowsquare	bluesquare	TRUE
0.6	kanzi	MTS	07/02/2019	14:29:14:760	21	na	bluesquare	yellowsquare	bluesquare	bluesquare	TRUE
0.55	kanzi	MTS	07/02/2019	14:29:19:667	22	na	yellowsquare	bluesquare	yellowsquare	bluesquare	FALSE
0.6	kanzi	MTS	07/02/2019	14:29:27:425	23	na	bluesquare	bluesquare	yellowsquare	bluesquare	TRUE
0.55	kanzi	MTS	07/02/2019	14:29:33:17	24	na	yellowsquare	yellowsquare	bluesquare	bluesquare	FALSE
0.5	kanzi	MTS	07/02/2019	14:29:40:944	25	na	yellowsquare	bluesquare	yellowsquare	bluesquare	FALSE
0.5	kanzi	MTS	07/02/2019	14:29:49:174	26	na	yellowsquare	yellowsquare	bluesquare	yellowsquare	TRUE
0.5	kanzi	MTS	07/02/2019	14:29:56:102	27	na	bluesquare	bluesquare	yellowsquare	bluesquare	TRUE
0.5	kanzi	MTS	07/02/2019	14:30:00:513	28	na	yellowsquare	bluesquare	yellowsquare	bluesquare	FALSE
0.55	kanzi	MTS	07/02/2019	14:30:08:274	29	na	bluesquare	yellowsquare	bluesquare	bluesquare	TRUE
0.5	kanzi	MTS	07/02/2019	14:30:14:77	30	na	yellowsquare	bluesquare	yellowsquare	bluesquare	FALSE
0.55	kanzi	MTS	07/02/2019	14:30:22:63	31	na	bluesquare	yellowsquare	bluesquare	bluesquare	TRUE
0.55	kanzi	MTS	07/02/2019	14:30:27:21	32	na	bluesquare	yellowsquare	bluesquare	bluesquare	TRUE
0.6	kanzi	MTS	07/02/2019	14:30:33:780	33	na	bluesquare	yellowsquare	bluesquare	bluesquare	TRUE
0.65	kanzi	MTS	07/02/2019	14:30:38:412	34	na	bluesquare	bluesquare	yellowsquare	bluesquare	TRUE
0.65	kanzi	MTS	07/02/2019	14:30:42:985	35	na	bluesquare	bluesquare	yellowsquare	bluesquare	TRUE
0.65	kanzi	MTS	07/02/2019	14:30:49:197	36	na	bluesquare	yellowsquare	bluesquare	bluesquare	TRUE
0.7	kanzi	MTS	07/02/2019	14:30:54:105	37	na	bluesquare	bluesquare	yellowsquare	bluesquare	TRUE
0.65	kanzi	MTS	07/02/2019	14:30:59:345	38	na	yellowsquare	bluesquare	yellowsquare	bluesquare	FALSE
0.7	kanzi	MTS	07/02/2019	14:31:07:728	39	na	bluesquare	yellowsquare	bluesquare	bluesquare	TRUE
0.65	kanzi	MTS	07/02/2019	14:31:13:398	40	na	yellowsquare	bluesquare	yellowsquare	bluesquare	FALSE
0.65	kanzi	MTS	07/02/2019	14:31:22:198	41	na	bluesquare	bluesquare	yellowsquare	bluesquare	TRUE
0.65	kanzi	MTS	07/02/2019	14:31:26:891	42	na	yellowsquare	yellowsquare	bluesquare	bluesquare	FALSE
0.65	kanzi	MTS	07/02/2019	14:31:34:643	43	na	bluesquare	bluesquare	yellowsquare	bluesquare	TRUE
0.65	kanzi	MTS	07/02/2019	14:31:38:661	44	na	yellowsquare	bluesquare	yellowsquare	bluesquare	FALSE
0.65	kanzi	MTS	07/02/2019	14:31:46:525	45	na	yellowsquare	bluesquare	yellowsquare	bluesquare	FALSE
0.65	kanzi	MTS	07/02/2019	14:31:54:588	46	na	bluesquare	bluesquare	yellowsquare	bluesquare	TRUE
0.65	kanzi	MTS	07/02/2019	14:31:59:72	47	na	bluesquare	bluesquare	yellowsquare	bluesquare	TRUE
0.65	kanzi	MTS	07/02/2019	14:32:06:808	48	na	yellowsquare	yellowsquare	bluesquare	bluesquare	FALSE
0.65	kanzi	MTS	07/02/2019	14:32:15:861	49	na	bluesquare	bluesquare	yellowsquare	bluesquare	TRUE
0.7	kanzi	MTS	07/02/2019	14:32:20:987	50	na	bluesquare	yellowsquare	bluesquare	bluesquare	TRUE
0.7	kanzi	MTS	07/02/2019	14:32:25:666	51	na	bluesquare	yellowsquare	bluesquare	bluesquare	TRUE
0.7	kanzi	MTS	07/02/2019	14:32:31:11	52	na	bluesquare	yellowsquare	bluesquare	bluesquare	TRUE
0.7	kanzi	MTS	07/02/2019	14:32:36:640	53	na	bluesquare	yellowsquare	bluesquare	bluesquare	TRUE
0.7	kanzi	MTS	07/02/2019	14:32:42:408	54	na	bluesquare	yellowsquare	bluesquare	bluesquare	TRUE
0.7	kanzi	MTS	07/02/2019	14:32:50:917	55	na	bluesquare	bluesquare	yellowsquare	bluesquare	TRUE
0.7	kanzi	MTS	07/02/2019	14:32:56:46	56	na	bluesquare	yellowsquare	bluesquare	bluesquare	TRUE
0.65	kanzi	MTS	07/02/2019	14:33:02:457	57	na	yellowsquare	bluesquare	yellowsquare	bluesquare	FALSE
0.65	kanzi	MTS	07/02/2019	14:33:10:392	58	na	yellowsquare	bluesquare	yellowsquare	bluesquare	FALSE
0.65	kanzi	MTS	07/02/2019	14:33:18:167	59	na	bluesquare	bluesquare	yellowsquare	bluesquare	TRUE
0.65	kanzi	MTS	07/02/2019	14:33:22:399	60	na	yellowsquare	yellowsquare	bluesquare	bluesquare	FALSE
0.6	kanzi	MTS	07/02/2019	14:33:31:549	61	na	yellowsquare	bluesquare	yellowsquare	bluesquare	FALSE
0.65	kanzi	MTS	07/02/2019	14:33:39:745	62	na	bluesquare	bluesquare	yellowsquare	bluesquare	TRUE
0.65	kanzi	MTS	07/02/2019	14:33:44:209	63	na	bluesquare	bluesquare	yellowsquare	bluesquare	TRUE
0.65	kanzi	MTS	07/02/2019	14:33:49:382	64	na	yellowsquare	bluesquare	yellowsquare	bluesquare	FALSE
0.65	kanzi	MTS	07/02/2019	14:33:57:105	65	na	yellowsquare	bluesquare	yellowsquare	bluesquare	FALSE
0.65	kanzi	MTS	07/02/2019	14:34:04:776	66	na	bluesquare	yellowsquare	bluesquare	bluesquare	TRUE
0.65	kanzi	MTS	07/02/2019	14:34:10:725	67	na	bluesquare	bluesquare	yellowsquare	bluesquare	TRUE
0.65	kanzi	MTS	07/02/2019	14:34:15:848	68	na	yellowsquare	yellowsquare	bluesquare	bluesquare	FALSE
0.6	kanzi	MTS	07/02/2019	14:34:23:661	69	na	yellowsquare	yellowsquare	bluesquare	bluesquare	FALSE
0.55	kanzi	MTS	07/02/2019	14:34:32:219	70	na	yellowsquare	yellowsquare	bluesquare	bluesquare	FALSE
0.5	kanzi	MTS	07/02/2019	14:34:40:821	71	na	yellowsquare	bluesquare	yellowsquare	bluesquare	FALSE
0.5	kanzi	MTS	07/02/2019	14:34:49:580	72	na	yellowsquare	yellowsquare	bluesquare	yellowsquare	TRUE
0.45	kanzi	MTS	07/02/2019	14:34:55:504	73	na	yellowsquare	yellowsquare	bluesquare	bluesquare	FALSE
0.45	kanzi	MTS	07/02/2019	14:35:03:406	74	na	bluesquare	yellowsquare	bluesquare	bluesquare	TRUE
0.45	kanzi	MTS	07/02/2019	14:35:08:199	75	na	bluesquare	bluesquare	yellowsquare	bluesquare	TRUE
0.4	kanzi	MTS	07/02/2019	14:35:15:195	76	na	yellowsquare	bluesquare	yellowsquare	bluesquare	FALSE
0.4	kanzi	MTS	07/02/2019	14:35:23:953	77	na	yellowsquare	yellowsquare	bluesquare	bluesquare	FALSE
0.45	kanzi	MTS	07/02/2019	14:35:31:646	78	na	yellowsquare	yellowsquare	bluesquare	yellowsquare	TRUE
0.45	kanzi	MTS	07/02/2019	14:35:36:409	79	na	bluesquare	bluesquare	yellowsquare	bluesquare	TRUE
0.5	kanzi	MTS	07/02/2019	14:35:41:717	80	na	bluesquare	yellowsquare	bluesquare	bluesquare	TRUE
0.5	kanzi	MTS	07/02/2019	14:35:46:521	81	na	yellowsquare	bluesquare	yellowsquare	bluesquare	FALSE
0.45	kanzi	MTS	07/02/2019	14:35:54:706	82	na	yellowsquare	yellowsquare	bluesquare	bluesquare	FALSE
0.4	kanzi	MTS	07/02/2019	14:36:03:262	83	na	yellowsquare	yellowsquare	bluesquare	bluesquare	FALSE
0.4	kanzi	MTS	07/02/2019	14:36:13:202	84	na	yellowsquare	yellowsquare	bluesquare	bluesquare	FALSE
0.4	kanzi	MTS	07/02/2019	14:36:21:277	85	na	yellowsquare	bluesquare	yellowsquare	bluesquare	FALSE
0.4	kanzi	MTS	07/02/2019	14:36:29:569	86	na	bluesquare	bluesquare	yellowsquare	bluesquare	TRUE
0.35	kanzi	MTS	07/02/2019	14:36:34:726	87	na	yellowsquare	yellowsquare	bluesquare	bluesquare	FALSE
0.4	kanzi	MTS	07/02/2019	14:36:43:42	88	na	bluesquare	yellowsquare	bluesquare	bluesquare	TRUE
0.4	kanzi	MTS	07/02/2019	14:36:47:949	89	na	yellowsquare	bluesquare	yellowsquare	bluesquare	FALSE
0.45	kanzi	MTS	07/02/2019	14:36:55:800	90	na	bluesquare	yellowsquare	bluesquare	bluesquare	TRUE
0.45	kanzi	MTS	07/02/2019	14:37:03:215	91	na	yellowsquare	bluesquare	yellowsquare	bluesquare	FALSE
0.4	kanzi	MTS	07/02/2019	14:37:11:978	92	na	yellowsquare	bluesquare	yellowsquare	bluesquare	FALSE
0.45	kanzi	MTS	07/02/2019	14:37:19:845	93	na	yellowsquare	yellowsquare	bluesquare	yellowsquare	TRUE
0.45	kanzi	MTS	07/02/2019	14:37:25:410	94	na	bluesquare	yellowsquare	bluesquare	bluesquare	TRUE
0.4	kanzi	MTS	07/02/2019	14:37:31:173	95	na	yellowsquare	bluesquare	yellowsquare	bluesquare	FALSE
0.4	kanzi	MTS	07/02/2019	14:37:39:440	96	na	yellowsquare	yellowsquare	bluesquare	bluesquare	FALSE
0.4	kanzi	MTS	07/02/2019	14:37:47:150	97	na	yellowsquare	bluesquare	yellowsquare	bluesquare	FALSE
0.35	kanzi	MTS	07/02/2019	14:37:55:572	98	na	yellowsquare	bluesquare	yellowsquare	bluesquare	FALSE
0.35	kanzi	MTS	07/02/2019	14:38:03:492	99	na	yellowsquare	yellowsquare	bluesquare	yellowsquare	TRUE
0.35	kanzi	MTS	07/02/2019	14:38:09:490	100	na	bluesquare	yellowsquare	bluesquare	bluesquare	TRUE
0.4	kanzi	MTS	07/02/2019	14:38:19:170	101	na	bluesquare	yellowsquare	bluesquare	bluesquare	TRUE
0.4	kanzi	MTS	07/02/2019	14:38:25:340	102	na	yellowsquare	yellowsquare	bluesquare	bluesquare	FALSE
0.45	kanzi	MTS	07/02/2019	14:38:34:90	103	na	yellowsquare	yellowsquare	bluesquare	yellowsquare	TRUE
0.45	kanzi	MTS	07/02/2019	14:38:44:393	104	na	yellowsquare	bluesquare	yellowsquare	bluesquare	FALSE
0.5	kanzi	MTS	07/02/2019	14:38:53:35	105	na	yellowsquare	yellowsquare	bluesquare	yellowsquare	TRUE
0.5	kanzi	MTS	07/02/2019	14:39:06:287	106	na	bluesquare	yellowsquare	bluesquare	bluesquare	TRUE
0.5	kanzi	MTS	07/02/2019	14:39:24:157	107	na	yellowsquare	bluesquare	yellowsquare	bluesquare	FALSE
0.5	kanzi	MTS	07/02/2019	14:39:32:209	108	na	yellowsquare	yellowsquare	bluesquare	yellowsquare	TRUE
0.55	kanzi	MTS	07/02/2019	14:39:41:38	109	na	bluesquare	yellowsquare	bluesquare	bluesquare	TRUE
0.55	kanzi	MTS	07/02/2019	14:39:52:548	110	na	bluesquare	yellowsquare	bluesquare	bluesquare	TRUE
0.6	kanzi	MTS	07/02/2019	14:40:01:462	111	na	bluesquare	bluesquare	yellowsquare	bluesquare	TRUE
0.65	kanzi	MTS	07/02/2019	14:40:09:173	112	na	yellowsquare	yellowsquare	bluesquare	yellowsquare	TRUE
0.65	kanzi	MTS	07/02/2019	14:40:23:242	113	na	bluesquare	yellowsquare	bluesquare	bluesquare	TRUE
0.65	kanzi	MTS	07/02/2019	14:40:34:637	114	na	bluesquare	yellowsquare	bluesquare	bluesquare	TRUE
0.7	kanzi	MTS	07/02/2019	14:40:43:59	115	na	bluesquare	yellowsquare	bluesquare	bluesquare	TRUE
0.7	kanzi	MTS	07/02/2019	14:40:49:218	116	na	yellowsquare	bluesquare	yellowsquare	bluesquare	FALSE
0.5	kanzi	MTS	08/02/2019	11:01:27:129	2	na	bluesquare	bluesquare	yellowsquare	bluesquare	TRUE
0.666666667	kanzi	MTS	08/02/2019	11:01:31:701	3	na	yellowsquare	bluesquare	yellowsquare	yellowsquare	TRUE
0.5	kanzi	MTS	08/02/2019	11:01:36:361	4	na	yellowsquare	yellowsquare	bluesquare	bluesquare	FALSE
0.6	kanzi	MTS	08/02/2019	11:01:44:365	5	na	bluesquare	bluesquare	yellowsquare	bluesquare	TRUE
0.666666667	kanzi	MTS	08/02/2019	11:01:48:721	6	na	bluesquare	bluesquare	yellowsquare	bluesquare	TRUE
0.714285714	kanzi	MTS	08/02/2019	11:01:54:280	7	na	yellowsquare	yellowsquare	bluesquare	yellowsquare	TRUE
0.75	kanzi	MTS	08/02/2019	11:01:59:91	8	na	yellowsquare	yellowsquare	bluesquare	yellowsquare	TRUE
0.777777778	kanzi	MTS	08/02/2019	11:02:03:493	9	na	yellowsquare	yellowsquare	bluesquare	yellowsquare	TRUE
0.8	kanzi	MTS	08/02/2019	11:02:08:63	10	na	yellowsquare	bluesquare	yellowsquare	yellowsquare	TRUE
0.818181818	kanzi	MTS	08/02/2019	11:02:13:27	11	na	yellowsquare	bluesquare	yellowsquare	yellowsquare	TRUE
0.833333333	kanzi	MTS	08/02/2019	11:02:18:315	12	na	bluesquare	bluesquare	yellowsquare	bluesquare	TRUE
0.846153846	kanzi	MTS	08/02/2019	11:02:22:941	13	na	yellowsquare	bluesquare	yellowsquare	yellowsquare	TRUE
0.785714286	kanzi	MTS	08/02/2019	11:02:28:131	14	na	yellowsquare	bluesquare	yellowsquare	bluesquare	FALSE
0.8	kanzi	MTS	08/02/2019	11:02:36:156	15	na	yellowsquare	yellowsquare	bluesquare	yellowsquare	TRUE
0.8125	kanzi	MTS	08/02/2019	11:02:42:209	16	na	yellowsquare	yellowsquare	bluesquare	yellowsquare	TRUE
0.823529412	kanzi	MTS	08/02/2019	11:02:47:477	17	na	yellowsquare	yellowsquare	bluesquare	yellowsquare	TRUE
0.833333333	kanzi	MTS	08/02/2019	11:02:52:348	18	na	bluesquare	yellowsquare	bluesquare	bluesquare	TRUE
0.842105263	kanzi	MTS	08/02/2019	11:02:57:260	19	na	bluesquare	yellowsquare	bluesquare	bluesquare	TRUE
0.85	kanzi	MTS	08/02/2019	11:03:01:655	20	na	bluesquare	bluesquare	yellowsquare	bluesquare	TRUE
0.85	kanzi	MTS	08/02/2019	11:03:06:490	21	na	yellowsquare	bluesquare	yellowsquare	bluesquare	FALSE
0.85	kanzi	MTS	08/02/2019	11:03:15:22	22	na	bluesquare	bluesquare	yellowsquare	bluesquare	TRUE
0.85	kanzi	MTS	08/02/2019	11:03:19:766	23	na	yellowsquare	bluesquare	yellowsquare	yellowsquare	TRUE
0.9	kanzi	MTS	08/02/2019	11:03:24:170	24	na	bluesquare	yellowsquare	bluesquare	bluesquare	TRUE
0.85	kanzi	MTS	08/02/2019	11:03:28:671	25	na	yellowsquare	yellowsquare	bluesquare	bluesquare	FALSE
0.85	kanzi	MTS	08/02/2019	11:03:36:593	26	na	bluesquare	yellowsquare	bluesquare	bluesquare	TRUE
0.85	kanzi	MTS	08/02/2019	11:03:40:726	27	na	bluesquare	yellowsquare	bluesquare	bluesquare	TRUE
0.85	kanzi	MTS	08/02/2019	11:03:45:525	28	na	bluesquare	yellowsquare	bluesquare	bluesquare	TRUE
0.85	kanzi	MTS	08/02/2019	11:03:50:148	29	na	yellowsquare	yellowsquare	bluesquare	yellowsquare	TRUE
0.85	kanzi	MTS	08/02/2019	11:03:54:548	30	na	yellowsquare	bluesquare	yellowsquare	yellowsquare	TRUE
0.85	kanzi	MTS	08/02/2019	11:03:59:242	31	na	yellowsquare	yellowsquare	bluesquare	yellowsquare	TRUE
0.85	kanzi	MTS	08/02/2019	11:04:03:317	32	na	yellowsquare	yellowsquare	bluesquare	yellowsquare	TRUE
0.85	kanzi	MTS	08/02/2019	11:04:08:139	33	na	yellowsquare	bluesquare	yellowsquare	yellowsquare	TRUE
0.9	kanzi	MTS	08/02/2019	11:04:12:85	34	na	yellowsquare	bluesquare	yellowsquare	yellowsquare	TRUE
0.9	kanzi	MTS	08/02/2019	11:04:18:84	35	na	yellowsquare	yellowsquare	bluesquare	yellowsquare	TRUE
0.9	kanzi	MTS	08/02/2019	11:04:23:37	36	na	bluesquare	bluesquare	yellowsquare	bluesquare	TRUE
0.9	kanzi	MTS	08/02/2019	11:04:27:807	37	na	bluesquare	bluesquare	yellowsquare	bluesquare	TRUE
0.9	kanzi	MTS	08/02/2019	11:04:33:347	38	na	yellowsquare	bluesquare	yellowsquare	yellowsquare	TRUE
0.85	kanzi	MTS	08/02/2019	11:04:38:115	39	na	yellowsquare	yellowsquare	bluesquare	bluesquare	FALSE
0.85	kanzi	MTS	08/02/2019	11:04:46:137	40	na	yellowsquare	bluesquare	yellowsquare	yellowsquare	TRUE
0.9	kanzi	MTS	08/02/2019	11:04:50:773	41	na	yellowsquare	yellowsquare	bluesquare	yellowsquare	TRUE
0.9	kanzi	MTS	08/02/2019	11:04:57:250	42	na	bluesquare	yellowsquare	bluesquare	bluesquare	TRUE
0.85	kanzi	MTS	08/02/2019	11:05:01:711	43	na	yellowsquare	bluesquare	yellowsquare	bluesquare	FALSE
0.85	kanzi	MTS	08/02/2019	11:05:09:653	44	na	yellowsquare	bluesquare	yellowsquare	yellowsquare	TRUE
0.9	kanzi	MTS	08/02/2019	11:05:14:774	45	na	bluesquare	yellowsquare	bluesquare	bluesquare	TRUE
0.9	kanzi	MTS	08/02/2019	11:05:19:573	46	na	bluesquare	bluesquare	yellowsquare	bluesquare	TRUE
0.9	kanzi	MTS	08/02/2019	11:05:24:976	47	na	yellowsquare	yellowsquare	bluesquare	yellowsquare	TRUE
0.9	kanzi	MTS	08/02/2019	11:05:29:307	48	na	yellowsquare	yellowsquare	bluesquare	yellowsquare	TRUE
0.85	kanzi	MTS	08/02/2019	11:05:33:825	49	na	bluesquare	yellowsquare	bluesquare	yellowsquare	FALSE
0.85	kanzi	MTS	08/02/2019	11:05:41:625	50	na	yellowsquare	bluesquare	yellowsquare	yellowsquare	TRUE
0.85	kanzi	MTS	08/02/2019	11:05:46:27	51	na	yellowsquare	bluesquare	yellowsquare	yellowsquare	TRUE
0.85	kanzi	MTS	08/02/2019	11:05:50:177	52	na	yellowsquare	yellowsquare	bluesquare	yellowsquare	TRUE
0.8	kanzi	MTS	08/02/2019	11:05:55:511	53	na	bluesquare	bluesquare	yellowsquare	yellowsquare	FALSE
0.75	kanzi	MTS	08/02/2019	11:06:03:668	54	na	bluesquare	yellowsquare	bluesquare	yellowsquare	FALSE
0.75	kanzi	MTS	08/02/2019	11:06:12:689	55	na	yellowsquare	bluesquare	yellowsquare	yellowsquare	TRUE
0.7	kanzi	MTS	08/02/2019	11:06:17:461	56	na	bluesquare	bluesquare	yellowsquare	yellowsquare	FALSE
0.7	kanzi	MTS	08/02/2019	11:06:25:342	57	na	yellowsquare	yellowsquare	bluesquare	yellowsquare	TRUE
0.7	kanzi	MTS	08/02/2019	11:06:30:542	58	na	yellowsquare	yellowsquare	bluesquare	yellowsquare	TRUE
0.75	kanzi	MTS	08/02/2019	11:06:35:236	59	na	yellowsquare	yellowsquare	bluesquare	yellowsquare	TRUE
0.7	kanzi	MTS	08/02/2019	11:06:41:312	60	na	bluesquare	bluesquare	yellowsquare	yellowsquare	FALSE
0.7	kanzi	MTS	08/02/2019	11:06:49:177	61	na	yellowsquare	bluesquare	yellowsquare	yellowsquare	TRUE
0.7	kanzi	MTS	08/02/2019	11:06:54:106	62	na	bluesquare	yellowsquare	bluesquare	bluesquare	TRUE
0.75	kanzi	MTS	08/02/2019	11:06:58:401	63	na	yellowsquare	yellowsquare	bluesquare	yellowsquare	TRUE
0.75	kanzi	MTS	08/02/2019	11:07:03:267	64	na	yellowsquare	yellowsquare	bluesquare	yellowsquare	TRUE
0.7	kanzi	MTS	08/02/2019	11:07:08:703	65	na	bluesquare	yellowsquare	bluesquare	yellowsquare	FALSE
0.7	kanzi	MTS	08/02/2019	11:07:17:50	66	na	yellowsquare	yellowsquare	bluesquare	yellowsquare	TRUE
0.7	kanzi	MTS	08/02/2019	11:07:22:79	67	na	bluesquare	bluesquare	yellowsquare	bluesquare	TRUE
0.7	kanzi	MTS	08/02/2019	11:07:26:899	68	na	yellowsquare	bluesquare	yellowsquare	yellowsquare	TRUE
0.75	kanzi	MTS	08/02/2019	11:07:31:347	69	na	yellowsquare	bluesquare	yellowsquare	yellowsquare	TRUE
0.75	kanzi	MTS	08/02/2019	11:07:35:574	70	na	yellowsquare	bluesquare	yellowsquare	yellowsquare	TRUE
0.75	kanzi	MTS	08/02/2019	11:07:40:465	71	na	bluesquare	bluesquare	yellowsquare	bluesquare	TRUE
