# Supplementary material for: A test of memory for stimulus sequences in great apes
Source: PLoS One. 2023 Sep 6;18(9):e0290546. doi: 10.1371/journal.pone.0290546 (PMC10482264; doi:10.1371/journal.pone.0290546)
Supplement: S1 Dataset — This file contains data from all included tests and an explanatory readme-file. (ZIP) [file pone.0290546.s002.zip › Bonobo_human_data/02-MTS_teco.csv]

freq_correct	subject	experiment	date	timestamp	trial	delay	sample	left_item	right_item	response	is_correct
0	teco	MTS	30/01/2019	18:06:52:697	1	na	bluesquare	yellowsquare	bluesquare	yellowsquare	FALSE
0.5	teco	MTS	30/01/2019	18:06:59:866	2	na	yellowsquare	bluesquare	yellowsquare	yellowsquare	TRUE
0.666666667	teco	MTS	30/01/2019	18:07:03:141	3	na	yellowsquare	yellowsquare	bluesquare	yellowsquare	TRUE
0.5	teco	MTS	30/01/2019	18:07:08:467	4	na	yellowsquare	bluesquare	yellowsquare	bluesquare	FALSE
0.6	teco	MTS	30/01/2019	18:07:16:104	5	na	yellowsquare	bluesquare	yellowsquare	yellowsquare	TRUE
0.5	teco	MTS	30/01/2019	18:07:20:952	6	na	bluesquare	yellowsquare	bluesquare	yellowsquare	FALSE
0.571428571	teco	MTS	30/01/2019	18:07:28:353	7	na	bluesquare	bluesquare	yellowsquare	bluesquare	TRUE
0.5	teco	MTS	30/01/2019	18:07:31:814	8	na	yellowsquare	bluesquare	yellowsquare	bluesquare	FALSE
0.444444444	teco	MTS	30/01/2019	18:07:39:59	9	na	bluesquare	yellowsquare	bluesquare	yellowsquare	FALSE
0.5	teco	MTS	30/01/2019	18:07:47:161	10	na	bluesquare	bluesquare	yellowsquare	bluesquare	TRUE
0.454545455	teco	MTS	30/01/2019	18:07:55:75	11	na	yellowsquare	yellowsquare	bluesquare	bluesquare	FALSE
0.416666667	teco	MTS	30/01/2019	18:08:03:155	12	na	bluesquare	yellowsquare	bluesquare	yellowsquare	FALSE
0.384615385	teco	MTS	30/01/2019	18:08:10:85	13	na	bluesquare	yellowsquare	bluesquare	yellowsquare	FALSE
0.357142857	teco	MTS	30/01/2019	18:08:17:40	14	na	bluesquare	yellowsquare	bluesquare	yellowsquare	FALSE
0.333333333	teco	MTS	30/01/2019	18:08:25:1	15	na	yellowsquare	yellowsquare	bluesquare	bluesquare	FALSE
0.375	teco	MTS	30/01/2019	18:08:32:968	16	na	yellowsquare	bluesquare	yellowsquare	yellowsquare	TRUE
0.352941176	teco	MTS	30/01/2019	18:08:39:62	17	na	bluesquare	bluesquare	yellowsquare	yellowsquare	FALSE
0.388888889	teco	MTS	30/01/2019	18:08:46:231	18	na	bluesquare	yellowsquare	bluesquare	bluesquare	TRUE
0.368421053	teco	MTS	30/01/2019	18:08:55:663	19	na	yellowsquare	yellowsquare	bluesquare	bluesquare	FALSE
0.35	teco	MTS	30/01/2019	18:09:04:837	20	na	bluesquare	yellowsquare	bluesquare	yellowsquare	FALSE
0.35	teco	MTS	30/01/2019	18:09:11:622	21	na	bluesquare	bluesquare	yellowsquare	yellowsquare	FALSE
0.35	teco	MTS	30/01/2019	18:09:18:898	22	na	bluesquare	yellowsquare	bluesquare	bluesquare	TRUE
0.3	teco	MTS	30/01/2019	18:09:24:167	23	na	yellowsquare	yellowsquare	bluesquare	bluesquare	FALSE
0.35	teco	MTS	30/01/2019	18:09:31:646	24	na	yellowsquare	bluesquare	yellowsquare	yellowsquare	TRUE
0.35	teco	MTS	30/01/2019	18:09:40:586	25	na	bluesquare	yellowsquare	bluesquare	bluesquare	TRUE
0.35	teco	MTS	30/01/2019	18:09:44:315	26	na	bluesquare	bluesquare	yellowsquare	yellowsquare	FALSE
0.35	teco	MTS	30/01/2019	18:09:51:109	27	na	bluesquare	yellowsquare	bluesquare	bluesquare	TRUE
0.35	teco	MTS	30/01/2019	18:09:55:108	28	na	bluesquare	yellowsquare	bluesquare	yellowsquare	FALSE
0.4	teco	MTS	30/01/2019	18:10:04:225	29	na	yellowsquare	bluesquare	yellowsquare	yellowsquare	TRUE
0.35	teco	MTS	30/01/2019	18:10:11:174	30	na	bluesquare	bluesquare	yellowsquare	yellowsquare	FALSE
0.35	teco	MTS	30/01/2019	18:10:21:661	31	na	bluesquare	bluesquare	yellowsquare	yellowsquare	FALSE
0.4	teco	MTS	30/01/2019	18:10:28:479	32	na	bluesquare	yellowsquare	bluesquare	bluesquare	TRUE
0.4	teco	MTS	30/01/2019	18:10:32:273	33	na	bluesquare	bluesquare	yellowsquare	yellowsquare	FALSE
0.45	teco	MTS	30/01/2019	18:10:39:766	34	na	yellowsquare	bluesquare	yellowsquare	yellowsquare	TRUE
0.45	teco	MTS	30/01/2019	18:10:43:688	35	na	yellowsquare	yellowsquare	bluesquare	bluesquare	FALSE
0.45	teco	MTS	30/01/2019	18:10:51:747	36	na	bluesquare	yellowsquare	bluesquare	bluesquare	TRUE
0.5	teco	MTS	30/01/2019	18:11:00:674	37	na	bluesquare	yellowsquare	bluesquare	bluesquare	TRUE
0.45	teco	MTS	30/01/2019	18:11:05:933	38	na	yellowsquare	yellowsquare	bluesquare	bluesquare	FALSE
0.5	teco	MTS	30/01/2019	18:11:13:132	39	na	yellowsquare	bluesquare	yellowsquare	yellowsquare	TRUE
0.5	teco	MTS	30/01/2019	18:11:18:221	40	na	bluesquare	yellowsquare	bluesquare	yellowsquare	FALSE
0.5	teco	MTS	30/01/2019	18:11:25:782	41	na	yellowsquare	bluesquare	yellowsquare	bluesquare	FALSE
0.45	teco	MTS	30/01/2019	18:11:32:858	42	na	bluesquare	yellowsquare	bluesquare	yellowsquare	FALSE
0.45	teco	MTS	30/01/2019	18:11:39:643	43	na	yellowsquare	bluesquare	yellowsquare	bluesquare	FALSE
0.45	teco	MTS	30/01/2019	18:11:59:928	44	na	bluesquare	yellowsquare	bluesquare	bluesquare	TRUE
0.45	teco	MTS	30/01/2019	18:12:06:326	45	na	bluesquare	yellowsquare	bluesquare	bluesquare	TRUE
0.5	teco	MTS	30/01/2019	18:12:10:559	46	na	yellowsquare	bluesquare	yellowsquare	yellowsquare	TRUE
0.45	teco	MTS	30/01/2019	18:12:16:15	47	na	yellowsquare	yellowsquare	bluesquare	bluesquare	FALSE
0.45	teco	MTS	30/01/2019	18:12:24:618	48	na	bluesquare	bluesquare	yellowsquare	yellowsquare	FALSE
0.4	teco	MTS	30/01/2019	18:12:31:515	49	na	yellowsquare	yellowsquare	bluesquare	bluesquare	FALSE
0.45	teco	MTS	30/01/2019	18:12:39:40	50	na	bluesquare	yellowsquare	bluesquare	bluesquare	TRUE
0.5	teco	MTS	30/01/2019	18:12:50:634	51	na	yellowsquare	bluesquare	yellowsquare	yellowsquare	TRUE
0.5	teco	MTS	30/01/2019	18:12:55:632	52	na	yellowsquare	yellowsquare	bluesquare	yellowsquare	TRUE
0.5	teco	MTS	30/01/2019	18:12:59:662	53	na	yellowsquare	bluesquare	yellowsquare	bluesquare	FALSE
0.5	teco	MTS	30/01/2019	18:13:10:212	54	na	yellowsquare	bluesquare	yellowsquare	yellowsquare	TRUE
0.55	teco	MTS	30/01/2019	18:13:18:42	55	na	yellowsquare	bluesquare	yellowsquare	yellowsquare	TRUE
0.55	teco	MTS	30/01/2019	18:13:22:917	56	na	yellowsquare	bluesquare	yellowsquare	yellowsquare	TRUE
0.5	teco	MTS	30/01/2019	18:13:30:761	57	na	yellowsquare	yellowsquare	bluesquare	bluesquare	FALSE
0.5	teco	MTS	30/01/2019	18:13:37:695	58	na	bluesquare	bluesquare	yellowsquare	yellowsquare	FALSE
0.45	teco	MTS	30/01/2019	18:13:51:256	59	na	bluesquare	yellowsquare	bluesquare	yellowsquare	FALSE
0.45	teco	MTS	30/01/2019	18:13:58:518	60	na	bluesquare	yellowsquare	bluesquare	yellowsquare	FALSE
0.5	teco	MTS	30/01/2019	18:14:08:263	61	na	yellowsquare	bluesquare	yellowsquare	yellowsquare	TRUE
0.5	teco	MTS	30/01/2019	18:14:13:831	62	na	yellowsquare	yellowsquare	bluesquare	bluesquare	FALSE
0.5	teco	MTS	30/01/2019	18:14:24:501	63	na	yellowsquare	bluesquare	yellowsquare	bluesquare	FALSE
0.5	teco	MTS	30/01/2019	18:14:32:515	64	na	yellowsquare	yellowsquare	bluesquare	yellowsquare	TRUE
0.45	teco	MTS	30/01/2019	18:14:37:547	65	na	bluesquare	yellowsquare	bluesquare	yellowsquare	FALSE
0.45	teco	MTS	30/01/2019	18:14:44:423	66	na	bluesquare	bluesquare	yellowsquare	bluesquare	TRUE
0.5	teco	MTS	30/01/2019	18:14:48:171	67	na	bluesquare	yellowsquare	bluesquare	bluesquare	TRUE
0.5	teco	MTS	30/01/2019	18:14:52:86	68	na	yellowsquare	yellowsquare	bluesquare	bluesquare	FALSE
0.5	teco	MTS	30/01/2019	18:14:59:427	69	na	bluesquare	yellowsquare	bluesquare	yellowsquare	FALSE
0.5	teco	MTS	30/01/2019	18:15:07:237	70	na	yellowsquare	yellowsquare	bluesquare	yellowsquare	TRUE
0.5	teco	MTS	30/01/2019	18:15:11:488	71	na	yellowsquare	yellowsquare	bluesquare	yellowsquare	TRUE
0.5	teco	MTS	30/01/2019	18:15:16:15	72	na	bluesquare	bluesquare	yellowsquare	bluesquare	TRUE
0.55	teco	MTS	30/01/2019	18:15:21:437	73	na	bluesquare	yellowsquare	bluesquare	bluesquare	TRUE
0.5	teco	MTS	30/01/2019	18:15:25:808	74	na	yellowsquare	yellowsquare	bluesquare	bluesquare	FALSE
0.5	teco	MTS	30/01/2019	18:15:33:330	75	na	yellowsquare	bluesquare	yellowsquare	yellowsquare	TRUE
0.45	teco	MTS	30/01/2019	18:15:38:445	76	na	yellowsquare	yellowsquare	bluesquare	bluesquare	FALSE
0.45	teco	MTS	30/01/2019	18:15:45:923	77	na	bluesquare	bluesquare	yellowsquare	yellowsquare	FALSE
0.5	teco	MTS	30/01/2019	18:15:53:148	78	na	yellowsquare	bluesquare	yellowsquare	yellowsquare	TRUE
0.55	teco	MTS	30/01/2019	18:16:02:976	79	na	yellowsquare	yellowsquare	bluesquare	yellowsquare	TRUE
0.55	teco	MTS	30/01/2019	18:16:11:359	80	na	yellowsquare	yellowsquare	bluesquare	bluesquare	FALSE
0.55	teco	MTS	30/01/2019	18:16:18:544	81	na	bluesquare	bluesquare	yellowsquare	bluesquare	TRUE
0.55	teco	MTS	30/01/2019	18:16:24:738	82	na	bluesquare	yellowsquare	bluesquare	yellowsquare	FALSE
0.55	teco	MTS	30/01/2019	18:16:32:408	83	na	bluesquare	yellowsquare	bluesquare	yellowsquare	FALSE
0.55	teco	MTS	30/01/2019	18:16:42:564	84	na	yellowsquare	yellowsquare	bluesquare	yellowsquare	TRUE
0.55	teco	MTS	30/01/2019	18:16:47:753	85	na	bluesquare	bluesquare	yellowsquare	yellowsquare	FALSE
0.55	teco	MTS	30/01/2019	18:16:55:65	86	na	bluesquare	yellowsquare	bluesquare	bluesquare	TRUE
0.5	teco	MTS	30/01/2019	18:17:02:247	87	na	bluesquare	yellowsquare	bluesquare	yellowsquare	FALSE
0.55	teco	MTS	30/01/2019	18:17:09:269	88	na	yellowsquare	yellowsquare	bluesquare	yellowsquare	TRUE
0.6	teco	MTS	30/01/2019	18:17:14:929	89	na	yellowsquare	yellowsquare	bluesquare	yellowsquare	TRUE
0.55	teco	MTS	30/01/2019	18:17:19:570	90	na	bluesquare	yellowsquare	bluesquare	yellowsquare	FALSE
0.55	teco	MTS	30/01/2019	18:17:28:227	91	na	bluesquare	bluesquare	yellowsquare	bluesquare	TRUE
0.55	teco	MTS	30/01/2019	18:17:32:494	92	na	bluesquare	bluesquare	yellowsquare	bluesquare	TRUE
0.55	teco	MTS	30/01/2019	18:17:37:10	93	na	yellowsquare	yellowsquare	bluesquare	yellowsquare	TRUE
0.55	teco	MTS	30/01/2019	18:17:42:245	94	na	bluesquare	yellowsquare	bluesquare	yellowsquare	FALSE
0.55	teco	MTS	30/01/2019	18:17:49:973	95	na	bluesquare	bluesquare	yellowsquare	bluesquare	TRUE
0.55	teco	MTS	30/01/2019	18:17:55:404	96	na	yellowsquare	bluesquare	yellowsquare	bluesquare	FALSE
0.55	teco	MTS	30/01/2019	18:18:05:454	97	na	bluesquare	yellowsquare	bluesquare	yellowsquare	FALSE
0.55	teco	MTS	30/01/2019	18:18:12:657	98	na	yellowsquare	yellowsquare	bluesquare	yellowsquare	TRUE
0.5	teco	MTS	30/01/2019	18:18:18:413	99	na	yellowsquare	bluesquare	yellowsquare	bluesquare	FALSE
0.55	teco	MTS	30/01/2019	18:18:26:702	100	na	bluesquare	yellowsquare	bluesquare	bluesquare	TRUE
0.55	teco	MTS	30/01/2019	18:18:32:498	101	na	yellowsquare	yellowsquare	bluesquare	yellowsquare	TRUE
0.55	teco	MTS	30/01/2019	18:18:39:928	102	na	yellowsquare	yellowsquare	bluesquare	bluesquare	FALSE
0.6	teco	MTS	30/01/2019	18:18:46:922	103	na	yellowsquare	yellowsquare	bluesquare	yellowsquare	TRUE
0.6	teco	MTS	30/01/2019	18:18:50:227	104	na	yellowsquare	yellowsquare	bluesquare	yellowsquare	TRUE
0.65	teco	MTS	30/01/2019	18:18:54:821	105	na	bluesquare	bluesquare	yellowsquare	bluesquare	TRUE
0.65	teco	MTS	30/01/2019	18:18:58:881	106	na	bluesquare	bluesquare	yellowsquare	bluesquare	TRUE
0.65	teco	MTS	30/01/2019	18:19:02:685	107	na	yellowsquare	bluesquare	yellowsquare	bluesquare	FALSE
0.6	teco	MTS	30/01/2019	18:19:11:138	108	na	bluesquare	bluesquare	yellowsquare	yellowsquare	FALSE
0.55	teco	MTS	30/01/2019	18:19:18:330	109	na	yellowsquare	bluesquare	yellowsquare	bluesquare	FALSE
0.55	teco	MTS	30/01/2019	18:19:25:468	110	na	bluesquare	yellowsquare	bluesquare	yellowsquare	FALSE
0.5	teco	MTS	30/01/2019	18:19:33:883	111	na	yellowsquare	bluesquare	yellowsquare	bluesquare	FALSE
0.45	teco	MTS	30/01/2019	18:19:43:53	112	na	yellowsquare	bluesquare	yellowsquare	bluesquare	FALSE
0.45	teco	MTS	30/01/2019	18:19:50:205	113	na	yellowsquare	bluesquare	yellowsquare	yellowsquare	TRUE
0.5	teco	MTS	30/01/2019	18:19:55:467	114	na	yellowsquare	yellowsquare	bluesquare	yellowsquare	TRUE
0.45	teco	MTS	30/01/2019	18:20:00:670	115	na	yellowsquare	bluesquare	yellowsquare	bluesquare	FALSE
0.45	teco	MTS	30/01/2019	18:20:07:660	116	na	bluesquare	yellowsquare	bluesquare	yellowsquare	FALSE
0.45	teco	MTS	30/01/2019	18:20:15:273	117	na	bluesquare	yellowsquare	bluesquare	yellowsquare	FALSE
0.4	teco	MTS	30/01/2019	18:20:22:357	118	na	bluesquare	yellowsquare	bluesquare	yellowsquare	FALSE
0.4	teco	MTS	30/01/2019	18:20:29:324	119	na	bluesquare	yellowsquare	bluesquare	yellowsquare	FALSE
0.35	teco	MTS	30/01/2019	18:20:38:576	120	na	yellowsquare	bluesquare	yellowsquare	bluesquare	FALSE
0.3	teco	MTS	30/01/2019	18:20:45:331	121	na	yellowsquare	bluesquare	yellowsquare	bluesquare	FALSE
0.35	teco	MTS	30/01/2019	18:20:52:569	122	na	bluesquare	bluesquare	yellowsquare	bluesquare	TRUE
1	teco	MTS	31/01/2019	17:03:37:494	1	na	redsquare	redsquare	greensquare	redsquare	TRUE
0.5	teco	MTS	31/01/2019	17:03:43:402	2	na	redsquare	redsquare	greensquare	greensquare	FALSE
0.666666667	teco	MTS	31/01/2019	17:03:52:135	3	na	redsquare	redsquare	greensquare	redsquare	TRUE
0	teco	MTS	31/01/2019	17:05:19:456	1	na	yellowsquare	yellowsquare	bluesquare	bluesquare	FALSE
0	teco	MTS	31/01/2019	17:05:26:725	2	na	yellowsquare	bluesquare	yellowsquare	bluesquare	FALSE
0.333333333	teco	MTS	31/01/2019	17:05:33:980	3	na	bluesquare	bluesquare	yellowsquare	bluesquare	TRUE
0.25	teco	MTS	31/01/2019	17:05:38:385	4	na	bluesquare	yellowsquare	bluesquare	yellowsquare	FALSE
0.4	teco	MTS	31/01/2019	17:05:46:466	5	na	bluesquare	bluesquare	yellowsquare	bluesquare	TRUE
0.333333333	teco	MTS	31/01/2019	17:05:50:504	6	na	bluesquare	yellowsquare	bluesquare	yellowsquare	FALSE
0.285714286	teco	MTS	31/01/2019	17:06:06:274	7	na	bluesquare	yellowsquare	bluesquare	yellowsquare	FALSE
0.25	teco	MTS	31/01/2019	17:06:13:224	8	na	bluesquare	yellowsquare	bluesquare	yellowsquare	FALSE
0.333333333	teco	MTS	31/01/2019	17:06:20:206	9	na	yellowsquare	yellowsquare	bluesquare	yellowsquare	TRUE
0.4	teco	MTS	31/01/2019	17:06:24:734	10	na	yellowsquare	yellowsquare	bluesquare	yellowsquare	TRUE
0.363636364	teco	MTS	31/01/2019	17:06:28:435	11	na	bluesquare	yellowsquare	bluesquare	yellowsquare	FALSE
0.333333333	teco	MTS	31/01/2019	17:06:35:852	12	na	yellowsquare	bluesquare	yellowsquare	bluesquare	FALSE
0.384615385	teco	MTS	31/01/2019	17:06:42:880	13	na	bluesquare	bluesquare	yellowsquare	bluesquare	TRUE
0.357142857	teco	MTS	31/01/2019	17:07:00:190	14	na	yellowsquare	bluesquare	yellowsquare	bluesquare	FALSE
0.4	teco	MTS	31/01/2019	17:07:07:644	15	na	bluesquare	bluesquare	yellowsquare	bluesquare	TRUE
0.375	teco	MTS	31/01/2019	17:07:12:896	16	na	yellowsquare	bluesquare	yellowsquare	bluesquare	FALSE
0.411764706	teco	MTS	31/01/2019	17:07:20:446	17	na	bluesquare	bluesquare	yellowsquare	bluesquare	TRUE
0.388888889	teco	MTS	31/01/2019	17:07:24:840	18	na	yellowsquare	bluesquare	yellowsquare	bluesquare	FALSE
0.421052632	teco	MTS	31/01/2019	17:07:38:981	19	na	yellowsquare	yellowsquare	bluesquare	yellowsquare	TRUE
0.4	teco	MTS	31/01/2019	17:07:44:104	20	na	bluesquare	yellowsquare	bluesquare	yellowsquare	FALSE
0.4	teco	MTS	31/01/2019	17:07:51:313	21	na	bluesquare	yellowsquare	bluesquare	yellowsquare	FALSE
0.4	teco	MTS	31/01/2019	17:07:58:285	22	na	bluesquare	yellowsquare	bluesquare	yellowsquare	FALSE
0.4	teco	MTS	31/01/2019	17:08:08:634	23	na	bluesquare	bluesquare	yellowsquare	bluesquare	TRUE
0.4	teco	MTS	31/01/2019	17:08:13:671	24	na	bluesquare	yellowsquare	bluesquare	yellowsquare	FALSE
0.35	teco	MTS	31/01/2019	17:08:21:200	25	na	bluesquare	yellowsquare	bluesquare	yellowsquare	FALSE
0.35	teco	MTS	31/01/2019	17:08:28:101	26	na	bluesquare	yellowsquare	bluesquare	yellowsquare	FALSE
0.35	teco	MTS	31/01/2019	17:08:35:78	27	na	bluesquare	yellowsquare	bluesquare	yellowsquare	FALSE
0.35	teco	MTS	31/01/2019	17:08:42:755	28	na	yellowsquare	bluesquare	yellowsquare	bluesquare	FALSE
0.3	teco	MTS	31/01/2019	17:08:49:668	29	na	bluesquare	yellowsquare	bluesquare	yellowsquare	FALSE
0.25	teco	MTS	31/01/2019	17:08:57:1	30	na	yellowsquare	bluesquare	yellowsquare	bluesquare	FALSE
0.25	teco	MTS	31/01/2019	17:09:04:53	31	na	bluesquare	yellowsquare	bluesquare	yellowsquare	FALSE
0.25	teco	MTS	31/01/2019	17:09:19:939	32	na	bluesquare	yellowsquare	bluesquare	yellowsquare	FALSE
0.25	teco	MTS	31/01/2019	17:09:26:949	33	na	bluesquare	bluesquare	yellowsquare	bluesquare	TRUE
0.25	teco	MTS	31/01/2019	17:09:35:786	34	na	bluesquare	yellowsquare	bluesquare	yellowsquare	FALSE
0.25	teco	MTS	31/01/2019	17:09:45:403	35	na	yellowsquare	yellowsquare	bluesquare	yellowsquare	TRUE
0.25	teco	MTS	31/01/2019	17:09:49:748	36	na	bluesquare	yellowsquare	bluesquare	yellowsquare	FALSE
0.2	teco	MTS	31/01/2019	17:10:03:765	37	na	yellowsquare	bluesquare	yellowsquare	bluesquare	FALSE
0.2	teco	MTS	31/01/2019	17:10:10:921	38	na	bluesquare	yellowsquare	bluesquare	yellowsquare	FALSE
0.15	teco	MTS	31/01/2019	17:10:18:12	39	na	bluesquare	yellowsquare	bluesquare	yellowsquare	FALSE
0.2	teco	MTS	31/01/2019	17:10:25:38	40	na	yellowsquare	bluesquare	yellowsquare	yellowsquare	TRUE
0.2	teco	MTS	31/01/2019	17:10:30:505	41	na	yellowsquare	bluesquare	yellowsquare	bluesquare	FALSE
0.2	teco	MTS	31/01/2019	17:10:37:429	42	na	bluesquare	yellowsquare	bluesquare	yellowsquare	FALSE
0.2	teco	MTS	31/01/2019	17:10:49:824	43	na	bluesquare	bluesquare	yellowsquare	bluesquare	TRUE
0.2	teco	MTS	31/01/2019	17:10:59:146	44	na	bluesquare	yellowsquare	bluesquare	yellowsquare	FALSE
0.25	teco	MTS	31/01/2019	17:11:07:238	45	na	bluesquare	bluesquare	yellowsquare	bluesquare	TRUE
0.25	teco	MTS	31/01/2019	17:11:12:748	46	na	bluesquare	yellowsquare	bluesquare	yellowsquare	FALSE
0.3	teco	MTS	31/01/2019	17:11:19:881	47	na	bluesquare	bluesquare	yellowsquare	bluesquare	TRUE
0.3	teco	MTS	31/01/2019	17:11:24:883	48	na	bluesquare	yellowsquare	bluesquare	yellowsquare	FALSE
0.35	teco	MTS	31/01/2019	17:11:32:129	49	na	bluesquare	bluesquare	yellowsquare	bluesquare	TRUE
0.35	teco	MTS	31/01/2019	17:11:36:510	50	na	yellowsquare	bluesquare	yellowsquare	bluesquare	FALSE
0.35	teco	MTS	31/01/2019	17:11:50:896	51	na	bluesquare	yellowsquare	bluesquare	yellowsquare	FALSE
0.4	teco	MTS	31/01/2019	17:11:58:450	52	na	bluesquare	bluesquare	yellowsquare	bluesquare	TRUE
0.35	teco	MTS	31/01/2019	17:12:01:784	53	na	bluesquare	yellowsquare	bluesquare	yellowsquare	FALSE
0.4	teco	MTS	31/01/2019	17:12:09:391	54	na	yellowsquare	yellowsquare	bluesquare	yellowsquare	TRUE
0.4	teco	MTS	31/01/2019	17:12:13:689	55	na	bluesquare	bluesquare	yellowsquare	bluesquare	TRUE
0.4	teco	MTS	31/01/2019	17:12:16:990	56	na	yellowsquare	yellowsquare	bluesquare	bluesquare	FALSE
0.4	teco	MTS	31/01/2019	17:12:28:811	57	na	yellowsquare	bluesquare	yellowsquare	bluesquare	FALSE
0.4	teco	MTS	31/01/2019	17:12:36:845	58	na	yellowsquare	bluesquare	yellowsquare	bluesquare	FALSE
0.4	teco	MTS	31/01/2019	17:12:43:944	59	na	yellowsquare	bluesquare	yellowsquare	bluesquare	FALSE
0.4	teco	MTS	31/01/2019	17:12:54:979	60	na	yellowsquare	yellowsquare	bluesquare	yellowsquare	TRUE
0.45	teco	MTS	31/01/2019	17:12:58:794	61	na	bluesquare	bluesquare	yellowsquare	bluesquare	TRUE
0.45	teco	MTS	31/01/2019	17:13:03:890	62	na	yellowsquare	bluesquare	yellowsquare	bluesquare	FALSE
0.45	teco	MTS	31/01/2019	17:13:10:980	63	na	yellowsquare	yellowsquare	bluesquare	yellowsquare	TRUE
0.45	teco	MTS	31/01/2019	17:13:33:187	64	na	bluesquare	yellowsquare	bluesquare	yellowsquare	FALSE
0.45	teco	MTS	31/01/2019	17:13:41:5	65	na	bluesquare	bluesquare	yellowsquare	bluesquare	TRUE
0.5	teco	MTS	31/01/2019	17:13:46:137	66	na	yellowsquare	yellowsquare	bluesquare	yellowsquare	TRUE
0.45	teco	MTS	31/01/2019	17:13:53:78	67	na	bluesquare	yellowsquare	bluesquare	yellowsquare	FALSE
0.5	teco	MTS	31/01/2019	17:14:00:130	68	na	bluesquare	bluesquare	yellowsquare	bluesquare	TRUE
0.45	teco	MTS	31/01/2019	17:14:11:720	69	na	bluesquare	yellowsquare	bluesquare	yellowsquare	FALSE
0.5	teco	MTS	31/01/2019	17:14:19:449	70	na	yellowsquare	yellowsquare	bluesquare	yellowsquare	TRUE
0.55	teco	MTS	31/01/2019	17:14:40:161	71	na	bluesquare	yellowsquare	bluesquare	bluesquare	TRUE
0.5	teco	MTS	31/01/2019	17:14:44:681	72	na	bluesquare	yellowsquare	bluesquare	yellowsquare	FALSE
0.55	teco	MTS	31/01/2019	17:14:51:866	73	na	bluesquare	bluesquare	yellowsquare	bluesquare	TRUE
0.5	teco	MTS	31/01/2019	17:14:55:507	74	na	bluesquare	yellowsquare	bluesquare	yellowsquare	FALSE
0.45	teco	MTS	31/01/2019	17:15:03:27	75	na	bluesquare	yellowsquare	bluesquare	yellowsquare	FALSE
0.5	teco	MTS	31/01/2019	17:15:23:507	76	na	bluesquare	bluesquare	yellowsquare	bluesquare	TRUE
0.55	teco	MTS	31/01/2019	17:15:27:704	77	na	yellowsquare	yellowsquare	bluesquare	yellowsquare	TRUE
0.55	teco	MTS	31/01/2019	17:15:32:762	78	na	yellowsquare	yellowsquare	bluesquare	bluesquare	FALSE
0.55	teco	MTS	31/01/2019	17:15:41:49	79	na	bluesquare	yellowsquare	bluesquare	yellowsquare	FALSE
0.55	teco	MTS	31/01/2019	17:15:48:407	80	na	yellowsquare	yellowsquare	bluesquare	yellowsquare	TRUE
0.5	teco	MTS	31/01/2019	17:16:10:804	81	na	bluesquare	yellowsquare	bluesquare	yellowsquare	FALSE
0.5	teco	MTS	31/01/2019	17:16:17:914	82	na	bluesquare	yellowsquare	bluesquare	yellowsquare	FALSE
0.5	teco	MTS	31/01/2019	17:16:27:129	83	na	bluesquare	bluesquare	yellowsquare	bluesquare	TRUE
0.5	teco	MTS	31/01/2019	17:16:34:552	84	na	yellowsquare	bluesquare	yellowsquare	bluesquare	FALSE
0.45	teco	MTS	31/01/2019	17:16:41:646	85	na	yellowsquare	bluesquare	yellowsquare	bluesquare	FALSE
0.45	teco	MTS	31/01/2019	17:16:48:486	86	na	yellowsquare	yellowsquare	bluesquare	yellowsquare	TRUE
0.45	teco	MTS	31/01/2019	17:17:03:89	87	na	bluesquare	yellowsquare	bluesquare	yellowsquare	FALSE
0.4	teco	MTS	31/01/2019	17:17:10:236	88	na	bluesquare	yellowsquare	bluesquare	yellowsquare	FALSE
0.45	teco	MTS	31/01/2019	17:17:17:494	89	na	bluesquare	bluesquare	yellowsquare	bluesquare	TRUE
0.4	teco	MTS	31/01/2019	17:17:26:301	90	na	yellowsquare	bluesquare	yellowsquare	bluesquare	FALSE
0.4	teco	MTS	31/01/2019	17:17:33:350	91	na	bluesquare	bluesquare	yellowsquare	bluesquare	TRUE
0.45	teco	MTS	31/01/2019	17:17:37:556	92	na	yellowsquare	yellowsquare	bluesquare	yellowsquare	TRUE
0	teco	MTS	31/01/2019	17:55:15:685	1	na	yellowsquare	bluesquare	yellowsquare	bluesquare	FALSE
0.5	teco	MTS	31/01/2019	17:55:22:825	2	na	bluesquare	bluesquare	yellowsquare	bluesquare	TRUE
0.666666667	teco	MTS	31/01/2019	17:55:27:372	3	na	yellowsquare	yellowsquare	bluesquare	yellowsquare	TRUE
0.5	teco	MTS	31/01/2019	17:55:33:158	4	na	bluesquare	yellowsquare	bluesquare	yellowsquare	FALSE
0.4	teco	MTS	31/01/2019	17:55:42:946	5	na	yellowsquare	bluesquare	yellowsquare	bluesquare	FALSE
0.5	teco	MTS	31/01/2019	17:55:50:396	6	na	yellowsquare	yellowsquare	bluesquare	yellowsquare	TRUE
0.571428571	teco	MTS	31/01/2019	17:55:54:815	7	na	yellowsquare	yellowsquare	bluesquare	yellowsquare	TRUE
0.5	teco	MTS	31/01/2019	17:56:00:747	8	na	bluesquare	yellowsquare	bluesquare	yellowsquare	FALSE
0.555555556	teco	MTS	31/01/2019	17:56:07:979	9	na	yellowsquare	yellowsquare	bluesquare	yellowsquare	TRUE
0.5	teco	MTS	31/01/2019	17:56:16:508	10	na	yellowsquare	bluesquare	yellowsquare	bluesquare	FALSE
0.545454545	teco	MTS	31/01/2019	17:56:25:705	11	na	yellowsquare	yellowsquare	bluesquare	yellowsquare	TRUE
0.583333333	teco	MTS	31/01/2019	17:56:37:403	12	na	bluesquare	bluesquare	yellowsquare	bluesquare	TRUE
0.538461538	teco	MTS	31/01/2019	17:56:53:445	13	na	yellowsquare	bluesquare	yellowsquare	bluesquare	FALSE
0.571428571	teco	MTS	31/01/2019	17:57:01:278	14	na	yellowsquare	yellowsquare	bluesquare	yellowsquare	TRUE
0.533333333	teco	MTS	31/01/2019	17:57:18:657	15	na	bluesquare	yellowsquare	bluesquare	yellowsquare	FALSE
0.5625	teco	MTS	31/01/2019	17:57:26:135	16	na	yellowsquare	yellowsquare	bluesquare	yellowsquare	TRUE
0.529411765	teco	MTS	31/01/2019	17:57:49:242	17	na	yellowsquare	bluesquare	yellowsquare	bluesquare	FALSE
0.5	teco	MTS	31/01/2019	17:57:56:339	18	na	yellowsquare	bluesquare	yellowsquare	bluesquare	FALSE
0.526315789	teco	MTS	31/01/2019	17:58:03:543	19	na	yellowsquare	yellowsquare	bluesquare	yellowsquare	TRUE
0.55	teco	MTS	31/01/2019	17:58:11:50	20	na	yellowsquare	yellowsquare	bluesquare	yellowsquare	TRUE
0.55	teco	MTS	31/01/2019	17:58:17:419	21	na	bluesquare	yellowsquare	bluesquare	yellowsquare	FALSE
0.5	teco	MTS	31/01/2019	17:58:24:520	22	na	yellowsquare	bluesquare	yellowsquare	bluesquare	FALSE
0.5	teco	MTS	31/01/2019	17:58:31:615	23	na	bluesquare	bluesquare	yellowsquare	bluesquare	TRUE
0.55	teco	MTS	31/01/2019	17:58:35:599	24	na	yellowsquare	yellowsquare	bluesquare	yellowsquare	TRUE
0.6	teco	MTS	31/01/2019	17:58:45:820	25	na	yellowsquare	yellowsquare	bluesquare	yellowsquare	TRUE
0.6	teco	MTS	31/01/2019	17:58:50:749	26	na	yellowsquare	yellowsquare	bluesquare	yellowsquare	TRUE
0.6	teco	MTS	31/01/2019	17:58:55:127	27	na	bluesquare	bluesquare	yellowsquare	bluesquare	TRUE
0.65	teco	MTS	31/01/2019	17:59:01:247	28	na	yellowsquare	yellowsquare	bluesquare	yellowsquare	TRUE
0.65	teco	MTS	31/01/2019	17:59:29:444	29	na	yellowsquare	yellowsquare	bluesquare	yellowsquare	TRUE
0.65	teco	MTS	31/01/2019	17:59:33:408	30	na	yellowsquare	bluesquare	yellowsquare	bluesquare	FALSE
0.6	teco	MTS	31/01/2019	17:59:40:747	31	na	bluesquare	yellowsquare	bluesquare	yellowsquare	FALSE
0.55	teco	MTS	31/01/2019	17:59:47:781	32	na	yellowsquare	bluesquare	yellowsquare	bluesquare	FALSE
0.6	teco	MTS	31/01/2019	17:59:54:517	33	na	bluesquare	bluesquare	yellowsquare	bluesquare	TRUE
0.55	teco	MTS	31/01/2019	17:59:58:266	34	na	yellowsquare	bluesquare	yellowsquare	bluesquare	FALSE
0.6	teco	MTS	31/01/2019	18:00:05:32	35	na	bluesquare	bluesquare	yellowsquare	bluesquare	TRUE
0.55	teco	MTS	31/01/2019	18:00:25:293	36	na	yellowsquare	bluesquare	yellowsquare	bluesquare	FALSE
0.55	teco	MTS	31/01/2019	18:00:32:36	37	na	bluesquare	yellowsquare	bluesquare	yellowsquare	FALSE
0.6	teco	MTS	31/01/2019	18:00:38:735	38	na	yellowsquare	yellowsquare	bluesquare	yellowsquare	TRUE
0.6	teco	MTS	31/01/2019	18:00:45:190	39	na	yellowsquare	yellowsquare	bluesquare	yellowsquare	TRUE
0.6	teco	MTS	31/01/2019	18:00:49:711	40	na	yellowsquare	yellowsquare	bluesquare	yellowsquare	TRUE
0.6	teco	MTS	31/01/2019	18:01:01:343	41	na	yellowsquare	yellowsquare	bluesquare	bluesquare	FALSE
0.65	teco	MTS	31/01/2019	18:01:08:814	42	na	yellowsquare	yellowsquare	bluesquare	yellowsquare	TRUE
0.6	teco	MTS	31/01/2019	18:01:16:170	43	na	bluesquare	yellowsquare	bluesquare	yellowsquare	FALSE
0.6	teco	MTS	31/01/2019	18:01:24:68	44	na	yellowsquare	yellowsquare	bluesquare	yellowsquare	TRUE
0.6	teco	MTS	31/01/2019	18:01:35:656	45	na	yellowsquare	yellowsquare	bluesquare	yellowsquare	TRUE
0.55	teco	MTS	31/01/2019	18:01:44:850	46	na	bluesquare	yellowsquare	bluesquare	yellowsquare	FALSE
0.55	teco	MTS	31/01/2019	18:01:52:172	47	na	yellowsquare	yellowsquare	bluesquare	yellowsquare	TRUE
0.55	teco	MTS	31/01/2019	18:02:00:141	48	na	yellowsquare	yellowsquare	bluesquare	yellowsquare	TRUE
0.5	teco	MTS	31/01/2019	18:02:09:111	49	na	yellowsquare	bluesquare	yellowsquare	bluesquare	FALSE
0.5	teco	MTS	31/01/2019	18:02:16:353	50	na	yellowsquare	bluesquare	yellowsquare	bluesquare	FALSE
0.55	teco	MTS	31/01/2019	18:02:23:337	51	na	bluesquare	bluesquare	yellowsquare	bluesquare	TRUE
0.6	teco	MTS	31/01/2019	18:02:42:430	52	na	bluesquare	bluesquare	yellowsquare	bluesquare	TRUE
0.6	teco	MTS	31/01/2019	18:02:46:787	53	na	yellowsquare	yellowsquare	bluesquare	yellowsquare	TRUE
0.6	teco	MTS	31/01/2019	18:02:54:148	54	na	yellowsquare	bluesquare	yellowsquare	bluesquare	FALSE
0.6	teco	MTS	31/01/2019	18:03:01:400	55	na	bluesquare	bluesquare	yellowsquare	bluesquare	TRUE
0.6	teco	MTS	31/01/2019	18:03:07:373	56	na	bluesquare	yellowsquare	bluesquare	yellowsquare	FALSE
0.65	teco	MTS	31/01/2019	18:03:14:802	57	na	bluesquare	bluesquare	yellowsquare	bluesquare	TRUE
0.65	teco	MTS	31/01/2019	18:03:20:121	58	na	yellowsquare	yellowsquare	bluesquare	yellowsquare	TRUE
0.6	teco	MTS	31/01/2019	18:03:31:688	59	na	yellowsquare	bluesquare	yellowsquare	bluesquare	FALSE
0.6	teco	MTS	31/01/2019	18:03:38:704	60	na	yellowsquare	yellowsquare	bluesquare	yellowsquare	TRUE
0.65	teco	MTS	31/01/2019	18:03:42:473	61	na	bluesquare	bluesquare	yellowsquare	bluesquare	TRUE
0.65	teco	MTS	31/01/2019	18:03:46:19	62	na	yellowsquare	yellowsquare	bluesquare	yellowsquare	TRUE
0.65	teco	MTS	31/01/2019	18:03:50:31	63	na	yellowsquare	bluesquare	yellowsquare	bluesquare	FALSE
0.6	teco	MTS	31/01/2019	18:03:57:19	64	na	bluesquare	yellowsquare	bluesquare	yellowsquare	FALSE
0.6	teco	MTS	31/01/2019	18:04:04:438	65	na	yellowsquare	yellowsquare	bluesquare	yellowsquare	TRUE
0.65	teco	MTS	31/01/2019	18:04:18:29	66	na	yellowsquare	yellowsquare	bluesquare	yellowsquare	TRUE
0.65	teco	MTS	31/01/2019	18:04:22:394	67	na	bluesquare	bluesquare	yellowsquare	bluesquare	TRUE
0.6	teco	MTS	31/01/2019	18:04:26:271	68	na	yellowsquare	bluesquare	yellowsquare	bluesquare	FALSE
0.65	teco	MTS	31/01/2019	18:04:33:480	69	na	yellowsquare	yellowsquare	bluesquare	yellowsquare	TRUE
0.7	teco	MTS	31/01/2019	18:04:37:987	70	na	bluesquare	bluesquare	yellowsquare	bluesquare	TRUE
0.7	teco	MTS	31/01/2019	18:04:41:335	71	na	bluesquare	bluesquare	yellowsquare	bluesquare	TRUE
0.7	teco	MTS	31/01/2019	18:04:45:760	72	na	bluesquare	bluesquare	yellowsquare	bluesquare	TRUE
0.65	teco	MTS	31/01/2019	18:04:57:482	73	na	bluesquare	yellowsquare	bluesquare	yellowsquare	FALSE
0.7	teco	MTS	31/01/2019	18:05:04:680	74	na	yellowsquare	yellowsquare	bluesquare	yellowsquare	TRUE
0.65	teco	MTS	31/01/2019	18:05:17:241	75	na	bluesquare	yellowsquare	bluesquare	yellowsquare	FALSE
0.7	teco	MTS	31/01/2019	18:05:38:873	76	na	bluesquare	bluesquare	yellowsquare	bluesquare	TRUE
0.7	teco	MTS	31/01/2019	18:05:45:175	77	na	bluesquare	bluesquare	yellowsquare	bluesquare	TRUE
0.7	teco	MTS	31/01/2019	18:05:49:327	78	na	yellowsquare	yellowsquare	bluesquare	yellowsquare	TRUE
0.7	teco	MTS	31/01/2019	18:05:55:986	79	na	yellowsquare	bluesquare	yellowsquare	bluesquare	FALSE
0.65	teco	MTS	31/01/2019	18:06:04:155	80	na	yellowsquare	bluesquare	yellowsquare	bluesquare	FALSE
0.6	teco	MTS	31/01/2019	18:06:11:232	81	na	bluesquare	yellowsquare	bluesquare	yellowsquare	FALSE
0.55	teco	MTS	31/01/2019	18:06:18:135	82	na	yellowsquare	bluesquare	yellowsquare	bluesquare	FALSE
0.6	teco	MTS	31/01/2019	18:06:44:897	83	na	yellowsquare	yellowsquare	bluesquare	yellowsquare	TRUE
0.6	teco	MTS	31/01/2019	18:06:52:444	84	na	bluesquare	yellowsquare	bluesquare	yellowsquare	FALSE
0.6	teco	MTS	31/01/2019	18:06:59:772	85	na	yellowsquare	yellowsquare	bluesquare	yellowsquare	TRUE
0.6	teco	MTS	31/01/2019	18:07:03:880	86	na	bluesquare	bluesquare	yellowsquare	bluesquare	TRUE
0.6	teco	MTS	31/01/2019	18:07:10:592	87	na	yellowsquare	yellowsquare	bluesquare	yellowsquare	TRUE
0.65	teco	MTS	31/01/2019	18:07:16:320	88	na	bluesquare	bluesquare	yellowsquare	bluesquare	TRUE
0.65	teco	MTS	31/01/2019	18:07:37:682	89	na	yellowsquare	yellowsquare	bluesquare	yellowsquare	TRUE
0.65	teco	MTS	31/01/2019	18:07:40:937	90	na	yellowsquare	yellowsquare	bluesquare	yellowsquare	TRUE
0.65	teco	MTS	31/01/2019	18:07:47:217	91	na	yellowsquare	yellowsquare	bluesquare	yellowsquare	TRUE
0.65	teco	MTS	31/01/2019	18:07:53:773	92	na	yellowsquare	yellowsquare	bluesquare	yellowsquare	TRUE
0.65	teco	MTS	31/01/2019	18:08:01:305	93	na	yellowsquare	bluesquare	yellowsquare	bluesquare	FALSE
0.65	teco	MTS	31/01/2019	18:08:11:6	94	na	yellowsquare	yellowsquare	bluesquare	yellowsquare	TRUE
0.65	teco	MTS	31/01/2019	18:08:31:221	95	na	bluesquare	yellowsquare	bluesquare	yellowsquare	FALSE
0.6	teco	MTS	31/01/2019	18:08:39:73	96	na	bluesquare	yellowsquare	bluesquare	yellowsquare	FALSE
0.6	teco	MTS	31/01/2019	18:08:46:28	97	na	bluesquare	bluesquare	yellowsquare	bluesquare	TRUE
0.6	teco	MTS	31/01/2019	18:08:54:502	98	na	bluesquare	bluesquare	yellowsquare	bluesquare	TRUE
0.6	teco	MTS	31/01/2019	18:08:58:565	99	na	yellowsquare	bluesquare	yellowsquare	bluesquare	FALSE
0.65	teco	MTS	31/01/2019	18:09:05:607	100	na	bluesquare	bluesquare	yellowsquare	bluesquare	TRUE
0.7	teco	MTS	31/01/2019	18:09:10:652	101	na	yellowsquare	yellowsquare	bluesquare	yellowsquare	TRUE
0.7	teco	MTS	31/01/2019	18:09:14:972	102	na	yellowsquare	bluesquare	yellowsquare	bluesquare	FALSE
0.65	teco	MTS	31/01/2019	18:09:22:5	103	na	bluesquare	yellowsquare	bluesquare	yellowsquare	FALSE
0.65	teco	MTS	31/01/2019	18:09:29:893	104	na	bluesquare	yellowsquare	bluesquare	yellowsquare	FALSE
0.65	teco	MTS	31/01/2019	18:09:51:757	105	na	yellowsquare	yellowsquare	bluesquare	yellowsquare	TRUE
0.65	teco	MTS	31/01/2019	18:09:56:889	106	na	bluesquare	bluesquare	yellowsquare	bluesquare	TRUE
0.65	teco	MTS	31/01/2019	18:10:05:768	107	na	bluesquare	bluesquare	yellowsquare	bluesquare	TRUE
0.65	teco	MTS	31/01/2019	18:10:13:806	108	na	yellowsquare	yellowsquare	bluesquare	yellowsquare	TRUE
0.6	teco	MTS	31/01/2019	18:10:24:822	109	na	yellowsquare	bluesquare	yellowsquare	bluesquare	FALSE
0.6	teco	MTS	31/01/2019	18:10:32:123	110	na	bluesquare	bluesquare	yellowsquare	bluesquare	TRUE
0.55	teco	MTS	31/01/2019	18:10:35:545	111	na	bluesquare	yellowsquare	bluesquare	yellowsquare	FALSE
0.5	teco	MTS	31/01/2019	18:10:45:591	112	na	bluesquare	yellowsquare	bluesquare	yellowsquare	FALSE
0.5	teco	MTS	31/01/2019	18:10:52:543	113	na	bluesquare	yellowsquare	bluesquare	yellowsquare	FALSE
0.5	teco	MTS	31/01/2019	18:11:07:657	114	na	bluesquare	bluesquare	yellowsquare	bluesquare	TRUE
0.5	teco	MTS	31/01/2019	18:11:13:758	115	na	yellowsquare	bluesquare	yellowsquare	bluesquare	FALSE
0.5	teco	MTS	31/01/2019	18:11:24:216	116	na	bluesquare	yellowsquare	bluesquare	yellowsquare	FALSE
0.45	teco	MTS	31/01/2019	18:11:31:650	117	na	yellowsquare	bluesquare	yellowsquare	bluesquare	FALSE
1	teco	MTS	01/02/2019	20:05:43:617	1	na	bluesquare	bluesquare	yellowsquare	bluesquare	TRUE
0.5	teco	MTS	01/02/2019	20:05:53:514	2	na	bluesquare	bluesquare	yellowsquare	yellowsquare	FALSE
0.333333333	teco	MTS	01/02/2019	20:06:00:620	3	na	bluesquare	yellowsquare	bluesquare	yellowsquare	FALSE
0.5	teco	MTS	01/02/2019	20:06:07:749	4	na	bluesquare	yellowsquare	bluesquare	bluesquare	TRUE
0.4	teco	MTS	01/02/2019	20:06:11:500	5	na	yellowsquare	yellowsquare	bluesquare	bluesquare	FALSE
0.333333333	teco	MTS	01/02/2019	20:06:18:550	6	na	yellowsquare	bluesquare	yellowsquare	bluesquare	FALSE
0.285714286	teco	MTS	01/02/2019	20:06:26:125	7	na	bluesquare	yellowsquare	bluesquare	yellowsquare	FALSE
0.375	teco	MTS	01/02/2019	20:06:33:456	8	na	yellowsquare	yellowsquare	bluesquare	yellowsquare	TRUE
0.333333333	teco	MTS	01/02/2019	20:06:40:242	9	na	bluesquare	yellowsquare	bluesquare	yellowsquare	FALSE
0.4	teco	MTS	01/02/2019	20:06:47:573	10	na	yellowsquare	bluesquare	yellowsquare	yellowsquare	TRUE
0.454545455	teco	MTS	01/02/2019	20:06:51:573	11	na	yellowsquare	yellowsquare	bluesquare	yellowsquare	TRUE
0.5	teco	MTS	01/02/2019	20:06:59:29	12	na	bluesquare	yellowsquare	bluesquare	bluesquare	TRUE
0.461538462	teco	MTS	01/02/2019	20:07:04:310	13	na	bluesquare	bluesquare	yellowsquare	yellowsquare	FALSE
0.428571429	teco	MTS	01/02/2019	20:07:11:767	14	na	bluesquare	yellowsquare	bluesquare	yellowsquare	FALSE
0.466666667	teco	MTS	01/02/2019	20:07:18:620	15	na	bluesquare	bluesquare	yellowsquare	bluesquare	TRUE
0.5	teco	MTS	01/02/2019	20:07:25:23	16	na	bluesquare	bluesquare	yellowsquare	bluesquare	TRUE
0.470588235	teco	MTS	01/02/2019	20:07:30:53	17	na	yellowsquare	bluesquare	yellowsquare	bluesquare	FALSE
0.444444444	teco	MTS	01/02/2019	20:07:37:203	18	na	yellowsquare	bluesquare	yellowsquare	bluesquare	FALSE
0.421052632	teco	MTS	01/02/2019	20:07:44:577	19	na	yellowsquare	yellowsquare	bluesquare	bluesquare	FALSE
0.45	teco	MTS	01/02/2019	20:07:55:670	20	na	bluesquare	yellowsquare	bluesquare	bluesquare	TRUE
0.4	teco	MTS	01/02/2019	20:08:01:854	21	na	bluesquare	bluesquare	yellowsquare	yellowsquare	FALSE
0.4	teco	MTS	01/02/2019	20:08:12:356	22	na	yellowsquare	bluesquare	yellowsquare	bluesquare	FALSE
0.4	teco	MTS	01/02/2019	20:08:19:723	23	na	yellowsquare	bluesquare	yellowsquare	bluesquare	FALSE
0.35	teco	MTS	01/02/2019	20:08:27:486	24	na	bluesquare	bluesquare	yellowsquare	yellowsquare	FALSE
0.4	teco	MTS	01/02/2019	20:08:37:975	25	na	yellowsquare	bluesquare	yellowsquare	yellowsquare	TRUE
0.45	teco	MTS	01/02/2019	20:08:45:489	26	na	bluesquare	yellowsquare	bluesquare	bluesquare	TRUE
0.5	teco	MTS	01/02/2019	20:08:50:512	27	na	yellowsquare	yellowsquare	bluesquare	yellowsquare	TRUE
0.5	teco	MTS	01/02/2019	20:08:58:300	28	na	yellowsquare	yellowsquare	bluesquare	yellowsquare	TRUE
0.5	teco	MTS	01/02/2019	20:09:17:948	29	na	bluesquare	yellowsquare	bluesquare	yellowsquare	FALSE
0.5	teco	MTS	01/02/2019	20:09:25:123	30	na	yellowsquare	bluesquare	yellowsquare	yellowsquare	TRUE
0.45	teco	MTS	01/02/2019	20:09:30:8	31	na	yellowsquare	yellowsquare	bluesquare	bluesquare	FALSE
0.45	teco	MTS	01/02/2019	20:09:37:237	32	na	bluesquare	yellowsquare	bluesquare	bluesquare	TRUE
0.45	teco	MTS	01/02/2019	20:09:44:916	33	na	yellowsquare	yellowsquare	bluesquare	bluesquare	FALSE
0.5	teco	MTS	01/02/2019	20:09:51:922	34	na	bluesquare	yellowsquare	bluesquare	bluesquare	TRUE
0.45	teco	MTS	01/02/2019	20:09:58:949	35	na	yellowsquare	yellowsquare	bluesquare	bluesquare	FALSE
0.4	teco	MTS	01/02/2019	20:10:06:120	36	na	yellowsquare	yellowsquare	bluesquare	bluesquare	FALSE
0.45	teco	MTS	01/02/2019	20:10:13:491	37	na	yellowsquare	bluesquare	yellowsquare	yellowsquare	TRUE
0.45	teco	MTS	01/02/2019	20:10:17:779	38	na	yellowsquare	bluesquare	yellowsquare	bluesquare	FALSE
0.5	teco	MTS	01/02/2019	20:10:24:977	39	na	yellowsquare	yellowsquare	bluesquare	yellowsquare	TRUE
0.45	teco	MTS	01/02/2019	20:10:31:348	40	na	yellowsquare	bluesquare	yellowsquare	bluesquare	FALSE
0.5	teco	MTS	01/02/2019	20:10:38:765	41	na	bluesquare	yellowsquare	bluesquare	bluesquare	TRUE
0.55	teco	MTS	01/02/2019	20:10:42:177	42	na	bluesquare	yellowsquare	bluesquare	bluesquare	TRUE
0.55	teco	MTS	01/02/2019	20:10:48:983	43	na	yellowsquare	yellowsquare	bluesquare	bluesquare	FALSE
0.55	teco	MTS	01/02/2019	20:10:56:331	44	na	yellowsquare	bluesquare	yellowsquare	bluesquare	FALSE
0.55	teco	MTS	01/02/2019	20:11:18:339	45	na	bluesquare	bluesquare	yellowsquare	bluesquare	TRUE
0.55	teco	MTS	01/02/2019	20:11:24:751	46	na	bluesquare	yellowsquare	bluesquare	bluesquare	TRUE
0.5	teco	MTS	01/02/2019	20:11:30:8	47	na	bluesquare	bluesquare	yellowsquare	yellowsquare	FALSE
0.45	teco	MTS	01/02/2019	20:11:37:27	48	na	yellowsquare	yellowsquare	bluesquare	bluesquare	FALSE
0.5	teco	MTS	01/02/2019	20:11:44:797	49	na	bluesquare	yellowsquare	bluesquare	bluesquare	TRUE
0.45	teco	MTS	01/02/2019	20:11:49:643	50	na	bluesquare	bluesquare	yellowsquare	yellowsquare	FALSE
0.5	teco	MTS	01/02/2019	20:11:56:695	51	na	bluesquare	yellowsquare	bluesquare	bluesquare	TRUE
0.5	teco	MTS	01/02/2019	20:12:00:445	52	na	yellowsquare	bluesquare	yellowsquare	yellowsquare	TRUE
0.55	teco	MTS	01/02/2019	20:12:06:764	53	na	yellowsquare	bluesquare	yellowsquare	yellowsquare	TRUE
0.5	teco	MTS	01/02/2019	20:12:10:511	54	na	bluesquare	bluesquare	yellowsquare	yellowsquare	FALSE
0.5	teco	MTS	01/02/2019	20:12:17:548	55	na	bluesquare	bluesquare	yellowsquare	yellowsquare	FALSE
0.5	teco	MTS	01/02/2019	20:12:25:79	56	na	yellowsquare	yellowsquare	bluesquare	bluesquare	FALSE
0.45	teco	MTS	01/02/2019	20:12:37:537	57	na	bluesquare	yellowsquare	bluesquare	yellowsquare	FALSE
0.5	teco	MTS	01/02/2019	20:12:44:445	58	na	bluesquare	yellowsquare	bluesquare	bluesquare	TRUE
0.45	teco	MTS	01/02/2019	20:12:52:701	59	na	bluesquare	yellowsquare	bluesquare	yellowsquare	FALSE
0.5	teco	MTS	01/02/2019	20:13:00:83	60	na	yellowsquare	bluesquare	yellowsquare	yellowsquare	TRUE
0.5	teco	MTS	01/02/2019	20:13:05:840	61	na	yellowsquare	yellowsquare	bluesquare	yellowsquare	TRUE
0.45	teco	MTS	01/02/2019	20:13:09:794	62	na	bluesquare	bluesquare	yellowsquare	yellowsquare	FALSE
0.45	teco	MTS	01/02/2019	20:13:16:670	63	na	yellowsquare	yellowsquare	bluesquare	bluesquare	FALSE
0.45	teco	MTS	01/02/2019	20:13:24:15	64	na	yellowsquare	yellowsquare	bluesquare	bluesquare	FALSE
0.45	teco	MTS	01/02/2019	20:13:31:338	65	na	bluesquare	bluesquare	yellowsquare	bluesquare	TRUE
0.4	teco	MTS	01/02/2019	20:13:48:789	66	na	yellowsquare	yellowsquare	bluesquare	bluesquare	FALSE
0.4	teco	MTS	01/02/2019	20:13:55:843	67	na	bluesquare	yellowsquare	bluesquare	yellowsquare	FALSE
0.4	teco	MTS	01/02/2019	20:14:03:581	68	na	yellowsquare	bluesquare	yellowsquare	bluesquare	FALSE
0.4	teco	MTS	01/02/2019	20:14:10:581	69	na	yellowsquare	bluesquare	yellowsquare	yellowsquare	TRUE
0.45	teco	MTS	01/02/2019	20:14:14:793	70	na	bluesquare	yellowsquare	bluesquare	bluesquare	TRUE
0.4	teco	MTS	01/02/2019	20:14:18:287	71	na	yellowsquare	yellowsquare	bluesquare	bluesquare	FALSE
0.35	teco	MTS	01/02/2019	20:14:25:894	72	na	yellowsquare	yellowsquare	bluesquare	bluesquare	FALSE
0.3	teco	MTS	01/02/2019	20:14:33:227	73	na	yellowsquare	bluesquare	yellowsquare	bluesquare	FALSE
0.3	teco	MTS	01/02/2019	20:14:40:361	74	na	bluesquare	bluesquare	yellowsquare	yellowsquare	FALSE
0.35	teco	MTS	01/02/2019	20:14:48:206	75	na	bluesquare	yellowsquare	bluesquare	bluesquare	TRUE
0.35	teco	MTS	01/02/2019	20:14:51:536	76	na	yellowsquare	bluesquare	yellowsquare	bluesquare	FALSE
0.35	teco	MTS	01/02/2019	20:14:58:995	77	na	bluesquare	yellowsquare	bluesquare	yellowsquare	FALSE
0.35	teco	MTS	01/02/2019	20:15:06:365	78	na	bluesquare	bluesquare	yellowsquare	bluesquare	TRUE
0.35	teco	MTS	01/02/2019	20:15:10:893	79	na	yellowsquare	bluesquare	yellowsquare	bluesquare	FALSE
0.35	teco	MTS	01/02/2019	20:15:17:713	80	na	yellowsquare	yellowsquare	bluesquare	yellowsquare	TRUE
0.35	teco	MTS	01/02/2019	20:15:21:606	81	na	yellowsquare	bluesquare	yellowsquare	yellowsquare	TRUE
0.35	teco	MTS	01/02/2019	20:15:26:913	82	na	bluesquare	yellowsquare	bluesquare	yellowsquare	FALSE
0.4	teco	MTS	01/02/2019	20:15:33:727	83	na	bluesquare	bluesquare	yellowsquare	bluesquare	TRUE
0.45	teco	MTS	01/02/2019	20:15:37:534	84	na	yellowsquare	yellowsquare	bluesquare	yellowsquare	TRUE
0.45	teco	MTS	01/02/2019	20:15:41:454	85	na	bluesquare	bluesquare	yellowsquare	bluesquare	TRUE
0.5	teco	MTS	01/02/2019	20:15:45:743	86	na	yellowsquare	yellowsquare	bluesquare	yellowsquare	TRUE
0.55	teco	MTS	01/02/2019	20:15:50:196	87	na	yellowsquare	yellowsquare	bluesquare	yellowsquare	TRUE
0.6	teco	MTS	01/02/2019	20:15:56:321	88	na	yellowsquare	yellowsquare	bluesquare	yellowsquare	TRUE
0.55	teco	MTS	01/02/2019	20:16:03:755	89	na	yellowsquare	yellowsquare	bluesquare	bluesquare	FALSE
0.5	teco	MTS	01/02/2019	20:16:12:93	90	na	yellowsquare	yellowsquare	bluesquare	bluesquare	FALSE
0.55	teco	MTS	01/02/2019	20:16:28:824	91	na	bluesquare	yellowsquare	bluesquare	bluesquare	TRUE
0.55	teco	MTS	01/02/2019	20:16:38:697	92	na	yellowsquare	yellowsquare	bluesquare	bluesquare	FALSE
0.6	teco	MTS	01/02/2019	20:16:47:515	93	na	bluesquare	yellowsquare	bluesquare	bluesquare	TRUE
0.6	teco	MTS	01/02/2019	20:16:51:935	94	na	bluesquare	bluesquare	yellowsquare	yellowsquare	FALSE
0.6	teco	MTS	01/02/2019	20:17:00:16	95	na	bluesquare	yellowsquare	bluesquare	bluesquare	TRUE
0.6	teco	MTS	01/02/2019	20:17:05:210	96	na	yellowsquare	yellowsquare	bluesquare	bluesquare	FALSE
0.65	teco	MTS	01/02/2019	20:17:12:714	97	na	bluesquare	yellowsquare	bluesquare	bluesquare	TRUE
0.6	teco	MTS	01/02/2019	20:17:17:29	98	na	yellowsquare	bluesquare	yellowsquare	bluesquare	FALSE
0.6	teco	MTS	01/02/2019	20:17:26:274	99	na	bluesquare	bluesquare	yellowsquare	yellowsquare	FALSE
0.6	teco	MTS	01/02/2019	20:17:35:246	100	na	bluesquare	yellowsquare	bluesquare	bluesquare	TRUE
0.55	teco	MTS	01/02/2019	20:17:39:598	101	na	yellowsquare	yellowsquare	bluesquare	bluesquare	FALSE
0.6	teco	MTS	01/02/2019	20:17:54:461	102	na	yellowsquare	bluesquare	yellowsquare	yellowsquare	TRUE
0.55	teco	MTS	01/02/2019	20:17:58:452	103	na	yellowsquare	yellowsquare	bluesquare	bluesquare	FALSE
0.55	teco	MTS	01/02/2019	20:18:05:509	104	na	yellowsquare	bluesquare	yellowsquare	yellowsquare	TRUE
0.55	teco	MTS	01/02/2019	20:18:13:124	105	na	bluesquare	yellowsquare	bluesquare	bluesquare	TRUE
0.55	teco	MTS	01/02/2019	20:18:16:807	106	na	yellowsquare	bluesquare	yellowsquare	yellowsquare	TRUE
0.5	teco	MTS	01/02/2019	20:18:21:854	107	na	yellowsquare	yellowsquare	bluesquare	bluesquare	FALSE
0.5	teco	MTS	01/02/2019	20:18:29:684	108	na	yellowsquare	bluesquare	yellowsquare	yellowsquare	TRUE
0.55	teco	MTS	01/02/2019	20:18:34:693	109	na	yellowsquare	bluesquare	yellowsquare	yellowsquare	TRUE
0.55	teco	MTS	01/02/2019	20:18:39:602	110	na	yellowsquare	yellowsquare	bluesquare	bluesquare	FALSE
0.55	teco	MTS	01/02/2019	20:18:52:539	111	na	bluesquare	yellowsquare	bluesquare	bluesquare	TRUE
0.6	teco	MTS	01/02/2019	20:19:00:176	112	na	yellowsquare	bluesquare	yellowsquare	yellowsquare	TRUE
0.6	teco	MTS	01/02/2019	20:19:08:160	113	na	bluesquare	yellowsquare	bluesquare	bluesquare	TRUE
0.6	teco	MTS	01/02/2019	20:19:14:615	114	na	yellowsquare	bluesquare	yellowsquare	bluesquare	FALSE
0.55	teco	MTS	01/02/2019	20:19:21:885	115	na	bluesquare	yellowsquare	bluesquare	yellowsquare	FALSE
0.55	teco	MTS	01/02/2019	20:19:28:957	116	na	bluesquare	bluesquare	yellowsquare	yellowsquare	FALSE
0.55	teco	MTS	01/02/2019	20:19:40:182	117	na	bluesquare	yellowsquare	bluesquare	bluesquare	TRUE
0.55	teco	MTS	01/02/2019	20:19:44:946	118	na	bluesquare	bluesquare	yellowsquare	yellowsquare	FALSE
0.55	teco	MTS	01/02/2019	20:19:53:85	119	na	yellowsquare	yellowsquare	bluesquare	bluesquare	FALSE
0.5	teco	MTS	01/02/2019	20:20:00:462	120	na	bluesquare	yellowsquare	bluesquare	yellowsquare	FALSE
0.55	teco	MTS	01/02/2019	20:20:10:90	121	na	bluesquare	yellowsquare	bluesquare	bluesquare	TRUE
0.5	teco	MTS	01/02/2019	20:20:16:42	122	na	yellowsquare	yellowsquare	bluesquare	bluesquare	FALSE
0.5	teco	MTS	01/02/2019	20:20:24:169	123	na	bluesquare	bluesquare	yellowsquare	yellowsquare	FALSE
0.45	teco	MTS	01/02/2019	20:20:31:91	124	na	bluesquare	bluesquare	yellowsquare	yellowsquare	FALSE
0.45	teco	MTS	01/02/2019	20:20:39:529	125	na	yellowsquare	bluesquare	yellowsquare	yellowsquare	TRUE
0.4	teco	MTS	01/02/2019	20:20:44:850	126	na	yellowsquare	yellowsquare	bluesquare	bluesquare	FALSE
0.45	teco	MTS	01/02/2019	20:20:57:224	127	na	yellowsquare	bluesquare	yellowsquare	yellowsquare	TRUE
0.45	teco	MTS	01/02/2019	20:21:01:763	128	na	yellowsquare	bluesquare	yellowsquare	yellowsquare	TRUE
0.45	teco	MTS	01/02/2019	20:21:09:224	129	na	yellowsquare	bluesquare	yellowsquare	yellowsquare	TRUE
0.5	teco	MTS	01/02/2019	20:21:13:841	130	na	bluesquare	yellowsquare	bluesquare	bluesquare	TRUE
0.5	teco	MTS	01/02/2019	20:21:17:954	131	na	yellowsquare	bluesquare	yellowsquare	yellowsquare	TRUE
0.45	teco	MTS	01/02/2019	20:21:24:726	132	na	yellowsquare	yellowsquare	bluesquare	bluesquare	FALSE
0.4	teco	MTS	01/02/2019	20:21:32:974	133	na	yellowsquare	yellowsquare	bluesquare	bluesquare	FALSE
0.45	teco	MTS	01/02/2019	20:21:40:136	134	na	yellowsquare	bluesquare	yellowsquare	yellowsquare	TRUE
0.45	teco	MTS	01/02/2019	20:21:45:493	135	na	yellowsquare	bluesquare	yellowsquare	bluesquare	FALSE
0.45	teco	MTS	01/02/2019	20:21:52:900	136	na	bluesquare	yellowsquare	bluesquare	yellowsquare	FALSE
0.4	teco	MTS	01/02/2019	20:22:00:281	137	na	bluesquare	bluesquare	yellowsquare	yellowsquare	FALSE
0.4	teco	MTS	01/02/2019	20:22:07:448	138	na	yellowsquare	yellowsquare	bluesquare	bluesquare	FALSE
0.4	teco	MTS	01/02/2019	20:22:17:326	139	na	bluesquare	bluesquare	yellowsquare	yellowsquare	FALSE
0.4	teco	MTS	01/02/2019	20:22:25:325	140	na	yellowsquare	yellowsquare	bluesquare	bluesquare	FALSE
0.4	teco	MTS	01/02/2019	20:22:33:102	141	na	yellowsquare	bluesquare	yellowsquare	yellowsquare	TRUE
0.4	teco	MTS	01/02/2019	20:22:36:909	142	na	yellowsquare	yellowsquare	bluesquare	bluesquare	FALSE
0.4	teco	MTS	01/02/2019	20:22:48:199	143	na	bluesquare	bluesquare	yellowsquare	yellowsquare	FALSE
0.4	teco	MTS	01/02/2019	20:22:55:410	144	na	yellowsquare	yellowsquare	bluesquare	bluesquare	FALSE
0.4	teco	MTS	01/02/2019	20:23:03:967	145	na	bluesquare	yellowsquare	bluesquare	bluesquare	TRUE
0.4	teco	MTS	01/02/2019	20:23:10:705	146	na	yellowsquare	bluesquare	yellowsquare	bluesquare	FALSE
0.35	teco	MTS	01/02/2019	20:23:21:282	147	na	yellowsquare	yellowsquare	bluesquare	bluesquare	FALSE
1	teco	MTS	03/02/2019	19:17:05:841	1	na	bluesquare	bluesquare	yellowsquare	bluesquare	TRUE
1	teco	MTS	03/02/2019	19:17:12:2	2	na	yellowsquare	bluesquare	yellowsquare	yellowsquare	TRUE
0.666666667	teco	MTS	03/02/2019	19:17:15:589	3	na	yellowsquare	yellowsquare	bluesquare	bluesquare	FALSE
0.5	teco	MTS	03/02/2019	19:17:22:640	4	na	bluesquare	yellowsquare	bluesquare	yellowsquare	FALSE
0.4	teco	MTS	03/02/2019	19:17:30:279	5	na	bluesquare	yellowsquare	bluesquare	yellowsquare	FALSE
0.5	teco	MTS	03/02/2019	19:17:37:162	6	na	yellowsquare	yellowsquare	bluesquare	yellowsquare	TRUE
0.428571429	teco	MTS	03/02/2019	19:17:41:983	7	na	bluesquare	yellowsquare	bluesquare	yellowsquare	FALSE
0.5	teco	MTS	03/02/2019	19:17:48:846	8	na	yellowsquare	yellowsquare	bluesquare	yellowsquare	TRUE
0.555555556	teco	MTS	03/02/2019	19:17:53:254	9	na	yellowsquare	yellowsquare	bluesquare	yellowsquare	TRUE
0.6	teco	MTS	03/02/2019	19:17:57:876	10	na	bluesquare	bluesquare	yellowsquare	bluesquare	TRUE
0.636363636	teco	MTS	03/02/2019	19:18:02:351	11	na	bluesquare	bluesquare	yellowsquare	bluesquare	TRUE
0.666666667	teco	MTS	03/02/2019	19:18:10:613	12	na	yellowsquare	bluesquare	yellowsquare	yellowsquare	TRUE
0.615384615	teco	MTS	03/02/2019	19:18:18:965	13	na	yellowsquare	bluesquare	yellowsquare	bluesquare	FALSE
0.571428571	teco	MTS	03/02/2019	19:18:26:126	14	na	bluesquare	yellowsquare	bluesquare	yellowsquare	FALSE
0.533333333	teco	MTS	03/02/2019	19:18:32:960	15	na	yellowsquare	bluesquare	yellowsquare	bluesquare	FALSE
0.5625	teco	MTS	03/02/2019	19:18:39:901	16	na	bluesquare	bluesquare	yellowsquare	bluesquare	TRUE
0.529411765	teco	MTS	03/02/2019	19:18:43:484	17	na	bluesquare	yellowsquare	bluesquare	yellowsquare	FALSE
0.5	teco	MTS	03/02/2019	19:18:50:484	18	na	bluesquare	yellowsquare	bluesquare	yellowsquare	FALSE
0.473684211	teco	MTS	03/02/2019	19:18:57:560	19	na	bluesquare	yellowsquare	bluesquare	yellowsquare	FALSE
0.5	teco	MTS	03/02/2019	19:19:04:612	20	na	bluesquare	bluesquare	yellowsquare	bluesquare	TRUE
0.5	teco	MTS	03/02/2019	19:19:09:84	21	na	yellowsquare	yellowsquare	bluesquare	yellowsquare	TRUE
0.45	teco	MTS	03/02/2019	19:19:16:188	22	na	yellowsquare	bluesquare	yellowsquare	bluesquare	FALSE
0.5	teco	MTS	03/02/2019	19:19:24:136	23	na	bluesquare	bluesquare	yellowsquare	bluesquare	TRUE
0.5	teco	MTS	03/02/2019	19:19:30:279	24	na	yellowsquare	bluesquare	yellowsquare	bluesquare	FALSE
0.5	teco	MTS	03/02/2019	19:19:37:847	25	na	bluesquare	yellowsquare	bluesquare	yellowsquare	FALSE
0.5	teco	MTS	03/02/2019	19:19:46:90	26	na	bluesquare	bluesquare	yellowsquare	bluesquare	TRUE
0.5	teco	MTS	03/02/2019	19:19:50:115	27	na	yellowsquare	bluesquare	yellowsquare	bluesquare	FALSE
0.45	teco	MTS	03/02/2019	19:19:57:250	28	na	yellowsquare	bluesquare	yellowsquare	bluesquare	FALSE
0.45	teco	MTS	03/02/2019	19:20:04:315	29	na	yellowsquare	yellowsquare	bluesquare	yellowsquare	TRUE
0.4	teco	MTS	03/02/2019	19:20:09:355	30	na	bluesquare	yellowsquare	bluesquare	yellowsquare	FALSE
0.35	teco	MTS	03/02/2019	19:20:16:240	31	na	bluesquare	yellowsquare	bluesquare	yellowsquare	FALSE
0.35	teco	MTS	03/02/2019	19:20:23:344	32	na	bluesquare	bluesquare	yellowsquare	bluesquare	TRUE
0.35	teco	MTS	03/02/2019	19:20:27:780	33	na	yellowsquare	bluesquare	yellowsquare	bluesquare	FALSE
0.35	teco	MTS	03/02/2019	19:20:34:824	34	na	bluesquare	yellowsquare	bluesquare	yellowsquare	FALSE
0.4	teco	MTS	03/02/2019	19:20:41:688	35	na	bluesquare	bluesquare	yellowsquare	bluesquare	TRUE
0.35	teco	MTS	03/02/2019	19:20:47:407	36	na	yellowsquare	bluesquare	yellowsquare	bluesquare	FALSE
0.4	teco	MTS	03/02/2019	19:20:55:685	37	na	yellowsquare	bluesquare	yellowsquare	yellowsquare	TRUE
0.4	teco	MTS	03/02/2019	19:21:02:357	38	na	yellowsquare	bluesquare	yellowsquare	bluesquare	FALSE
0.4	teco	MTS	03/02/2019	19:21:09:228	39	na	bluesquare	yellowsquare	bluesquare	yellowsquare	FALSE
0.35	teco	MTS	03/02/2019	19:21:18:374	40	na	bluesquare	yellowsquare	bluesquare	yellowsquare	FALSE
0.35	teco	MTS	03/02/2019	19:21:25:494	41	na	yellowsquare	yellowsquare	bluesquare	yellowsquare	TRUE
0.35	teco	MTS	03/02/2019	19:21:29:575	42	na	yellowsquare	bluesquare	yellowsquare	bluesquare	FALSE
0.3	teco	MTS	03/02/2019	19:21:36:720	43	na	yellowsquare	bluesquare	yellowsquare	bluesquare	FALSE
0.35	teco	MTS	03/02/2019	19:21:43:510	44	na	yellowsquare	yellowsquare	bluesquare	yellowsquare	TRUE
0.4	teco	MTS	03/02/2019	19:21:50:330	45	na	bluesquare	bluesquare	yellowsquare	bluesquare	TRUE
0.4	teco	MTS	03/02/2019	19:21:53:876	46	na	yellowsquare	yellowsquare	bluesquare	yellowsquare	TRUE
0.45	teco	MTS	03/02/2019	19:21:59:893	47	na	yellowsquare	yellowsquare	bluesquare	yellowsquare	TRUE
0.45	teco	MTS	03/02/2019	19:22:03:878	48	na	bluesquare	yellowsquare	bluesquare	yellowsquare	FALSE
0.4	teco	MTS	03/02/2019	19:22:10:784	49	na	yellowsquare	bluesquare	yellowsquare	bluesquare	FALSE
0.4	teco	MTS	03/02/2019	19:22:17:938	50	na	bluesquare	yellowsquare	bluesquare	yellowsquare	FALSE
0.4	teco	MTS	03/02/2019	19:22:24:778	51	na	bluesquare	bluesquare	yellowsquare	yellowsquare	FALSE
0.35	teco	MTS	03/02/2019	19:22:32:255	52	na	yellowsquare	bluesquare	yellowsquare	bluesquare	FALSE
0.4	teco	MTS	03/02/2019	19:22:39:716	53	na	yellowsquare	yellowsquare	bluesquare	yellowsquare	TRUE
0.4	teco	MTS	03/02/2019	19:22:45:362	54	na	yellowsquare	bluesquare	yellowsquare	bluesquare	FALSE
0.4	teco	MTS	03/02/2019	19:22:52:543	55	na	yellowsquare	yellowsquare	bluesquare	yellowsquare	TRUE
0.45	teco	MTS	03/02/2019	19:22:58:723	56	na	yellowsquare	yellowsquare	bluesquare	yellowsquare	TRUE
0.45	teco	MTS	03/02/2019	19:23:03:93	57	na	yellowsquare	yellowsquare	bluesquare	yellowsquare	TRUE
0.5	teco	MTS	03/02/2019	19:23:08:292	58	na	yellowsquare	yellowsquare	bluesquare	yellowsquare	TRUE
0.5	teco	MTS	03/02/2019	19:23:11:576	59	na	bluesquare	yellowsquare	bluesquare	yellowsquare	FALSE
0.55	teco	MTS	03/02/2019	19:23:18:596	60	na	bluesquare	bluesquare	yellowsquare	bluesquare	TRUE
0.5	teco	MTS	03/02/2019	19:23:21:969	61	na	yellowsquare	bluesquare	yellowsquare	bluesquare	FALSE
0.5	teco	MTS	03/02/2019	19:23:29:81	62	na	bluesquare	yellowsquare	bluesquare	yellowsquare	FALSE
0.5	teco	MTS	03/02/2019	19:23:35:769	63	na	yellowsquare	bluesquare	yellowsquare	bluesquare	FALSE
0.45	teco	MTS	03/02/2019	19:23:42:683	64	na	bluesquare	yellowsquare	bluesquare	yellowsquare	FALSE
0.4	teco	MTS	03/02/2019	19:23:50:537	65	na	bluesquare	yellowsquare	bluesquare	yellowsquare	FALSE
0.35	teco	MTS	03/02/2019	19:23:57:757	66	na	yellowsquare	bluesquare	yellowsquare	bluesquare	FALSE
0.3	teco	MTS	03/02/2019	19:24:05:199	67	na	yellowsquare	bluesquare	yellowsquare	bluesquare	FALSE
0.35	teco	MTS	03/02/2019	19:24:12:29	68	na	yellowsquare	bluesquare	yellowsquare	yellowsquare	TRUE
0.4	teco	MTS	03/02/2019	19:24:16:469	69	na	yellowsquare	yellowsquare	bluesquare	yellowsquare	TRUE
0.4	teco	MTS	03/02/2019	19:24:20:863	70	na	bluesquare	yellowsquare	bluesquare	yellowsquare	FALSE
0.45	teco	MTS	03/02/2019	19:24:28:1000	71	na	bluesquare	bluesquare	yellowsquare	bluesquare	TRUE
0.5	teco	MTS	03/02/2019	19:24:33:1000	72	na	yellowsquare	yellowsquare	bluesquare	yellowsquare	TRUE
0.45	teco	MTS	03/02/2019	19:24:38:265	73	na	bluesquare	yellowsquare	bluesquare	yellowsquare	FALSE
0.5	teco	MTS	03/02/2019	19:24:45:38	74	na	yellowsquare	yellowsquare	bluesquare	yellowsquare	TRUE
0.5	teco	MTS	03/02/2019	19:24:49:32	75	na	bluesquare	bluesquare	yellowsquare	bluesquare	TRUE
0.5	teco	MTS	03/02/2019	19:24:52:848	76	na	bluesquare	bluesquare	yellowsquare	bluesquare	TRUE
0.45	teco	MTS	03/02/2019	19:24:58:55	77	na	bluesquare	yellowsquare	bluesquare	yellowsquare	FALSE
0.4	teco	MTS	03/02/2019	19:25:05:461	78	na	bluesquare	yellowsquare	bluesquare	yellowsquare	FALSE
0.45	teco	MTS	03/02/2019	19:25:12:72	79	na	yellowsquare	yellowsquare	bluesquare	yellowsquare	TRUE
0.45	teco	MTS	03/02/2019	19:25:15:879	80	na	bluesquare	bluesquare	yellowsquare	bluesquare	TRUE
0.5	teco	MTS	03/02/2019	19:25:24:777	81	na	yellowsquare	yellowsquare	bluesquare	yellowsquare	TRUE
0.5	teco	MTS	03/02/2019	19:25:28:892	82	na	bluesquare	yellowsquare	bluesquare	yellowsquare	FALSE
0.55	teco	MTS	03/02/2019	19:25:35:695	83	na	bluesquare	bluesquare	yellowsquare	bluesquare	TRUE
0.55	teco	MTS	03/02/2019	19:25:39:335	84	na	bluesquare	yellowsquare	bluesquare	yellowsquare	FALSE
0.6	teco	MTS	03/02/2019	19:25:46:373	85	na	bluesquare	bluesquare	yellowsquare	bluesquare	TRUE
0.65	teco	MTS	03/02/2019	19:25:50:95	86	na	bluesquare	bluesquare	yellowsquare	bluesquare	TRUE
0.7	teco	MTS	03/02/2019	19:25:53:851	87	na	yellowsquare	yellowsquare	bluesquare	yellowsquare	TRUE
0.65	teco	MTS	03/02/2019	19:25:58:618	88	na	bluesquare	yellowsquare	bluesquare	yellowsquare	FALSE
0.65	teco	MTS	03/02/2019	19:26:05:415	89	na	yellowsquare	yellowsquare	bluesquare	yellowsquare	TRUE
0.65	teco	MTS	03/02/2019	19:26:10:52	90	na	yellowsquare	bluesquare	yellowsquare	bluesquare	FALSE
1	teco	MTS	04/02/2019	11:36:27:583	1	na	yellowsquare	yellowsquare	bluesquare	yellowsquare	TRUE
1	teco	MTS	04/02/2019	11:36:35:95	2	na	yellowsquare	yellowsquare	bluesquare	yellowsquare	TRUE
1	teco	MTS	04/02/2019	11:36:41:54	3	na	bluesquare	yellowsquare	bluesquare	bluesquare	TRUE
1	teco	MTS	04/02/2019	11:36:48:162	4	na	bluesquare	bluesquare	yellowsquare	bluesquare	TRUE
0.8	teco	MTS	04/02/2019	11:36:50:957	5	na	bluesquare	yellowsquare	bluesquare	yellowsquare	FALSE
0.833333333	teco	MTS	04/02/2019	11:36:58:418	6	na	bluesquare	bluesquare	yellowsquare	bluesquare	TRUE
0.857142857	teco	MTS	04/02/2019	11:37:04:359	7	na	yellowsquare	yellowsquare	bluesquare	yellowsquare	TRUE
0.75	teco	MTS	04/02/2019	11:37:10:460	8	na	yellowsquare	bluesquare	yellowsquare	bluesquare	FALSE
0.777777778	teco	MTS	04/02/2019	11:37:17:882	9	na	bluesquare	bluesquare	yellowsquare	bluesquare	TRUE
0.8	teco	MTS	04/02/2019	11:37:22:795	10	na	yellowsquare	yellowsquare	bluesquare	yellowsquare	TRUE
0.818181818	teco	MTS	04/02/2019	11:37:25:964	11	na	yellowsquare	yellowsquare	bluesquare	yellowsquare	TRUE
0.833333333	teco	MTS	04/02/2019	11:37:32:250	12	na	bluesquare	bluesquare	yellowsquare	bluesquare	TRUE
0.846153846	teco	MTS	04/02/2019	11:37:40:424	13	na	bluesquare	bluesquare	yellowsquare	bluesquare	TRUE
0.785714286	teco	MTS	04/02/2019	11:37:44:476	14	na	yellowsquare	bluesquare	yellowsquare	bluesquare	FALSE
0.733333333	teco	MTS	04/02/2019	11:37:51:578	15	na	yellowsquare	bluesquare	yellowsquare	bluesquare	FALSE
0.6875	teco	MTS	04/02/2019	11:37:58:319	16	na	yellowsquare	bluesquare	yellowsquare	bluesquare	FALSE
0.705882353	teco	MTS	04/02/2019	11:38:05:447	17	na	yellowsquare	yellowsquare	bluesquare	yellowsquare	TRUE
0.722222222	teco	MTS	04/02/2019	11:38:09:182	18	na	yellowsquare	yellowsquare	bluesquare	yellowsquare	TRUE
0.684210526	teco	MTS	04/02/2019	11:38:14:15	19	na	bluesquare	yellowsquare	bluesquare	yellowsquare	FALSE
0.7	teco	MTS	04/02/2019	11:38:21:64	20	na	yellowsquare	yellowsquare	bluesquare	yellowsquare	TRUE
0.65	teco	MTS	04/02/2019	11:38:24:291	21	na	bluesquare	yellowsquare	bluesquare	yellowsquare	FALSE
0.6	teco	MTS	04/02/2019	11:38:31:191	22	na	bluesquare	yellowsquare	bluesquare	yellowsquare	FALSE
0.6	teco	MTS	04/02/2019	11:38:37:810	23	na	yellowsquare	yellowsquare	bluesquare	yellowsquare	TRUE
0.6	teco	MTS	04/02/2019	11:38:42:712	24	na	yellowsquare	yellowsquare	bluesquare	yellowsquare	TRUE
0.6	teco	MTS	04/02/2019	11:38:47:78	25	na	yellowsquare	bluesquare	yellowsquare	bluesquare	FALSE
0.55	teco	MTS	04/02/2019	11:38:54:66	26	na	yellowsquare	bluesquare	yellowsquare	bluesquare	FALSE
0.55	teco	MTS	04/02/2019	11:39:01:28	27	na	yellowsquare	yellowsquare	bluesquare	yellowsquare	TRUE
0.6	teco	MTS	04/02/2019	11:39:05:567	28	na	yellowsquare	yellowsquare	bluesquare	yellowsquare	TRUE
0.55	teco	MTS	04/02/2019	11:39:09:579	29	na	bluesquare	yellowsquare	bluesquare	yellowsquare	FALSE
0.5	teco	MTS	04/02/2019	11:39:16:523	30	na	bluesquare	yellowsquare	bluesquare	yellowsquare	FALSE
0.5	teco	MTS	04/02/2019	11:39:23:333	31	na	bluesquare	bluesquare	yellowsquare	bluesquare	TRUE
0.45	teco	MTS	04/02/2019	11:39:27:385	32	na	yellowsquare	bluesquare	yellowsquare	bluesquare	FALSE
0.45	teco	MTS	04/02/2019	11:39:34:107	33	na	yellowsquare	yellowsquare	bluesquare	yellowsquare	TRUE
0.45	teco	MTS	04/02/2019	11:39:37:999	34	na	bluesquare	yellowsquare	bluesquare	yellowsquare	FALSE
0.5	teco	MTS	04/02/2019	11:39:44:594	35	na	bluesquare	bluesquare	yellowsquare	bluesquare	TRUE
0.55	teco	MTS	04/02/2019	11:39:49:505	36	na	yellowsquare	yellowsquare	bluesquare	yellowsquare	TRUE
0.55	teco	MTS	04/02/2019	11:39:55:313	37	na	yellowsquare	yellowsquare	bluesquare	yellowsquare	TRUE
0.55	teco	MTS	04/02/2019	11:40:01:546	38	na	bluesquare	bluesquare	yellowsquare	bluesquare	TRUE
0.55	teco	MTS	04/02/2019	11:40:05:52	39	na	yellowsquare	bluesquare	yellowsquare	bluesquare	FALSE
0.55	teco	MTS	04/02/2019	11:40:11:855	40	na	yellowsquare	yellowsquare	bluesquare	yellowsquare	TRUE
0.6	teco	MTS	04/02/2019	11:40:15:503	41	na	yellowsquare	yellowsquare	bluesquare	yellowsquare	TRUE
0.6	teco	MTS	04/02/2019	11:40:18:995	42	na	bluesquare	yellowsquare	bluesquare	yellowsquare	FALSE
0.55	teco	MTS	04/02/2019	11:40:25:972	43	na	yellowsquare	bluesquare	yellowsquare	bluesquare	FALSE
0.5	teco	MTS	04/02/2019	11:40:33:27	44	na	yellowsquare	bluesquare	yellowsquare	bluesquare	FALSE
0.5	teco	MTS	04/02/2019	11:40:39:716	45	na	yellowsquare	bluesquare	yellowsquare	bluesquare	FALSE
0.55	teco	MTS	04/02/2019	11:40:46:250	46	na	yellowsquare	yellowsquare	bluesquare	yellowsquare	TRUE
0.55	teco	MTS	04/02/2019	11:40:49:886	47	na	yellowsquare	yellowsquare	bluesquare	yellowsquare	TRUE
0.5	teco	MTS	04/02/2019	11:40:53:120	48	na	yellowsquare	bluesquare	yellowsquare	bluesquare	FALSE
0.5	teco	MTS	04/02/2019	11:41:00:414	49	na	yellowsquare	bluesquare	yellowsquare	bluesquare	FALSE
0.55	teco	MTS	04/02/2019	11:41:06:735	50	na	bluesquare	bluesquare	yellowsquare	bluesquare	TRUE
0.55	teco	MTS	04/02/2019	11:41:10:672	51	na	bluesquare	bluesquare	yellowsquare	bluesquare	TRUE
0.6	teco	MTS	04/02/2019	11:41:14:908	52	na	yellowsquare	yellowsquare	bluesquare	yellowsquare	TRUE
0.6	teco	MTS	04/02/2019	11:41:18:798	53	na	yellowsquare	yellowsquare	bluesquare	yellowsquare	TRUE
0.6	teco	MTS	04/02/2019	11:41:22:805	54	na	yellowsquare	bluesquare	yellowsquare	bluesquare	FALSE
0.55	teco	MTS	04/02/2019	11:41:29:750	55	na	yellowsquare	bluesquare	yellowsquare	bluesquare	FALSE
0.5	teco	MTS	04/02/2019	11:41:36:600	56	na	yellowsquare	bluesquare	yellowsquare	bluesquare	FALSE
0.5	teco	MTS	04/02/2019	11:41:43:412	57	na	yellowsquare	yellowsquare	bluesquare	yellowsquare	TRUE
0.45	teco	MTS	04/02/2019	11:41:46:343	58	na	bluesquare	yellowsquare	bluesquare	yellowsquare	FALSE
0.5	teco	MTS	04/02/2019	11:41:53:521	59	na	yellowsquare	yellowsquare	bluesquare	yellowsquare	TRUE
0.45	teco	MTS	04/02/2019	11:41:56:667	60	na	yellowsquare	bluesquare	yellowsquare	bluesquare	FALSE
0.4	teco	MTS	04/02/2019	11:42:03:469	61	na	bluesquare	yellowsquare	bluesquare	yellowsquare	FALSE
0.45	teco	MTS	04/02/2019	11:42:10:558	62	na	bluesquare	bluesquare	yellowsquare	bluesquare	TRUE
0.45	teco	MTS	04/02/2019	11:42:13:266	63	na	bluesquare	yellowsquare	bluesquare	yellowsquare	FALSE
0.45	teco	MTS	04/02/2019	11:42:19:837	64	na	yellowsquare	bluesquare	yellowsquare	bluesquare	FALSE
0.45	teco	MTS	04/02/2019	11:42:26:629	65	na	bluesquare	yellowsquare	bluesquare	yellowsquare	FALSE
0.45	teco	MTS	04/02/2019	11:42:33:551	66	na	bluesquare	bluesquare	yellowsquare	bluesquare	TRUE
0.45	teco	MTS	04/02/2019	11:42:37:37	67	na	yellowsquare	yellowsquare	bluesquare	yellowsquare	TRUE
0.45	teco	MTS	04/02/2019	11:42:41:434	68	na	yellowsquare	bluesquare	yellowsquare	bluesquare	FALSE
0.5	teco	MTS	04/02/2019	11:42:47:836	69	na	bluesquare	bluesquare	yellowsquare	bluesquare	TRUE
0.45	teco	MTS	04/02/2019	11:42:51:572	70	na	bluesquare	yellowsquare	bluesquare	yellowsquare	FALSE
0.4	teco	MTS	04/02/2019	11:42:58:401	71	na	yellowsquare	bluesquare	yellowsquare	bluesquare	FALSE
0.35	teco	MTS	04/02/2019	11:43:05:16	72	na	yellowsquare	bluesquare	yellowsquare	bluesquare	FALSE
0.35	teco	MTS	04/02/2019	11:43:11:664	73	na	bluesquare	bluesquare	yellowsquare	bluesquare	TRUE
0.4	teco	MTS	04/02/2019	11:43:14:974	74	na	bluesquare	bluesquare	yellowsquare	bluesquare	TRUE
0.45	teco	MTS	04/02/2019	11:43:18:334	75	na	yellowsquare	yellowsquare	bluesquare	yellowsquare	TRUE
0.45	teco	MTS	04/02/2019	11:43:21:842	76	na	bluesquare	yellowsquare	bluesquare	yellowsquare	FALSE
0.45	teco	MTS	04/02/2019	11:43:28:898	77	na	yellowsquare	yellowsquare	bluesquare	yellowsquare	TRUE
0.45	teco	MTS	04/02/2019	11:43:32:82	78	na	bluesquare	yellowsquare	bluesquare	yellowsquare	FALSE
0.4	teco	MTS	04/02/2019	11:43:38:520	79	na	yellowsquare	bluesquare	yellowsquare	bluesquare	FALSE
0.45	teco	MTS	04/02/2019	11:43:45:328	80	na	yellowsquare	yellowsquare	bluesquare	yellowsquare	TRUE
0.45	teco	MTS	04/02/2019	11:43:48:424	81	na	yellowsquare	bluesquare	yellowsquare	bluesquare	FALSE
0.4	teco	MTS	04/02/2019	11:43:55:522	82	na	yellowsquare	bluesquare	yellowsquare	bluesquare	FALSE
0.45	teco	MTS	04/02/2019	11:44:02:275	83	na	bluesquare	bluesquare	yellowsquare	bluesquare	TRUE
0.5	teco	MTS	04/02/2019	11:44:05:721	84	na	bluesquare	bluesquare	yellowsquare	bluesquare	TRUE
0.5	teco	MTS	04/02/2019	11:44:09:518	85	na	bluesquare	yellowsquare	bluesquare	yellowsquare	FALSE
0.45	teco	MTS	04/02/2019	11:44:16:583	86	na	bluesquare	yellowsquare	bluesquare	yellowsquare	FALSE
0.4	teco	MTS	04/02/2019	11:44:23:385	87	na	bluesquare	yellowsquare	bluesquare	yellowsquare	FALSE
0.4	teco	MTS	04/02/2019	11:44:30:484	88	na	yellowsquare	bluesquare	yellowsquare	bluesquare	FALSE
0.4	teco	MTS	04/02/2019	11:44:37:402	89	na	bluesquare	bluesquare	yellowsquare	bluesquare	TRUE
0.4	teco	MTS	04/02/2019	11:44:43:559	90	na	yellowsquare	bluesquare	yellowsquare	bluesquare	FALSE
0.4	teco	MTS	04/02/2019	11:44:50:717	91	na	yellowsquare	bluesquare	yellowsquare	bluesquare	FALSE
0.45	teco	MTS	04/02/2019	11:44:57:866	92	na	yellowsquare	yellowsquare	bluesquare	yellowsquare	TRUE
0.45	teco	MTS	04/02/2019	11:45:01:688	93	na	yellowsquare	yellowsquare	bluesquare	yellowsquare	TRUE
0.4	teco	MTS	04/02/2019	11:45:07:403	94	na	bluesquare	yellowsquare	bluesquare	yellowsquare	FALSE
0.4	teco	MTS	04/02/2019	11:45:14:281	95	na	bluesquare	bluesquare	yellowsquare	bluesquare	TRUE
0.4	teco	MTS	04/02/2019	11:45:17:920	96	na	bluesquare	yellowsquare	bluesquare	yellowsquare	FALSE
0.35	teco	MTS	04/02/2019	11:45:24:776	97	na	yellowsquare	bluesquare	yellowsquare	bluesquare	FALSE
0.4	teco	MTS	04/02/2019	11:45:36:97	98	na	yellowsquare	yellowsquare	bluesquare	yellowsquare	TRUE
0.4	teco	MTS	04/02/2019	11:45:39:826	99	na	bluesquare	yellowsquare	bluesquare	yellowsquare	FALSE
0.4	teco	MTS	04/02/2019	11:45:48:292	100	na	yellowsquare	yellowsquare	bluesquare	yellowsquare	TRUE
0.45	teco	MTS	04/02/2019	11:45:51:929	101	na	bluesquare	bluesquare	yellowsquare	bluesquare	TRUE
0.45	teco	MTS	04/02/2019	11:45:54:855	102	na	yellowsquare	bluesquare	yellowsquare	bluesquare	FALSE
0.4	teco	MTS	04/02/2019	11:46:01:780	103	na	bluesquare	yellowsquare	bluesquare	yellowsquare	FALSE
0.35	teco	MTS	04/02/2019	11:46:08:430	104	na	yellowsquare	bluesquare	yellowsquare	bluesquare	FALSE
0.35	teco	MTS	04/02/2019	11:46:15:270	105	na	bluesquare	yellowsquare	bluesquare	yellowsquare	FALSE
0.4	teco	MTS	04/02/2019	11:46:22:227	106	na	bluesquare	bluesquare	yellowsquare	bluesquare	TRUE
0.4	teco	MTS	04/02/2019	11:46:25:210	107	na	yellowsquare	bluesquare	yellowsquare	bluesquare	FALSE
0.4	teco	MTS	04/02/2019	11:46:32:156	108	na	yellowsquare	bluesquare	yellowsquare	bluesquare	FALSE
0.4	teco	MTS	04/02/2019	11:46:39:842	109	na	yellowsquare	bluesquare	yellowsquare	yellowsquare	TRUE
0.45	teco	MTS	04/02/2019	11:46:44:584	110	na	bluesquare	bluesquare	yellowsquare	bluesquare	TRUE
0.45	teco	MTS	04/02/2019	11:46:47:497	111	na	yellowsquare	bluesquare	yellowsquare	bluesquare	FALSE
0.4	teco	MTS	04/02/2019	11:46:54:311	112	na	yellowsquare	bluesquare	yellowsquare	bluesquare	FALSE
0.35	teco	MTS	04/02/2019	11:47:01:41	113	na	yellowsquare	bluesquare	yellowsquare	bluesquare	FALSE
0.4	teco	MTS	04/02/2019	11:47:08:105	114	na	bluesquare	bluesquare	yellowsquare	bluesquare	TRUE
0.35	teco	MTS	04/02/2019	11:47:11:763	115	na	bluesquare	yellowsquare	bluesquare	yellowsquare	FALSE
0.4	teco	MTS	04/02/2019	11:47:18:620	116	na	yellowsquare	yellowsquare	bluesquare	yellowsquare	TRUE
0.45	teco	MTS	04/02/2019	11:47:22:500	117	na	bluesquare	bluesquare	yellowsquare	bluesquare	TRUE
0.45	teco	MTS	04/02/2019	11:47:25:703	118	na	yellowsquare	yellowsquare	bluesquare	yellowsquare	TRUE
0.45	teco	MTS	04/02/2019	11:47:28:465	119	na	yellowsquare	bluesquare	yellowsquare	bluesquare	FALSE
0.45	teco	MTS	04/02/2019	11:47:35:535	120	na	bluesquare	bluesquare	yellowsquare	bluesquare	TRUE
0.45	teco	MTS	04/02/2019	11:47:38:291	121	na	bluesquare	bluesquare	yellowsquare	bluesquare	TRUE
0.45	teco	MTS	04/02/2019	11:47:41:878	122	na	bluesquare	yellowsquare	bluesquare	yellowsquare	FALSE
0.45	teco	MTS	04/02/2019	11:47:48:932	123	na	bluesquare	yellowsquare	bluesquare	yellowsquare	FALSE
0.5	teco	MTS	04/02/2019	11:47:56:295	124	na	yellowsquare	bluesquare	yellowsquare	yellowsquare	TRUE
0.55	teco	MTS	04/02/2019	11:47:59:165	125	na	yellowsquare	yellowsquare	bluesquare	yellowsquare	TRUE
0.55	teco	MTS	04/02/2019	11:48:02:205	126	na	bluesquare	bluesquare	yellowsquare	bluesquare	TRUE
0.55	teco	MTS	04/02/2019	11:48:06:304	127	na	bluesquare	yellowsquare	bluesquare	yellowsquare	FALSE
0.6	teco	MTS	04/02/2019	11:48:13:236	128	na	bluesquare	bluesquare	yellowsquare	bluesquare	TRUE
0.55	teco	MTS	04/02/2019	11:48:16:260	129	na	bluesquare	yellowsquare	bluesquare	yellowsquare	FALSE
0.55	teco	MTS	04/02/2019	11:48:24:25	130	na	bluesquare	bluesquare	yellowsquare	bluesquare	TRUE
0.6	teco	MTS	04/02/2019	11:48:27:180	131	na	bluesquare	bluesquare	yellowsquare	bluesquare	TRUE
0.65	teco	MTS	04/02/2019	11:48:30:87	132	na	yellowsquare	yellowsquare	bluesquare	yellowsquare	TRUE
0.65	teco	MTS	04/02/2019	11:48:33:517	133	na	bluesquare	yellowsquare	bluesquare	yellowsquare	FALSE
0.65	teco	MTS	04/02/2019	11:48:40:413	134	na	bluesquare	bluesquare	yellowsquare	bluesquare	TRUE
0.7	teco	MTS	04/02/2019	11:48:42:954	135	na	bluesquare	bluesquare	yellowsquare	bluesquare	TRUE
0.65	teco	MTS	04/02/2019	11:48:45:953	136	na	bluesquare	yellowsquare	bluesquare	yellowsquare	FALSE
0.65	teco	MTS	04/02/2019	11:48:52:897	137	na	bluesquare	bluesquare	yellowsquare	bluesquare	TRUE
0.65	teco	MTS	04/02/2019	11:48:55:844	138	na	yellowsquare	yellowsquare	bluesquare	yellowsquare	TRUE
0.65	teco	MTS	04/02/2019	11:48:59:435	139	na	yellowsquare	bluesquare	yellowsquare	bluesquare	FALSE
0.65	teco	MTS	04/02/2019	11:49:06:218	140	na	yellowsquare	yellowsquare	bluesquare	yellowsquare	TRUE
0.65	teco	MTS	04/02/2019	11:49:09:305	141	na	bluesquare	bluesquare	yellowsquare	bluesquare	TRUE
0.65	teco	MTS	04/02/2019	11:49:12:656	142	na	bluesquare	yellowsquare	bluesquare	yellowsquare	FALSE
0.7	teco	MTS	04/02/2019	11:49:19:661	143	na	yellowsquare	yellowsquare	bluesquare	yellowsquare	TRUE
0.7	teco	MTS	04/02/2019	11:49:22:489	144	na	yellowsquare	yellowsquare	bluesquare	yellowsquare	TRUE
0.7	teco	MTS	04/02/2019	11:49:26:80	145	na	bluesquare	bluesquare	yellowsquare	bluesquare	TRUE
0.65	teco	MTS	04/02/2019	11:49:30:154	146	na	bluesquare	yellowsquare	bluesquare	yellowsquare	FALSE
0.65	teco	MTS	04/02/2019	11:49:37:245	147	na	yellowsquare	yellowsquare	bluesquare	bluesquare	FALSE
0.6	teco	MTS	04/02/2019	11:49:44:186	148	na	yellowsquare	bluesquare	yellowsquare	bluesquare	FALSE
0.6	teco	MTS	04/02/2019	11:49:51:32	149	na	yellowsquare	bluesquare	yellowsquare	bluesquare	FALSE
0.6	teco	MTS	04/02/2019	11:49:57:903	150	na	bluesquare	bluesquare	yellowsquare	bluesquare	TRUE
0.6	teco	MTS	04/02/2019	11:50:03:121	151	na	yellowsquare	yellowsquare	bluesquare	yellowsquare	TRUE
0.6	teco	MTS	04/02/2019	11:50:06:235	152	na	bluesquare	bluesquare	yellowsquare	bluesquare	TRUE
0.65	teco	MTS	04/02/2019	11:50:09:106	153	na	yellowsquare	yellowsquare	bluesquare	yellowsquare	TRUE
0.65	teco	MTS	04/02/2019	11:50:11:968	154	na	bluesquare	bluesquare	yellowsquare	bluesquare	TRUE
0.6	teco	MTS	04/02/2019	11:50:14:758	155	na	yellowsquare	bluesquare	yellowsquare	bluesquare	FALSE
0.65	teco	MTS	04/02/2019	11:50:21:591	156	na	bluesquare	bluesquare	yellowsquare	bluesquare	TRUE
0.6	teco	MTS	04/02/2019	11:50:24:546	157	na	yellowsquare	bluesquare	yellowsquare	bluesquare	FALSE
0.55	teco	MTS	04/02/2019	11:50:31:212	158	na	yellowsquare	bluesquare	yellowsquare	bluesquare	FALSE
0.6	teco	MTS	04/02/2019	11:50:37:946	159	na	yellowsquare	yellowsquare	bluesquare	yellowsquare	TRUE
0.6	teco	MTS	04/02/2019	11:50:40:774	160	na	bluesquare	bluesquare	yellowsquare	bluesquare	TRUE
0.6	teco	MTS	04/02/2019	11:50:44:894	161	na	bluesquare	yellowsquare	bluesquare	bluesquare	TRUE
0.65	teco	MTS	04/02/2019	11:50:48:103	162	na	bluesquare	bluesquare	yellowsquare	bluesquare	TRUE
0.6	teco	MTS	04/02/2019	11:50:52:459	163	na	bluesquare	bluesquare	yellowsquare	yellowsquare	FALSE
0.6	teco	MTS	04/02/2019	11:50:59:405	164	na	bluesquare	bluesquare	yellowsquare	bluesquare	TRUE
0.55	teco	MTS	04/02/2019	11:51:02:696	165	na	yellowsquare	bluesquare	yellowsquare	bluesquare	FALSE
0.55	teco	MTS	04/02/2019	11:51:09:675	166	na	yellowsquare	bluesquare	yellowsquare	bluesquare	FALSE
0.6	teco	MTS	04/02/2019	11:51:16:357	167	na	bluesquare	bluesquare	yellowsquare	bluesquare	TRUE
0.65	teco	MTS	04/02/2019	11:51:18:991	168	na	yellowsquare	yellowsquare	bluesquare	yellowsquare	TRUE
0.65	teco	MTS	04/02/2019	11:51:22:365	169	na	bluesquare	yellowsquare	bluesquare	yellowsquare	FALSE
0.65	teco	MTS	04/02/2019	11:51:29:601	170	na	yellowsquare	yellowsquare	bluesquare	yellowsquare	TRUE
0.65	teco	MTS	04/02/2019	11:51:32:970	171	na	bluesquare	bluesquare	yellowsquare	bluesquare	TRUE
0.65	teco	MTS	04/02/2019	11:51:36:981	172	na	bluesquare	bluesquare	yellowsquare	bluesquare	TRUE
0.6	teco	MTS	04/02/2019	11:51:41:203	173	na	bluesquare	yellowsquare	bluesquare	yellowsquare	FALSE
0.6	teco	MTS	04/02/2019	11:51:48:144	174	na	bluesquare	bluesquare	yellowsquare	bluesquare	TRUE
0.65	teco	MTS	04/02/2019	11:51:52:286	175	na	bluesquare	bluesquare	yellowsquare	bluesquare	TRUE
0.6	teco	MTS	04/02/2019	11:51:55:701	176	na	yellowsquare	bluesquare	yellowsquare	bluesquare	FALSE
0.6	teco	MTS	04/02/2019	11:52:02:624	177	na	bluesquare	yellowsquare	bluesquare	yellowsquare	FALSE
0.6	teco	MTS	04/02/2019	11:52:09:422	178	na	yellowsquare	bluesquare	yellowsquare	bluesquare	FALSE
0.55	teco	MTS	04/02/2019	11:52:16:203	179	na	yellowsquare	bluesquare	yellowsquare	bluesquare	FALSE
0.55	teco	MTS	04/02/2019	11:52:23:248	180	na	bluesquare	bluesquare	yellowsquare	bluesquare	TRUE
0.5	teco	MTS	04/02/2019	11:52:27:81	181	na	yellowsquare	bluesquare	yellowsquare	bluesquare	FALSE
0.5	teco	MTS	04/02/2019	11:52:34:201	182	na	bluesquare	bluesquare	yellowsquare	bluesquare	TRUE
0.5	teco	MTS	04/02/2019	11:52:38:57	183	na	yellowsquare	bluesquare	yellowsquare	bluesquare	FALSE
0.45	teco	MTS	04/02/2019	11:52:44:786	184	na	yellowsquare	bluesquare	yellowsquare	bluesquare	FALSE
0.45	teco	MTS	04/02/2019	11:52:51:592	185	na	yellowsquare	bluesquare	yellowsquare	bluesquare	FALSE
0.45	teco	MTS	04/02/2019	11:52:58:405	186	na	bluesquare	yellowsquare	bluesquare	yellowsquare	FALSE
0.4	teco	MTS	04/02/2019	11:53:05:971	187	na	yellowsquare	bluesquare	yellowsquare	bluesquare	FALSE
0.35	teco	MTS	04/02/2019	11:53:12:811	188	na	yellowsquare	bluesquare	yellowsquare	bluesquare	FALSE
0.35	teco	MTS	04/02/2019	11:53:20:207	189	na	yellowsquare	bluesquare	yellowsquare	bluesquare	FALSE
0.35	teco	MTS	04/02/2019	11:53:27:350	190	na	yellowsquare	yellowsquare	bluesquare	yellowsquare	TRUE
0.35	teco	MTS	04/02/2019	11:53:31:687	191	na	yellowsquare	yellowsquare	bluesquare	yellowsquare	TRUE
0.35	teco	MTS	04/02/2019	11:53:36:188	192	na	bluesquare	bluesquare	yellowsquare	bluesquare	TRUE
0.4	teco	MTS	04/02/2019	11:53:40:186	193	na	yellowsquare	yellowsquare	bluesquare	yellowsquare	TRUE
0.35	teco	MTS	04/02/2019	11:53:44:828	194	na	yellowsquare	bluesquare	yellowsquare	bluesquare	FALSE
1	teco	MTS	05/02/2019	10:16:58:680	1	na	yellowsquare	bluesquare	yellowsquare	yellowsquare	TRUE
0.5	teco	MTS	05/02/2019	10:17:06:482	2	na	bluesquare	bluesquare	yellowsquare	yellowsquare	FALSE
0.666666667	teco	MTS	05/02/2019	10:17:14:939	3	na	yellowsquare	bluesquare	yellowsquare	yellowsquare	TRUE
0.75	teco	MTS	05/02/2019	10:17:20:101	4	na	yellowsquare	bluesquare	yellowsquare	yellowsquare	TRUE
0.6	teco	MTS	05/02/2019	10:17:28:89	5	na	yellowsquare	yellowsquare	bluesquare	bluesquare	FALSE
0.666666667	teco	MTS	05/02/2019	10:17:36:134	6	na	bluesquare	yellowsquare	bluesquare	bluesquare	TRUE
0.571428571	teco	MTS	05/02/2019	10:17:47:952	7	na	yellowsquare	yellowsquare	bluesquare	bluesquare	FALSE
0.5	teco	MTS	05/02/2019	10:17:55:279	8	na	yellowsquare	yellowsquare	bluesquare	bluesquare	FALSE
0.444444444	teco	MTS	05/02/2019	10:18:03:39	9	na	bluesquare	bluesquare	yellowsquare	yellowsquare	FALSE
0.4	teco	MTS	05/02/2019	10:18:11:101	10	na	bluesquare	yellowsquare	bluesquare	yellowsquare	FALSE
0.454545455	teco	MTS	05/02/2019	10:18:19:135	11	na	bluesquare	yellowsquare	bluesquare	bluesquare	TRUE
0.5	teco	MTS	05/02/2019	10:18:26:375	12	na	bluesquare	yellowsquare	bluesquare	bluesquare	TRUE
0.538461538	teco	MTS	05/02/2019	10:18:32:447	13	na	yellowsquare	bluesquare	yellowsquare	yellowsquare	TRUE
0.571428571	teco	MTS	05/02/2019	10:18:41:321	14	na	yellowsquare	bluesquare	yellowsquare	yellowsquare	TRUE
0.6	teco	MTS	05/02/2019	10:18:49:503	15	na	bluesquare	bluesquare	yellowsquare	bluesquare	TRUE
0.5625	teco	MTS	05/02/2019	10:18:56:678	16	na	bluesquare	bluesquare	yellowsquare	yellowsquare	FALSE
0.588235294	teco	MTS	05/02/2019	10:19:05:194	17	na	yellowsquare	bluesquare	yellowsquare	yellowsquare	TRUE
0.555555556	teco	MTS	05/02/2019	10:19:11:520	18	na	bluesquare	yellowsquare	bluesquare	yellowsquare	FALSE
0.578947368	teco	MTS	05/02/2019	10:19:19:892	19	na	yellowsquare	bluesquare	yellowsquare	yellowsquare	TRUE
0.55	teco	MTS	05/02/2019	10:19:24:796	20	na	yellowsquare	yellowsquare	bluesquare	bluesquare	FALSE
0.55	teco	MTS	05/02/2019	10:19:33:180	21	na	bluesquare	bluesquare	yellowsquare	bluesquare	TRUE
0.6	teco	MTS	05/02/2019	10:19:41:781	22	na	bluesquare	yellowsquare	bluesquare	bluesquare	TRUE
0.55	teco	MTS	05/02/2019	10:19:47:684	23	na	bluesquare	bluesquare	yellowsquare	yellowsquare	FALSE
0.55	teco	MTS	05/02/2019	10:19:55:847	24	na	yellowsquare	bluesquare	yellowsquare	yellowsquare	TRUE
0.55	teco	MTS	05/02/2019	10:20:04:662	25	na	bluesquare	bluesquare	yellowsquare	yellowsquare	FALSE
0.55	teco	MTS	05/02/2019	10:20:12:628	26	na	bluesquare	bluesquare	yellowsquare	bluesquare	TRUE
0.6	teco	MTS	05/02/2019	10:20:18:563	27	na	bluesquare	bluesquare	yellowsquare	bluesquare	TRUE
0.6	teco	MTS	05/02/2019	10:20:24:8	28	na	bluesquare	bluesquare	yellowsquare	yellowsquare	FALSE
0.6	teco	MTS	05/02/2019	10:20:32:455	29	na	bluesquare	bluesquare	yellowsquare	yellowsquare	FALSE
0.6	teco	MTS	05/02/2019	10:20:40:706	30	na	yellowsquare	yellowsquare	bluesquare	bluesquare	FALSE
0.6	teco	MTS	05/02/2019	10:20:50:14	31	na	bluesquare	bluesquare	yellowsquare	bluesquare	TRUE
0.6	teco	MTS	05/02/2019	10:20:56:82	32	na	yellowsquare	bluesquare	yellowsquare	yellowsquare	TRUE
0.6	teco	MTS	05/02/2019	10:21:01:510	33	na	yellowsquare	bluesquare	yellowsquare	yellowsquare	TRUE
0.6	teco	MTS	05/02/2019	10:21:06:785	34	na	yellowsquare	bluesquare	yellowsquare	yellowsquare	TRUE
0.55	teco	MTS	05/02/2019	10:21:21:497	35	na	bluesquare	bluesquare	yellowsquare	yellowsquare	FALSE
0.6	teco	MTS	05/02/2019	10:21:56:827	36	na	bluesquare	bluesquare	yellowsquare	bluesquare	TRUE
0.55	teco	MTS	05/02/2019	10:22:03:633	37	na	yellowsquare	yellowsquare	bluesquare	bluesquare	FALSE
0.55	teco	MTS	05/02/2019	10:22:11:702	38	na	bluesquare	bluesquare	yellowsquare	yellowsquare	FALSE
0.5	teco	MTS	05/02/2019	10:22:19:798	39	na	bluesquare	yellowsquare	bluesquare	yellowsquare	FALSE
0.55	teco	MTS	05/02/2019	10:22:27:817	40	na	yellowsquare	bluesquare	yellowsquare	yellowsquare	TRUE
0.5	teco	MTS	05/02/2019	10:22:35:206	41	na	yellowsquare	yellowsquare	bluesquare	bluesquare	FALSE
0.45	teco	MTS	05/02/2019	10:22:43:112	42	na	bluesquare	yellowsquare	bluesquare	yellowsquare	FALSE
0.45	teco	MTS	05/02/2019	10:22:50:972	43	na	bluesquare	bluesquare	yellowsquare	yellowsquare	FALSE
0.4	teco	MTS	05/02/2019	10:22:58:790	44	na	bluesquare	yellowsquare	bluesquare	yellowsquare	FALSE
0.4	teco	MTS	05/02/2019	10:23:06:400	45	na	bluesquare	bluesquare	yellowsquare	yellowsquare	FALSE
0.35	teco	MTS	05/02/2019	10:23:14:748	46	na	yellowsquare	yellowsquare	bluesquare	bluesquare	FALSE
0.35	teco	MTS	05/02/2019	10:23:22:327	47	na	bluesquare	yellowsquare	bluesquare	bluesquare	TRUE
0.4	teco	MTS	05/02/2019	10:23:29:942	48	na	yellowsquare	yellowsquare	bluesquare	yellowsquare	TRUE
0.4	teco	MTS	05/02/2019	10:23:35:728	49	na	yellowsquare	yellowsquare	bluesquare	bluesquare	FALSE
0.4	teco	MTS	05/02/2019	10:23:43:874	50	na	bluesquare	yellowsquare	bluesquare	yellowsquare	FALSE
0.4	teco	MTS	05/02/2019	10:23:51:697	51	na	yellowsquare	bluesquare	yellowsquare	yellowsquare	TRUE
0.35	teco	MTS	05/02/2019	10:23:57:582	52	na	yellowsquare	yellowsquare	bluesquare	bluesquare	FALSE
0.3	teco	MTS	05/02/2019	10:24:05:456	53	na	yellowsquare	yellowsquare	bluesquare	bluesquare	FALSE
0.3	teco	MTS	05/02/2019	10:24:14:638	54	na	bluesquare	yellowsquare	bluesquare	bluesquare	TRUE
0.3	teco	MTS	05/02/2019	10:24:23:86	55	na	yellowsquare	bluesquare	yellowsquare	bluesquare	FALSE
0.25	teco	MTS	05/02/2019	10:24:31:85	56	na	bluesquare	bluesquare	yellowsquare	yellowsquare	FALSE
0.3	teco	MTS	05/02/2019	10:24:39:631	57	na	bluesquare	yellowsquare	bluesquare	bluesquare	TRUE
0.35	teco	MTS	05/02/2019	10:24:45:238	58	na	bluesquare	yellowsquare	bluesquare	bluesquare	TRUE
0.4	teco	MTS	05/02/2019	10:24:51:811	59	na	yellowsquare	bluesquare	yellowsquare	yellowsquare	TRUE
0.35	teco	MTS	05/02/2019	10:25:00:559	60	na	yellowsquare	yellowsquare	bluesquare	bluesquare	FALSE
0.4	teco	MTS	05/02/2019	10:25:08:582	61	na	yellowsquare	bluesquare	yellowsquare	yellowsquare	TRUE
0.45	teco	MTS	05/02/2019	10:25:15:277	62	na	yellowsquare	bluesquare	yellowsquare	yellowsquare	TRUE
0.5	teco	MTS	05/02/2019	10:25:20:736	63	na	bluesquare	yellowsquare	bluesquare	bluesquare	TRUE
0.5	teco	MTS	05/02/2019	10:25:26:398	64	na	bluesquare	yellowsquare	bluesquare	yellowsquare	FALSE
0.55	teco	MTS	05/02/2019	10:25:35:169	65	na	bluesquare	yellowsquare	bluesquare	bluesquare	TRUE
0.55	teco	MTS	05/02/2019	10:25:42:927	66	na	bluesquare	bluesquare	yellowsquare	yellowsquare	FALSE
0.55	teco	MTS	05/02/2019	10:25:51:422	67	na	yellowsquare	bluesquare	yellowsquare	yellowsquare	TRUE
0.55	teco	MTS	05/02/2019	10:25:57:397	68	na	bluesquare	yellowsquare	bluesquare	bluesquare	TRUE
0.55	teco	MTS	05/02/2019	10:26:05:529	69	na	yellowsquare	yellowsquare	bluesquare	bluesquare	FALSE
0.6	teco	MTS	05/02/2019	10:26:14:285	70	na	yellowsquare	bluesquare	yellowsquare	yellowsquare	TRUE
0.6	teco	MTS	05/02/2019	10:26:22:307	71	na	yellowsquare	yellowsquare	bluesquare	yellowsquare	TRUE
0.65	teco	MTS	05/02/2019	10:26:30:31	72	na	bluesquare	yellowsquare	bluesquare	bluesquare	TRUE
0.65	teco	MTS	05/02/2019	10:26:40:486	73	na	yellowsquare	yellowsquare	bluesquare	bluesquare	FALSE
0.65	teco	MTS	05/02/2019	10:26:50:103	74	na	bluesquare	bluesquare	yellowsquare	bluesquare	TRUE
0.65	teco	MTS	05/02/2019	10:26:57:480	75	na	bluesquare	yellowsquare	bluesquare	yellowsquare	FALSE
0.65	teco	MTS	05/02/2019	10:27:06:248	76	na	yellowsquare	yellowsquare	bluesquare	bluesquare	FALSE
0.65	teco	MTS	05/02/2019	10:27:14:391	77	na	yellowsquare	bluesquare	yellowsquare	yellowsquare	TRUE
0.6	teco	MTS	05/02/2019	10:27:21:968	78	na	yellowsquare	yellowsquare	bluesquare	bluesquare	FALSE
0.55	teco	MTS	05/02/2019	10:27:30:307	79	na	bluesquare	bluesquare	yellowsquare	yellowsquare	FALSE
0.6	teco	MTS	05/02/2019	10:27:38:68	80	na	yellowsquare	yellowsquare	bluesquare	yellowsquare	TRUE
0.55	teco	MTS	05/02/2019	10:27:45:221	81	na	bluesquare	bluesquare	yellowsquare	yellowsquare	FALSE
0.55	teco	MTS	05/02/2019	10:27:53:297	82	na	bluesquare	yellowsquare	bluesquare	bluesquare	TRUE
0.5	teco	MTS	05/02/2019	10:28:00:178	83	na	bluesquare	yellowsquare	bluesquare	yellowsquare	FALSE
0.5	teco	MTS	05/02/2019	10:28:08:151	84	na	yellowsquare	yellowsquare	bluesquare	bluesquare	FALSE
0.45	teco	MTS	05/02/2019	10:28:16:716	85	na	yellowsquare	yellowsquare	bluesquare	bluesquare	FALSE
0.45	teco	MTS	05/02/2019	10:28:24:933	86	na	bluesquare	yellowsquare	bluesquare	yellowsquare	FALSE
0.45	teco	MTS	05/02/2019	10:28:33:316	87	na	yellowsquare	bluesquare	yellowsquare	yellowsquare	TRUE
0.4	teco	MTS	05/02/2019	10:28:39:405	88	na	bluesquare	bluesquare	yellowsquare	yellowsquare	FALSE
0.45	teco	MTS	05/02/2019	10:28:47:582	89	na	bluesquare	bluesquare	yellowsquare	bluesquare	TRUE
0.4	teco	MTS	05/02/2019	10:28:53:35	90	na	yellowsquare	yellowsquare	bluesquare	bluesquare	FALSE
0.4	teco	MTS	05/02/2019	10:29:01:360	91	na	yellowsquare	bluesquare	yellowsquare	yellowsquare	TRUE
0.35	teco	MTS	05/02/2019	10:29:07:261	92	na	bluesquare	bluesquare	yellowsquare	yellowsquare	FALSE
0.35	teco	MTS	05/02/2019	10:29:18:291	93	na	yellowsquare	yellowsquare	bluesquare	bluesquare	FALSE
0.3	teco	MTS	05/02/2019	10:29:27:14	94	na	yellowsquare	yellowsquare	bluesquare	bluesquare	FALSE
0.3	teco	MTS	05/02/2019	10:29:37:119	95	na	bluesquare	bluesquare	yellowsquare	yellowsquare	FALSE
0.3	teco	MTS	05/02/2019	10:29:45:561	96	na	yellowsquare	yellowsquare	bluesquare	bluesquare	FALSE
0.3	teco	MTS	05/02/2019	10:29:54:168	97	na	yellowsquare	bluesquare	yellowsquare	yellowsquare	TRUE
0.3	teco	MTS	05/02/2019	10:30:02:110	98	na	yellowsquare	yellowsquare	bluesquare	bluesquare	FALSE
0.35	teco	MTS	05/02/2019	10:30:10:586	99	na	bluesquare	yellowsquare	bluesquare	bluesquare	TRUE
0.3	teco	MTS	05/02/2019	10:30:18:60	100	na	bluesquare	bluesquare	yellowsquare	yellowsquare	FALSE
1	teco	MTS	05/02/2019	12:47:11:307	1	na	yellowsquare	bluesquare	yellowsquare	yellowsquare	TRUE
0.5	teco	MTS	05/02/2019	12:47:22:472	2	na	bluesquare	bluesquare	yellowsquare	yellowsquare	FALSE
0.333333333	teco	MTS	05/02/2019	12:47:31:294	3	na	yellowsquare	bluesquare	yellowsquare	bluesquare	FALSE
0.25	teco	MTS	05/02/2019	12:47:40:168	4	na	yellowsquare	yellowsquare	bluesquare	bluesquare	FALSE
0.4	teco	MTS	05/02/2019	12:47:48:539	5	na	yellowsquare	bluesquare	yellowsquare	yellowsquare	TRUE
0.333333333	teco	MTS	05/02/2019	12:47:54:258	6	na	yellowsquare	yellowsquare	bluesquare	bluesquare	FALSE
1	teco	MTS	05/02/2019	12:53:47:662	1	na	yellowsquare	bluesquare	yellowsquare	yellowsquare	TRUE
0	teco	MTS	06/02/2019	12:03:55:378	1	na	yellowsquare	yellowsquare	bluesquare	bluesquare	FALSE
0	teco	MTS	06/02/2019	12:04:18:45	2	na	yellowsquare	yellowsquare	bluesquare	bluesquare	FALSE
0	teco	MTS	06/02/2019	12:04:25:621	3	na	bluesquare	bluesquare	yellowsquare	yellowsquare	FALSE
0.25	teco	MTS	06/02/2019	12:04:33:136	4	na	bluesquare	yellowsquare	bluesquare	bluesquare	TRUE
0.4	teco	MTS	06/02/2019	12:04:37:606	5	na	yellowsquare	yellowsquare	bluesquare	yellowsquare	TRUE
0.333333333	teco	MTS	06/02/2019	12:04:43:984	6	na	yellowsquare	bluesquare	yellowsquare	bluesquare	FALSE
0.285714286	teco	MTS	06/02/2019	12:05:02:227	7	na	bluesquare	yellowsquare	bluesquare	yellowsquare	FALSE
0.25	teco	MTS	06/02/2019	12:05:09:802	8	na	bluesquare	bluesquare	yellowsquare	yellowsquare	FALSE
0.222222222	teco	MTS	06/02/2019	12:05:26:179	9	na	yellowsquare	bluesquare	yellowsquare	bluesquare	FALSE
0.2	teco	MTS	06/02/2019	12:05:33:885	10	na	bluesquare	yellowsquare	bluesquare	yellowsquare	FALSE
0.181818182	teco	MTS	06/02/2019	12:05:41:443	11	na	bluesquare	yellowsquare	bluesquare	yellowsquare	FALSE
0.25	teco	MTS	06/02/2019	12:05:49:125	12	na	yellowsquare	yellowsquare	bluesquare	yellowsquare	TRUE
0.307692308	teco	MTS	06/02/2019	12:05:56:80	13	na	bluesquare	bluesquare	yellowsquare	bluesquare	TRUE
0.285714286	teco	MTS	06/02/2019	12:06:13:692	14	na	yellowsquare	bluesquare	yellowsquare	bluesquare	FALSE
0.266666667	teco	MTS	06/02/2019	12:06:21:321	15	na	yellowsquare	bluesquare	yellowsquare	bluesquare	FALSE
0.3125	teco	MTS	06/02/2019	12:06:29:182	16	na	yellowsquare	bluesquare	yellowsquare	yellowsquare	TRUE
0.294117647	teco	MTS	06/02/2019	12:06:43:658	17	na	bluesquare	bluesquare	yellowsquare	yellowsquare	FALSE
0.333333333	teco	MTS	06/02/2019	12:06:51:530	18	na	yellowsquare	yellowsquare	bluesquare	yellowsquare	TRUE
0.368421053	teco	MTS	06/02/2019	12:06:58:738	19	na	yellowsquare	yellowsquare	bluesquare	yellowsquare	TRUE
0.35	teco	MTS	06/02/2019	12:07:02:839	20	na	yellowsquare	bluesquare	yellowsquare	bluesquare	FALSE
0.35	teco	MTS	06/02/2019	12:07:11:240	21	na	yellowsquare	bluesquare	yellowsquare	bluesquare	FALSE
0.35	teco	MTS	06/02/2019	12:07:24:632	22	na	bluesquare	yellowsquare	bluesquare	yellowsquare	FALSE
0.4	teco	MTS	06/02/2019	12:07:32:169	23	na	yellowsquare	bluesquare	yellowsquare	yellowsquare	TRUE
0.4	teco	MTS	06/02/2019	12:07:46:787	24	na	bluesquare	bluesquare	yellowsquare	bluesquare	TRUE
0.4	teco	MTS	06/02/2019	12:07:51:136	25	na	yellowsquare	yellowsquare	bluesquare	yellowsquare	TRUE
0.4	teco	MTS	06/02/2019	12:07:55:806	26	na	yellowsquare	bluesquare	yellowsquare	bluesquare	FALSE
0.45	teco	MTS	06/02/2019	12:08:09:471	27	na	yellowsquare	yellowsquare	bluesquare	yellowsquare	TRUE
0.5	teco	MTS	06/02/2019	12:08:15:197	28	na	bluesquare	bluesquare	yellowsquare	bluesquare	TRUE
0.5	teco	MTS	06/02/2019	12:08:19:864	29	na	bluesquare	yellowsquare	bluesquare	yellowsquare	FALSE
0.5	teco	MTS	06/02/2019	12:08:27:977	30	na	bluesquare	yellowsquare	bluesquare	yellowsquare	FALSE
0.5	teco	MTS	06/02/2019	12:08:42:445	31	na	bluesquare	yellowsquare	bluesquare	yellowsquare	FALSE
0.45	teco	MTS	06/02/2019	12:08:50:582	32	na	yellowsquare	bluesquare	yellowsquare	bluesquare	FALSE
0.4	teco	MTS	06/02/2019	12:08:58:418	33	na	yellowsquare	bluesquare	yellowsquare	bluesquare	FALSE
0.4	teco	MTS	06/02/2019	12:09:06:114	34	na	bluesquare	yellowsquare	bluesquare	yellowsquare	FALSE
0.45	teco	MTS	06/02/2019	12:09:15:682	35	na	bluesquare	bluesquare	yellowsquare	bluesquare	TRUE
0.4	teco	MTS	06/02/2019	12:09:25:127	36	na	yellowsquare	bluesquare	yellowsquare	bluesquare	FALSE
0.45	teco	MTS	06/02/2019	12:09:32:618	37	na	bluesquare	bluesquare	yellowsquare	bluesquare	TRUE
0.45	teco	MTS	06/02/2019	12:09:44:116	38	na	yellowsquare	yellowsquare	bluesquare	yellowsquare	TRUE
0.45	teco	MTS	06/02/2019	12:09:53:333	39	na	yellowsquare	yellowsquare	bluesquare	yellowsquare	TRUE
0.45	teco	MTS	06/02/2019	12:10:03:713	40	na	bluesquare	yellowsquare	bluesquare	yellowsquare	FALSE
0.45	teco	MTS	06/02/2019	12:10:11:916	41	na	yellowsquare	yellowsquare	bluesquare	bluesquare	FALSE
0.5	teco	MTS	06/02/2019	12:10:20:462	42	na	bluesquare	yellowsquare	bluesquare	bluesquare	TRUE
0.45	teco	MTS	06/02/2019	12:10:27:31	43	na	yellowsquare	yellowsquare	bluesquare	bluesquare	FALSE
0.4	teco	MTS	06/02/2019	12:10:37:938	44	na	yellowsquare	bluesquare	yellowsquare	bluesquare	FALSE
0.35	teco	MTS	06/02/2019	12:10:45:802	45	na	bluesquare	yellowsquare	bluesquare	yellowsquare	FALSE
0.4	teco	MTS	06/02/2019	12:10:54:192	46	na	yellowsquare	yellowsquare	bluesquare	yellowsquare	TRUE
0.35	teco	MTS	06/02/2019	12:10:58:58	47	na	yellowsquare	bluesquare	yellowsquare	bluesquare	FALSE
0.3	teco	MTS	06/02/2019	12:11:05:923	48	na	yellowsquare	bluesquare	yellowsquare	bluesquare	FALSE
0.3	teco	MTS	06/02/2019	12:11:22:557	49	na	bluesquare	yellowsquare	bluesquare	yellowsquare	FALSE
0.3	teco	MTS	06/02/2019	12:11:30:380	50	na	bluesquare	bluesquare	yellowsquare	yellowsquare	FALSE
0.35	teco	MTS	06/02/2019	12:11:38:458	51	na	bluesquare	bluesquare	yellowsquare	bluesquare	TRUE
0.4	teco	MTS	06/02/2019	12:11:45:541	52	na	bluesquare	bluesquare	yellowsquare	bluesquare	TRUE
0.45	teco	MTS	06/02/2019	12:11:49:367	53	na	bluesquare	bluesquare	yellowsquare	bluesquare	TRUE
0.45	teco	MTS	06/02/2019	12:11:54:591	54	na	yellowsquare	bluesquare	yellowsquare	bluesquare	FALSE
0.4	teco	MTS	06/02/2019	12:12:02:445	55	na	yellowsquare	bluesquare	yellowsquare	bluesquare	FALSE
0.45	teco	MTS	06/02/2019	12:12:09:997	56	na	bluesquare	bluesquare	yellowsquare	bluesquare	TRUE
0.45	teco	MTS	06/02/2019	12:12:15:723	57	na	yellowsquare	yellowsquare	bluesquare	yellowsquare	TRUE
0.4	teco	MTS	06/02/2019	12:12:21:129	58	na	yellowsquare	bluesquare	yellowsquare	bluesquare	FALSE
0.35	teco	MTS	06/02/2019	12:12:28:735	59	na	yellowsquare	bluesquare	yellowsquare	bluesquare	FALSE
0.35	teco	MTS	06/02/2019	12:12:36:817	60	na	bluesquare	bluesquare	yellowsquare	yellowsquare	FALSE
0.4	teco	MTS	06/02/2019	12:12:44:282	61	na	yellowsquare	yellowsquare	bluesquare	yellowsquare	TRUE
0.4	teco	MTS	06/02/2019	12:12:48:729	62	na	bluesquare	bluesquare	yellowsquare	bluesquare	TRUE
0.45	teco	MTS	06/02/2019	12:12:54:219	63	na	bluesquare	bluesquare	yellowsquare	bluesquare	TRUE
0.5	teco	MTS	06/02/2019	12:13:00:135	64	na	bluesquare	bluesquare	yellowsquare	bluesquare	TRUE
0.55	teco	MTS	06/02/2019	12:13:05:889	65	na	bluesquare	bluesquare	yellowsquare	bluesquare	TRUE
0.5	teco	MTS	06/02/2019	12:13:10:587	66	na	bluesquare	yellowsquare	bluesquare	yellowsquare	FALSE
0.5	teco	MTS	06/02/2019	12:13:23:694	67	na	yellowsquare	bluesquare	yellowsquare	bluesquare	FALSE
0.5	teco	MTS	06/02/2019	12:13:31:554	68	na	yellowsquare	bluesquare	yellowsquare	bluesquare	FALSE
0.55	teco	MTS	06/02/2019	12:13:39:375	69	na	bluesquare	bluesquare	yellowsquare	bluesquare	TRUE
0.55	teco	MTS	06/02/2019	12:13:46:572	70	na	bluesquare	yellowsquare	bluesquare	yellowsquare	FALSE
0.55	teco	MTS	06/02/2019	12:13:54:65	71	na	yellowsquare	yellowsquare	bluesquare	yellowsquare	TRUE
0.5	teco	MTS	06/02/2019	12:14:02:169	72	na	bluesquare	yellowsquare	bluesquare	yellowsquare	FALSE
0.45	teco	MTS	06/02/2019	12:14:13:666	73	na	yellowsquare	bluesquare	yellowsquare	bluesquare	FALSE
0.45	teco	MTS	06/02/2019	12:14:21:368	74	na	bluesquare	yellowsquare	bluesquare	yellowsquare	FALSE
0.45	teco	MTS	06/02/2019	12:14:28:901	75	na	bluesquare	yellowsquare	bluesquare	yellowsquare	FALSE
0.45	teco	MTS	06/02/2019	12:14:36:892	76	na	yellowsquare	yellowsquare	bluesquare	yellowsquare	TRUE
0.45	teco	MTS	06/02/2019	12:14:40:917	77	na	bluesquare	bluesquare	yellowsquare	bluesquare	TRUE
0.5	teco	MTS	06/02/2019	12:14:45:573	78	na	bluesquare	bluesquare	yellowsquare	bluesquare	TRUE
0.5	teco	MTS	06/02/2019	12:14:50:635	79	na	yellowsquare	bluesquare	yellowsquare	bluesquare	FALSE
0.55	teco	MTS	06/02/2019	12:14:59:8	80	na	yellowsquare	yellowsquare	bluesquare	yellowsquare	TRUE
0.5	teco	MTS	06/02/2019	12:15:14:341	81	na	yellowsquare	bluesquare	yellowsquare	bluesquare	FALSE
0.45	teco	MTS	06/02/2019	12:15:23:403	82	na	yellowsquare	bluesquare	yellowsquare	bluesquare	FALSE
0.45	teco	MTS	06/02/2019	12:15:31:455	83	na	yellowsquare	yellowsquare	bluesquare	yellowsquare	TRUE
0.4	teco	MTS	06/02/2019	12:15:35:257	84	na	bluesquare	yellowsquare	bluesquare	yellowsquare	FALSE
0.4	teco	MTS	06/02/2019	12:15:43:735	85	na	yellowsquare	yellowsquare	bluesquare	yellowsquare	TRUE
0.4	teco	MTS	06/02/2019	12:15:47:558	86	na	yellowsquare	bluesquare	yellowsquare	bluesquare	FALSE
0.45	teco	MTS	06/02/2019	12:16:02:197	87	na	bluesquare	bluesquare	yellowsquare	bluesquare	TRUE
0.5	teco	MTS	06/02/2019	12:16:07:675	88	na	bluesquare	bluesquare	yellowsquare	bluesquare	TRUE
0.5	teco	MTS	06/02/2019	12:16:12:918	89	na	bluesquare	bluesquare	yellowsquare	bluesquare	TRUE
0.5	teco	MTS	06/02/2019	12:16:20:549	90	na	bluesquare	yellowsquare	bluesquare	yellowsquare	FALSE
0.45	teco	MTS	06/02/2019	12:16:28:361	91	na	yellowsquare	yellowsquare	bluesquare	bluesquare	FALSE
0.45	teco	MTS	06/02/2019	12:16:36:184	92	na	yellowsquare	bluesquare	yellowsquare	bluesquare	FALSE
0.5	teco	MTS	06/02/2019	12:16:44:53	93	na	bluesquare	bluesquare	yellowsquare	bluesquare	TRUE
0.5	teco	MTS	06/02/2019	12:16:50:151	94	na	yellowsquare	bluesquare	yellowsquare	bluesquare	FALSE
0.5	teco	MTS	06/02/2019	12:16:57:953	95	na	bluesquare	yellowsquare	bluesquare	yellowsquare	FALSE
0.5	teco	MTS	06/02/2019	12:17:11:934	96	na	bluesquare	bluesquare	yellowsquare	bluesquare	TRUE
0.45	teco	MTS	06/02/2019	12:17:18:384	97	na	yellowsquare	bluesquare	yellowsquare	bluesquare	FALSE
0.45	teco	MTS	06/02/2019	12:17:26:13	98	na	bluesquare	bluesquare	yellowsquare	bluesquare	TRUE
0.5	teco	MTS	06/02/2019	12:17:31:22	99	na	bluesquare	bluesquare	yellowsquare	bluesquare	TRUE
0.45	teco	MTS	06/02/2019	12:17:35:759	100	na	yellowsquare	yellowsquare	bluesquare	bluesquare	FALSE
0.5	teco	MTS	06/02/2019	12:17:43:455	101	na	bluesquare	bluesquare	yellowsquare	bluesquare	TRUE
0.55	teco	MTS	06/02/2019	12:17:49:959	102	na	yellowsquare	yellowsquare	bluesquare	yellowsquare	TRUE
0.55	teco	MTS	06/02/2019	12:17:54:413	103	na	yellowsquare	yellowsquare	bluesquare	yellowsquare	TRUE
0.6	teco	MTS	06/02/2019	12:18:06:847	104	na	bluesquare	bluesquare	yellowsquare	bluesquare	TRUE
0.55	teco	MTS	06/02/2019	12:18:12:837	105	na	bluesquare	yellowsquare	bluesquare	yellowsquare	FALSE
0.55	teco	MTS	06/02/2019	12:18:20:532	106	na	bluesquare	bluesquare	yellowsquare	yellowsquare	FALSE
0.55	teco	MTS	06/02/2019	12:18:28:163	107	na	yellowsquare	yellowsquare	bluesquare	yellowsquare	TRUE
0.5	teco	MTS	06/02/2019	12:18:33:228	108	na	bluesquare	yellowsquare	bluesquare	yellowsquare	FALSE
0.5	teco	MTS	06/02/2019	12:18:51:442	109	na	bluesquare	bluesquare	yellowsquare	bluesquare	TRUE
0.5	teco	MTS	06/02/2019	12:18:57:592	110	na	yellowsquare	bluesquare	yellowsquare	bluesquare	FALSE
0.55	teco	MTS	06/02/2019	12:19:05:478	111	na	yellowsquare	yellowsquare	bluesquare	yellowsquare	TRUE
0.6	teco	MTS	06/02/2019	12:19:10:361	112	na	bluesquare	bluesquare	yellowsquare	bluesquare	TRUE
0.6	teco	MTS	06/02/2019	12:19:16:733	113	na	yellowsquare	yellowsquare	bluesquare	yellowsquare	TRUE
0.6	teco	MTS	06/02/2019	12:19:21:77	114	na	yellowsquare	bluesquare	yellowsquare	bluesquare	FALSE
0.65	teco	MTS	06/02/2019	12:19:28:872	115	na	bluesquare	bluesquare	yellowsquare	bluesquare	TRUE
0.65	teco	MTS	06/02/2019	12:19:34:687	116	na	yellowsquare	yellowsquare	bluesquare	yellowsquare	TRUE
0.65	teco	MTS	06/02/2019	12:19:40:302	117	na	yellowsquare	bluesquare	yellowsquare	bluesquare	FALSE
0.6	teco	MTS	06/02/2019	12:19:52:982	118	na	yellowsquare	bluesquare	yellowsquare	bluesquare	FALSE
0.6	teco	MTS	06/02/2019	12:20:00:554	119	na	yellowsquare	yellowsquare	bluesquare	yellowsquare	TRUE
0.6	teco	MTS	06/02/2019	12:20:06:715	120	na	bluesquare	yellowsquare	bluesquare	yellowsquare	FALSE
0.55	teco	MTS	06/02/2019	12:20:14:487	121	na	bluesquare	yellowsquare	bluesquare	yellowsquare	FALSE
0.55	teco	MTS	06/02/2019	12:20:24:107	122	na	yellowsquare	yellowsquare	bluesquare	yellowsquare	TRUE
0.5	teco	MTS	06/02/2019	12:20:28:440	123	na	bluesquare	yellowsquare	bluesquare	yellowsquare	FALSE
0.5	teco	MTS	06/02/2019	12:20:36:54	124	na	yellowsquare	yellowsquare	bluesquare	yellowsquare	TRUE
0.5	teco	MTS	06/02/2019	12:20:39:771	125	na	bluesquare	bluesquare	yellowsquare	yellowsquare	FALSE
0.55	teco	MTS	06/02/2019	12:20:47:469	126	na	yellowsquare	yellowsquare	bluesquare	yellowsquare	TRUE
0.55	teco	MTS	06/02/2019	12:20:53:596	127	na	yellowsquare	yellowsquare	bluesquare	yellowsquare	TRUE
0.6	teco	MTS	06/02/2019	12:20:57:932	128	na	yellowsquare	yellowsquare	bluesquare	yellowsquare	TRUE
0.6	teco	MTS	06/02/2019	12:21:18:654	129	na	yellowsquare	yellowsquare	bluesquare	yellowsquare	TRUE
0.6	teco	MTS	06/02/2019	12:21:24:288	130	na	bluesquare	yellowsquare	bluesquare	yellowsquare	FALSE
0.55	teco	MTS	06/02/2019	12:21:32:259	131	na	bluesquare	yellowsquare	bluesquare	yellowsquare	FALSE
0.5	teco	MTS	06/02/2019	12:21:40:247	132	na	bluesquare	yellowsquare	bluesquare	yellowsquare	FALSE
0.5	teco	MTS	06/02/2019	12:21:49:839	133	na	bluesquare	bluesquare	yellowsquare	bluesquare	TRUE
0.55	teco	MTS	06/02/2019	12:22:05:874	134	na	bluesquare	bluesquare	yellowsquare	bluesquare	TRUE
0.5	teco	MTS	06/02/2019	12:22:11:480	135	na	bluesquare	yellowsquare	bluesquare	yellowsquare	FALSE
0.5	teco	MTS	06/02/2019	12:22:19:618	136	na	yellowsquare	yellowsquare	bluesquare	yellowsquare	TRUE
0.5	teco	MTS	06/02/2019	12:22:25:205	137	na	yellowsquare	bluesquare	yellowsquare	bluesquare	FALSE
0.5	teco	MTS	06/02/2019	12:22:33:117	138	na	bluesquare	yellowsquare	bluesquare	yellowsquare	FALSE
0.45	teco	MTS	06/02/2019	12:22:40:985	139	na	bluesquare	yellowsquare	bluesquare	yellowsquare	FALSE
0.45	teco	MTS	06/02/2019	12:22:48:878	140	na	yellowsquare	bluesquare	yellowsquare	bluesquare	FALSE
0.5	teco	MTS	06/02/2019	12:23:02:778	141	na	yellowsquare	yellowsquare	bluesquare	yellowsquare	TRUE
0.45	teco	MTS	06/02/2019	12:23:06:917	142	na	yellowsquare	bluesquare	yellowsquare	bluesquare	FALSE
0.45	teco	MTS	06/02/2019	12:23:14:679	143	na	bluesquare	yellowsquare	bluesquare	yellowsquare	FALSE
0.4	teco	MTS	06/02/2019	12:23:22:416	144	na	yellowsquare	bluesquare	yellowsquare	bluesquare	FALSE
0.45	teco	MTS	06/02/2019	12:23:31:80	145	na	yellowsquare	yellowsquare	bluesquare	yellowsquare	TRUE
0.45	teco	MTS	06/02/2019	12:23:43:697	146	na	bluesquare	bluesquare	yellowsquare	bluesquare	TRUE
0.4	teco	MTS	06/02/2019	12:23:48:226	147	na	bluesquare	yellowsquare	bluesquare	yellowsquare	FALSE
0.35	teco	MTS	06/02/2019	12:23:55:794	148	na	yellowsquare	bluesquare	yellowsquare	bluesquare	FALSE
0.35	teco	MTS	06/02/2019	12:24:03:587	149	na	yellowsquare	yellowsquare	bluesquare	yellowsquare	TRUE
0.35	teco	MTS	06/02/2019	12:24:09:944	150	na	yellowsquare	bluesquare	yellowsquare	bluesquare	FALSE
0.35	teco	MTS	06/02/2019	12:24:17:838	151	na	bluesquare	yellowsquare	bluesquare	yellowsquare	FALSE
0.4	teco	MTS	06/02/2019	12:24:25:407	152	na	yellowsquare	yellowsquare	bluesquare	yellowsquare	TRUE
0.35	teco	MTS	06/02/2019	12:24:30:941	153	na	bluesquare	yellowsquare	bluesquare	yellowsquare	FALSE
0.35	teco	MTS	06/02/2019	12:24:38:635	154	na	yellowsquare	yellowsquare	bluesquare	yellowsquare	TRUE
0.35	teco	MTS	06/02/2019	12:24:44:725	155	na	bluesquare	yellowsquare	bluesquare	yellowsquare	FALSE
0.3	teco	MTS	06/02/2019	12:24:52:507	156	na	bluesquare	yellowsquare	bluesquare	yellowsquare	FALSE
0.35	teco	MTS	06/02/2019	12:25:10:816	157	na	bluesquare	bluesquare	yellowsquare	bluesquare	TRUE
0.35	teco	MTS	06/02/2019	12:25:15:548	158	na	yellowsquare	bluesquare	yellowsquare	bluesquare	FALSE
0.4	teco	MTS	06/02/2019	12:25:23:336	159	na	bluesquare	bluesquare	yellowsquare	bluesquare	TRUE
0.4	teco	MTS	06/02/2019	12:25:29:57	160	na	yellowsquare	bluesquare	yellowsquare	bluesquare	FALSE
0.35	teco	MTS	06/02/2019	12:25:37:63	161	na	yellowsquare	bluesquare	yellowsquare	bluesquare	FALSE
0.4	teco	MTS	06/02/2019	12:25:44:913	162	na	yellowsquare	yellowsquare	bluesquare	yellowsquare	TRUE
0.4	teco	MTS	06/02/2019	12:25:50:785	163	na	bluesquare	yellowsquare	bluesquare	yellowsquare	FALSE
0.45	teco	MTS	06/02/2019	12:26:10:205	164	na	bluesquare	bluesquare	yellowsquare	bluesquare	TRUE
0.45	teco	MTS	06/02/2019	12:26:15:789	165	na	bluesquare	bluesquare	yellowsquare	bluesquare	TRUE
0.45	teco	MTS	06/02/2019	12:26:21:537	166	na	yellowsquare	yellowsquare	bluesquare	yellowsquare	TRUE
0.5	teco	MTS	06/02/2019	12:26:29:263	167	na	bluesquare	bluesquare	yellowsquare	bluesquare	TRUE
0.5	teco	MTS	06/02/2019	12:26:33:590	168	na	yellowsquare	bluesquare	yellowsquare	bluesquare	FALSE
0.45	teco	MTS	06/02/2019	12:26:41:427	169	na	bluesquare	yellowsquare	bluesquare	yellowsquare	FALSE
0.45	teco	MTS	06/02/2019	12:26:59:408	170	na	yellowsquare	bluesquare	yellowsquare	bluesquare	FALSE
0.5	teco	MTS	06/02/2019	12:27:07:106	171	na	yellowsquare	yellowsquare	bluesquare	yellowsquare	TRUE
0.5	teco	MTS	06/02/2019	12:27:14:299	172	na	bluesquare	bluesquare	yellowsquare	bluesquare	TRUE
0.5	teco	MTS	06/02/2019	12:27:20:966	173	na	yellowsquare	bluesquare	yellowsquare	bluesquare	FALSE
0.5	teco	MTS	06/02/2019	12:27:28:711	174	na	bluesquare	bluesquare	yellowsquare	bluesquare	TRUE
0.55	teco	MTS	06/02/2019	12:27:33:777	175	na	bluesquare	bluesquare	yellowsquare	bluesquare	TRUE
0.55	teco	MTS	06/02/2019	12:27:42:365	176	na	yellowsquare	bluesquare	yellowsquare	bluesquare	FALSE
0.5	teco	MTS	06/02/2019	12:27:52:44	177	na	bluesquare	yellowsquare	bluesquare	yellowsquare	FALSE
0.5	teco	MTS	06/02/2019	12:27:59:789	178	na	bluesquare	yellowsquare	bluesquare	yellowsquare	FALSE
0.5	teco	MTS	06/02/2019	12:28:08:957	179	na	yellowsquare	yellowsquare	bluesquare	yellowsquare	TRUE
0.5	teco	MTS	06/02/2019	12:28:14:864	180	na	yellowsquare	bluesquare	yellowsquare	bluesquare	FALSE
0.5	teco	MTS	06/02/2019	12:28:22:638	181	na	yellowsquare	bluesquare	yellowsquare	bluesquare	FALSE
0.5	teco	MTS	06/02/2019	12:28:31:225	182	na	yellowsquare	yellowsquare	bluesquare	yellowsquare	TRUE
0.5	teco	MTS	06/02/2019	12:28:36:222	183	na	yellowsquare	bluesquare	yellowsquare	bluesquare	FALSE
0.5	teco	MTS	06/02/2019	12:28:43:801	184	na	bluesquare	bluesquare	yellowsquare	bluesquare	TRUE
0.45	teco	MTS	06/02/2019	12:29:04:733	185	na	yellowsquare	bluesquare	yellowsquare	bluesquare	FALSE
0.45	teco	MTS	06/02/2019	12:29:12:337	186	na	bluesquare	bluesquare	yellowsquare	bluesquare	TRUE
0.4	teco	MTS	06/02/2019	12:29:17:754	187	na	bluesquare	yellowsquare	bluesquare	yellowsquare	FALSE
0.4	teco	MTS	06/02/2019	12:29:28:150	188	na	yellowsquare	bluesquare	yellowsquare	bluesquare	FALSE
0.4	teco	MTS	06/02/2019	12:29:36:205	189	na	yellowsquare	bluesquare	yellowsquare	bluesquare	FALSE
0.45	teco	MTS	06/02/2019	12:29:43:867	190	na	bluesquare	bluesquare	yellowsquare	bluesquare	TRUE
0.45	teco	MTS	06/02/2019	12:29:50:566	191	na	bluesquare	bluesquare	yellowsquare	bluesquare	TRUE
0.45	teco	MTS	06/02/2019	12:29:55:979	192	na	yellowsquare	yellowsquare	bluesquare	yellowsquare	TRUE
0.45	teco	MTS	06/02/2019	12:30:01:412	193	na	bluesquare	yellowsquare	bluesquare	yellowsquare	FALSE
0.45	teco	MTS	06/02/2019	12:30:09:287	194	na	yellowsquare	yellowsquare	bluesquare	yellowsquare	TRUE
0.4	teco	MTS	06/02/2019	12:30:15:481	195	na	yellowsquare	bluesquare	yellowsquare	bluesquare	FALSE
0.45	teco	MTS	06/02/2019	12:30:22:935	196	na	yellowsquare	yellowsquare	bluesquare	yellowsquare	TRUE
0.45	teco	MTS	06/02/2019	12:30:33:93	197	na	bluesquare	yellowsquare	bluesquare	yellowsquare	FALSE
0.45	teco	MTS	06/02/2019	12:30:40:938	198	na	yellowsquare	bluesquare	yellowsquare	bluesquare	FALSE
0.45	teco	MTS	06/02/2019	12:30:48:647	199	na	bluesquare	bluesquare	yellowsquare	bluesquare	TRUE
0.5	teco	MTS	06/02/2019	12:30:58:891	200	na	yellowsquare	yellowsquare	bluesquare	yellowsquare	TRUE
0.55	teco	MTS	06/02/2019	12:31:05:660	201	na	bluesquare	bluesquare	yellowsquare	bluesquare	TRUE
0.55	teco	MTS	06/02/2019	12:31:12:298	202	na	bluesquare	bluesquare	yellowsquare	bluesquare	TRUE
0.6	teco	MTS	06/02/2019	12:31:17:623	203	na	bluesquare	bluesquare	yellowsquare	bluesquare	TRUE
0.6	teco	MTS	06/02/2019	12:31:23:152	204	na	yellowsquare	yellowsquare	bluesquare	yellowsquare	TRUE
0.6	teco	MTS	06/02/2019	12:31:29:96	205	na	yellowsquare	bluesquare	yellowsquare	bluesquare	FALSE
0.55	teco	MTS	06/02/2019	12:31:36:952	206	na	bluesquare	yellowsquare	bluesquare	yellowsquare	FALSE
0.6	teco	MTS	06/02/2019	12:31:44:682	207	na	bluesquare	bluesquare	yellowsquare	bluesquare	TRUE
0.6	teco	MTS	06/02/2019	12:31:49:997	208	na	yellowsquare	bluesquare	yellowsquare	bluesquare	FALSE
0.65	teco	MTS	06/02/2019	12:31:57:799	209	na	yellowsquare	yellowsquare	bluesquare	yellowsquare	TRUE
0.65	teco	MTS	06/02/2019	12:32:07:474	210	na	yellowsquare	yellowsquare	bluesquare	yellowsquare	TRUE
0.65	teco	MTS	06/02/2019	12:32:14:469	211	na	bluesquare	bluesquare	yellowsquare	bluesquare	TRUE
0.65	teco	MTS	06/02/2019	12:32:20:750	212	na	bluesquare	bluesquare	yellowsquare	bluesquare	TRUE
0.65	teco	MTS	06/02/2019	12:32:27:260	213	na	yellowsquare	bluesquare	yellowsquare	bluesquare	FALSE
0.6	teco	MTS	06/02/2019	12:32:35:391	214	na	bluesquare	yellowsquare	bluesquare	yellowsquare	FALSE
0.6	teco	MTS	06/02/2019	12:32:42:650	215	na	bluesquare	yellowsquare	bluesquare	yellowsquare	FALSE
0.55	teco	MTS	06/02/2019	12:33:01:107	216	na	yellowsquare	bluesquare	yellowsquare	bluesquare	FALSE
0.6	teco	MTS	06/02/2019	12:33:08:870	217	na	bluesquare	bluesquare	yellowsquare	bluesquare	TRUE
0.65	teco	MTS	06/02/2019	12:33:17:223	218	na	yellowsquare	yellowsquare	bluesquare	yellowsquare	TRUE
0.6	teco	MTS	06/02/2019	12:33:23:368	219	na	yellowsquare	bluesquare	yellowsquare	bluesquare	FALSE
0.6	teco	MTS	06/02/2019	12:33:31:419	220	na	yellowsquare	yellowsquare	bluesquare	yellowsquare	TRUE
0.55	teco	MTS	06/02/2019	12:33:36:826	221	na	yellowsquare	bluesquare	yellowsquare	bluesquare	FALSE
0.55	teco	MTS	06/02/2019	12:33:44:666	222	na	bluesquare	bluesquare	yellowsquare	bluesquare	TRUE
0.55	teco	MTS	06/02/2019	12:33:50:156	223	na	bluesquare	bluesquare	yellowsquare	bluesquare	TRUE
0.5	teco	MTS	06/02/2019	12:33:57:259	224	na	yellowsquare	bluesquare	yellowsquare	bluesquare	FALSE
0.55	teco	MTS	06/02/2019	12:34:05:179	225	na	yellowsquare	yellowsquare	bluesquare	yellowsquare	TRUE
0.55	teco	MTS	06/02/2019	12:34:09:993	226	na	bluesquare	yellowsquare	bluesquare	yellowsquare	FALSE
0.5	teco	MTS	06/02/2019	12:34:17:799	227	na	yellowsquare	bluesquare	yellowsquare	bluesquare	FALSE
0	teco	MTS	07/02/2019	13:27:36:100	1	na	bluesquare	yellowsquare	bluesquare	yellowsquare	FALSE
0.5	teco	MTS	07/02/2019	13:27:48:691	2	na	yellowsquare	bluesquare	yellowsquare	yellowsquare	TRUE
0.333333333	teco	MTS	07/02/2019	13:27:53:524	3	na	bluesquare	yellowsquare	bluesquare	yellowsquare	FALSE
0.5	teco	MTS	07/02/2019	13:28:05:731	4	na	yellowsquare	bluesquare	yellowsquare	yellowsquare	TRUE
0.4	teco	MTS	07/02/2019	13:28:12:555	5	na	yellowsquare	bluesquare	yellowsquare	bluesquare	FALSE
0.5	teco	MTS	07/02/2019	13:28:29:3	6	na	yellowsquare	bluesquare	yellowsquare	yellowsquare	TRUE
0.428571429	teco	MTS	07/02/2019	13:28:46:147	7	na	bluesquare	bluesquare	yellowsquare	yellowsquare	FALSE
0.375	teco	MTS	07/02/2019	13:28:56:836	8	na	bluesquare	yellowsquare	bluesquare	yellowsquare	FALSE
0.444444444	teco	MTS	07/02/2019	13:29:05:482	9	na	yellowsquare	yellowsquare	bluesquare	yellowsquare	TRUE
0.4	teco	MTS	07/02/2019	13:29:13:356	10	na	yellowsquare	bluesquare	yellowsquare	bluesquare	FALSE
0.363636364	teco	MTS	07/02/2019	13:29:21:224	11	na	bluesquare	yellowsquare	bluesquare	yellowsquare	FALSE
0.416666667	teco	MTS	07/02/2019	13:29:30:555	12	na	bluesquare	yellowsquare	bluesquare	bluesquare	TRUE
0.384615385	teco	MTS	07/02/2019	13:29:39:879	13	na	bluesquare	yellowsquare	bluesquare	yellowsquare	FALSE
0.357142857	teco	MTS	07/02/2019	13:29:47:635	14	na	bluesquare	yellowsquare	bluesquare	yellowsquare	FALSE
0.333333333	teco	MTS	07/02/2019	13:29:55:159	15	na	bluesquare	yellowsquare	bluesquare	yellowsquare	FALSE
0.3125	teco	MTS	07/02/2019	13:30:04:672	16	na	yellowsquare	bluesquare	yellowsquare	bluesquare	FALSE
0.294117647	teco	MTS	07/02/2019	13:30:16:316	17	na	bluesquare	yellowsquare	bluesquare	yellowsquare	FALSE
0.277777778	teco	MTS	07/02/2019	13:30:28:131	18	na	yellowsquare	bluesquare	yellowsquare	bluesquare	FALSE
0.263157895	teco	MTS	07/02/2019	13:30:36:754	19	na	bluesquare	yellowsquare	bluesquare	yellowsquare	FALSE
0.3	teco	MTS	07/02/2019	13:30:48:728	20	na	yellowsquare	yellowsquare	bluesquare	yellowsquare	TRUE
0.3	teco	MTS	07/02/2019	13:30:53:920	21	na	yellowsquare	bluesquare	yellowsquare	bluesquare	FALSE
0.25	teco	MTS	07/02/2019	13:31:02:416	22	na	yellowsquare	bluesquare	yellowsquare	bluesquare	FALSE
0.25	teco	MTS	07/02/2019	13:31:10:465	23	na	bluesquare	yellowsquare	bluesquare	yellowsquare	FALSE
0.25	teco	MTS	07/02/2019	13:31:18:394	24	na	bluesquare	bluesquare	yellowsquare	bluesquare	TRUE
0.25	teco	MTS	07/02/2019	13:31:26:359	25	na	bluesquare	yellowsquare	bluesquare	yellowsquare	FALSE
0.2	teco	MTS	07/02/2019	13:31:34:195	26	na	bluesquare	bluesquare	yellowsquare	yellowsquare	FALSE
0.25	teco	MTS	07/02/2019	13:31:41:904	27	na	yellowsquare	yellowsquare	bluesquare	yellowsquare	TRUE
0.3	teco	MTS	07/02/2019	13:31:47:980	28	na	yellowsquare	bluesquare	yellowsquare	yellowsquare	TRUE
0.3	teco	MTS	07/02/2019	13:31:57:236	29	na	yellowsquare	yellowsquare	bluesquare	yellowsquare	TRUE
0.35	teco	MTS	07/02/2019	13:32:03:560	30	na	yellowsquare	bluesquare	yellowsquare	yellowsquare	TRUE
0.4	teco	MTS	07/02/2019	13:32:10:787	31	na	yellowsquare	bluesquare	yellowsquare	yellowsquare	TRUE
0.4	teco	MTS	07/02/2019	13:32:15:172	32	na	yellowsquare	bluesquare	yellowsquare	yellowsquare	TRUE
0.4	teco	MTS	07/02/2019	13:32:19:552	33	na	bluesquare	bluesquare	yellowsquare	yellowsquare	FALSE
0.45	teco	MTS	07/02/2019	13:32:27:598	34	na	yellowsquare	yellowsquare	bluesquare	yellowsquare	TRUE
0.45	teco	MTS	07/02/2019	13:32:35:276	35	na	bluesquare	yellowsquare	bluesquare	yellowsquare	FALSE
0.5	teco	MTS	07/02/2019	13:32:43:851	36	na	yellowsquare	bluesquare	yellowsquare	yellowsquare	TRUE
0.55	teco	MTS	07/02/2019	13:32:49:111	37	na	yellowsquare	bluesquare	yellowsquare	yellowsquare	TRUE
0.6	teco	MTS	07/02/2019	13:32:54:18	38	na	yellowsquare	bluesquare	yellowsquare	yellowsquare	TRUE
0.65	teco	MTS	07/02/2019	13:33:00:215	39	na	yellowsquare	yellowsquare	bluesquare	yellowsquare	TRUE
0.65	teco	MTS	07/02/2019	13:33:05:831	40	na	yellowsquare	bluesquare	yellowsquare	yellowsquare	TRUE
0.65	teco	MTS	07/02/2019	13:33:10:638	41	na	bluesquare	bluesquare	yellowsquare	yellowsquare	FALSE
0.7	teco	MTS	07/02/2019	13:33:18:531	42	na	yellowsquare	bluesquare	yellowsquare	yellowsquare	TRUE
0.75	teco	MTS	07/02/2019	13:33:25:374	43	na	yellowsquare	bluesquare	yellowsquare	yellowsquare	TRUE
0.7	teco	MTS	07/02/2019	13:33:31:813	44	na	bluesquare	yellowsquare	bluesquare	yellowsquare	FALSE
0.7	teco	MTS	07/02/2019	13:33:40:816	45	na	bluesquare	yellowsquare	bluesquare	yellowsquare	FALSE
0.75	teco	MTS	07/02/2019	13:33:49:278	46	na	yellowsquare	bluesquare	yellowsquare	yellowsquare	TRUE
0.7	teco	MTS	07/02/2019	13:33:57:447	47	na	bluesquare	yellowsquare	bluesquare	yellowsquare	FALSE
0.65	teco	MTS	07/02/2019	13:34:05:524	48	na	bluesquare	yellowsquare	bluesquare	yellowsquare	FALSE
0.6	teco	MTS	07/02/2019	13:34:14:144	49	na	bluesquare	bluesquare	yellowsquare	yellowsquare	FALSE
0.55	teco	MTS	07/02/2019	13:34:23:515	50	na	bluesquare	bluesquare	yellowsquare	yellowsquare	FALSE
0.55	teco	MTS	07/02/2019	13:34:34:460	51	na	yellowsquare	bluesquare	yellowsquare	yellowsquare	TRUE
0.55	teco	MTS	07/02/2019	13:34:41:773	52	na	yellowsquare	yellowsquare	bluesquare	yellowsquare	TRUE
0.6	teco	MTS	07/02/2019	13:34:47:543	53	na	yellowsquare	yellowsquare	bluesquare	yellowsquare	TRUE
0.6	teco	MTS	07/02/2019	13:35:03:227	54	na	yellowsquare	yellowsquare	bluesquare	yellowsquare	TRUE
0.6	teco	MTS	07/02/2019	13:35:10:509	55	na	bluesquare	bluesquare	yellowsquare	yellowsquare	FALSE
0.55	teco	MTS	07/02/2019	13:35:18:188	56	na	bluesquare	bluesquare	yellowsquare	yellowsquare	FALSE
0.55	teco	MTS	07/02/2019	13:35:26:291	57	na	yellowsquare	yellowsquare	bluesquare	yellowsquare	TRUE
0.55	teco	MTS	07/02/2019	13:35:31:29	58	na	yellowsquare	yellowsquare	bluesquare	yellowsquare	TRUE
0.5	teco	MTS	07/02/2019	13:35:36:815	59	na	bluesquare	bluesquare	yellowsquare	yellowsquare	FALSE
0.5	teco	MTS	07/02/2019	13:35:53:641	60	na	yellowsquare	bluesquare	yellowsquare	yellowsquare	TRUE
0.5	teco	MTS	07/02/2019	13:36:02:568	61	na	bluesquare	yellowsquare	bluesquare	yellowsquare	FALSE
0.45	teco	MTS	07/02/2019	13:36:12:200	62	na	bluesquare	yellowsquare	bluesquare	yellowsquare	FALSE
0.4	teco	MTS	07/02/2019	13:36:21:533	63	na	bluesquare	yellowsquare	bluesquare	yellowsquare	FALSE
0.4	teco	MTS	07/02/2019	13:36:30:739	64	na	bluesquare	bluesquare	yellowsquare	yellowsquare	FALSE
0.4	teco	MTS	07/02/2019	13:36:38:583	65	na	bluesquare	yellowsquare	bluesquare	yellowsquare	FALSE
0.35	teco	MTS	07/02/2019	13:36:46:393	66	na	bluesquare	yellowsquare	bluesquare	yellowsquare	FALSE
0.4	teco	MTS	07/02/2019	13:36:54:634	67	na	yellowsquare	bluesquare	yellowsquare	yellowsquare	TRUE
0.4	teco	MTS	07/02/2019	13:37:00:952	68	na	bluesquare	yellowsquare	bluesquare	yellowsquare	FALSE
0.45	teco	MTS	07/02/2019	13:37:14:979	69	na	yellowsquare	yellowsquare	bluesquare	yellowsquare	TRUE
0.5	teco	MTS	07/02/2019	13:37:21:497	70	na	yellowsquare	bluesquare	yellowsquare	yellowsquare	TRUE
0.45	teco	MTS	07/02/2019	13:37:26:868	71	na	bluesquare	yellowsquare	bluesquare	yellowsquare	FALSE
0.45	teco	MTS	07/02/2019	13:37:39:711	72	na	yellowsquare	yellowsquare	bluesquare	yellowsquare	TRUE
0.4	teco	MTS	07/02/2019	13:37:45:508	73	na	bluesquare	yellowsquare	bluesquare	yellowsquare	FALSE
0.4	teco	MTS	07/02/2019	13:37:53:551	74	na	yellowsquare	yellowsquare	bluesquare	yellowsquare	TRUE
0.45	teco	MTS	07/02/2019	13:38:05:908	75	na	yellowsquare	yellowsquare	bluesquare	yellowsquare	TRUE
0.45	teco	MTS	07/02/2019	13:38:14:220	76	na	bluesquare	yellowsquare	bluesquare	yellowsquare	FALSE
0.4	teco	MTS	07/02/2019	13:38:22:261	77	na	bluesquare	bluesquare	yellowsquare	yellowsquare	FALSE
0.4	teco	MTS	07/02/2019	13:38:37:287	78	na	yellowsquare	bluesquare	yellowsquare	yellowsquare	TRUE
0.4	teco	MTS	07/02/2019	13:38:44:841	79	na	bluesquare	yellowsquare	bluesquare	yellowsquare	FALSE
0.4	teco	MTS	07/02/2019	13:38:52:861	80	na	yellowsquare	bluesquare	yellowsquare	yellowsquare	TRUE
0.4	teco	MTS	07/02/2019	13:39:01:434	81	na	bluesquare	yellowsquare	bluesquare	yellowsquare	FALSE
0.45	teco	MTS	07/02/2019	13:39:11:419	82	na	yellowsquare	yellowsquare	bluesquare	yellowsquare	TRUE
0.45	teco	MTS	07/02/2019	13:39:19:851	83	na	bluesquare	bluesquare	yellowsquare	yellowsquare	FALSE
0.5	teco	MTS	07/02/2019	13:39:30:151	84	na	yellowsquare	bluesquare	yellowsquare	yellowsquare	TRUE
0.5	teco	MTS	07/02/2019	13:39:37:792	85	na	bluesquare	bluesquare	yellowsquare	yellowsquare	FALSE
0.5	teco	MTS	07/02/2019	13:39:45:851	86	na	bluesquare	yellowsquare	bluesquare	yellowsquare	FALSE
0.45	teco	MTS	07/02/2019	13:39:54:11	87	na	bluesquare	bluesquare	yellowsquare	yellowsquare	FALSE
0	teco	MTS	08/02/2019	13:36:35:522	1	na	bluesquare	yellowsquare	bluesquare	yellowsquare	FALSE
0	teco	MTS	08/02/2019	13:36:43:709	2	na	bluesquare	bluesquare	yellowsquare	yellowsquare	FALSE
0.333333333	teco	MTS	08/02/2019	13:36:51:382	3	na	yellowsquare	bluesquare	yellowsquare	yellowsquare	TRUE
0.5	teco	MTS	08/02/2019	13:37:00:885	4	na	yellowsquare	bluesquare	yellowsquare	yellowsquare	TRUE
0.4	teco	MTS	08/02/2019	13:37:10:885	5	na	bluesquare	bluesquare	yellowsquare	yellowsquare	FALSE
0.5	teco	MTS	08/02/2019	13:37:21:791	6	na	yellowsquare	yellowsquare	bluesquare	yellowsquare	TRUE
0.571428571	teco	MTS	08/02/2019	13:37:27:624	7	na	yellowsquare	yellowsquare	bluesquare	yellowsquare	TRUE
0.5	teco	MTS	08/02/2019	13:37:33:750	8	na	bluesquare	bluesquare	yellowsquare	yellowsquare	FALSE
0.444444444	teco	MTS	08/02/2019	13:37:43:493	9	na	bluesquare	yellowsquare	bluesquare	yellowsquare	FALSE
0.5	teco	MTS	08/02/2019	13:37:51:103	10	na	yellowsquare	yellowsquare	bluesquare	yellowsquare	TRUE
0.545454545	teco	MTS	08/02/2019	13:37:57:319	11	na	yellowsquare	yellowsquare	bluesquare	yellowsquare	TRUE
0.583333333	teco	MTS	08/02/2019	13:38:04:423	12	na	yellowsquare	bluesquare	yellowsquare	yellowsquare	TRUE
0.538461538	teco	MTS	08/02/2019	13:38:11:157	13	na	bluesquare	yellowsquare	bluesquare	yellowsquare	FALSE
0.571428571	teco	MTS	08/02/2019	13:38:19:180	14	na	yellowsquare	bluesquare	yellowsquare	yellowsquare	TRUE
0.533333333	teco	MTS	08/02/2019	13:38:25:347	15	na	bluesquare	yellowsquare	bluesquare	yellowsquare	FALSE
0.5625	teco	MTS	08/02/2019	13:38:33:812	16	na	yellowsquare	yellowsquare	bluesquare	yellowsquare	TRUE
0.588235294	teco	MTS	08/02/2019	13:38:39:191	17	na	yellowsquare	bluesquare	yellowsquare	yellowsquare	TRUE
0.611111111	teco	MTS	08/02/2019	13:38:45:586	18	na	yellowsquare	yellowsquare	bluesquare	yellowsquare	TRUE
0.578947368	teco	MTS	08/02/2019	13:38:49:841	19	na	bluesquare	yellowsquare	bluesquare	yellowsquare	FALSE
0.6	teco	MTS	08/02/2019	13:38:58:213	20	na	yellowsquare	yellowsquare	bluesquare	yellowsquare	TRUE
0.65	teco	MTS	08/02/2019	13:39:05:367	21	na	yellowsquare	yellowsquare	bluesquare	yellowsquare	TRUE
0.7	teco	MTS	08/02/2019	13:39:12:547	22	na	yellowsquare	yellowsquare	bluesquare	yellowsquare	TRUE
0.7	teco	MTS	08/02/2019	13:39:19:728	23	na	yellowsquare	bluesquare	yellowsquare	yellowsquare	TRUE
0.7	teco	MTS	08/02/2019	13:39:24:736	24	na	yellowsquare	bluesquare	yellowsquare	yellowsquare	TRUE
0.75	teco	MTS	08/02/2019	13:39:30:183	25	na	yellowsquare	bluesquare	yellowsquare	yellowsquare	TRUE
0.7	teco	MTS	08/02/2019	13:39:34:275	26	na	bluesquare	bluesquare	yellowsquare	yellowsquare	FALSE
0.7	teco	MTS	08/02/2019	13:39:42:59	27	na	yellowsquare	bluesquare	yellowsquare	yellowsquare	TRUE
0.7	teco	MTS	08/02/2019	13:39:48:868	28	na	bluesquare	bluesquare	yellowsquare	yellowsquare	FALSE
0.75	teco	MTS	08/02/2019	13:39:56:439	29	na	yellowsquare	bluesquare	yellowsquare	yellowsquare	TRUE
0.7	teco	MTS	08/02/2019	13:40:01:575	30	na	bluesquare	bluesquare	yellowsquare	yellowsquare	FALSE
0.65	teco	MTS	08/02/2019	13:40:09:327	31	na	bluesquare	yellowsquare	bluesquare	yellowsquare	FALSE
0.6	teco	MTS	08/02/2019	13:40:18:139	32	na	bluesquare	bluesquare	yellowsquare	yellowsquare	FALSE
0.65	teco	MTS	08/02/2019	13:40:26:685	33	na	yellowsquare	bluesquare	yellowsquare	yellowsquare	TRUE
0.65	teco	MTS	08/02/2019	13:40:30:766	34	na	yellowsquare	bluesquare	yellowsquare	yellowsquare	TRUE
0.65	teco	MTS	08/02/2019	13:40:35:154	35	na	bluesquare	yellowsquare	bluesquare	yellowsquare	FALSE
0.6	teco	MTS	08/02/2019	13:40:44:404	36	na	bluesquare	yellowsquare	bluesquare	yellowsquare	FALSE
0.6	teco	MTS	08/02/2019	13:40:52:747	37	na	yellowsquare	bluesquare	yellowsquare	yellowsquare	TRUE
0.6	teco	MTS	08/02/2019	13:40:57:351	38	na	yellowsquare	bluesquare	yellowsquare	yellowsquare	TRUE
0.6	teco	MTS	08/02/2019	13:41:05:91	39	na	bluesquare	bluesquare	yellowsquare	yellowsquare	FALSE
0.55	teco	MTS	08/02/2019	13:41:13:319	40	na	bluesquare	yellowsquare	bluesquare	yellowsquare	FALSE
0.5	teco	MTS	08/02/2019	13:41:21:671	41	na	bluesquare	bluesquare	yellowsquare	yellowsquare	FALSE
0.45	teco	MTS	08/02/2019	13:41:30:635	42	na	bluesquare	bluesquare	yellowsquare	yellowsquare	FALSE
0.4	teco	MTS	08/02/2019	13:41:38:647	43	na	bluesquare	bluesquare	yellowsquare	yellowsquare	FALSE
0.35	teco	MTS	08/02/2019	13:41:46:861	44	na	bluesquare	bluesquare	yellowsquare	yellowsquare	FALSE
0.3	teco	MTS	08/02/2019	13:41:54:816	45	na	bluesquare	bluesquare	yellowsquare	yellowsquare	FALSE
0.35	teco	MTS	08/02/2019	13:42:03:18	46	na	yellowsquare	bluesquare	yellowsquare	yellowsquare	TRUE
0.3	teco	MTS	08/02/2019	13:42:09:603	47	na	bluesquare	bluesquare	yellowsquare	yellowsquare	FALSE
0.3	teco	MTS	08/02/2019	13:42:18:836	48	na	bluesquare	bluesquare	yellowsquare	yellowsquare	FALSE
0.25	teco	MTS	08/02/2019	13:42:31:149	49	na	bluesquare	yellowsquare	bluesquare	yellowsquare	FALSE
0.25	teco	MTS	08/02/2019	13:42:38:976	50	na	bluesquare	bluesquare	yellowsquare	yellowsquare	FALSE
0.3	teco	MTS	08/02/2019	13:42:49:553	51	na	yellowsquare	bluesquare	yellowsquare	yellowsquare	TRUE
0.35	teco	MTS	08/02/2019	13:42:54:29	52	na	yellowsquare	yellowsquare	bluesquare	yellowsquare	TRUE
0.35	teco	MTS	08/02/2019	13:42:59:194	53	na	yellowsquare	yellowsquare	bluesquare	yellowsquare	TRUE
0.3	teco	MTS	08/02/2019	13:43:03:201	54	na	bluesquare	yellowsquare	bluesquare	yellowsquare	FALSE
0.35	teco	MTS	08/02/2019	13:43:11:85	55	na	yellowsquare	yellowsquare	bluesquare	yellowsquare	TRUE
0.35	teco	MTS	08/02/2019	13:43:16:914	56	na	bluesquare	bluesquare	yellowsquare	yellowsquare	FALSE
0.3	teco	MTS	08/02/2019	13:43:25:615	57	na	bluesquare	bluesquare	yellowsquare	yellowsquare	FALSE
0.25	teco	MTS	08/02/2019	13:43:34:509	58	na	bluesquare	bluesquare	yellowsquare	yellowsquare	FALSE
0.3	teco	MTS	08/02/2019	13:43:42:930	59	na	yellowsquare	yellowsquare	bluesquare	yellowsquare	TRUE
0.35	teco	MTS	08/02/2019	13:43:49:943	60	na	yellowsquare	bluesquare	yellowsquare	yellowsquare	TRUE
0.35	teco	MTS	08/02/2019	13:43:55:577	61	na	bluesquare	bluesquare	yellowsquare	yellowsquare	FALSE
0.35	teco	MTS	08/02/2019	13:44:03:909	62	na	bluesquare	bluesquare	yellowsquare	yellowsquare	FALSE
0.4	teco	MTS	08/02/2019	13:44:12:837	63	na	yellowsquare	yellowsquare	bluesquare	yellowsquare	TRUE
0.4	teco	MTS	08/02/2019	13:44:31:907	64	na	bluesquare	bluesquare	yellowsquare	yellowsquare	FALSE
0.45	teco	MTS	08/02/2019	13:44:41:697	65	na	yellowsquare	yellowsquare	bluesquare	yellowsquare	TRUE
0.4	teco	MTS	08/02/2019	13:44:50:732	66	na	bluesquare	bluesquare	yellowsquare	yellowsquare	FALSE
0.45	teco	MTS	08/02/2019	13:44:59:395	67	na	yellowsquare	bluesquare	yellowsquare	yellowsquare	TRUE
0.5	teco	MTS	08/02/2019	13:45:07:256	68	na	yellowsquare	bluesquare	yellowsquare	yellowsquare	TRUE
0.55	teco	MTS	08/02/2019	13:45:12:786	69	na	yellowsquare	yellowsquare	bluesquare	yellowsquare	TRUE
0.6	teco	MTS	08/02/2019	13:45:17:584	70	na	yellowsquare	yellowsquare	bluesquare	yellowsquare	TRUE
0.55	teco	MTS	08/02/2019	13:45:23:111	71	na	bluesquare	bluesquare	yellowsquare	yellowsquare	FALSE
0.5	teco	MTS	08/02/2019	13:45:41:51	72	na	bluesquare	yellowsquare	bluesquare	yellowsquare	FALSE
0.5	teco	MTS	08/02/2019	13:45:57:246	73	na	yellowsquare	yellowsquare	bluesquare	yellowsquare	TRUE
0.5	teco	MTS	08/02/2019	13:46:03:760	74	na	bluesquare	bluesquare	yellowsquare	yellowsquare	FALSE
0.45	teco	MTS	08/02/2019	13:46:12:418	75	na	bluesquare	bluesquare	yellowsquare	yellowsquare	FALSE
0.5	teco	MTS	08/02/2019	13:46:20:127	76	na	yellowsquare	bluesquare	yellowsquare	yellowsquare	TRUE
0.5	teco	MTS	08/02/2019	13:46:26:499	77	na	bluesquare	bluesquare	yellowsquare	yellowsquare	FALSE
0.55	teco	MTS	08/02/2019	13:46:34:923	78	na	yellowsquare	bluesquare	yellowsquare	yellowsquare	TRUE
0.5	teco	MTS	08/02/2019	13:46:43:778	79	na	bluesquare	yellowsquare	bluesquare	yellowsquare	FALSE
0.5	teco	MTS	08/02/2019	13:46:51:652	80	na	yellowsquare	bluesquare	yellowsquare	yellowsquare	TRUE
0.5	teco	MTS	08/02/2019	13:46:57:423	81	na	bluesquare	bluesquare	yellowsquare	yellowsquare	FALSE
0.5	teco	MTS	08/02/2019	13:47:06:272	82	na	bluesquare	yellowsquare	bluesquare	yellowsquare	FALSE
0.45	teco	MTS	08/02/2019	13:47:14:61	83	na	bluesquare	yellowsquare	bluesquare	yellowsquare	FALSE
0.45	teco	MTS	08/02/2019	13:47:23:859	84	na	bluesquare	yellowsquare	bluesquare	yellowsquare	FALSE
0.45	teco	MTS	08/02/2019	13:47:32:984	85	na	yellowsquare	yellowsquare	bluesquare	yellowsquare	TRUE
0.45	teco	MTS	08/02/2019	13:47:37:840	86	na	bluesquare	yellowsquare	bluesquare	yellowsquare	FALSE
0.4	teco	MTS	08/02/2019	13:47:46:223	87	na	bluesquare	bluesquare	yellowsquare	yellowsquare	FALSE
0.35	teco	MTS	08/02/2019	13:47:54:694	88	na	bluesquare	yellowsquare	bluesquare	yellowsquare	FALSE
0.3	teco	MTS	08/02/2019	13:48:04:236	89	na	bluesquare	yellowsquare	bluesquare	yellowsquare	FALSE
0.3	teco	MTS	08/02/2019	13:48:12:124	90	na	yellowsquare	bluesquare	yellowsquare	yellowsquare	TRUE
0.3	teco	MTS	08/02/2019	13:48:18:622	91	na	bluesquare	yellowsquare	bluesquare	yellowsquare	FALSE
0.3	teco	MTS	08/02/2019	13:48:26:430	92	na	bluesquare	yellowsquare	bluesquare	yellowsquare	FALSE
0.3	teco	MTS	08/02/2019	13:48:35:692	93	na	yellowsquare	yellowsquare	bluesquare	yellowsquare	TRUE
0.3	teco	MTS	08/02/2019	13:48:41:344	94	na	bluesquare	yellowsquare	bluesquare	yellowsquare	FALSE
0.3	teco	MTS	08/02/2019	13:48:49:96	95	na	bluesquare	yellowsquare	bluesquare	yellowsquare	FALSE
0.25	teco	MTS	08/02/2019	13:48:56:895	96	na	bluesquare	yellowsquare	bluesquare	yellowsquare	FALSE
0.25	teco	MTS	08/02/2019	13:49:04:987	97	na	bluesquare	bluesquare	yellowsquare	yellowsquare	FALSE
0.25	teco	MTS	08/02/2019	13:49:19:863	98	na	yellowsquare	yellowsquare	bluesquare	yellowsquare	TRUE
0.25	teco	MTS	08/02/2019	13:49:25:384	99	na	bluesquare	bluesquare	yellowsquare	yellowsquare	FALSE
0.2	teco	MTS	08/02/2019	13:49:33:15	100	na	bluesquare	bluesquare	yellowsquare	yellowsquare	FALSE
0.25	teco	MTS	08/02/2019	13:49:41:191	101	na	yellowsquare	bluesquare	yellowsquare	yellowsquare	TRUE
0.3	teco	MTS	08/02/2019	13:49:46:960	102	na	yellowsquare	yellowsquare	bluesquare	yellowsquare	TRUE
0.35	teco	MTS	08/02/2019	13:49:51:524	103	na	yellowsquare	bluesquare	yellowsquare	yellowsquare	TRUE
0.4	teco	MTS	08/02/2019	13:49:57:815	104	na	yellowsquare	yellowsquare	bluesquare	yellowsquare	TRUE
0.35	teco	MTS	08/02/2019	13:50:02:376	105	na	bluesquare	yellowsquare	bluesquare	yellowsquare	FALSE
0.4	teco	MTS	08/02/2019	13:50:10:26	106	na	yellowsquare	yellowsquare	bluesquare	yellowsquare	TRUE
0.4	teco	MTS	08/02/2019	13:50:18:443	107	na	bluesquare	bluesquare	yellowsquare	yellowsquare	FALSE
0.45	teco	MTS	08/02/2019	13:50:26:379	108	na	yellowsquare	bluesquare	yellowsquare	yellowsquare	TRUE
0.45	teco	MTS	08/02/2019	13:50:35:876	109	na	bluesquare	yellowsquare	bluesquare	yellowsquare	FALSE
0.45	teco	MTS	08/02/2019	13:50:43:628	110	na	yellowsquare	bluesquare	yellowsquare	yellowsquare	TRUE
0.45	teco	MTS	08/02/2019	13:50:49:779	111	na	bluesquare	yellowsquare	bluesquare	yellowsquare	FALSE
0.5	teco	MTS	08/02/2019	13:50:58:979	112	na	yellowsquare	bluesquare	yellowsquare	yellowsquare	TRUE
0.45	teco	MTS	08/02/2019	13:51:03:763	113	na	bluesquare	yellowsquare	bluesquare	yellowsquare	FALSE
0.5	teco	MTS	08/02/2019	13:51:11:631	114	na	yellowsquare	bluesquare	yellowsquare	yellowsquare	TRUE
0.55	teco	MTS	08/02/2019	13:51:22:729	115	na	yellowsquare	yellowsquare	bluesquare	yellowsquare	TRUE
0.6	teco	MTS	08/02/2019	13:51:36:756	116	na	yellowsquare	yellowsquare	bluesquare	yellowsquare	TRUE
0.65	teco	MTS	08/02/2019	13:51:43:81	117	na	yellowsquare	bluesquare	yellowsquare	yellowsquare	TRUE
0.6	teco	MTS	08/02/2019	13:51:51:161	118	na	bluesquare	yellowsquare	bluesquare	yellowsquare	FALSE
0.6	teco	MTS	08/02/2019	13:51:59:917	119	na	bluesquare	yellowsquare	bluesquare	yellowsquare	FALSE
0.6	teco	MTS	08/02/2019	13:52:07:661	120	na	bluesquare	yellowsquare	bluesquare	yellowsquare	FALSE
0.6	teco	MTS	08/02/2019	13:52:16:856	121	na	yellowsquare	bluesquare	yellowsquare	yellowsquare	TRUE
0.55	teco	MTS	08/02/2019	13:52:22:763	122	na	bluesquare	yellowsquare	bluesquare	yellowsquare	FALSE
0.5	teco	MTS	08/02/2019	13:52:36:263	123	na	bluesquare	yellowsquare	bluesquare	yellowsquare	FALSE
0.45	teco	MTS	08/02/2019	13:52:43:961	124	na	bluesquare	bluesquare	yellowsquare	yellowsquare	FALSE
0.5	teco	MTS	08/02/2019	13:52:52:410	125	na	yellowsquare	yellowsquare	bluesquare	yellowsquare	TRUE
0.45	teco	MTS	08/02/2019	13:53:02:386	126	na	bluesquare	bluesquare	yellowsquare	yellowsquare	FALSE
0.5	teco	MTS	08/02/2019	13:53:11:653	127	na	yellowsquare	bluesquare	yellowsquare	yellowsquare	TRUE
0.45	teco	MTS	08/02/2019	13:53:16:932	128	na	bluesquare	yellowsquare	bluesquare	yellowsquare	FALSE
0.45	teco	MTS	08/02/2019	13:53:32:17	129	na	bluesquare	yellowsquare	bluesquare	yellowsquare	FALSE
0.45	teco	MTS	08/02/2019	13:53:40:78	130	na	yellowsquare	bluesquare	yellowsquare	yellowsquare	TRUE
0.5	teco	MTS	08/02/2019	13:53:47:297	131	na	yellowsquare	yellowsquare	bluesquare	yellowsquare	TRUE
0.45	teco	MTS	08/02/2019	13:53:51:810	132	na	bluesquare	yellowsquare	bluesquare	yellowsquare	FALSE
0.5	teco	MTS	08/02/2019	13:53:59:880	133	na	yellowsquare	bluesquare	yellowsquare	yellowsquare	TRUE
0.5	teco	MTS	08/02/2019	13:54:08:64	134	na	yellowsquare	yellowsquare	bluesquare	yellowsquare	TRUE
0.5	teco	MTS	08/02/2019	13:54:15:226	135	na	yellowsquare	yellowsquare	bluesquare	yellowsquare	TRUE
0.45	teco	MTS	08/02/2019	13:54:20:201	136	na	bluesquare	yellowsquare	bluesquare	yellowsquare	FALSE
0.4	teco	MTS	08/02/2019	13:54:28:37	137	na	bluesquare	yellowsquare	bluesquare	yellowsquare	FALSE
0.4	teco	MTS	08/02/2019	13:54:46:458	138	na	bluesquare	yellowsquare	bluesquare	yellowsquare	FALSE
0.45	teco	MTS	08/02/2019	13:54:54:258	139	na	yellowsquare	yellowsquare	bluesquare	yellowsquare	TRUE
0.45	teco	MTS	08/02/2019	13:54:59:546	140	na	bluesquare	yellowsquare	bluesquare	yellowsquare	FALSE
0.4	teco	MTS	08/02/2019	13:55:29:502	141	na	bluesquare	bluesquare	yellowsquare	yellowsquare	FALSE
0.4	teco	MTS	08/02/2019	13:55:37:690	142	na	bluesquare	yellowsquare	bluesquare	yellowsquare	FALSE
0.4	teco	MTS	08/02/2019	13:57:34:822	143	na	bluesquare	bluesquare	yellowsquare	yellowsquare	FALSE
0.4	teco	MTS	08/02/2019	13:57:42:691	144	na	bluesquare	yellowsquare	bluesquare	yellowsquare	FALSE
0.35	teco	MTS	08/02/2019	13:57:53:886	145	na	bluesquare	yellowsquare	bluesquare	yellowsquare	FALSE
0.35	teco	MTS	08/02/2019	13:58:01:591	146	na	bluesquare	bluesquare	yellowsquare	yellowsquare	FALSE
0.35	teco	MTS	08/02/2019	13:58:13:12	147	na	yellowsquare	yellowsquare	bluesquare	yellowsquare	TRUE
0.4	teco	MTS	08/02/2019	13:58:25:264	148	na	yellowsquare	bluesquare	yellowsquare	yellowsquare	TRUE
0.45	teco	MTS	08/02/2019	13:58:30:209	149	na	yellowsquare	bluesquare	yellowsquare	yellowsquare	TRUE
0.4	teco	MTS	08/02/2019	13:58:35:555	150	na	bluesquare	yellowsquare	bluesquare	yellowsquare	FALSE
0.35	teco	MTS	08/02/2019	13:58:44:248	151	na	bluesquare	yellowsquare	bluesquare	yellowsquare	FALSE
0.4	teco	MTS	08/02/2019	13:58:52:170	152	na	yellowsquare	yellowsquare	bluesquare	yellowsquare	TRUE
0.35	teco	MTS	08/02/2019	13:58:57:341	153	na	bluesquare	bluesquare	yellowsquare	yellowsquare	FALSE
0.35	teco	MTS	08/02/2019	13:59:05:143	154	na	yellowsquare	bluesquare	yellowsquare	yellowsquare	TRUE
0.3	teco	MTS	08/02/2019	13:59:11:111	155	na	bluesquare	yellowsquare	bluesquare	yellowsquare	FALSE
0.35	teco	MTS	08/02/2019	13:59:20:949	156	na	yellowsquare	yellowsquare	bluesquare	yellowsquare	TRUE
0.4	teco	MTS	08/02/2019	13:59:26:902	157	na	yellowsquare	yellowsquare	bluesquare	yellowsquare	TRUE
0.45	teco	MTS	08/02/2019	13:59:39:919	158	na	yellowsquare	bluesquare	yellowsquare	yellowsquare	TRUE
0.45	teco	MTS	08/02/2019	13:59:44:320	159	na	yellowsquare	bluesquare	yellowsquare	yellowsquare	TRUE
0.45	teco	MTS	08/02/2019	13:59:49:772	160	na	bluesquare	yellowsquare	bluesquare	yellowsquare	FALSE
0.45	teco	MTS	08/02/2019	13:59:57:556	161	na	bluesquare	yellowsquare	bluesquare	yellowsquare	FALSE
0.5	teco	MTS	08/02/2019	14:00:06:435	162	na	yellowsquare	yellowsquare	bluesquare	yellowsquare	TRUE
0.5	teco	MTS	08/02/2019	14:00:13:627	163	na	bluesquare	yellowsquare	bluesquare	yellowsquare	FALSE
0.5	teco	MTS	08/02/2019	14:00:21:321	164	na	bluesquare	yellowsquare	bluesquare	yellowsquare	FALSE
0.55	teco	MTS	08/02/2019	14:00:30:156	165	na	yellowsquare	yellowsquare	bluesquare	yellowsquare	TRUE
0.55	teco	MTS	08/02/2019	14:00:35:975	166	na	bluesquare	bluesquare	yellowsquare	yellowsquare	FALSE
0.5	teco	MTS	08/02/2019	14:00:44:315	167	na	bluesquare	yellowsquare	bluesquare	yellowsquare	FALSE
0.45	teco	MTS	08/02/2019	14:00:56:621	168	na	bluesquare	yellowsquare	bluesquare	yellowsquare	FALSE
0.4	teco	MTS	08/02/2019	14:01:04:313	169	na	bluesquare	bluesquare	yellowsquare	yellowsquare	FALSE
0.45	teco	MTS	08/02/2019	14:01:12:833	170	na	yellowsquare	bluesquare	yellowsquare	yellowsquare	TRUE
0.45	teco	MTS	08/02/2019	14:01:17:221	171	na	bluesquare	bluesquare	yellowsquare	yellowsquare	FALSE
0.4	teco	MTS	08/02/2019	14:01:25:1	172	na	bluesquare	yellowsquare	bluesquare	yellowsquare	FALSE
0.45	teco	MTS	08/02/2019	14:01:35:788	173	na	yellowsquare	bluesquare	yellowsquare	yellowsquare	TRUE
0.45	teco	MTS	08/02/2019	14:01:42:476	174	na	yellowsquare	yellowsquare	bluesquare	yellowsquare	TRUE
0.45	teco	MTS	08/02/2019	14:01:49:373	175	na	bluesquare	bluesquare	yellowsquare	yellowsquare	FALSE
0.4	teco	MTS	08/02/2019	14:01:57:335	176	na	bluesquare	bluesquare	yellowsquare	yellowsquare	FALSE
0.35	teco	MTS	08/02/2019	14:02:05:887	177	na	bluesquare	yellowsquare	bluesquare	yellowsquare	FALSE
0.3	teco	MTS	08/02/2019	14:02:14:236	178	na	bluesquare	yellowsquare	bluesquare	yellowsquare	FALSE
0.3	teco	MTS	08/02/2019	14:02:23:740	179	na	yellowsquare	bluesquare	yellowsquare	yellowsquare	TRUE
0.35	teco	MTS	08/02/2019	14:02:30:997	180	na	yellowsquare	yellowsquare	bluesquare	yellowsquare	TRUE
0.4	teco	MTS	08/02/2019	14:02:35:221	181	na	yellowsquare	yellowsquare	bluesquare	yellowsquare	TRUE
0.35	teco	MTS	08/02/2019	14:02:41:467	182	na	bluesquare	bluesquare	yellowsquare	yellowsquare	FALSE
0.35	teco	MTS	08/02/2019	14:02:49:403	183	na	bluesquare	yellowsquare	bluesquare	yellowsquare	FALSE
0.35	teco	MTS	08/02/2019	14:02:57:94	184	na	bluesquare	yellowsquare	bluesquare	yellowsquare	FALSE
0.3	teco	MTS	08/02/2019	14:03:07:448	185	na	bluesquare	yellowsquare	bluesquare	yellowsquare	FALSE
0.3	teco	MTS	08/02/2019	14:03:15:153	186	na	bluesquare	yellowsquare	bluesquare	yellowsquare	FALSE
0.35	teco	MTS	08/02/2019	14:03:24:894	187	na	yellowsquare	yellowsquare	bluesquare	yellowsquare	TRUE
0.4	teco	MTS	08/02/2019	14:03:34:221	188	na	yellowsquare	yellowsquare	bluesquare	yellowsquare	TRUE
0.45	teco	MTS	08/02/2019	14:03:39:410	189	na	yellowsquare	yellowsquare	bluesquare	yellowsquare	TRUE
0.4	teco	MTS	08/02/2019	14:03:45:185	190	na	bluesquare	yellowsquare	bluesquare	yellowsquare	FALSE
0	teco	MTS	11/02/2019	13:41:53:612	1	na	yellowsquare	bluesquare	yellowsquare	bluesquare	FALSE
0.5	teco	MTS	11/02/2019	13:42:01:184	2	na	yellowsquare	bluesquare	yellowsquare	yellowsquare	TRUE
0.333	teco	MTS	11/02/2019	13:42:06:884	3	na	bluesquare	bluesquare	yellowsquare	yellowsquare	FALSE
0.25	teco	MTS	11/02/2019	13:42:14:399	4	na	bluesquare	bluesquare	yellowsquare	yellowsquare	FALSE
0.4	teco	MTS	11/02/2019	13:42:22:130	5	na	yellowsquare	bluesquare	yellowsquare	yellowsquare	TRUE
0.5	teco	MTS	11/02/2019	13:42:27:514	6	na	yellowsquare	bluesquare	yellowsquare	yellowsquare	TRUE
0.571	teco	MTS	11/02/2019	13:42:33:276	7	na	yellowsquare	bluesquare	yellowsquare	yellowsquare	TRUE
0.625	teco	MTS	11/02/2019	13:42:38:973	8	na	yellowsquare	yellowsquare	bluesquare	yellowsquare	TRUE
0.667	teco	MTS	11/02/2019	13:42:45:961	9	na	yellowsquare	yellowsquare	bluesquare	yellowsquare	TRUE
0.6	teco	MTS	11/02/2019	13:42:52:913	10	na	bluesquare	bluesquare	yellowsquare	yellowsquare	FALSE
0.636	teco	MTS	11/02/2019	13:43:02:257	11	na	yellowsquare	bluesquare	yellowsquare	yellowsquare	TRUE
0.583	teco	MTS	11/02/2019	13:43:06:630	12	na	bluesquare	bluesquare	yellowsquare	yellowsquare	FALSE
0.538	teco	MTS	11/02/2019	13:43:15:23	13	na	bluesquare	bluesquare	yellowsquare	yellowsquare	FALSE
0.571	teco	MTS	11/02/2019	13:43:22:754	14	na	yellowsquare	yellowsquare	bluesquare	yellowsquare	TRUE
0.6	teco	MTS	11/02/2019	13:43:27:107	15	na	yellowsquare	yellowsquare	bluesquare	yellowsquare	TRUE
0.625	teco	MTS	11/02/2019	13:43:31:535	16	na	yellowsquare	yellowsquare	bluesquare	yellowsquare	TRUE
0.588	teco	MTS	11/02/2019	13:43:37:274	17	na	bluesquare	yellowsquare	bluesquare	yellowsquare	FALSE
0.556	teco	MTS	11/02/2019	13:43:44:775	18	na	bluesquare	bluesquare	yellowsquare	yellowsquare	FALSE
0.579	teco	MTS	11/02/2019	13:43:52:456	19	na	yellowsquare	yellowsquare	bluesquare	yellowsquare	TRUE
0.55	teco	MTS	11/02/2019	13:43:58:675	20	na	bluesquare	bluesquare	yellowsquare	yellowsquare	FALSE
0.6	teco	MTS	11/02/2019	13:44:08:842	21	na	yellowsquare	bluesquare	yellowsquare	yellowsquare	TRUE
0.55	teco	MTS	11/02/2019	13:44:14:963	22	na	bluesquare	yellowsquare	bluesquare	yellowsquare	FALSE
0.55	teco	MTS	11/02/2019	13:44:23:422	23	na	bluesquare	yellowsquare	bluesquare	yellowsquare	FALSE
0.55	teco	MTS	11/02/2019	13:44:31:144	24	na	bluesquare	yellowsquare	bluesquare	yellowsquare	FALSE
0.55	teco	MTS	11/02/2019	13:44:39:232	25	na	yellowsquare	yellowsquare	bluesquare	yellowsquare	TRUE
0.55	teco	MTS	11/02/2019	13:44:44:370	26	na	yellowsquare	bluesquare	yellowsquare	yellowsquare	TRUE
0.55	teco	MTS	11/02/2019	13:44:49:254	27	na	yellowsquare	yellowsquare	bluesquare	yellowsquare	TRUE
0.55	teco	MTS	11/02/2019	13:44:53:498	28	na	yellowsquare	yellowsquare	bluesquare	yellowsquare	TRUE
0.5	teco	MTS	11/02/2019	13:44:57:872	29	na	bluesquare	yellowsquare	bluesquare	yellowsquare	FALSE
0.55	teco	MTS	11/02/2019	13:45:06:186	30	na	yellowsquare	yellowsquare	bluesquare	yellowsquare	TRUE
0.5	teco	MTS	11/02/2019	13:45:10:714	31	na	bluesquare	bluesquare	yellowsquare	yellowsquare	FALSE
0.55	teco	MTS	11/02/2019	13:45:18:566	32	na	yellowsquare	yellowsquare	bluesquare	yellowsquare	TRUE
0.6	teco	MTS	11/02/2019	13:45:22:773	33	na	yellowsquare	bluesquare	yellowsquare	yellowsquare	TRUE
0.55	teco	MTS	11/02/2019	13:45:27:795	34	na	bluesquare	bluesquare	yellowsquare	yellowsquare	FALSE
0.5	teco	MTS	11/02/2019	13:45:35:316	35	na	bluesquare	bluesquare	yellowsquare	yellowsquare	FALSE
0.5	teco	MTS	11/02/2019	13:45:43:43	36	na	yellowsquare	yellowsquare	bluesquare	yellowsquare	TRUE
0.5	teco	MTS	11/02/2019	13:45:48:541	37	na	bluesquare	yellowsquare	bluesquare	yellowsquare	FALSE
0.55	teco	MTS	11/02/2019	13:45:57:287	38	na	yellowsquare	bluesquare	yellowsquare	yellowsquare	TRUE
0.5	teco	MTS	11/02/2019	13:46:03:517	39	na	bluesquare	bluesquare	yellowsquare	yellowsquare	FALSE
0.5	teco	MTS	11/02/2019	13:46:11:355	40	na	bluesquare	bluesquare	yellowsquare	yellowsquare	FALSE
0.5	teco	MTS	11/02/2019	13:46:19:273	41	na	yellowsquare	bluesquare	yellowsquare	yellowsquare	TRUE
0.5	teco	MTS	11/02/2019	13:46:23:366	42	na	bluesquare	yellowsquare	bluesquare	yellowsquare	FALSE
0.5	teco	MTS	11/02/2019	13:46:30:734	43	na	bluesquare	yellowsquare	bluesquare	yellowsquare	FALSE
0.5	teco	MTS	11/02/2019	13:46:38:702	44	na	bluesquare	yellowsquare	bluesquare	yellowsquare	FALSE
0.45	teco	MTS	11/02/2019	13:46:46:161	45	na	bluesquare	bluesquare	yellowsquare	yellowsquare	FALSE
0.4	teco	MTS	11/02/2019	13:46:53:733	46	na	bluesquare	bluesquare	yellowsquare	yellowsquare	FALSE
0.4	teco	MTS	11/02/2019	13:47:01:781	47	na	yellowsquare	yellowsquare	bluesquare	yellowsquare	TRUE
0.35	teco	MTS	11/02/2019	13:47:06:356	48	na	bluesquare	bluesquare	yellowsquare	yellowsquare	FALSE
0.4	teco	MTS	11/02/2019	13:47:14:258	49	na	yellowsquare	yellowsquare	bluesquare	yellowsquare	TRUE
0.4	teco	MTS	11/02/2019	13:47:18:637	50	na	yellowsquare	bluesquare	yellowsquare	yellowsquare	TRUE
0.4	teco	MTS	11/02/2019	13:47:26:676	51	na	bluesquare	yellowsquare	bluesquare	yellowsquare	FALSE
0.4	teco	MTS	11/02/2019	13:47:34:730	52	na	yellowsquare	bluesquare	yellowsquare	yellowsquare	TRUE
0.35	teco	MTS	11/02/2019	13:47:39:999	53	na	bluesquare	bluesquare	yellowsquare	yellowsquare	FALSE
0.4	teco	MTS	11/02/2019	13:47:50:702	54	na	yellowsquare	bluesquare	yellowsquare	yellowsquare	TRUE
0.45	teco	MTS	11/02/2019	13:47:55:774	55	na	yellowsquare	yellowsquare	bluesquare	yellowsquare	TRUE
0.4	teco	MTS	11/02/2019	13:48:00:118	56	na	bluesquare	yellowsquare	bluesquare	yellowsquare	FALSE
0.45	teco	MTS	11/02/2019	13:48:08:541	57	na	yellowsquare	yellowsquare	bluesquare	yellowsquare	TRUE
0.4	teco	MTS	11/02/2019	13:48:13:679	58	na	bluesquare	bluesquare	yellowsquare	yellowsquare	FALSE
0.45	teco	MTS	11/02/2019	13:48:21:407	59	na	yellowsquare	bluesquare	yellowsquare	yellowsquare	TRUE
0.45	teco	MTS	11/02/2019	13:48:25:835	60	na	bluesquare	yellowsquare	bluesquare	yellowsquare	FALSE
0.45	teco	MTS	11/02/2019	13:50:48:9	1	na	yellowsquare	yellowsquare	bluesquare	yellowsquare	TRUE
0.5	teco	MTS	11/02/2019	13:50:54:621	2	na	yellowsquare	bluesquare	yellowsquare	yellowsquare	TRUE
0.5	teco	MTS	11/02/2019	13:50:59:995	3	na	bluesquare	yellowsquare	bluesquare	yellowsquare	FALSE
0.55	teco	MTS	11/02/2019	13:51:07:772	4	na	yellowsquare	yellowsquare	bluesquare	yellowsquare	TRUE
0.6	teco	MTS	11/02/2019	13:51:12:283	5	na	yellowsquare	bluesquare	yellowsquare	yellowsquare	TRUE
0.65	teco	MTS	11/02/2019	13:51:17:651	6	na	yellowsquare	bluesquare	yellowsquare	yellowsquare	TRUE
0.6	teco	MTS	11/02/2019	13:51:22:785	7	na	bluesquare	yellowsquare	bluesquare	yellowsquare	FALSE
0.6	teco	MTS	11/02/2019	13:51:30:517	8	na	bluesquare	bluesquare	yellowsquare	yellowsquare	FALSE
0.6	teco	MTS	11/02/2019	13:51:38:467	9	na	yellowsquare	yellowsquare	bluesquare	yellowsquare	TRUE
0.6	teco	MTS	11/02/2019	13:51:44:527	10	na	yellowsquare	bluesquare	yellowsquare	yellowsquare	TRUE
0.6	teco	MTS	11/02/2019	13:51:48:917	11	na	bluesquare	yellowsquare	bluesquare	yellowsquare	FALSE
0.6	teco	MTS	11/02/2019	13:51:56:806	12	na	yellowsquare	yellowsquare	bluesquare	yellowsquare	TRUE
0.65	teco	MTS	11/02/2019	13:52:01:957	13	na	yellowsquare	yellowsquare	bluesquare	yellowsquare	TRUE
0.65	teco	MTS	11/02/2019	13:52:06:745	14	na	yellowsquare	bluesquare	yellowsquare	yellowsquare	TRUE
0.6	teco	MTS	11/02/2019	13:52:11:249	15	na	bluesquare	yellowsquare	bluesquare	yellowsquare	FALSE
0.65	teco	MTS	11/02/2019	13:52:20:953	16	na	yellowsquare	yellowsquare	bluesquare	yellowsquare	TRUE
0.65	teco	MTS	11/02/2019	13:52:28:15	17	na	yellowsquare	bluesquare	yellowsquare	yellowsquare	TRUE
0.65	teco	MTS	11/02/2019	13:52:32:416	18	na	bluesquare	yellowsquare	bluesquare	yellowsquare	FALSE
0.6	teco	MTS	11/02/2019	13:52:40:293	19	na	bluesquare	yellowsquare	bluesquare	yellowsquare	FALSE
0.6	teco	MTS	11/02/2019	13:52:48:192	20	na	bluesquare	bluesquare	yellowsquare	yellowsquare	FALSE
0.55	teco	MTS	11/02/2019	13:52:55:829	21	na	bluesquare	bluesquare	yellowsquare	yellowsquare	FALSE
0.5	teco	MTS	11/02/2019	13:53:05:272	22	na	bluesquare	bluesquare	yellowsquare	yellowsquare	FALSE
0.55	teco	MTS	11/02/2019	13:53:13:688	23	na	yellowsquare	yellowsquare	bluesquare	yellowsquare	TRUE
0.55	teco	MTS	11/02/2019	13:53:18:817	24	na	yellowsquare	yellowsquare	bluesquare	yellowsquare	TRUE
0.5	teco	MTS	11/02/2019	13:53:23:313	25	na	bluesquare	bluesquare	yellowsquare	yellowsquare	FALSE
0.45	teco	MTS	11/02/2019	13:53:31:263	26	na	bluesquare	yellowsquare	bluesquare	yellowsquare	FALSE
0.45	teco	MTS	11/02/2019	13:53:45:712	27	na	bluesquare	bluesquare	yellowsquare	yellowsquare	FALSE
0.45	teco	MTS	11/02/2019	13:53:53:673	28	na	bluesquare	bluesquare	yellowsquare	yellowsquare	FALSE
0.4	teco	MTS	11/02/2019	13:54:01:405	29	na	bluesquare	bluesquare	yellowsquare	yellowsquare	FALSE
0.4	teco	MTS	11/02/2019	13:54:09:115	30	na	yellowsquare	yellowsquare	bluesquare	yellowsquare	TRUE
0.4	teco	MTS	11/02/2019	13:54:13:574	31	na	bluesquare	bluesquare	yellowsquare	yellowsquare	FALSE
0.35	teco	MTS	11/02/2019	13:54:22:69	32	na	bluesquare	bluesquare	yellowsquare	yellowsquare	FALSE
0.35	teco	MTS	11/02/2019	13:54:33:36	33	na	yellowsquare	yellowsquare	bluesquare	yellowsquare	TRUE
0.35	teco	MTS	11/02/2019	13:54:37:856	34	na	yellowsquare	yellowsquare	bluesquare	yellowsquare	TRUE
0.4	teco	MTS	11/02/2019	13:54:45:9	35	na	yellowsquare	yellowsquare	bluesquare	yellowsquare	TRUE
0.4	teco	MTS	11/02/2019	13:54:49:529	36	na	yellowsquare	yellowsquare	bluesquare	yellowsquare	TRUE
0.4	teco	MTS	11/02/2019	13:54:54:113	37	na	yellowsquare	bluesquare	yellowsquare	yellowsquare	TRUE
0.4	teco	MTS	11/02/2019	13:54:58:963	38	na	bluesquare	bluesquare	yellowsquare	yellowsquare	FALSE
0.45	teco	MTS	11/02/2019	13:55:07:204	39	na	yellowsquare	bluesquare	yellowsquare	yellowsquare	TRUE
0.5	teco	MTS	11/02/2019	13:55:12:638	40	na	yellowsquare	yellowsquare	bluesquare	yellowsquare	TRUE
0.5	teco	MTS	11/02/2019	13:55:19:749	41	na	bluesquare	bluesquare	yellowsquare	yellowsquare	FALSE
0.5	teco	MTS	11/02/2019	13:55:27:524	42	na	bluesquare	bluesquare	yellowsquare	yellowsquare	FALSE
0.5	teco	MTS	11/02/2019	13:55:36:358	43	na	yellowsquare	yellowsquare	bluesquare	yellowsquare	TRUE
0.45	teco	MTS	11/02/2019	13:55:40:829	44	na	bluesquare	yellowsquare	bluesquare	yellowsquare	FALSE
0.45	teco	MTS	11/02/2019	13:55:49:147	45	na	bluesquare	yellowsquare	bluesquare	yellowsquare	FALSE
0.45	teco	MTS	11/02/2019	13:55:57:80	46	na	bluesquare	yellowsquare	bluesquare	yellowsquare	FALSE
0.45	teco	MTS	11/02/2019	13:56:05:27	47	na	bluesquare	yellowsquare	bluesquare	yellowsquare	FALSE
0.5	teco	MTS	11/02/2019	13:56:13:661	48	na	yellowsquare	bluesquare	yellowsquare	yellowsquare	TRUE
0.55	teco	MTS	11/02/2019	13:56:20:293	49	na	yellowsquare	yellowsquare	bluesquare	yellowsquare	TRUE
0.55	teco	MTS	11/02/2019	13:56:24:611	50	na	yellowsquare	yellowsquare	bluesquare	yellowsquare	TRUE
0.55	teco	MTS	11/02/2019	13:56:28:725	51	na	bluesquare	yellowsquare	bluesquare	yellowsquare	FALSE
0.6	teco	MTS	11/02/2019	13:56:37:239	52	na	yellowsquare	bluesquare	yellowsquare	yellowsquare	TRUE
0.55	teco	MTS	11/02/2019	13:56:41:814	53	na	bluesquare	bluesquare	yellowsquare	yellowsquare	FALSE
0.5	teco	MTS	11/02/2019	13:56:50:136	54	na	bluesquare	bluesquare	yellowsquare	yellowsquare	FALSE
0.45	teco	MTS	11/02/2019	13:56:57:902	55	na	bluesquare	bluesquare	yellowsquare	yellowsquare	FALSE
0.45	teco	MTS	11/02/2019	13:57:06:740	56	na	yellowsquare	yellowsquare	bluesquare	yellowsquare	TRUE
0.45	teco	MTS	11/02/2019	13:57:11:377	57	na	yellowsquare	yellowsquare	bluesquare	yellowsquare	TRUE
0.5	teco	MTS	11/02/2019	13:57:17:764	58	na	yellowsquare	yellowsquare	bluesquare	yellowsquare	TRUE
0.45	teco	MTS	11/02/2019	13:57:22:303	59	na	bluesquare	bluesquare	yellowsquare	yellowsquare	FALSE
0.4	teco	MTS	11/02/2019	13:57:31:656	60	na	bluesquare	bluesquare	yellowsquare	yellowsquare	FALSE
0.4	teco	MTS	11/02/2019	13:59:47:550	1	na	bluesquare	yellowsquare	bluesquare	yellowsquare	FALSE
0.45	teco	MTS	11/02/2019	13:59:55:512	2	na	yellowsquare	yellowsquare	bluesquare	yellowsquare	TRUE
0.4	teco	MTS	11/02/2019	13:59:59:943	3	na	bluesquare	bluesquare	yellowsquare	yellowsquare	FALSE
0.4	teco	MTS	11/02/2019	14:00:07:849	4	na	bluesquare	bluesquare	yellowsquare	yellowsquare	FALSE
0.4	teco	MTS	11/02/2019	14:00:16:177	5	na	bluesquare	yellowsquare	bluesquare	yellowsquare	FALSE
0.45	teco	MTS	11/02/2019	14:00:26:927	6	na	yellowsquare	yellowsquare	bluesquare	yellowsquare	TRUE
0.45	teco	MTS	11/02/2019	14:00:40:786	7	na	bluesquare	yellowsquare	bluesquare	yellowsquare	FALSE
0.4	teco	MTS	11/02/2019	14:00:49:162	8	na	bluesquare	bluesquare	yellowsquare	yellowsquare	FALSE
0.4	teco	MTS	11/02/2019	14:00:57:479	9	na	yellowsquare	yellowsquare	bluesquare	yellowsquare	TRUE
0.35	teco	MTS	11/02/2019	14:01:05:346	10	na	bluesquare	yellowsquare	bluesquare	yellowsquare	FALSE
0.4	teco	MTS	11/02/2019	14:01:14:51	11	na	yellowsquare	bluesquare	yellowsquare	yellowsquare	TRUE
0.35	teco	MTS	11/02/2019	14:01:19:33	12	na	bluesquare	yellowsquare	bluesquare	yellowsquare	FALSE
0.35	teco	MTS	11/02/2019	14:01:27:853	13	na	bluesquare	yellowsquare	bluesquare	yellowsquare	FALSE
0.35	teco	MTS	11/02/2019	14:01:36:47	14	na	bluesquare	bluesquare	yellowsquare	yellowsquare	FALSE
0.4	teco	MTS	11/02/2019	14:01:44:823	15	na	yellowsquare	yellowsquare	bluesquare	yellowsquare	TRUE
0.35	teco	MTS	11/02/2019	14:01:52:782	16	na	bluesquare	bluesquare	yellowsquare	yellowsquare	FALSE
0.3	teco	MTS	11/02/2019	14:02:01:864	17	na	bluesquare	bluesquare	yellowsquare	yellowsquare	FALSE
0.25	teco	MTS	11/02/2019	14:02:09:798	18	na	bluesquare	yellowsquare	bluesquare	yellowsquare	FALSE
1	teco	MTS	12/02/2019	14:05:35:673	1	na	yellowsquare	bluesquare	yellowsquare	yellowsquare	TRUE
1	teco	MTS	12/02/2019	14:05:41:572	2	na	yellowsquare	bluesquare	yellowsquare	yellowsquare	TRUE
1	teco	MTS	12/02/2019	14:05:47:199	3	na	yellowsquare	yellowsquare	bluesquare	yellowsquare	TRUE
1	teco	MTS	12/02/2019	14:05:59:396	4	na	yellowsquare	yellowsquare	bluesquare	yellowsquare	TRUE
0.8	teco	MTS	12/02/2019	14:06:08:660	5	na	bluesquare	bluesquare	yellowsquare	yellowsquare	FALSE
0.667	teco	MTS	12/02/2019	14:06:16:318	6	na	bluesquare	bluesquare	yellowsquare	yellowsquare	FALSE
0.714	teco	MTS	12/02/2019	14:06:23:519	7	na	yellowsquare	bluesquare	yellowsquare	yellowsquare	TRUE
0.625	teco	MTS	12/02/2019	14:06:29:1	8	na	bluesquare	yellowsquare	bluesquare	yellowsquare	FALSE
0.667	teco	MTS	12/02/2019	14:06:37:152	9	na	yellowsquare	bluesquare	yellowsquare	yellowsquare	TRUE
0.6	teco	MTS	12/02/2019	14:06:45:159	10	na	bluesquare	yellowsquare	bluesquare	yellowsquare	FALSE
0.545	teco	MTS	12/02/2019	14:06:53:899	11	na	bluesquare	bluesquare	yellowsquare	yellowsquare	FALSE
0.583	teco	MTS	12/02/2019	14:07:01:798	12	na	yellowsquare	bluesquare	yellowsquare	yellowsquare	TRUE
0.615	teco	MTS	12/02/2019	14:07:08:263	13	na	yellowsquare	bluesquare	yellowsquare	yellowsquare	TRUE
0.643	teco	MTS	12/02/2019	14:07:15:514	14	na	yellowsquare	yellowsquare	bluesquare	yellowsquare	TRUE
0.6	teco	MTS	12/02/2019	14:07:26:976	15	na	bluesquare	bluesquare	yellowsquare	yellowsquare	FALSE
0.562	teco	MTS	12/02/2019	14:07:36:83	16	na	bluesquare	yellowsquare	bluesquare	yellowsquare	FALSE
0.588	teco	MTS	12/02/2019	14:07:43:979	17	na	yellowsquare	bluesquare	yellowsquare	yellowsquare	TRUE
0.556	teco	MTS	12/02/2019	14:07:52:575	18	na	bluesquare	bluesquare	yellowsquare	yellowsquare	FALSE
0.526	teco	MTS	12/02/2019	14:08:00:232	19	na	bluesquare	bluesquare	yellowsquare	yellowsquare	FALSE
0.55	teco	MTS	12/02/2019	14:08:07:912	20	na	yellowsquare	bluesquare	yellowsquare	yellowsquare	TRUE
0.55	teco	MTS	12/02/2019	14:08:13:365	21	na	yellowsquare	bluesquare	yellowsquare	yellowsquare	TRUE
0.5	teco	MTS	12/02/2019	14:08:21:848	22	na	bluesquare	yellowsquare	bluesquare	yellowsquare	FALSE
0.45	teco	MTS	12/02/2019	14:08:32:915	23	na	bluesquare	bluesquare	yellowsquare	yellowsquare	FALSE
0.45	teco	MTS	12/02/2019	14:08:40:883	24	na	yellowsquare	yellowsquare	bluesquare	yellowsquare	TRUE
0.5	teco	MTS	12/02/2019	14:08:48:583	25	na	yellowsquare	yellowsquare	bluesquare	yellowsquare	TRUE
0.5	teco	MTS	12/02/2019	14:08:58:788	26	na	bluesquare	yellowsquare	bluesquare	yellowsquare	FALSE
0.5	teco	MTS	12/02/2019	14:09:06:714	27	na	yellowsquare	bluesquare	yellowsquare	yellowsquare	TRUE
0.55	teco	MTS	12/02/2019	14:09:15:760	28	na	yellowsquare	yellowsquare	bluesquare	yellowsquare	TRUE
0.5	teco	MTS	12/02/2019	14:09:25:350	29	na	bluesquare	bluesquare	yellowsquare	yellowsquare	FALSE
0.55	teco	MTS	12/02/2019	14:09:33:639	30	na	yellowsquare	yellowsquare	bluesquare	yellowsquare	TRUE
0.6	teco	MTS	12/02/2019	14:09:56:272	31	na	yellowsquare	yellowsquare	bluesquare	yellowsquare	TRUE
0.6	teco	MTS	12/02/2019	14:10:03:551	32	na	yellowsquare	yellowsquare	bluesquare	yellowsquare	TRUE
0.55	teco	MTS	12/02/2019	14:10:11:337	33	na	bluesquare	yellowsquare	bluesquare	yellowsquare	FALSE
0.5	teco	MTS	12/02/2019	14:10:19:592	34	na	bluesquare	yellowsquare	bluesquare	yellowsquare	FALSE
0.55	teco	MTS	12/02/2019	14:10:29:843	35	na	yellowsquare	yellowsquare	bluesquare	yellowsquare	TRUE
0.55	teco	MTS	12/02/2019	14:10:42:970	36	na	bluesquare	yellowsquare	bluesquare	yellowsquare	FALSE
0.55	teco	MTS	12/02/2019	14:10:54:797	37	na	bluesquare	yellowsquare	bluesquare	bluesquare	TRUE
0.6	teco	MTS	12/02/2019	14:11:33:599	38	na	yellowsquare	yellowsquare	bluesquare	yellowsquare	TRUE
0.6	teco	MTS	12/02/2019	14:11:42:283	39	na	bluesquare	bluesquare	yellowsquare	yellowsquare	FALSE
0.6	teco	MTS	12/02/2019	14:11:50:36	40	na	yellowsquare	bluesquare	yellowsquare	yellowsquare	TRUE
0.6	teco	MTS	12/02/2019	14:11:58:267	41	na	yellowsquare	yellowsquare	bluesquare	yellowsquare	TRUE
0.6	teco	MTS	12/02/2019	14:12:12:583	42	na	bluesquare	bluesquare	yellowsquare	yellowsquare	FALSE
0.6	teco	MTS	12/02/2019	14:12:21:455	43	na	bluesquare	yellowsquare	bluesquare	yellowsquare	FALSE
0.6	teco	MTS	12/02/2019	14:12:33:618	44	na	yellowsquare	bluesquare	yellowsquare	yellowsquare	TRUE
0.6	teco	MTS	12/02/2019	14:12:41:756	45	na	yellowsquare	bluesquare	yellowsquare	yellowsquare	TRUE
0.6	teco	MTS	12/02/2019	14:12:49:661	46	na	bluesquare	bluesquare	yellowsquare	yellowsquare	FALSE
0.6	teco	MTS	12/02/2019	14:12:57:998	47	na	yellowsquare	yellowsquare	bluesquare	yellowsquare	TRUE
0.55	teco	MTS	12/02/2019	14:13:04:169	48	na	bluesquare	yellowsquare	bluesquare	yellowsquare	FALSE
0.6	teco	MTS	12/02/2019	14:13:12:156	49	na	yellowsquare	bluesquare	yellowsquare	yellowsquare	TRUE
0.6	teco	MTS	12/02/2019	14:13:21:739	50	na	yellowsquare	bluesquare	yellowsquare	yellowsquare	TRUE
0.6	teco	MTS	12/02/2019	14:13:29:73	51	na	yellowsquare	bluesquare	yellowsquare	yellowsquare	TRUE
0.55	teco	MTS	12/02/2019	14:13:39:207	52	na	bluesquare	bluesquare	yellowsquare	yellowsquare	FALSE
0.6	teco	MTS	12/02/2019	14:13:47:472	53	na	yellowsquare	yellowsquare	bluesquare	yellowsquare	TRUE
0.65	teco	MTS	12/02/2019	14:13:53:940	54	na	yellowsquare	bluesquare	yellowsquare	yellowsquare	TRUE
0.6	teco	MTS	12/02/2019	14:14:01:408	55	na	bluesquare	bluesquare	yellowsquare	yellowsquare	FALSE
0.6	teco	MTS	12/02/2019	14:14:08:829	56	na	bluesquare	yellowsquare	bluesquare	yellowsquare	FALSE
0.55	teco	MTS	12/02/2019	14:14:16:826	57	na	bluesquare	bluesquare	yellowsquare	yellowsquare	FALSE
0.5	teco	MTS	12/02/2019	14:14:25:521	58	na	bluesquare	yellowsquare	bluesquare	yellowsquare	FALSE
0.55	teco	MTS	12/02/2019	14:14:33:461	59	na	yellowsquare	bluesquare	yellowsquare	yellowsquare	TRUE
0.55	teco	MTS	12/02/2019	14:14:45:437	60	na	yellowsquare	bluesquare	yellowsquare	yellowsquare	TRUE
0.55	teco	MTS	12/02/2019	14:17:12:169	1	na	bluesquare	yellowsquare	bluesquare	bluesquare	TRUE
0.6	teco	MTS	12/02/2019	14:17:35:754	2	na	yellowsquare	yellowsquare	bluesquare	yellowsquare	TRUE
0.6	teco	MTS	12/02/2019	14:17:51:356	3	na	bluesquare	bluesquare	yellowsquare	yellowsquare	FALSE
0.55	teco	MTS	12/02/2019	14:18:01:249	4	na	bluesquare	bluesquare	yellowsquare	yellowsquare	FALSE
0.55	teco	MTS	12/02/2019	14:18:20:717	5	na	bluesquare	bluesquare	yellowsquare	bluesquare	TRUE
0.6	teco	MTS	12/02/2019	14:18:28:88	6	na	yellowsquare	bluesquare	yellowsquare	yellowsquare	TRUE
0.6	teco	MTS	12/02/2019	14:18:35:436	7	na	yellowsquare	bluesquare	yellowsquare	yellowsquare	TRUE
0.6	teco	MTS	12/02/2019	14:18:50:737	8	na	bluesquare	bluesquare	yellowsquare	yellowsquare	FALSE
0.55	teco	MTS	12/02/2019	14:19:04:298	9	na	bluesquare	yellowsquare	bluesquare	yellowsquare	FALSE
0.5	teco	MTS	12/02/2019	14:19:16:257	10	na	bluesquare	bluesquare	yellowsquare	yellowsquare	FALSE
0.45	teco	MTS	12/02/2019	14:19:24:535	11	na	bluesquare	yellowsquare	bluesquare	yellowsquare	FALSE
0.5	teco	MTS	12/02/2019	14:19:34:877	12	na	yellowsquare	yellowsquare	bluesquare	yellowsquare	TRUE
0.45	teco	MTS	12/02/2019	14:20:03:356	13	na	bluesquare	yellowsquare	bluesquare	yellowsquare	FALSE
0.4	teco	MTS	12/02/2019	14:20:11:444	14	na	bluesquare	yellowsquare	bluesquare	yellowsquare	FALSE
0.4	teco	MTS	12/02/2019	14:20:19:432	15	na	bluesquare	yellowsquare	bluesquare	yellowsquare	FALSE
0.4	teco	MTS	12/02/2019	14:20:28:793	16	na	bluesquare	yellowsquare	bluesquare	yellowsquare	FALSE
0.4	teco	MTS	12/02/2019	14:20:38:517	17	na	bluesquare	yellowsquare	bluesquare	yellowsquare	FALSE
0.45	teco	MTS	12/02/2019	14:20:46:820	18	na	yellowsquare	bluesquare	yellowsquare	yellowsquare	TRUE
1	teco	MTS	13/02/2019	12:29:50:48	1	na	yellowsquare	yellowsquare	bluesquare	yellowsquare	TRUE
0.5	teco	MTS	13/02/2019	12:30:13:354	2	na	bluesquare	bluesquare	yellowsquare	yellowsquare	FALSE
0.5	teco	MTS	13/02/2019	12:30:21:396	3	na	yellowsquare	yellowsquare	None	yellowsquare	TRUE
0.333	teco	MTS	13/02/2019	12:30:32:537	4	na	bluesquare	yellowsquare	bluesquare	yellowsquare	FALSE
0.5	teco	MTS	13/02/2019	12:30:42:770	5	na	yellowsquare	yellowsquare	bluesquare	yellowsquare	TRUE
0.5	teco	MTS	13/02/2019	12:30:50:807	6	na	yellowsquare	yellowsquare	None	yellowsquare	TRUE
0.6	teco	MTS	13/02/2019	12:30:57:446	7	na	yellowsquare	yellowsquare	bluesquare	yellowsquare	TRUE
0.667	teco	MTS	13/02/2019	12:31:10:587	8	na	yellowsquare	bluesquare	yellowsquare	yellowsquare	TRUE
0.667	teco	MTS	13/02/2019	12:31:21:660	9	na	bluesquare	bluesquare	None	bluesquare	TRUE
0.714	teco	MTS	13/02/2019	12:31:30:78	10	na	yellowsquare	yellowsquare	bluesquare	yellowsquare	TRUE
0.75	teco	MTS	13/02/2019	12:31:40:566	11	na	yellowsquare	bluesquare	yellowsquare	yellowsquare	TRUE
0.75	teco	MTS	13/02/2019	12:32:00:371	12	na	yellowsquare	yellowsquare	None	yellowsquare	TRUE
0.667	teco	MTS	13/02/2019	12:32:06:706	13	na	bluesquare	bluesquare	yellowsquare	yellowsquare	FALSE
0.6	teco	MTS	13/02/2019	12:32:15:224	14	na	bluesquare	yellowsquare	bluesquare	yellowsquare	FALSE
0.6	teco	MTS	13/02/2019	12:32:23:529	15	na	yellowsquare	None	yellowsquare	yellowsquare	TRUE
0.545	teco	MTS	13/02/2019	12:32:31:271	16	na	bluesquare	bluesquare	yellowsquare	yellowsquare	FALSE
0.5	teco	MTS	13/02/2019	12:32:39:269	17	na	bluesquare	yellowsquare	bluesquare	yellowsquare	FALSE
0.5	teco	MTS	13/02/2019	12:32:46:840	18	na	yellowsquare	None	yellowsquare	yellowsquare	TRUE
0.538	teco	MTS	13/02/2019	12:32:53:3	19	na	yellowsquare	bluesquare	yellowsquare	yellowsquare	TRUE
0.571	teco	MTS	13/02/2019	12:32:59:720	20	na	yellowsquare	yellowsquare	bluesquare	yellowsquare	TRUE
0.571	teco	MTS	13/02/2019	12:33:10:921	21	na	yellowsquare	yellowsquare	None	yellowsquare	TRUE
0.533	teco	MTS	13/02/2019	12:33:23:467	22	na	bluesquare	yellowsquare	bluesquare	yellowsquare	FALSE
0.5	teco	MTS	13/02/2019	12:33:32:206	23	na	bluesquare	yellowsquare	bluesquare	yellowsquare	FALSE
0.5	teco	MTS	13/02/2019	12:33:41:721	24	na	bluesquare	None	bluesquare	bluesquare	TRUE
0.471	teco	MTS	13/02/2019	12:33:50:90	25	na	bluesquare	bluesquare	yellowsquare	yellowsquare	FALSE
0.5	teco	MTS	13/02/2019	12:33:58:0	26	na	yellowsquare	yellowsquare	bluesquare	yellowsquare	TRUE
0.5	teco	MTS	13/02/2019	12:34:07:413	27	na	yellowsquare	yellowsquare	None	yellowsquare	TRUE
0.474	teco	MTS	13/02/2019	12:34:19:766	28	na	bluesquare	yellowsquare	bluesquare	yellowsquare	FALSE
0.5	teco	MTS	13/02/2019	12:34:28:634	29	na	yellowsquare	bluesquare	yellowsquare	yellowsquare	TRUE
0.5	teco	MTS	13/02/2019	12:34:34:750	30	na	bluesquare	None	bluesquare	bluesquare	TRUE
0.5	teco	MTS	13/02/2019	12:34:42:563	31	na	yellowsquare	yellowsquare	bluesquare	yellowsquare	TRUE
0.5	teco	MTS	13/02/2019	12:34:48:612	32	na	bluesquare	bluesquare	yellowsquare	yellowsquare	FALSE
0.5	teco	MTS	13/02/2019	12:34:56:871	33	na	bluesquare	bluesquare	None	bluesquare	TRUE
0.55	teco	MTS	13/02/2019	12:35:05:866	34	na	bluesquare	bluesquare	yellowsquare	bluesquare	TRUE
0.55	teco	MTS	13/02/2019	12:35:13:225	35	na	yellowsquare	bluesquare	yellowsquare	yellowsquare	TRUE
0.55	teco	MTS	13/02/2019	12:35:23:129	36	na	bluesquare	None	bluesquare	bluesquare	TRUE
0.55	teco	MTS	13/02/2019	12:35:33:74	37	na	bluesquare	yellowsquare	bluesquare	bluesquare	TRUE
0.55	teco	MTS	13/02/2019	12:35:42:781	38	na	yellowsquare	bluesquare	yellowsquare	yellowsquare	TRUE
0.55	teco	MTS	13/02/2019	12:35:48:768	39	na	bluesquare	None	bluesquare	bluesquare	TRUE
0.55	teco	MTS	13/02/2019	12:35:57:581	40	na	yellowsquare	yellowsquare	bluesquare	yellowsquare	TRUE
0.55	teco	MTS	13/02/2019	12:36:08:517	41	na	bluesquare	bluesquare	yellowsquare	bluesquare	TRUE
0.55	teco	MTS	13/02/2019	12:36:16:265	42	na	yellowsquare	yellowsquare	None	yellowsquare	TRUE
0.6	teco	MTS	13/02/2019	12:36:25:815	43	na	yellowsquare	bluesquare	yellowsquare	yellowsquare	TRUE
0.65	teco	MTS	13/02/2019	12:36:54:562	44	na	yellowsquare	bluesquare	yellowsquare	yellowsquare	TRUE
0.65	teco	MTS	13/02/2019	12:37:02:474	45	na	yellowsquare	None	yellowsquare	yellowsquare	TRUE
0.7	teco	MTS	13/02/2019	12:37:08:590	46	na	yellowsquare	yellowsquare	bluesquare	yellowsquare	TRUE
0.75	teco	MTS	13/02/2019	12:37:18:827	47	na	bluesquare	bluesquare	yellowsquare	bluesquare	TRUE
0.75	teco	MTS	13/02/2019	12:37:25:478	48	na	yellowsquare	None	yellowsquare	yellowsquare	TRUE
0.75	teco	MTS	13/02/2019	12:37:34:350	49	na	bluesquare	yellowsquare	bluesquare	bluesquare	TRUE
0.75	teco	MTS	13/02/2019	12:37:50:496	50	na	bluesquare	yellowsquare	bluesquare	bluesquare	TRUE
0.75	teco	MTS	13/02/2019	12:37:57:77	51	na	yellowsquare	None	yellowsquare	yellowsquare	TRUE
0.8	teco	MTS	13/02/2019	12:38:11:525	52	na	bluesquare	bluesquare	yellowsquare	bluesquare	TRUE
0.8	teco	MTS	13/02/2019	12:38:16:476	53	na	bluesquare	yellowsquare	bluesquare	yellowsquare	FALSE
0.8	teco	MTS	13/02/2019	12:38:26:225	54	na	bluesquare	None	bluesquare	bluesquare	TRUE
0.85	teco	MTS	13/02/2019	12:38:31:873	55	na	yellowsquare	yellowsquare	bluesquare	yellowsquare	TRUE
0.85	teco	MTS	13/02/2019	12:38:44:636	56	na	bluesquare	yellowsquare	bluesquare	bluesquare	TRUE
0.85	teco	MTS	13/02/2019	12:38:53:278	57	na	yellowsquare	yellowsquare	None	yellowsquare	TRUE
0.9	teco	MTS	13/02/2019	12:39:08:175	58	na	yellowsquare	yellowsquare	bluesquare	yellowsquare	TRUE
0.9	teco	MTS	13/02/2019	12:39:21:279	59	na	yellowsquare	bluesquare	yellowsquare	yellowsquare	TRUE
0.9	teco	MTS	13/02/2019	12:39:29:656	60	na	bluesquare	bluesquare	None	bluesquare	TRUE
1	teco	MTS	13/02/2019	12:41:47:564	1	na	yellowsquare	bluesquare	yellowsquare	yellowsquare	TRUE
1	teco	MTS	13/02/2019	12:41:57:849	2	na	bluesquare	yellowsquare	bluesquare	bluesquare	TRUE
1	teco	MTS	13/02/2019	12:42:02:887	3	na	yellowsquare	None	yellowsquare	yellowsquare	TRUE
1	teco	MTS	13/02/2019	12:42:12:155	4	na	bluesquare	bluesquare	yellowsquare	bluesquare	TRUE
1	teco	MTS	13/02/2019	12:42:17:766	5	na	yellowsquare	yellowsquare	bluesquare	yellowsquare	TRUE
1	teco	MTS	13/02/2019	12:42:22:728	6	na	bluesquare	None	bluesquare	bluesquare	TRUE
1	teco	MTS	13/02/2019	12:42:29:430	7	na	yellowsquare	bluesquare	yellowsquare	yellowsquare	TRUE
0.833	teco	MTS	13/02/2019	12:42:41:356	8	na	bluesquare	bluesquare	yellowsquare	yellowsquare	FALSE
0.833	teco	MTS	13/02/2019	12:42:49:71	9	na	bluesquare	None	bluesquare	bluesquare	TRUE
0.857	teco	MTS	13/02/2019	12:43:01:721	10	na	bluesquare	bluesquare	yellowsquare	bluesquare	TRUE
0.875	teco	MTS	13/02/2019	12:43:09:706	11	na	yellowsquare	bluesquare	yellowsquare	yellowsquare	TRUE
0.875	teco	MTS	13/02/2019	12:43:14:830	12	na	yellowsquare	None	yellowsquare	yellowsquare	TRUE
0.778	teco	MTS	13/02/2019	12:43:27:995	13	na	bluesquare	bluesquare	yellowsquare	yellowsquare	FALSE
0.8	teco	MTS	13/02/2019	12:43:36:102	14	na	yellowsquare	yellowsquare	bluesquare	yellowsquare	TRUE
0.8	teco	MTS	13/02/2019	12:43:42:458	15	na	yellowsquare	None	yellowsquare	yellowsquare	TRUE
0.818	teco	MTS	13/02/2019	12:43:49:90	16	na	yellowsquare	bluesquare	yellowsquare	yellowsquare	TRUE
0.75	teco	MTS	13/02/2019	12:43:55:682	17	na	bluesquare	yellowsquare	bluesquare	yellowsquare	FALSE
0.75	teco	MTS	13/02/2019	12:44:14:844	18	na	yellowsquare	None	yellowsquare	yellowsquare	TRUE
0.769	teco	MTS	13/02/2019	12:44:22:581	19	na	yellowsquare	bluesquare	yellowsquare	yellowsquare	TRUE
0.714	teco	MTS	13/02/2019	12:44:30:282	20	na	bluesquare	bluesquare	yellowsquare	yellowsquare	FALSE
0.714	teco	MTS	13/02/2019	12:44:37:883	21	na	bluesquare	None	bluesquare	bluesquare	TRUE
0.733	teco	MTS	13/02/2019	12:44:43:878	22	na	yellowsquare	bluesquare	yellowsquare	yellowsquare	TRUE
0.75	teco	MTS	13/02/2019	12:44:52:649	23	na	bluesquare	yellowsquare	bluesquare	bluesquare	TRUE
0.75	teco	MTS	13/02/2019	12:44:57:429	24	na	bluesquare	bluesquare	None	bluesquare	TRUE
0.765	teco	MTS	13/02/2019	12:45:06:510	25	na	bluesquare	bluesquare	yellowsquare	bluesquare	TRUE
0.778	teco	MTS	13/02/2019	12:45:22:870	26	na	bluesquare	yellowsquare	bluesquare	bluesquare	TRUE
0.778	teco	MTS	13/02/2019	12:45:30:315	27	na	bluesquare	bluesquare	None	bluesquare	TRUE
0.789	teco	MTS	13/02/2019	12:45:35:552	28	na	yellowsquare	bluesquare	yellowsquare	yellowsquare	TRUE
0.8	teco	MTS	13/02/2019	12:45:40:88	29	na	yellowsquare	bluesquare	yellowsquare	yellowsquare	TRUE
0.8	teco	MTS	13/02/2019	12:45:46:50	30	na	bluesquare	bluesquare	None	bluesquare	TRUE
0.8	teco	MTS	13/02/2019	12:45:52:208	31	na	yellowsquare	bluesquare	yellowsquare	yellowsquare	TRUE
0.8	teco	MTS	13/02/2019	12:45:59:242	32	na	bluesquare	yellowsquare	bluesquare	bluesquare	TRUE
0.8	teco	MTS	13/02/2019	12:46:05:725	33	na	yellowsquare	yellowsquare	None	yellowsquare	TRUE
0.8	teco	MTS	13/02/2019	12:46:14:522	34	na	yellowsquare	yellowsquare	bluesquare	yellowsquare	TRUE
0.8	teco	MTS	13/02/2019	12:46:20:219	35	na	yellowsquare	yellowsquare	bluesquare	yellowsquare	TRUE
0.8	teco	MTS	13/02/2019	12:46:25:156	36	na	bluesquare	bluesquare	None	bluesquare	TRUE
0.8	teco	MTS	13/02/2019	12:46:36:534	37	na	bluesquare	bluesquare	yellowsquare	bluesquare	TRUE
0.85	teco	MTS	13/02/2019	12:46:44:786	38	na	yellowsquare	bluesquare	yellowsquare	yellowsquare	TRUE
0.85	teco	MTS	13/02/2019	12:46:50:42	39	na	bluesquare	None	bluesquare	bluesquare	TRUE
0.85	teco	MTS	13/02/2019	12:46:55:705	40	na	yellowsquare	yellowsquare	bluesquare	yellowsquare	TRUE
0.85	teco	MTS	13/02/2019	12:47:00:875	41	na	yellowsquare	bluesquare	yellowsquare	yellowsquare	TRUE
0.85	teco	MTS	13/02/2019	12:47:07:482	42	na	bluesquare	bluesquare	None	bluesquare	TRUE
0.9	teco	MTS	13/02/2019	12:47:26:762	43	na	yellowsquare	yellowsquare	bluesquare	yellowsquare	TRUE
0.9	teco	MTS	13/02/2019	12:47:38:267	44	na	yellowsquare	yellowsquare	bluesquare	yellowsquare	TRUE
0.9	teco	MTS	13/02/2019	12:47:43:613	45	na	yellowsquare	None	yellowsquare	yellowsquare	TRUE
0.9	teco	MTS	13/02/2019	12:47:57:899	46	na	bluesquare	bluesquare	yellowsquare	bluesquare	TRUE
0.95	teco	MTS	13/02/2019	12:48:04:53	47	na	yellowsquare	yellowsquare	bluesquare	yellowsquare	TRUE
0.95	teco	MTS	13/02/2019	12:48:09:789	48	na	yellowsquare	yellowsquare	None	yellowsquare	TRUE
0.95	teco	MTS	13/02/2019	12:48:16:885	49	na	yellowsquare	yellowsquare	bluesquare	yellowsquare	TRUE
1	teco	MTS	13/02/2019	12:48:23:333	50	na	bluesquare	yellowsquare	bluesquare	bluesquare	TRUE
1	teco	MTS	13/02/2019	12:48:29:399	51	na	bluesquare	None	bluesquare	bluesquare	TRUE
1	teco	MTS	13/02/2019	12:48:36:371	52	na	bluesquare	yellowsquare	bluesquare	bluesquare	TRUE
1	teco	MTS	13/02/2019	12:48:42:570	53	na	yellowsquare	yellowsquare	bluesquare	yellowsquare	TRUE
1	teco	MTS	13/02/2019	12:48:49:263	54	na	bluesquare	bluesquare	None	bluesquare	TRUE
1	teco	MTS	13/02/2019	12:48:59:774	55	na	yellowsquare	bluesquare	yellowsquare	yellowsquare	TRUE
1	teco	MTS	13/02/2019	12:49:07:122	56	na	bluesquare	bluesquare	yellowsquare	bluesquare	TRUE
