# Supplementary material for: A test of memory for stimulus sequences in great apes
Source: PLoS One. 2023 Sep 6;18(9):e0290546. doi: 10.1371/journal.pone.0290546 (PMC10482264; doi:10.1371/journal.pone.0290546)
Supplement: S1 Dataset — This file contains data from all included tests and an explanatory readme-file. (ZIP) [file pone.0290546.s002.zip › Bonobo_human_data/03-DMTS_kanzi.csv]

freq_correct	subject	experiment	date	timestamp	trial	delay	sample	left_item	right_item	response	is_correct
1	kanzi	DMTS	11/02/2019	11:21:28:177	1	0	bluesquare	yellowsquare	bluesquare	bluesquare	TRUE
1	kanzi	DMTS	11/02/2019	11:21:39:745	2	5000	yellowsquare	yellowsquare	bluesquare	yellowsquare	TRUE
1	kanzi	DMTS	11/02/2019	11:21:45:732	3	0	bluesquare	yellowsquare	bluesquare	bluesquare	TRUE
1	kanzi	DMTS	11/02/2019	11:22:24:195	1	0	bluesquare	bluesquare	yellowsquare	bluesquare	TRUE
0.5	kanzi	DMTS	11/02/2019	11:22:35:336	2	5000	yellowsquare	yellowsquare	bluesquare	bluesquare	FALSE
0.75	kanzi	DMTS	11/02/2019	11:22:45:111	3	0	yellowsquare	bluesquare	yellowsquare	bluesquare	FALSE
0.333	kanzi	DMTS	11/02/2019	11:23:00:567	4	5000	yellowsquare	bluesquare	yellowsquare	bluesquare	FALSE
0.8	kanzi	DMTS	11/02/2019	11:23:09:482	5	0	bluesquare	bluesquare	yellowsquare	bluesquare	TRUE
0.5	kanzi	DMTS	11/02/2019	11:23:19:972	6	5000	bluesquare	yellowsquare	bluesquare	bluesquare	TRUE
0.833	kanzi	DMTS	11/02/2019	11:23:25:848	7	0	yellowsquare	yellowsquare	bluesquare	yellowsquare	TRUE
0.6	kanzi	DMTS	11/02/2019	11:23:38:38	8	5000	yellowsquare	yellowsquare	bluesquare	yellowsquare	TRUE
0.667	kanzi	DMTS	11/02/2019	11:24:43:88	10	5000	bluesquare	yellowsquare	bluesquare	bluesquare	TRUE
0.857	kanzi	DMTS	11/02/2019	11:24:48:191	11	0	bluesquare	yellowsquare	bluesquare	bluesquare	TRUE
0.571	kanzi	DMTS	11/02/2019	11:24:59:372	12	5000	bluesquare	yellowsquare	bluesquare	yellowsquare	FALSE
0.875	kanzi	DMTS	11/02/2019	11:25:08:277	13	0	yellowsquare	bluesquare	yellowsquare	yellowsquare	TRUE
0.625	kanzi	DMTS	11/02/2019	11:25:18:684	14	5000	yellowsquare	yellowsquare	bluesquare	yellowsquare	TRUE
0.889	kanzi	DMTS	11/02/2019	11:25:24:376	15	0	yellowsquare	yellowsquare	bluesquare	yellowsquare	TRUE
0.667	kanzi	DMTS	11/02/2019	11:25:35:271	16	5000	bluesquare	yellowsquare	bluesquare	bluesquare	TRUE
0.8	kanzi	DMTS	11/02/2019	11:25:41:899	17	0	yellowsquare	bluesquare	yellowsquare	bluesquare	FALSE
0.7	kanzi	DMTS	11/02/2019	11:25:56:456	18	5000	bluesquare	yellowsquare	bluesquare	bluesquare	TRUE
0.818	kanzi	DMTS	11/02/2019	11:26:02:49	19	0	bluesquare	bluesquare	yellowsquare	bluesquare	TRUE
0.636	kanzi	DMTS	11/02/2019	11:26:13:809	20	5000	yellowsquare	yellowsquare	bluesquare	bluesquare	FALSE
0.833	kanzi	DMTS	11/02/2019	11:26:23:102	21	0	bluesquare	bluesquare	yellowsquare	bluesquare	TRUE
0.667	kanzi	DMTS	11/02/2019	11:26:33:418	22	5000	yellowsquare	yellowsquare	bluesquare	yellowsquare	TRUE
0.846	kanzi	DMTS	11/02/2019	11:26:40:108	23	0	yellowsquare	yellowsquare	bluesquare	yellowsquare	TRUE
0.692	kanzi	DMTS	11/02/2019	11:26:50:404	24	5000	bluesquare	bluesquare	yellowsquare	bluesquare	TRUE
0.786	kanzi	DMTS	11/02/2019	11:26:57:156	25	0	yellowsquare	bluesquare	yellowsquare	bluesquare	FALSE
0.714	kanzi	DMTS	11/02/2019	11:27:12:559	26	5000	yellowsquare	bluesquare	yellowsquare	yellowsquare	TRUE
0.8	kanzi	DMTS	11/02/2019	11:27:17:467	27	0	yellowsquare	yellowsquare	bluesquare	yellowsquare	TRUE
0.733	kanzi	DMTS	11/02/2019	11:27:27:657	28	5000	yellowsquare	yellowsquare	bluesquare	yellowsquare	TRUE
0.75	kanzi	DMTS	11/02/2019	11:27:34:387	29	0	yellowsquare	bluesquare	yellowsquare	bluesquare	FALSE
0.688	kanzi	DMTS	11/02/2019	11:27:48:396	30	5000	yellowsquare	yellowsquare	bluesquare	bluesquare	FALSE
0.706	kanzi	DMTS	11/02/2019	11:27:57:283	31	0	yellowsquare	bluesquare	yellowsquare	bluesquare	FALSE
0.706	kanzi	DMTS	11/02/2019	11:28:12:25	32	5000	yellowsquare	bluesquare	yellowsquare	yellowsquare	TRUE
0.667	kanzi	DMTS	11/02/2019	11:28:17:812	33	0	yellowsquare	yellowsquare	bluesquare	bluesquare	FALSE
0.667	kanzi	DMTS	11/02/2019	11:28:32:166	34	5000	bluesquare	yellowsquare	bluesquare	yellowsquare	FALSE
0.684	kanzi	DMTS	11/02/2019	11:28:41:68	35	0	bluesquare	yellowsquare	bluesquare	bluesquare	TRUE
0.684	kanzi	DMTS	11/02/2019	11:28:55:631	36	5000	bluesquare	yellowsquare	bluesquare	bluesquare	TRUE
0.7	kanzi	DMTS	11/02/2019	11:29:01:2	37	0	bluesquare	bluesquare	yellowsquare	bluesquare	TRUE
0.7	kanzi	DMTS	11/02/2019	11:29:11:333	38	5000	yellowsquare	yellowsquare	bluesquare	yellowsquare	TRUE
0.714	kanzi	DMTS	11/02/2019	11:29:16:735	39	0	bluesquare	bluesquare	yellowsquare	bluesquare	TRUE
0.714	kanzi	DMTS	11/02/2019	11:29:28:188	40	5000	yellowsquare	yellowsquare	bluesquare	yellowsquare	TRUE
0.727	kanzi	DMTS	11/02/2019	11:29:34:148	41	0	yellowsquare	bluesquare	yellowsquare	yellowsquare	TRUE
0.727	kanzi	DMTS	11/02/2019	11:29:44:671	42	5000	bluesquare	bluesquare	yellowsquare	bluesquare	TRUE
0.696	kanzi	DMTS	11/02/2019	11:29:50:757	43	0	yellowsquare	bluesquare	yellowsquare	bluesquare	FALSE
0.739	kanzi	DMTS	11/02/2019	11:30:04:700	44	5000	bluesquare	yellowsquare	bluesquare	bluesquare	TRUE
0.708	kanzi	DMTS	11/02/2019	11:30:10:73	45	0	bluesquare	bluesquare	yellowsquare	bluesquare	TRUE
0.708	kanzi	DMTS	11/02/2019	11:30:20:116	46	5000	bluesquare	bluesquare	yellowsquare	yellowsquare	FALSE
0.72	kanzi	DMTS	11/02/2019	11:30:29:185	47	0	yellowsquare	yellowsquare	bluesquare	yellowsquare	TRUE
0.72	kanzi	DMTS	11/02/2019	11:30:39:447	48	5000	bluesquare	bluesquare	yellowsquare	bluesquare	TRUE
0.731	kanzi	DMTS	11/02/2019	11:30:44:686	49	0	bluesquare	yellowsquare	bluesquare	bluesquare	TRUE
0.731	kanzi	DMTS	11/02/2019	11:30:56:899	50	5000	bluesquare	yellowsquare	bluesquare	bluesquare	TRUE
0.741	kanzi	DMTS	11/02/2019	11:31:02:607	51	0	bluesquare	bluesquare	yellowsquare	bluesquare	TRUE
0.741	kanzi	DMTS	11/02/2019	11:31:12:715	52	5000	bluesquare	bluesquare	yellowsquare	bluesquare	TRUE
0.75	kanzi	DMTS	11/02/2019	11:31:18:178	53	0	bluesquare	yellowsquare	bluesquare	bluesquare	TRUE
0.714	kanzi	DMTS	11/02/2019	11:31:30:412	54	5000	yellowsquare	bluesquare	yellowsquare	bluesquare	FALSE
0.759	kanzi	DMTS	11/02/2019	11:31:39:293	55	0	bluesquare	bluesquare	yellowsquare	bluesquare	TRUE
0.69	kanzi	DMTS	11/02/2019	11:31:49:635	56	5000	yellowsquare	yellowsquare	bluesquare	bluesquare	FALSE
0.733	kanzi	DMTS	11/02/2019	11:31:58:420	57	0	yellowsquare	bluesquare	yellowsquare	bluesquare	FALSE
0.667	kanzi	DMTS	11/02/2019	11:32:12:429	58	5000	yellowsquare	yellowsquare	bluesquare	bluesquare	FALSE
0.742	kanzi	DMTS	11/02/2019	11:32:23:175	59	0	bluesquare	bluesquare	yellowsquare	bluesquare	TRUE
0.645	kanzi	DMTS	11/02/2019	11:32:35:478	60	5000	yellowsquare	bluesquare	yellowsquare	bluesquare	FALSE
0.75	kanzi	DMTS	11/02/2019	11:34:54:232	1	0	bluesquare	bluesquare	yellowsquare	bluesquare	TRUE
0.625	kanzi	DMTS	11/02/2019	11:35:05:13	2	5000	yellowsquare	yellowsquare	bluesquare	bluesquare	FALSE
0.758	kanzi	DMTS	11/02/2019	11:35:13:975	3	0	bluesquare	bluesquare	yellowsquare	bluesquare	TRUE
0.636	kanzi	DMTS	11/02/2019	11:35:25:916	4	5000	bluesquare	bluesquare	yellowsquare	bluesquare	TRUE
0.765	kanzi	DMTS	11/02/2019	11:35:31:614	5	0	bluesquare	yellowsquare	bluesquare	bluesquare	TRUE
0.647	kanzi	DMTS	11/02/2019	11:35:43:282	6	5000	bluesquare	bluesquare	yellowsquare	bluesquare	TRUE
0.771	kanzi	DMTS	11/02/2019	11:35:49:21	7	0	bluesquare	bluesquare	yellowsquare	bluesquare	TRUE
0.629	kanzi	DMTS	11/02/2019	11:36:00:186	8	5000	bluesquare	yellowsquare	bluesquare	yellowsquare	FALSE
0.778	kanzi	DMTS	11/02/2019	11:36:09:312	9	0	yellowsquare	bluesquare	yellowsquare	yellowsquare	TRUE
0.611	kanzi	DMTS	11/02/2019	11:36:20:180	10	5000	bluesquare	yellowsquare	bluesquare	yellowsquare	FALSE
0.757	kanzi	DMTS	11/02/2019	11:36:29:347	11	0	yellowsquare	yellowsquare	bluesquare	bluesquare	FALSE
0.622	kanzi	DMTS	11/02/2019	11:36:43:412	12	5000	bluesquare	bluesquare	yellowsquare	bluesquare	TRUE
0.763	kanzi	DMTS	11/02/2019	11:36:49:539	13	0	bluesquare	bluesquare	yellowsquare	bluesquare	TRUE
0.605	kanzi	DMTS	11/02/2019	11:37:01:716	14	5000	yellowsquare	bluesquare	yellowsquare	bluesquare	FALSE
0.769	kanzi	DMTS	11/02/2019	11:37:10:804	15	0	bluesquare	yellowsquare	bluesquare	bluesquare	TRUE
0.615	kanzi	DMTS	11/02/2019	11:37:22:71	16	5000	bluesquare	yellowsquare	bluesquare	bluesquare	TRUE
0.775	kanzi	DMTS	11/02/2019	11:37:28:31	17	0	yellowsquare	bluesquare	yellowsquare	yellowsquare	TRUE
0.6	kanzi	DMTS	11/02/2019	11:37:39:46	18	5000	bluesquare	yellowsquare	bluesquare	yellowsquare	FALSE
0.78	kanzi	DMTS	11/02/2019	11:37:48:122	19	0	bluesquare	yellowsquare	bluesquare	bluesquare	TRUE
0.585	kanzi	DMTS	11/02/2019	11:38:00:24	20	5000	yellowsquare	bluesquare	yellowsquare	bluesquare	FALSE
0.786	kanzi	DMTS	11/02/2019	11:38:08:929	21	0	bluesquare	yellowsquare	bluesquare	bluesquare	TRUE
0.595	kanzi	DMTS	11/02/2019	11:38:20:127	22	5000	bluesquare	yellowsquare	bluesquare	bluesquare	TRUE
0.791	kanzi	DMTS	11/02/2019	11:38:26:138	23	0	bluesquare	yellowsquare	bluesquare	bluesquare	TRUE
0.605	kanzi	DMTS	11/02/2019	11:38:36:56	24	5000	yellowsquare	bluesquare	yellowsquare	yellowsquare	TRUE
0.795	kanzi	DMTS	11/02/2019	11:38:41:551	25	0	bluesquare	bluesquare	yellowsquare	bluesquare	TRUE
0.591	kanzi	DMTS	11/02/2019	11:38:52:120	26	5000	yellowsquare	bluesquare	yellowsquare	bluesquare	FALSE
0.8	kanzi	DMTS	11/02/2019	11:39:01:413	27	0	yellowsquare	bluesquare	yellowsquare	yellowsquare	TRUE
0.6	kanzi	DMTS	11/02/2019	11:39:13:37	28	5000	yellowsquare	bluesquare	yellowsquare	yellowsquare	TRUE
0.804	kanzi	DMTS	11/02/2019	11:39:18:649	29	0	yellowsquare	bluesquare	yellowsquare	yellowsquare	TRUE
0.609	kanzi	DMTS	11/02/2019	11:39:31:266	30	5000	bluesquare	yellowsquare	bluesquare	bluesquare	TRUE
0.809	kanzi	DMTS	11/02/2019	11:39:36:854	31	0	bluesquare	bluesquare	yellowsquare	bluesquare	TRUE
0.596	kanzi	DMTS	11/02/2019	11:39:47:265	32	5000	bluesquare	bluesquare	yellowsquare	yellowsquare	FALSE
0.792	kanzi	DMTS	11/02/2019	11:39:56:392	33	0	yellowsquare	yellowsquare	bluesquare	bluesquare	FALSE
0.583	kanzi	DMTS	11/02/2019	11:40:10:424	34	5000	yellowsquare	bluesquare	yellowsquare	bluesquare	FALSE
0.796	kanzi	DMTS	11/02/2019	11:40:19:334	35	0	bluesquare	bluesquare	yellowsquare	bluesquare	TRUE
0.571	kanzi	DMTS	11/02/2019	11:40:31:111	36	5000	yellowsquare	bluesquare	yellowsquare	bluesquare	FALSE
0.8	kanzi	DMTS	11/02/2019	11:40:39:830	37	0	bluesquare	yellowsquare	bluesquare	bluesquare	TRUE
0.58	kanzi	DMTS	11/02/2019	11:40:51:517	38	5000	yellowsquare	bluesquare	yellowsquare	yellowsquare	TRUE
0.784	kanzi	DMTS	11/02/2019	11:40:59:71	39	0	yellowsquare	yellowsquare	bluesquare	bluesquare	FALSE
0.569	kanzi	DMTS	11/02/2019	11:41:13:735	40	5000	bluesquare	yellowsquare	bluesquare	yellowsquare	FALSE
0.788	kanzi	DMTS	11/02/2019	11:41:22:732	41	0	bluesquare	yellowsquare	bluesquare	bluesquare	TRUE
0.558	kanzi	DMTS	11/02/2019	11:41:34:652	42	5000	yellowsquare	yellowsquare	bluesquare	bluesquare	FALSE
0.774	kanzi	DMTS	11/02/2019	11:41:43:780	43	0	yellowsquare	bluesquare	yellowsquare	bluesquare	FALSE
0.547	kanzi	DMTS	11/02/2019	11:41:57:699	44	5000	yellowsquare	yellowsquare	bluesquare	bluesquare	FALSE
0.759	kanzi	DMTS	11/02/2019	11:42:06:805	45	0	bluesquare	yellowsquare	bluesquare	yellowsquare	FALSE
0.556	kanzi	DMTS	11/02/2019	11:42:21:89	46	5000	bluesquare	bluesquare	yellowsquare	bluesquare	TRUE
0.764	kanzi	DMTS	11/02/2019	11:42:27:672	47	0	bluesquare	yellowsquare	bluesquare	bluesquare	TRUE
0.564	kanzi	DMTS	11/02/2019	11:42:38:681	48	5000	bluesquare	yellowsquare	bluesquare	bluesquare	TRUE
0.768	kanzi	DMTS	11/02/2019	11:42:44:962	49	0	yellowsquare	yellowsquare	bluesquare	yellowsquare	TRUE
0.571	kanzi	DMTS	11/02/2019	11:42:56:918	50	5000	bluesquare	bluesquare	yellowsquare	bluesquare	TRUE
0.772	kanzi	DMTS	11/02/2019	11:43:03:153	51	0	bluesquare	bluesquare	yellowsquare	bluesquare	TRUE
0.579	kanzi	DMTS	11/02/2019	11:43:13:644	52	5000	yellowsquare	bluesquare	yellowsquare	yellowsquare	TRUE
0.759	kanzi	DMTS	11/02/2019	11:43:19:314	53	0	yellowsquare	bluesquare	yellowsquare	bluesquare	FALSE
0.586	kanzi	DMTS	11/02/2019	11:43:33:327	54	5000	bluesquare	yellowsquare	bluesquare	bluesquare	TRUE
0.763	kanzi	DMTS	11/02/2019	11:43:40:129	55	0	bluesquare	bluesquare	yellowsquare	bluesquare	TRUE
0.576	kanzi	DMTS	11/02/2019	11:43:51:349	56	5000	yellowsquare	yellowsquare	bluesquare	bluesquare	FALSE
0.767	kanzi	DMTS	11/02/2019	11:44:00:415	57	0	yellowsquare	yellowsquare	bluesquare	yellowsquare	TRUE
0.583	kanzi	DMTS	11/02/2019	11:44:11:415	58	5000	bluesquare	yellowsquare	bluesquare	bluesquare	TRUE
0.77	kanzi	DMTS	11/02/2019	11:44:21:9	59	0	bluesquare	bluesquare	yellowsquare	bluesquare	TRUE
0.574	kanzi	DMTS	11/02/2019	11:44:31:779	60	5000	yellowsquare	yellowsquare	bluesquare	bluesquare	FALSE
0.758	kanzi	DMTS	11/02/2019	11:46:50:926	1	0	yellowsquare	yellowsquare	bluesquare	bluesquare	FALSE
0.581	kanzi	DMTS	11/02/2019	11:47:04:896	2	5000	bluesquare	yellowsquare	bluesquare	bluesquare	TRUE
0.762	kanzi	DMTS	11/02/2019	11:47:18:447	3	0	yellowsquare	yellowsquare	bluesquare	yellowsquare	TRUE
0.587	kanzi	DMTS	11/02/2019	11:47:30:597	4	5000	yellowsquare	bluesquare	yellowsquare	yellowsquare	TRUE
0.75	kanzi	DMTS	11/02/2019	11:47:38:876	5	0	bluesquare	yellowsquare	bluesquare	yellowsquare	FALSE
0.594	kanzi	DMTS	11/02/2019	11:48:05:119	6	5000	yellowsquare	bluesquare	yellowsquare	yellowsquare	TRUE
0.754	kanzi	DMTS	11/02/2019	11:48:11:413	7	0	yellowsquare	yellowsquare	bluesquare	yellowsquare	TRUE
0.6	kanzi	DMTS	11/02/2019	11:48:21:618	8	5000	yellowsquare	bluesquare	yellowsquare	yellowsquare	TRUE
0.758	kanzi	DMTS	11/02/2019	11:48:28:565	9	0	bluesquare	yellowsquare	bluesquare	bluesquare	TRUE
0.591	kanzi	DMTS	11/02/2019	11:48:43:255	10	5000	yellowsquare	bluesquare	yellowsquare	bluesquare	FALSE
0.746	kanzi	DMTS	11/02/2019	11:48:52:255	11	0	yellowsquare	yellowsquare	bluesquare	bluesquare	FALSE
0.597	kanzi	DMTS	11/02/2019	11:49:06:508	12	5000	yellowsquare	yellowsquare	bluesquare	yellowsquare	TRUE
0.75	kanzi	DMTS	11/02/2019	11:49:13:888	13	0	bluesquare	bluesquare	yellowsquare	bluesquare	TRUE
0.603	kanzi	DMTS	11/02/2019	11:49:29:595	14	5000	yellowsquare	bluesquare	yellowsquare	yellowsquare	TRUE
0.754	kanzi	DMTS	11/02/2019	11:49:37:809	15	0	yellowsquare	bluesquare	yellowsquare	yellowsquare	TRUE
0.594	kanzi	DMTS	11/02/2019	11:49:51:473	16	5000	bluesquare	bluesquare	yellowsquare	yellowsquare	FALSE
0.743	kanzi	DMTS	11/02/2019	11:50:01:491	17	0	yellowsquare	bluesquare	yellowsquare	bluesquare	FALSE
0.6	kanzi	DMTS	11/02/2019	11:50:15:440	18	5000	bluesquare	yellowsquare	bluesquare	bluesquare	TRUE
0.732	kanzi	DMTS	11/02/2019	11:50:35:959	19	0	yellowsquare	yellowsquare	bluesquare	bluesquare	FALSE
0.606	kanzi	DMTS	11/02/2019	11:51:11:607	20	5000	bluesquare	yellowsquare	bluesquare	bluesquare	TRUE
0.722	kanzi	DMTS	11/02/2019	11:51:17:111	21	0	yellowsquare	bluesquare	yellowsquare	bluesquare	FALSE
0.611	kanzi	DMTS	11/02/2019	11:51:31:306	22	5000	bluesquare	bluesquare	yellowsquare	bluesquare	TRUE
0.712	kanzi	DMTS	11/02/2019	11:51:37:226	23	0	yellowsquare	bluesquare	yellowsquare	bluesquare	FALSE
0.603	kanzi	DMTS	11/02/2019	11:51:51:459	24	5000	yellowsquare	yellowsquare	bluesquare	bluesquare	FALSE
0.716	kanzi	DMTS	11/02/2019	11:52:00:504	25	0	bluesquare	bluesquare	yellowsquare	bluesquare	TRUE
0.608	kanzi	DMTS	11/02/2019	11:52:12:195	26	5000	bluesquare	yellowsquare	bluesquare	bluesquare	TRUE
0.72	kanzi	DMTS	11/02/2019	11:52:19:210	27	0	bluesquare	bluesquare	yellowsquare	bluesquare	TRUE
0.613	kanzi	DMTS	11/02/2019	11:52:30:145	28	5000	bluesquare	yellowsquare	bluesquare	bluesquare	TRUE
0.724	kanzi	DMTS	11/02/2019	11:52:36:703	29	0	yellowsquare	yellowsquare	bluesquare	yellowsquare	TRUE
0.605	kanzi	DMTS	11/02/2019	11:52:47:559	30	5000	yellowsquare	yellowsquare	bluesquare	bluesquare	FALSE
0.727	kanzi	DMTS	11/02/2019	11:52:56:502	31	0	bluesquare	bluesquare	yellowsquare	bluesquare	TRUE
0.731	kanzi	DMTS	11/02/2019	12:45:08:126	1	0	yellowsquare	bluesquare	yellowsquare	yellowsquare	TRUE
0.61	kanzi	DMTS	11/02/2019	12:45:19:216	2	5000	bluesquare	bluesquare	yellowsquare	bluesquare	TRUE
0.734	kanzi	DMTS	11/02/2019	12:45:26:669	3	0	bluesquare	yellowsquare	bluesquare	bluesquare	TRUE
0.615	kanzi	DMTS	11/02/2019	12:45:38:919	4	5000	yellowsquare	yellowsquare	bluesquare	yellowsquare	TRUE
0.738	kanzi	DMTS	11/02/2019	12:45:45:229	5	0	bluesquare	bluesquare	yellowsquare	bluesquare	TRUE
0.608	kanzi	DMTS	11/02/2019	12:45:57:566	6	5000	yellowsquare	yellowsquare	bluesquare	bluesquare	FALSE
0.728	kanzi	DMTS	11/02/2019	12:46:06:968	7	0	yellowsquare	bluesquare	yellowsquare	bluesquare	FALSE
0.613	kanzi	DMTS	11/02/2019	12:46:21:388	8	5000	bluesquare	bluesquare	yellowsquare	bluesquare	TRUE
0.72	kanzi	DMTS	11/02/2019	12:46:27:987	9	0	yellowsquare	yellowsquare	bluesquare	bluesquare	FALSE
0.617	kanzi	DMTS	11/02/2019	12:46:41:418	10	5000	yellowsquare	bluesquare	yellowsquare	yellowsquare	TRUE
0.723	kanzi	DMTS	11/02/2019	12:46:50:218	11	0	bluesquare	bluesquare	yellowsquare	bluesquare	TRUE
0.61	kanzi	DMTS	11/02/2019	12:47:01:49	12	5000	yellowsquare	bluesquare	yellowsquare	bluesquare	FALSE
0.726	kanzi	DMTS	11/02/2019	12:47:09:954	13	0	bluesquare	yellowsquare	bluesquare	bluesquare	TRUE
0.614	kanzi	DMTS	11/02/2019	12:47:22:5	14	5000	bluesquare	bluesquare	yellowsquare	bluesquare	TRUE
0.729	kanzi	DMTS	11/02/2019	12:47:27:769	15	0	yellowsquare	bluesquare	yellowsquare	yellowsquare	TRUE
0.607	kanzi	DMTS	11/02/2019	12:47:38:233	16	5000	yellowsquare	bluesquare	yellowsquare	bluesquare	FALSE
0.733	kanzi	DMTS	11/02/2019	12:47:47:76	17	0	bluesquare	yellowsquare	bluesquare	bluesquare	TRUE
0.6	kanzi	DMTS	11/02/2019	12:48:02:647	18	5000	yellowsquare	bluesquare	yellowsquare	bluesquare	FALSE
0.736	kanzi	DMTS	11/02/2019	12:48:12:531	19	0	bluesquare	yellowsquare	bluesquare	bluesquare	TRUE
0.605	kanzi	DMTS	11/02/2019	12:48:54:954	20	5000	bluesquare	yellowsquare	bluesquare	bluesquare	TRUE
0.739	kanzi	DMTS	11/02/2019	12:49:04:461	21	0	yellowsquare	yellowsquare	bluesquare	yellowsquare	TRUE
0.609	kanzi	DMTS	11/02/2019	12:49:18:626	22	5000	bluesquare	yellowsquare	bluesquare	bluesquare	TRUE
0.742	kanzi	DMTS	11/02/2019	12:49:24:217	23	0	bluesquare	yellowsquare	bluesquare	bluesquare	TRUE
0.614	kanzi	DMTS	11/02/2019	12:49:34:597	24	5000	yellowsquare	yellowsquare	bluesquare	yellowsquare	TRUE
0.744	kanzi	DMTS	11/02/2019	12:49:40:345	25	0	yellowsquare	yellowsquare	bluesquare	yellowsquare	TRUE
0.607	kanzi	DMTS	11/02/2019	12:49:51:220	26	5000	bluesquare	bluesquare	yellowsquare	yellowsquare	FALSE
0.747	kanzi	DMTS	11/02/2019	12:50:00:172	27	0	bluesquare	bluesquare	yellowsquare	bluesquare	TRUE
0.6	kanzi	DMTS	11/02/2019	12:50:12:714	28	5000	yellowsquare	bluesquare	yellowsquare	bluesquare	FALSE
0.75	kanzi	DMTS	11/02/2019	12:50:22:115	29	0	bluesquare	yellowsquare	bluesquare	bluesquare	TRUE
0.604	kanzi	DMTS	11/02/2019	12:50:34:517	30	5000	bluesquare	bluesquare	yellowsquare	bluesquare	TRUE
0.753	kanzi	DMTS	11/02/2019	12:50:40:627	31	0	bluesquare	bluesquare	yellowsquare	bluesquare	TRUE
0.609	kanzi	DMTS	11/02/2019	12:50:51:768	32	5000	bluesquare	yellowsquare	bluesquare	bluesquare	TRUE
0.755	kanzi	DMTS	11/02/2019	12:50:57:932	33	0	yellowsquare	yellowsquare	bluesquare	yellowsquare	TRUE
0.602	kanzi	DMTS	11/02/2019	12:51:08:735	34	5000	yellowsquare	bluesquare	yellowsquare	bluesquare	FALSE
0.758	kanzi	DMTS	11/02/2019	12:51:17:621	35	0	bluesquare	yellowsquare	bluesquare	bluesquare	TRUE
0.606	kanzi	DMTS	11/02/2019	12:51:33:604	36	5000	bluesquare	yellowsquare	bluesquare	bluesquare	TRUE
0.76	kanzi	DMTS	12/02/2019	11:36:04:692	1	0	bluesquare	bluesquare	yellowsquare	bluesquare	TRUE
0.611	kanzi	DMTS	12/02/2019	11:36:15:342	2	5000	bluesquare	bluesquare	yellowsquare	bluesquare	TRUE
0.763	kanzi	DMTS	12/02/2019	11:36:22:226	3	0	bluesquare	yellowsquare	bluesquare	bluesquare	TRUE
0.615	kanzi	DMTS	12/02/2019	11:36:33:961	4	5000	bluesquare	yellowsquare	bluesquare	bluesquare	TRUE
0.765	kanzi	DMTS	12/02/2019	11:36:39:18	5	0	yellowsquare	bluesquare	yellowsquare	yellowsquare	TRUE
0.619	kanzi	DMTS	12/02/2019	11:36:50:561	6	5000	yellowsquare	bluesquare	yellowsquare	yellowsquare	TRUE
0.768	kanzi	DMTS	12/02/2019	11:36:57:312	7	0	bluesquare	bluesquare	yellowsquare	bluesquare	TRUE
0.622	kanzi	DMTS	12/02/2019	11:37:09:826	8	5000	bluesquare	yellowsquare	bluesquare	bluesquare	TRUE
0.77	kanzi	DMTS	12/02/2019	11:37:17:105	9	0	bluesquare	bluesquare	yellowsquare	bluesquare	TRUE
0.616	kanzi	DMTS	12/02/2019	11:37:27:912	10	5000	yellowsquare	bluesquare	yellowsquare	bluesquare	FALSE
0.762	kanzi	DMTS	12/02/2019	11:37:37:987	11	0	bluesquare	bluesquare	yellowsquare	yellowsquare	FALSE
0.61	kanzi	DMTS	12/02/2019	11:37:52:371	12	5000	yellowsquare	bluesquare	yellowsquare	bluesquare	FALSE
0.755	kanzi	DMTS	12/02/2019	11:38:01:475	13	0	bluesquare	bluesquare	yellowsquare	yellowsquare	FALSE
0.614	kanzi	DMTS	12/02/2019	11:38:15:677	14	5000	yellowsquare	yellowsquare	bluesquare	yellowsquare	TRUE
0.757	kanzi	DMTS	12/02/2019	11:38:21:61	15	0	bluesquare	bluesquare	yellowsquare	bluesquare	TRUE
0.618	kanzi	DMTS	12/02/2019	11:38:33:1000	16	5000	yellowsquare	yellowsquare	bluesquare	yellowsquare	TRUE
0.76	kanzi	DMTS	12/02/2019	11:38:42:339	17	0	bluesquare	yellowsquare	bluesquare	bluesquare	TRUE
0.612	kanzi	DMTS	12/02/2019	11:38:56:674	18	5000	yellowsquare	yellowsquare	bluesquare	bluesquare	FALSE
0.762	kanzi	DMTS	12/02/2019	11:39:05:706	19	0	bluesquare	bluesquare	yellowsquare	bluesquare	TRUE
0.615	kanzi	DMTS	12/02/2019	11:39:16:263	20	5000	yellowsquare	yellowsquare	bluesquare	yellowsquare	TRUE
0.764	kanzi	DMTS	12/02/2019	11:39:21:783	21	0	yellowsquare	yellowsquare	bluesquare	yellowsquare	TRUE
0.61	kanzi	DMTS	12/02/2019	11:39:32:560	22	5000	yellowsquare	bluesquare	yellowsquare	bluesquare	FALSE
0.766	kanzi	DMTS	12/02/2019	11:39:41:565	23	0	bluesquare	bluesquare	yellowsquare	bluesquare	TRUE
0.613	kanzi	DMTS	12/02/2019	11:39:51:881	24	5000	bluesquare	yellowsquare	bluesquare	bluesquare	TRUE
0.769	kanzi	DMTS	12/02/2019	11:39:56:852	25	0	yellowsquare	yellowsquare	bluesquare	yellowsquare	TRUE
0.607	kanzi	DMTS	12/02/2019	11:40:09:981	26	5000	yellowsquare	bluesquare	yellowsquare	bluesquare	FALSE
0.771	kanzi	DMTS	12/02/2019	11:40:18:990	27	0	bluesquare	yellowsquare	bluesquare	bluesquare	TRUE
0.602	kanzi	DMTS	12/02/2019	11:40:32:239	28	5000	bluesquare	yellowsquare	bluesquare	yellowsquare	FALSE
0.773	kanzi	DMTS	12/02/2019	11:40:41:471	29	0	bluesquare	bluesquare	yellowsquare	bluesquare	TRUE
0.606	kanzi	DMTS	12/02/2019	11:40:52:260	30	5000	bluesquare	bluesquare	yellowsquare	bluesquare	TRUE
0.775	kanzi	DMTS	12/02/2019	11:41:00:397	31	0	bluesquare	bluesquare	yellowsquare	bluesquare	TRUE
0.609	kanzi	DMTS	12/02/2019	11:41:10:352	32	5000	bluesquare	bluesquare	yellowsquare	bluesquare	TRUE
0.777	kanzi	DMTS	12/02/2019	11:41:15:401	33	0	yellowsquare	bluesquare	yellowsquare	yellowsquare	TRUE
0.604	kanzi	DMTS	12/02/2019	11:41:33:265	34	5000	yellowsquare	bluesquare	yellowsquare	bluesquare	FALSE
0.779	kanzi	DMTS	12/02/2019	11:41:42:636	35	0	yellowsquare	bluesquare	yellowsquare	yellowsquare	TRUE
0.607	kanzi	DMTS	12/02/2019	11:41:53:63	36	5000	yellowsquare	yellowsquare	bluesquare	yellowsquare	TRUE
0.781	kanzi	DMTS	12/02/2019	11:41:58:800	37	0	bluesquare	yellowsquare	bluesquare	bluesquare	TRUE
0.602	kanzi	DMTS	12/02/2019	11:42:09:36	38	5000	yellowsquare	bluesquare	yellowsquare	bluesquare	FALSE
0.783	kanzi	DMTS	12/02/2019	11:42:17:455	39	0	yellowsquare	bluesquare	yellowsquare	yellowsquare	TRUE
0.596	kanzi	DMTS	12/02/2019	11:42:28:263	40	5000	yellowsquare	yellowsquare	bluesquare	bluesquare	FALSE
0.784	kanzi	DMTS	12/02/2019	11:42:37:524	41	0	bluesquare	yellowsquare	bluesquare	bluesquare	TRUE
0.6	kanzi	DMTS	12/02/2019	11:42:48:139	42	5000	yellowsquare	yellowsquare	bluesquare	yellowsquare	TRUE
0.786	kanzi	DMTS	12/02/2019	11:42:54:195	43	0	yellowsquare	yellowsquare	bluesquare	yellowsquare	TRUE
0.595	kanzi	DMTS	12/02/2019	11:43:09:450	44	5000	yellowsquare	bluesquare	yellowsquare	bluesquare	FALSE
0.788	kanzi	DMTS	12/02/2019	11:43:19:23	45	0	yellowsquare	bluesquare	yellowsquare	yellowsquare	TRUE
0.59	kanzi	DMTS	12/02/2019	11:43:31:105	46	5000	yellowsquare	bluesquare	yellowsquare	bluesquare	FALSE
0.79	kanzi	DMTS	12/02/2019	11:43:40:477	47	0	yellowsquare	bluesquare	yellowsquare	yellowsquare	TRUE
0.585	kanzi	DMTS	12/02/2019	11:43:51:149	48	5000	bluesquare	yellowsquare	bluesquare	yellowsquare	FALSE
0.792	kanzi	DMTS	12/02/2019	11:44:00:224	49	0	bluesquare	yellowsquare	bluesquare	bluesquare	TRUE
0.588	kanzi	DMTS	12/02/2019	11:44:10:371	50	5000	bluesquare	bluesquare	yellowsquare	bluesquare	TRUE
0.793	kanzi	DMTS	12/02/2019	11:44:16:424	51	0	bluesquare	yellowsquare	bluesquare	bluesquare	TRUE
0.583	kanzi	DMTS	12/02/2019	11:44:28:727	52	5000	yellowsquare	bluesquare	yellowsquare	bluesquare	FALSE
0.795	kanzi	DMTS	12/02/2019	11:44:39:936	53	0	yellowsquare	bluesquare	yellowsquare	yellowsquare	TRUE
0.587	kanzi	DMTS	12/02/2019	11:44:49:820	54	5000	bluesquare	bluesquare	yellowsquare	bluesquare	TRUE
0.797	kanzi	DMTS	12/02/2019	11:44:55:495	55	0	yellowsquare	yellowsquare	bluesquare	yellowsquare	TRUE
0.59	kanzi	DMTS	12/02/2019	11:45:06:339	56	5000	bluesquare	bluesquare	yellowsquare	bluesquare	TRUE
0.798	kanzi	DMTS	12/02/2019	11:45:13:35	57	0	bluesquare	bluesquare	yellowsquare	bluesquare	TRUE
0.585	kanzi	DMTS	12/02/2019	11:45:23:280	58	5000	bluesquare	yellowsquare	bluesquare	yellowsquare	FALSE
0.8	kanzi	DMTS	12/02/2019	11:45:32:404	59	0	bluesquare	yellowsquare	bluesquare	bluesquare	TRUE
0.581	kanzi	DMTS	12/02/2019	11:45:43:81	60	5000	bluesquare	yellowsquare	bluesquare	yellowsquare	FALSE
0.794	kanzi	DMTS	12/02/2019	11:48:02:804	1	0	yellowsquare	bluesquare	yellowsquare	bluesquare	FALSE
0.576	kanzi	DMTS	12/02/2019	11:48:17:252	2	5000	bluesquare	yellowsquare	bluesquare	yellowsquare	FALSE
0.795	kanzi	DMTS	12/02/2019	11:48:27:55	3	0	bluesquare	yellowsquare	bluesquare	bluesquare	TRUE
0.579	kanzi	DMTS	12/02/2019	11:48:37:956	4	5000	bluesquare	yellowsquare	bluesquare	bluesquare	TRUE
0.797	kanzi	DMTS	12/02/2019	11:48:43:812	5	0	bluesquare	yellowsquare	bluesquare	bluesquare	TRUE
0.583	kanzi	DMTS	12/02/2019	11:48:55:595	6	5000	yellowsquare	yellowsquare	bluesquare	yellowsquare	TRUE
0.798	kanzi	DMTS	12/02/2019	11:49:01:479	7	0	yellowsquare	yellowsquare	bluesquare	yellowsquare	TRUE
0.578	kanzi	DMTS	12/02/2019	11:49:11:890	8	5000	yellowsquare	bluesquare	yellowsquare	bluesquare	FALSE
0.8	kanzi	DMTS	12/02/2019	11:49:21:492	9	0	bluesquare	bluesquare	yellowsquare	bluesquare	TRUE
0.581	kanzi	DMTS	12/02/2019	11:49:31:658	10	5000	bluesquare	bluesquare	yellowsquare	bluesquare	TRUE
0.802	kanzi	DMTS	12/02/2019	11:49:36:648	11	0	yellowsquare	yellowsquare	bluesquare	yellowsquare	TRUE
0.585	kanzi	DMTS	12/02/2019	11:49:47:461	12	5000	bluesquare	bluesquare	yellowsquare	bluesquare	TRUE
0.803	kanzi	DMTS	12/02/2019	11:49:56:136	13	0	bluesquare	bluesquare	yellowsquare	bluesquare	TRUE
0.58	kanzi	DMTS	12/02/2019	11:50:06:352	14	5000	yellowsquare	bluesquare	yellowsquare	bluesquare	FALSE
0.805	kanzi	DMTS	12/02/2019	11:50:15:722	15	0	yellowsquare	yellowsquare	bluesquare	yellowsquare	TRUE
0.576	kanzi	DMTS	12/02/2019	11:50:26:203	16	5000	yellowsquare	bluesquare	yellowsquare	bluesquare	FALSE
0.806	kanzi	DMTS	12/02/2019	11:50:35:463	17	0	yellowsquare	bluesquare	yellowsquare	yellowsquare	TRUE
0.579	kanzi	DMTS	12/02/2019	11:50:46:592	18	5000	bluesquare	yellowsquare	bluesquare	bluesquare	TRUE
0.807	kanzi	DMTS	12/02/2019	11:50:51:816	19	0	yellowsquare	bluesquare	yellowsquare	yellowsquare	TRUE
0.582	kanzi	DMTS	12/02/2019	11:51:05:116	20	5000	yellowsquare	yellowsquare	bluesquare	yellowsquare	TRUE
0.809	kanzi	DMTS	12/02/2019	11:51:15:505	21	0	yellowsquare	bluesquare	yellowsquare	yellowsquare	TRUE
0.585	kanzi	DMTS	12/02/2019	11:51:25:556	22	5000	bluesquare	bluesquare	yellowsquare	bluesquare	TRUE
0.803	kanzi	DMTS	12/02/2019	11:51:30:779	23	0	bluesquare	yellowsquare	bluesquare	yellowsquare	FALSE
0.581	kanzi	DMTS	12/02/2019	11:51:45:351	24	5000	yellowsquare	yellowsquare	bluesquare	bluesquare	FALSE
0.804	kanzi	DMTS	12/02/2019	11:51:54:454	25	0	yellowsquare	yellowsquare	bluesquare	yellowsquare	TRUE
0.584	kanzi	DMTS	12/02/2019	11:52:04:530	26	5000	yellowsquare	yellowsquare	bluesquare	yellowsquare	TRUE
0.806	kanzi	DMTS	12/02/2019	11:52:15:232	27	0	yellowsquare	yellowsquare	bluesquare	yellowsquare	TRUE
0.587	kanzi	DMTS	12/02/2019	11:52:24:839	28	5000	bluesquare	yellowsquare	bluesquare	bluesquare	TRUE
0.8	kanzi	DMTS	12/02/2019	11:52:30:230	29	0	bluesquare	yellowsquare	bluesquare	yellowsquare	FALSE
0.59	kanzi	DMTS	12/02/2019	11:52:44:601	30	5000	bluesquare	bluesquare	yellowsquare	bluesquare	TRUE
0.801	kanzi	DMTS	12/02/2019	11:52:49:629	31	0	yellowsquare	bluesquare	yellowsquare	yellowsquare	TRUE
0.586	kanzi	DMTS	12/02/2019	11:53:00:102	32	5000	bluesquare	bluesquare	yellowsquare	yellowsquare	FALSE
0.796	kanzi	DMTS	12/02/2019	11:53:09:360	33	0	yellowsquare	bluesquare	yellowsquare	bluesquare	FALSE
0.589	kanzi	DMTS	12/02/2019	11:53:24:457	34	5000	bluesquare	bluesquare	yellowsquare	bluesquare	TRUE
0.797	kanzi	DMTS	12/02/2019	11:53:29:907	35	0	bluesquare	yellowsquare	bluesquare	bluesquare	TRUE
0.592	kanzi	DMTS	12/02/2019	11:53:41:841	36	5000	bluesquare	bluesquare	yellowsquare	bluesquare	TRUE
0.799	kanzi	DMTS	12/02/2019	11:53:48:893	37	0	yellowsquare	yellowsquare	bluesquare	yellowsquare	TRUE
0.587	kanzi	DMTS	12/02/2019	11:54:00:172	38	5000	yellowsquare	bluesquare	yellowsquare	bluesquare	FALSE
0.793	kanzi	DMTS	12/02/2019	11:54:10:525	39	0	bluesquare	bluesquare	yellowsquare	yellowsquare	FALSE
0.583	kanzi	DMTS	12/02/2019	11:54:24:832	40	5000	yellowsquare	bluesquare	yellowsquare	bluesquare	FALSE
0.795	kanzi	DMTS	12/02/2019	11:54:35:180	41	0	bluesquare	bluesquare	yellowsquare	bluesquare	TRUE
0.586	kanzi	DMTS	12/02/2019	11:54:46:397	42	5000	yellowsquare	bluesquare	yellowsquare	yellowsquare	TRUE
0.796	kanzi	DMTS	12/02/2019	11:54:52:674	43	0	bluesquare	bluesquare	yellowsquare	bluesquare	TRUE
0.589	kanzi	DMTS	12/02/2019	11:55:04:736	44	5000	yellowsquare	yellowsquare	bluesquare	yellowsquare	TRUE
0.797	kanzi	DMTS	12/02/2019	11:55:10:15	45	0	bluesquare	yellowsquare	bluesquare	bluesquare	TRUE
0.592	kanzi	DMTS	12/02/2019	11:55:20:187	46	5000	bluesquare	bluesquare	yellowsquare	bluesquare	TRUE
0.799	kanzi	DMTS	12/02/2019	11:55:25:182	47	0	bluesquare	yellowsquare	bluesquare	bluesquare	TRUE
0.588	kanzi	DMTS	12/02/2019	11:55:35:739	48	5000	yellowsquare	bluesquare	yellowsquare	bluesquare	FALSE
0.8	kanzi	DMTS	12/02/2019	11:55:45:72	49	0	yellowsquare	bluesquare	yellowsquare	yellowsquare	TRUE
0.591	kanzi	DMTS	12/02/2019	11:55:55:848	50	5000	bluesquare	bluesquare	yellowsquare	bluesquare	TRUE
0.801	kanzi	DMTS	12/02/2019	11:56:01:174	51	0	yellowsquare	bluesquare	yellowsquare	yellowsquare	TRUE
0.587	kanzi	DMTS	12/02/2019	11:56:11:592	52	5000	bluesquare	yellowsquare	bluesquare	yellowsquare	FALSE
0.803	kanzi	DMTS	12/02/2019	11:56:20:891	53	0	bluesquare	bluesquare	yellowsquare	bluesquare	TRUE
0.583	kanzi	DMTS	12/02/2019	11:56:31:188	54	5000	yellowsquare	bluesquare	yellowsquare	bluesquare	FALSE
0.804	kanzi	DMTS	12/02/2019	11:56:40:589	55	0	bluesquare	bluesquare	yellowsquare	bluesquare	TRUE
0.586	kanzi	DMTS	12/02/2019	11:56:51:128	56	5000	bluesquare	bluesquare	yellowsquare	bluesquare	TRUE
0.805	kanzi	DMTS	12/02/2019	11:56:56:340	57	0	yellowsquare	yellowsquare	bluesquare	yellowsquare	TRUE
0.588	kanzi	DMTS	12/02/2019	11:57:06:456	58	5000	yellowsquare	yellowsquare	bluesquare	yellowsquare	TRUE
0.806	kanzi	DMTS	12/02/2019	11:57:11:804	59	0	bluesquare	bluesquare	yellowsquare	bluesquare	TRUE
0.591	kanzi	DMTS	12/02/2019	11:57:22:354	60	5000	bluesquare	bluesquare	yellowsquare	bluesquare	TRUE
0.808	kanzi	DMTS	12/02/2019	11:59:39:178	1	0	yellowsquare	bluesquare	yellowsquare	yellowsquare	TRUE
0.587	kanzi	DMTS	12/02/2019	11:59:49:735	2	5000	yellowsquare	bluesquare	yellowsquare	bluesquare	FALSE
0.809	kanzi	DMTS	12/02/2019	11:59:59:566	3	0	bluesquare	bluesquare	yellowsquare	bluesquare	TRUE
0.59	kanzi	DMTS	12/02/2019	12:00:09:989	4	5000	yellowsquare	yellowsquare	bluesquare	yellowsquare	TRUE
0.81	kanzi	DMTS	12/02/2019	12:00:17:536	5	0	bluesquare	bluesquare	yellowsquare	bluesquare	TRUE
0.586	kanzi	DMTS	12/02/2019	12:00:27:840	6	5000	yellowsquare	bluesquare	yellowsquare	bluesquare	FALSE
0.811	kanzi	DMTS	12/02/2019	12:00:37:310	7	0	yellowsquare	bluesquare	yellowsquare	yellowsquare	TRUE
0.582	kanzi	DMTS	12/02/2019	12:00:47:641	8	5000	bluesquare	yellowsquare	bluesquare	yellowsquare	FALSE
0.812	kanzi	DMTS	12/02/2019	12:00:56:843	9	0	yellowsquare	yellowsquare	bluesquare	yellowsquare	TRUE
0.585	kanzi	DMTS	12/02/2019	12:01:12:160	10	5000	yellowsquare	bluesquare	yellowsquare	yellowsquare	TRUE
0.814	kanzi	DMTS	12/02/2019	12:01:24:596	11	0	yellowsquare	yellowsquare	bluesquare	yellowsquare	TRUE
0.581	kanzi	DMTS	12/02/2019	12:01:35:98	12	5000	yellowsquare	bluesquare	yellowsquare	bluesquare	FALSE
0.815	kanzi	DMTS	12/02/2019	12:01:44:468	13	0	yellowsquare	yellowsquare	bluesquare	yellowsquare	TRUE
0.584	kanzi	DMTS	12/02/2019	12:01:55:726	14	5000	yellowsquare	bluesquare	yellowsquare	yellowsquare	TRUE
0.816	kanzi	DMTS	12/02/2019	12:02:03:963	15	0	yellowsquare	yellowsquare	bluesquare	yellowsquare	TRUE
0.586	kanzi	DMTS	12/02/2019	12:02:14:256	16	5000	bluesquare	bluesquare	yellowsquare	bluesquare	TRUE
0.817	kanzi	DMTS	12/02/2019	12:02:19:617	17	0	yellowsquare	yellowsquare	bluesquare	yellowsquare	TRUE
0.589	kanzi	DMTS	12/02/2019	12:02:30:438	18	5000	yellowsquare	yellowsquare	bluesquare	yellowsquare	TRUE
0.818	kanzi	DMTS	12/02/2019	12:02:35:768	19	0	yellowsquare	yellowsquare	bluesquare	yellowsquare	TRUE
0.591	kanzi	DMTS	12/02/2019	12:02:46:324	20	5000	yellowsquare	yellowsquare	bluesquare	yellowsquare	TRUE
0.819	kanzi	DMTS	12/02/2019	12:02:51:431	21	0	bluesquare	bluesquare	yellowsquare	bluesquare	TRUE
0.594	kanzi	DMTS	12/02/2019	12:03:02:151	22	5000	bluesquare	bluesquare	yellowsquare	bluesquare	TRUE
0.82	kanzi	DMTS	12/02/2019	12:03:07:520	23	0	bluesquare	bluesquare	yellowsquare	bluesquare	TRUE
0.596	kanzi	DMTS	12/02/2019	12:03:18:236	24	5000	bluesquare	bluesquare	yellowsquare	bluesquare	TRUE
0.821	kanzi	DMTS	13/02/2019	10:51:09:211	1	0	bluesquare	yellowsquare	bluesquare	bluesquare	TRUE
0.593	kanzi	DMTS	13/02/2019	10:51:20:181	2	5000	yellowsquare	yellowsquare	bluesquare	bluesquare	FALSE
0.822	kanzi	DMTS	13/02/2019	10:51:29:370	3	0	bluesquare	yellowsquare	bluesquare	bluesquare	TRUE
0.595	kanzi	DMTS	13/02/2019	10:51:40:293	4	5000	yellowsquare	yellowsquare	bluesquare	yellowsquare	TRUE
0.824	kanzi	DMTS	13/02/2019	10:51:45:942	5	0	bluesquare	bluesquare	yellowsquare	bluesquare	TRUE
0.598	kanzi	DMTS	13/02/2019	10:52:18:546	6	5000	bluesquare	yellowsquare	bluesquare	bluesquare	TRUE
0.825	kanzi	DMTS	13/02/2019	10:52:24:975	7	0	bluesquare	bluesquare	yellowsquare	bluesquare	TRUE
0.6	kanzi	DMTS	13/02/2019	10:52:36:308	8	5000	bluesquare	bluesquare	yellowsquare	bluesquare	TRUE
0.826	kanzi	DMTS	13/02/2019	10:52:42:259	9	0	bluesquare	yellowsquare	bluesquare	bluesquare	TRUE
0.602	kanzi	DMTS	13/02/2019	10:52:53:893	10	5000	bluesquare	yellowsquare	bluesquare	bluesquare	TRUE
0.827	kanzi	DMTS	13/02/2019	10:52:59:484	11	0	yellowsquare	yellowsquare	bluesquare	yellowsquare	TRUE
0.605	kanzi	DMTS	13/02/2019	10:53:10:846	12	5000	bluesquare	bluesquare	yellowsquare	bluesquare	TRUE
0.828	kanzi	DMTS	13/02/2019	10:53:16:862	13	0	bluesquare	bluesquare	yellowsquare	bluesquare	TRUE
0.607	kanzi	DMTS	13/02/2019	10:53:28:753	14	5000	yellowsquare	yellowsquare	bluesquare	yellowsquare	TRUE
0.829	kanzi	DMTS	13/02/2019	10:53:34:874	15	0	yellowsquare	yellowsquare	bluesquare	yellowsquare	TRUE
0.609	kanzi	DMTS	13/02/2019	10:53:46:419	16	5000	yellowsquare	yellowsquare	bluesquare	yellowsquare	TRUE
0.83	kanzi	DMTS	13/02/2019	10:53:52:914	17	0	yellowsquare	bluesquare	yellowsquare	yellowsquare	TRUE
0.611	kanzi	DMTS	13/02/2019	10:54:03:541	18	5000	yellowsquare	yellowsquare	bluesquare	yellowsquare	TRUE
0.831	kanzi	DMTS	13/02/2019	10:54:09:476	19	0	yellowsquare	bluesquare	yellowsquare	yellowsquare	TRUE
0.608	kanzi	DMTS	13/02/2019	10:54:20:388	20	5000	bluesquare	yellowsquare	bluesquare	yellowsquare	FALSE
0.831	kanzi	DMTS	13/02/2019	10:54:29:292	21	0	bluesquare	yellowsquare	bluesquare	bluesquare	TRUE
0.605	kanzi	DMTS	13/02/2019	10:54:39:989	22	5000	yellowsquare	bluesquare	yellowsquare	bluesquare	FALSE
0.832	kanzi	DMTS	13/02/2019	10:54:48:830	23	0	bluesquare	yellowsquare	bluesquare	bluesquare	TRUE
0.601	kanzi	DMTS	13/02/2019	10:55:37:27	24	5000	yellowsquare	yellowsquare	bluesquare	bluesquare	FALSE
0.833	kanzi	DMTS	13/02/2019	10:55:46:225	25	0	bluesquare	yellowsquare	bluesquare	bluesquare	TRUE
0.603	kanzi	DMTS	13/02/2019	10:55:57:704	26	5000	yellowsquare	yellowsquare	bluesquare	yellowsquare	TRUE
0.834	kanzi	DMTS	13/02/2019	10:56:04:568	27	0	bluesquare	yellowsquare	bluesquare	bluesquare	TRUE
0.606	kanzi	DMTS	13/02/2019	10:56:15:473	28	5000	yellowsquare	yellowsquare	bluesquare	yellowsquare	TRUE
0.835	kanzi	DMTS	13/02/2019	10:56:21:608	29	0	yellowsquare	yellowsquare	bluesquare	yellowsquare	TRUE
0.602	kanzi	DMTS	13/02/2019	10:56:33:89	30	5000	yellowsquare	bluesquare	yellowsquare	bluesquare	FALSE
0.836	kanzi	DMTS	13/02/2019	10:56:42:142	31	0	bluesquare	bluesquare	yellowsquare	bluesquare	TRUE
0.599	kanzi	DMTS	13/02/2019	10:56:55:339	32	5000	yellowsquare	bluesquare	yellowsquare	bluesquare	FALSE
0.837	kanzi	DMTS	13/02/2019	10:57:04:133	33	0	bluesquare	yellowsquare	bluesquare	bluesquare	TRUE
0.596	kanzi	DMTS	13/02/2019	10:57:16:247	34	5000	yellowsquare	yellowsquare	bluesquare	bluesquare	FALSE
0.838	kanzi	DMTS	13/02/2019	10:57:25:103	35	0	bluesquare	bluesquare	yellowsquare	bluesquare	TRUE
0.598	kanzi	DMTS	13/02/2019	10:57:36:479	36	5000	yellowsquare	yellowsquare	bluesquare	yellowsquare	TRUE
0.833	kanzi	DMTS	13/02/2019	10:57:42:679	37	0	yellowsquare	bluesquare	yellowsquare	bluesquare	FALSE
0.595	kanzi	DMTS	13/02/2019	10:57:56:590	38	5000	yellowsquare	yellowsquare	bluesquare	bluesquare	FALSE
0.834	kanzi	DMTS	13/02/2019	10:58:05:504	39	0	bluesquare	yellowsquare	bluesquare	bluesquare	TRUE
0.591	kanzi	DMTS	13/02/2019	10:58:16:491	40	5000	bluesquare	yellowsquare	bluesquare	yellowsquare	FALSE
0.835	kanzi	DMTS	13/02/2019	10:58:25:406	41	0	bluesquare	bluesquare	yellowsquare	bluesquare	TRUE
0.594	kanzi	DMTS	13/02/2019	10:58:36:589	42	5000	bluesquare	bluesquare	yellowsquare	bluesquare	TRUE
0.836	kanzi	DMTS	13/02/2019	10:58:43:27	43	0	bluesquare	yellowsquare	bluesquare	bluesquare	TRUE
0.596	kanzi	DMTS	13/02/2019	10:58:54:641	44	5000	bluesquare	yellowsquare	bluesquare	bluesquare	TRUE
0.837	kanzi	DMTS	13/02/2019	10:59:00:781	45	0	yellowsquare	yellowsquare	bluesquare	yellowsquare	TRUE
0.593	kanzi	DMTS	13/02/2019	10:59:12:252	46	5000	bluesquare	yellowsquare	bluesquare	yellowsquare	FALSE
0.832	kanzi	DMTS	13/02/2019	10:59:21:358	47	0	yellowsquare	yellowsquare	bluesquare	bluesquare	FALSE
0.595	kanzi	DMTS	13/02/2019	10:59:35:313	48	5000	yellowsquare	yellowsquare	bluesquare	yellowsquare	TRUE
0.833	kanzi	DMTS	13/02/2019	10:59:41:306	49	0	bluesquare	yellowsquare	bluesquare	bluesquare	TRUE
0.597	kanzi	DMTS	13/02/2019	10:59:52:44	50	5000	bluesquare	bluesquare	yellowsquare	bluesquare	TRUE
0.834	kanzi	DMTS	13/02/2019	10:59:58:550	51	0	yellowsquare	bluesquare	yellowsquare	yellowsquare	TRUE
0.594	kanzi	DMTS	13/02/2019	11:00:09:834	52	5000	bluesquare	yellowsquare	bluesquare	yellowsquare	FALSE
0.835	kanzi	DMTS	13/02/2019	11:00:19:455	53	0	bluesquare	yellowsquare	bluesquare	bluesquare	TRUE
0.596	kanzi	DMTS	13/02/2019	11:00:30:532	54	5000	bluesquare	yellowsquare	bluesquare	bluesquare	TRUE
0.836	kanzi	DMTS	13/02/2019	11:00:37:271	55	0	yellowsquare	yellowsquare	bluesquare	yellowsquare	TRUE
0.593	kanzi	DMTS	13/02/2019	11:00:50:541	56	5000	bluesquare	yellowsquare	bluesquare	yellowsquare	FALSE
0.837	kanzi	DMTS	13/02/2019	11:00:59:553	57	0	yellowsquare	bluesquare	yellowsquare	yellowsquare	TRUE
0.59	kanzi	DMTS	13/02/2019	11:01:11:232	58	5000	yellowsquare	yellowsquare	bluesquare	bluesquare	FALSE
0.832	kanzi	DMTS	13/02/2019	11:01:20:166	59	0	yellowsquare	bluesquare	yellowsquare	bluesquare	FALSE
0.587	kanzi	DMTS	13/02/2019	11:01:34:442	60	5000	yellowsquare	yellowsquare	bluesquare	bluesquare	FALSE
0.833	kanzi	DMTS	13/02/2019	11:04:10:952	1	0	bluesquare	bluesquare	yellowsquare	bluesquare	TRUE
0.584	kanzi	DMTS	13/02/2019	11:04:22:267	2	5000	yellowsquare	yellowsquare	bluesquare	bluesquare	FALSE
0.834	kanzi	DMTS	13/02/2019	11:04:37:511	3	0	bluesquare	yellowsquare	bluesquare	bluesquare	TRUE
0.581	kanzi	DMTS	13/02/2019	11:04:57:786	4	5000	bluesquare	bluesquare	yellowsquare	yellowsquare	FALSE
0.83	kanzi	DMTS	13/02/2019	11:05:06:934	5	0	bluesquare	yellowsquare	bluesquare	yellowsquare	FALSE
0.578	kanzi	DMTS	13/02/2019	11:05:21:997	6	5000	yellowsquare	yellowsquare	bluesquare	bluesquare	FALSE
0.831	kanzi	DMTS	13/02/2019	11:05:30:958	7	0	bluesquare	bluesquare	yellowsquare	bluesquare	TRUE
0.575	kanzi	DMTS	13/02/2019	11:05:42:514	8	5000	bluesquare	yellowsquare	bluesquare	yellowsquare	FALSE
0.832	kanzi	DMTS	13/02/2019	11:05:55:766	9	0	bluesquare	bluesquare	yellowsquare	bluesquare	TRUE
0.577	kanzi	DMTS	13/02/2019	11:06:07:823	10	5000	yellowsquare	bluesquare	yellowsquare	yellowsquare	TRUE
0.833	kanzi	DMTS	13/02/2019	11:06:13:896	11	0	yellowsquare	bluesquare	yellowsquare	yellowsquare	TRUE
0.579	kanzi	DMTS	13/02/2019	11:06:25:574	12	5000	yellowsquare	yellowsquare	bluesquare	yellowsquare	TRUE
0.833	kanzi	DMTS	13/02/2019	11:06:31:800	13	0	bluesquare	bluesquare	yellowsquare	bluesquare	TRUE
0.581	kanzi	DMTS	13/02/2019	11:06:42:989	14	5000	bluesquare	yellowsquare	bluesquare	bluesquare	TRUE
0.834	kanzi	DMTS	13/02/2019	11:06:48:395	15	0	bluesquare	bluesquare	yellowsquare	bluesquare	TRUE
0.578	kanzi	DMTS	13/02/2019	11:06:59:623	16	5000	yellowsquare	bluesquare	yellowsquare	bluesquare	FALSE
0.83	kanzi	DMTS	13/02/2019	11:07:08:548	17	0	yellowsquare	yellowsquare	bluesquare	bluesquare	FALSE
0.58	kanzi	DMTS	13/02/2019	11:07:22:619	18	5000	bluesquare	bluesquare	yellowsquare	bluesquare	TRUE
0.831	kanzi	DMTS	13/02/2019	11:07:28:511	19	0	bluesquare	bluesquare	yellowsquare	bluesquare	TRUE
0.583	kanzi	DMTS	13/02/2019	11:07:42:80	20	5000	bluesquare	bluesquare	yellowsquare	bluesquare	TRUE
0.832	kanzi	DMTS	13/02/2019	11:07:48:172	21	0	bluesquare	yellowsquare	bluesquare	bluesquare	TRUE
0.585	kanzi	DMTS	13/02/2019	11:07:59:212	22	5000	bluesquare	yellowsquare	bluesquare	bluesquare	TRUE
0.833	kanzi	DMTS	13/02/2019	11:08:05:199	23	0	bluesquare	yellowsquare	bluesquare	bluesquare	TRUE
0.582	kanzi	DMTS	13/02/2019	11:08:15:941	24	5000	yellowsquare	bluesquare	yellowsquare	bluesquare	FALSE
0.833	kanzi	DMTS	13/02/2019	11:08:25:374	25	0	yellowsquare	bluesquare	yellowsquare	yellowsquare	TRUE
0.579	kanzi	DMTS	13/02/2019	11:08:37:420	26	5000	bluesquare	yellowsquare	bluesquare	yellowsquare	FALSE
0.829	kanzi	DMTS	13/02/2019	11:08:46:817	27	0	yellowsquare	yellowsquare	bluesquare	bluesquare	FALSE
0.576	kanzi	DMTS	13/02/2019	11:09:01:792	28	5000	yellowsquare	yellowsquare	bluesquare	bluesquare	FALSE
0.83	kanzi	DMTS	13/02/2019	11:09:10:857	29	0	bluesquare	yellowsquare	bluesquare	bluesquare	TRUE
0.578	kanzi	DMTS	13/02/2019	11:09:22:959	30	5000	bluesquare	yellowsquare	bluesquare	bluesquare	TRUE
0.831	kanzi	DMTS	13/02/2019	11:09:28:506	31	0	bluesquare	bluesquare	yellowsquare	bluesquare	TRUE
0.58	kanzi	DMTS	13/02/2019	11:09:39:50	32	5000	bluesquare	bluesquare	yellowsquare	bluesquare	TRUE
0.827	kanzi	DMTS	13/02/2019	11:09:44:970	33	0	yellowsquare	yellowsquare	bluesquare	bluesquare	FALSE
0.577	kanzi	DMTS	13/02/2019	11:10:00:263	34	5000	bluesquare	yellowsquare	bluesquare	yellowsquare	FALSE
0.823	kanzi	DMTS	13/02/2019	11:10:09:240	35	0	yellowsquare	bluesquare	yellowsquare	bluesquare	FALSE
0.575	kanzi	DMTS	13/02/2019	11:10:23:407	36	5000	yellowsquare	yellowsquare	bluesquare	bluesquare	FALSE
0.824	kanzi	DMTS	13/02/2019	11:10:32:477	37	0	bluesquare	yellowsquare	bluesquare	bluesquare	TRUE
0.577	kanzi	DMTS	13/02/2019	11:10:43:544	38	5000	bluesquare	yellowsquare	bluesquare	bluesquare	TRUE
0.82	kanzi	DMTS	13/02/2019	11:10:49:643	39	0	yellowsquare	bluesquare	yellowsquare	bluesquare	FALSE
0.579	kanzi	DMTS	13/02/2019	11:11:03:830	40	5000	bluesquare	bluesquare	yellowsquare	bluesquare	TRUE
0.821	kanzi	DMTS	13/02/2019	11:11:10:508	41	0	bluesquare	bluesquare	yellowsquare	bluesquare	TRUE
0.576	kanzi	DMTS	13/02/2019	11:11:22:241	42	5000	yellowsquare	yellowsquare	bluesquare	bluesquare	FALSE
0.822	kanzi	DMTS	13/02/2019	11:11:31:127	43	0	bluesquare	bluesquare	yellowsquare	bluesquare	TRUE
0.578	kanzi	DMTS	13/02/2019	11:11:43:508	44	5000	bluesquare	yellowsquare	bluesquare	bluesquare	TRUE
0.823	kanzi	DMTS	13/02/2019	11:11:49:439	45	0	yellowsquare	bluesquare	yellowsquare	yellowsquare	TRUE
0.58	kanzi	DMTS	13/02/2019	11:12:02:362	46	5000	bluesquare	bluesquare	yellowsquare	bluesquare	TRUE
0.824	kanzi	DMTS	13/02/2019	11:12:08:71	47	0	bluesquare	bluesquare	yellowsquare	bluesquare	TRUE
0.577	kanzi	DMTS	13/02/2019	11:12:21:190	48	5000	yellowsquare	bluesquare	yellowsquare	bluesquare	FALSE
0.82	kanzi	DMTS	13/02/2019	11:12:30:127	49	0	yellowsquare	yellowsquare	bluesquare	bluesquare	FALSE
0.579	kanzi	DMTS	13/02/2019	11:12:43:955	50	5000	bluesquare	yellowsquare	bluesquare	bluesquare	TRUE
0.816	kanzi	DMTS	13/02/2019	11:12:50:134	51	0	yellowsquare	bluesquare	yellowsquare	bluesquare	FALSE
0.581	kanzi	DMTS	13/02/2019	11:13:04:614	52	5000	yellowsquare	bluesquare	yellowsquare	yellowsquare	TRUE
0.817	kanzi	DMTS	13/02/2019	11:13:10:532	53	0	bluesquare	bluesquare	yellowsquare	bluesquare	TRUE
0.578	kanzi	DMTS	13/02/2019	11:13:21:545	54	5000	yellowsquare	yellowsquare	bluesquare	bluesquare	FALSE
0.813	kanzi	DMTS	13/02/2019	11:13:30:488	55	0	yellowsquare	bluesquare	yellowsquare	bluesquare	FALSE
0.814	kanzi	DMTS	14/02/2019	13:37:17:594	1	0	bluesquare	bluesquare	yellowsquare	bluesquare	TRUE
0.58	kanzi	DMTS	14/02/2019	13:37:32:120	2	5000	bluesquare	bluesquare	yellowsquare	bluesquare	TRUE
0.815	kanzi	DMTS	14/02/2019	13:37:39:319	3	0	bluesquare	yellowsquare	bluesquare	bluesquare	TRUE
0.582	kanzi	DMTS	14/02/2019	13:37:51:171	4	5000	bluesquare	bluesquare	yellowsquare	bluesquare	TRUE
0.816	kanzi	DMTS	14/02/2019	13:38:04:828	5	0	bluesquare	bluesquare	yellowsquare	bluesquare	TRUE
0.58	kanzi	DMTS	14/02/2019	13:38:15:151	6	5000	yellowsquare	yellowsquare	bluesquare	bluesquare	FALSE
0.817	kanzi	DMTS	14/02/2019	13:38:24:132	7	0	bluesquare	bluesquare	yellowsquare	bluesquare	TRUE
0.581	kanzi	DMTS	14/02/2019	13:38:36:149	8	5000	yellowsquare	bluesquare	yellowsquare	yellowsquare	TRUE
0.817	kanzi	DMTS	14/02/2019	13:38:42:417	9	0	bluesquare	yellowsquare	bluesquare	bluesquare	TRUE
0.583	kanzi	DMTS	14/02/2019	13:38:54:206	10	5000	bluesquare	yellowsquare	bluesquare	bluesquare	TRUE
0.818	kanzi	DMTS	14/02/2019	13:39:00:562	11	0	bluesquare	bluesquare	yellowsquare	bluesquare	TRUE
0.581	kanzi	DMTS	14/02/2019	13:39:11:896	12	5000	bluesquare	bluesquare	yellowsquare	yellowsquare	FALSE
0.819	kanzi	DMTS	14/02/2019	13:39:21:104	13	0	yellowsquare	bluesquare	yellowsquare	yellowsquare	TRUE
0.578	kanzi	DMTS	14/02/2019	13:39:32:562	14	5000	yellowsquare	bluesquare	yellowsquare	bluesquare	FALSE
0.82	kanzi	DMTS	14/02/2019	13:39:41:624	15	0	yellowsquare	bluesquare	yellowsquare	yellowsquare	TRUE
0.576	kanzi	DMTS	14/02/2019	13:39:51:995	16	5000	bluesquare	yellowsquare	bluesquare	yellowsquare	FALSE
0.816	kanzi	DMTS	14/02/2019	13:40:01:24	17	0	yellowsquare	yellowsquare	bluesquare	bluesquare	FALSE
0.578	kanzi	DMTS	14/02/2019	13:40:15:123	18	5000	yellowsquare	yellowsquare	bluesquare	yellowsquare	TRUE
0.817	kanzi	DMTS	14/02/2019	13:40:21:381	19	0	bluesquare	yellowsquare	bluesquare	bluesquare	TRUE
0.579	kanzi	DMTS	14/02/2019	13:40:33:221	20	5000	yellowsquare	yellowsquare	bluesquare	yellowsquare	TRUE
0.818	kanzi	DMTS	14/02/2019	13:40:40:331	21	0	bluesquare	bluesquare	yellowsquare	bluesquare	TRUE
0.577	kanzi	DMTS	14/02/2019	13:40:51:795	22	5000	bluesquare	bluesquare	yellowsquare	yellowsquare	FALSE
0.819	kanzi	DMTS	14/02/2019	13:41:00:754	23	0	bluesquare	yellowsquare	bluesquare	bluesquare	TRUE
0.579	kanzi	DMTS	14/02/2019	13:41:11:972	24	5000	yellowsquare	yellowsquare	bluesquare	yellowsquare	TRUE
0.819	kanzi	DMTS	14/02/2019	13:41:18:302	25	0	yellowsquare	bluesquare	yellowsquare	yellowsquare	TRUE
0.576	kanzi	DMTS	14/02/2019	13:41:29:92	26	5000	yellowsquare	bluesquare	yellowsquare	bluesquare	FALSE
0.82	kanzi	DMTS	14/02/2019	13:41:38:271	27	0	yellowsquare	bluesquare	yellowsquare	yellowsquare	TRUE
0.574	kanzi	DMTS	14/02/2019	13:41:48:780	28	5000	bluesquare	yellowsquare	bluesquare	yellowsquare	FALSE
0.817	kanzi	DMTS	14/02/2019	13:41:58:512	29	0	yellowsquare	bluesquare	yellowsquare	bluesquare	FALSE
0.576	kanzi	DMTS	14/02/2019	13:42:12:352	30	5000	bluesquare	yellowsquare	bluesquare	bluesquare	TRUE
0.817	kanzi	DMTS	14/02/2019	13:42:21:691	31	0	yellowsquare	yellowsquare	bluesquare	yellowsquare	TRUE
0.577	kanzi	DMTS	14/02/2019	13:42:32:954	32	5000	yellowsquare	bluesquare	yellowsquare	yellowsquare	TRUE
0.818	kanzi	DMTS	14/02/2019	13:42:38:926	33	0	bluesquare	yellowsquare	bluesquare	bluesquare	TRUE
0.579	kanzi	DMTS	14/02/2019	13:42:49:959	34	5000	yellowsquare	yellowsquare	bluesquare	yellowsquare	TRUE
0.819	kanzi	DMTS	14/02/2019	13:42:55:727	35	0	yellowsquare	yellowsquare	bluesquare	yellowsquare	TRUE
0.577	kanzi	DMTS	14/02/2019	13:43:07:555	36	5000	yellowsquare	yellowsquare	bluesquare	bluesquare	FALSE
0.816	kanzi	DMTS	14/02/2019	13:43:16:374	37	0	yellowsquare	bluesquare	yellowsquare	bluesquare	FALSE
0.579	kanzi	DMTS	14/02/2019	13:43:30:273	38	5000	bluesquare	bluesquare	yellowsquare	bluesquare	TRUE
0.816	kanzi	DMTS	14/02/2019	13:43:35:877	39	0	bluesquare	yellowsquare	bluesquare	bluesquare	TRUE
0.58	kanzi	DMTS	14/02/2019	13:43:47:363	40	5000	bluesquare	bluesquare	yellowsquare	bluesquare	TRUE
0.817	kanzi	DMTS	14/02/2019	13:43:53:449	41	0	yellowsquare	bluesquare	yellowsquare	yellowsquare	TRUE
0.578	kanzi	DMTS	14/02/2019	13:44:04:632	42	5000	bluesquare	yellowsquare	bluesquare	yellowsquare	FALSE
0.818	kanzi	DMTS	14/02/2019	13:44:13:567	43	0	bluesquare	bluesquare	yellowsquare	bluesquare	TRUE
0.576	kanzi	DMTS	14/02/2019	13:44:24:63	44	5000	yellowsquare	yellowsquare	bluesquare	bluesquare	FALSE
0.819	kanzi	DMTS	14/02/2019	13:44:32:899	45	0	bluesquare	bluesquare	yellowsquare	bluesquare	TRUE
0.577	kanzi	DMTS	14/02/2019	13:44:44:92	46	5000	bluesquare	bluesquare	yellowsquare	bluesquare	TRUE
0.819	kanzi	DMTS	14/02/2019	13:44:49:764	47	0	yellowsquare	bluesquare	yellowsquare	yellowsquare	TRUE
0.579	kanzi	DMTS	14/02/2019	13:45:01:155	48	5000	bluesquare	bluesquare	yellowsquare	bluesquare	TRUE
0.82	kanzi	DMTS	14/02/2019	13:45:07:459	49	0	yellowsquare	bluesquare	yellowsquare	yellowsquare	TRUE
0.581	kanzi	DMTS	14/02/2019	13:45:18:165	50	5000	yellowsquare	yellowsquare	bluesquare	yellowsquare	TRUE
0.821	kanzi	DMTS	14/02/2019	13:45:24:425	51	0	yellowsquare	bluesquare	yellowsquare	yellowsquare	TRUE
0.578	kanzi	DMTS	14/02/2019	13:45:35:666	52	5000	yellowsquare	bluesquare	yellowsquare	bluesquare	FALSE
0.821	kanzi	DMTS	14/02/2019	13:45:44:698	53	0	yellowsquare	bluesquare	yellowsquare	yellowsquare	TRUE
0.58	kanzi	DMTS	14/02/2019	13:45:56:46	54	5000	bluesquare	bluesquare	yellowsquare	bluesquare	TRUE
0.822	kanzi	DMTS	14/02/2019	13:46:01:523	55	0	bluesquare	bluesquare	yellowsquare	bluesquare	TRUE
0.578	kanzi	DMTS	14/02/2019	13:46:12:902	56	5000	yellowsquare	yellowsquare	bluesquare	bluesquare	FALSE
0.819	kanzi	DMTS	14/02/2019	13:46:21:757	57	0	yellowsquare	bluesquare	yellowsquare	bluesquare	FALSE
0.575	kanzi	DMTS	14/02/2019	13:46:36:744	58	5000	bluesquare	yellowsquare	bluesquare	yellowsquare	FALSE
0.816	kanzi	DMTS	14/02/2019	13:46:45:516	59	0	yellowsquare	yellowsquare	bluesquare	bluesquare	FALSE
0.577	kanzi	DMTS	14/02/2019	13:46:59:686	60	5000	bluesquare	yellowsquare	bluesquare	bluesquare	TRUE
0.816	kanzi	DMTS	14/02/2019	13:49:17:332	1	0	bluesquare	bluesquare	yellowsquare	bluesquare	TRUE
0.575	kanzi	DMTS	14/02/2019	13:49:33:29	2	5000	yellowsquare	yellowsquare	bluesquare	bluesquare	FALSE
0.817	kanzi	DMTS	14/02/2019	13:49:41:932	3	0	bluesquare	bluesquare	yellowsquare	bluesquare	TRUE
0.576	kanzi	DMTS	14/02/2019	13:49:53:441	4	5000	yellowsquare	bluesquare	yellowsquare	yellowsquare	TRUE
0.818	kanzi	DMTS	14/02/2019	13:49:59:52	5	0	bluesquare	yellowsquare	bluesquare	bluesquare	TRUE
0.574	kanzi	DMTS	14/02/2019	13:50:11:174	6	5000	bluesquare	yellowsquare	bluesquare	yellowsquare	FALSE
0.819	kanzi	DMTS	14/02/2019	13:50:21:13	7	0	yellowsquare	bluesquare	yellowsquare	yellowsquare	TRUE
0.576	kanzi	DMTS	14/02/2019	13:50:31:865	8	5000	yellowsquare	yellowsquare	bluesquare	yellowsquare	TRUE
0.819	kanzi	DMTS	14/02/2019	13:50:37:866	9	0	bluesquare	bluesquare	yellowsquare	bluesquare	TRUE
0.578	kanzi	DMTS	14/02/2019	13:50:48:644	10	5000	bluesquare	yellowsquare	bluesquare	bluesquare	TRUE
0.82	kanzi	DMTS	14/02/2019	13:50:54:452	11	0	bluesquare	yellowsquare	bluesquare	bluesquare	TRUE
0.579	kanzi	DMTS	14/02/2019	13:51:06:335	12	5000	bluesquare	bluesquare	yellowsquare	bluesquare	TRUE
0.821	kanzi	DMTS	14/02/2019	13:51:12:358	13	0	bluesquare	bluesquare	yellowsquare	bluesquare	TRUE
0.581	kanzi	DMTS	14/02/2019	13:51:23:474	14	5000	bluesquare	yellowsquare	bluesquare	bluesquare	TRUE
0.821	kanzi	DMTS	14/02/2019	13:51:30:225	15	0	bluesquare	yellowsquare	bluesquare	bluesquare	TRUE
0.579	kanzi	DMTS	14/02/2019	13:51:41:199	16	5000	yellowsquare	bluesquare	yellowsquare	bluesquare	FALSE
0.822	kanzi	DMTS	14/02/2019	13:51:50:113	17	0	bluesquare	bluesquare	yellowsquare	bluesquare	TRUE
0.576	kanzi	DMTS	14/02/2019	13:52:00:744	18	5000	yellowsquare	yellowsquare	bluesquare	bluesquare	FALSE
0.819	kanzi	DMTS	14/02/2019	13:52:09:827	19	0	bluesquare	yellowsquare	bluesquare	yellowsquare	FALSE
0.574	kanzi	DMTS	14/02/2019	13:52:23:183	20	5000	yellowsquare	yellowsquare	bluesquare	bluesquare	FALSE
0.82	kanzi	DMTS	14/02/2019	13:52:32:78	21	0	bluesquare	yellowsquare	bluesquare	bluesquare	TRUE
0.572	kanzi	DMTS	14/02/2019	13:52:43:268	22	5000	yellowsquare	bluesquare	yellowsquare	bluesquare	FALSE
0.82	kanzi	DMTS	14/02/2019	13:52:52:206	23	0	yellowsquare	bluesquare	yellowsquare	yellowsquare	TRUE
0.57	kanzi	DMTS	14/02/2019	13:53:04:466	24	5000	yellowsquare	yellowsquare	bluesquare	bluesquare	FALSE
0.817	kanzi	DMTS	14/02/2019	13:53:13:564	25	0	bluesquare	yellowsquare	bluesquare	yellowsquare	FALSE
0.571	kanzi	DMTS	14/02/2019	13:53:27:521	26	5000	bluesquare	yellowsquare	bluesquare	bluesquare	TRUE
0.818	kanzi	DMTS	14/02/2019	13:53:34:590	27	0	yellowsquare	yellowsquare	bluesquare	yellowsquare	TRUE
0.569	kanzi	DMTS	14/02/2019	13:53:46:399	28	5000	yellowsquare	yellowsquare	bluesquare	bluesquare	FALSE
0.819	kanzi	DMTS	14/02/2019	13:53:55:176	29	0	bluesquare	yellowsquare	bluesquare	bluesquare	TRUE
0.571	kanzi	DMTS	14/02/2019	13:54:07:200	30	5000	yellowsquare	yellowsquare	bluesquare	yellowsquare	TRUE
0.819	kanzi	DMTS	14/02/2019	13:54:13:613	31	0	yellowsquare	bluesquare	yellowsquare	yellowsquare	TRUE
0.569	kanzi	DMTS	14/02/2019	13:54:24:918	32	5000	bluesquare	yellowsquare	bluesquare	yellowsquare	FALSE
0.82	kanzi	DMTS	14/02/2019	13:54:34:606	33	0	yellowsquare	bluesquare	yellowsquare	yellowsquare	TRUE
0.567	kanzi	DMTS	14/02/2019	13:54:45:878	34	5000	yellowsquare	bluesquare	yellowsquare	bluesquare	FALSE
0.817	kanzi	DMTS	14/02/2019	13:54:54:831	35	0	yellowsquare	yellowsquare	bluesquare	bluesquare	FALSE
0.568	kanzi	DMTS	14/02/2019	13:55:08:821	36	5000	bluesquare	bluesquare	yellowsquare	bluesquare	TRUE
0.818	kanzi	DMTS	14/02/2019	13:55:14:944	37	0	bluesquare	bluesquare	yellowsquare	bluesquare	TRUE
0.566	kanzi	DMTS	14/02/2019	13:55:26:17	38	5000	bluesquare	bluesquare	yellowsquare	yellowsquare	FALSE
0.818	kanzi	DMTS	14/02/2019	13:55:35:480	39	0	yellowsquare	bluesquare	yellowsquare	yellowsquare	TRUE
0.568	kanzi	DMTS	14/02/2019	13:55:45:532	40	5000	yellowsquare	yellowsquare	bluesquare	yellowsquare	TRUE
0.815	kanzi	DMTS	14/02/2019	13:55:52:215	41	0	yellowsquare	yellowsquare	bluesquare	bluesquare	FALSE
0.569	kanzi	DMTS	14/02/2019	13:56:06:124	42	5000	bluesquare	bluesquare	yellowsquare	bluesquare	TRUE
0.816	kanzi	DMTS	14/02/2019	13:56:14:267	43	0	bluesquare	bluesquare	yellowsquare	bluesquare	TRUE
0.571	kanzi	DMTS	14/02/2019	13:56:25:680	44	5000	yellowsquare	yellowsquare	bluesquare	yellowsquare	TRUE
0.817	kanzi	DMTS	14/02/2019	13:56:31:303	45	0	yellowsquare	bluesquare	yellowsquare	yellowsquare	TRUE
0.572	kanzi	DMTS	14/02/2019	13:56:42:436	46	5000	bluesquare	yellowsquare	bluesquare	bluesquare	TRUE
0.817	kanzi	DMTS	14/02/2019	13:56:49:294	47	0	yellowsquare	bluesquare	yellowsquare	yellowsquare	TRUE
0.57	kanzi	DMTS	14/02/2019	13:57:00:372	48	5000	yellowsquare	yellowsquare	bluesquare	bluesquare	FALSE
0.818	kanzi	DMTS	14/02/2019	13:57:09:266	49	0	bluesquare	bluesquare	yellowsquare	bluesquare	TRUE
0.568	kanzi	DMTS	14/02/2019	13:57:20:674	50	5000	yellowsquare	bluesquare	yellowsquare	bluesquare	FALSE
0.815	kanzi	DMTS	14/02/2019	13:57:31:389	51	0	yellowsquare	yellowsquare	bluesquare	bluesquare	FALSE
0.566	kanzi	DMTS	14/02/2019	13:57:45:540	52	5000	bluesquare	yellowsquare	bluesquare	yellowsquare	FALSE
0.812	kanzi	DMTS	14/02/2019	13:57:54:460	53	0	bluesquare	bluesquare	yellowsquare	yellowsquare	FALSE
0.564	kanzi	DMTS	14/02/2019	13:58:08:696	54	5000	yellowsquare	bluesquare	yellowsquare	bluesquare	FALSE
0.813	kanzi	DMTS	14/02/2019	13:58:17:496	55	0	bluesquare	yellowsquare	bluesquare	bluesquare	TRUE
0.566	kanzi	DMTS	14/02/2019	13:58:33:179	56	5000	bluesquare	yellowsquare	bluesquare	bluesquare	TRUE
0.813	kanzi	DMTS	14/02/2019	13:58:39:160	57	0	yellowsquare	bluesquare	yellowsquare	yellowsquare	TRUE
0.567	kanzi	DMTS	14/02/2019	13:58:51:304	58	5000	yellowsquare	yellowsquare	bluesquare	yellowsquare	TRUE
0.814	kanzi	DMTS	14/02/2019	13:58:57:102	59	0	bluesquare	bluesquare	yellowsquare	bluesquare	TRUE
0.565	kanzi	DMTS	14/02/2019	13:59:08:659	60	5000	bluesquare	bluesquare	yellowsquare	yellowsquare	FALSE
0.815	kanzi	DMTS	14/02/2019	14:05:35:818	1	0	bluesquare	bluesquare	yellowsquare	bluesquare	TRUE
0.567	kanzi	DMTS	14/02/2019	14:05:48:885	2	5000	yellowsquare	bluesquare	yellowsquare	yellowsquare	TRUE
0.815	kanzi	DMTS	14/02/2019	14:05:54:952	3	0	yellowsquare	yellowsquare	bluesquare	yellowsquare	TRUE
0.568	kanzi	DMTS	14/02/2019	14:06:07:110	4	5000	yellowsquare	bluesquare	yellowsquare	yellowsquare	TRUE
0.816	kanzi	DMTS	14/02/2019	14:06:12:987	5	0	bluesquare	bluesquare	yellowsquare	bluesquare	TRUE
0.566	kanzi	DMTS	14/02/2019	14:06:24:209	6	5000	yellowsquare	bluesquare	yellowsquare	bluesquare	FALSE
0.817	kanzi	DMTS	14/02/2019	14:06:33:199	7	0	bluesquare	bluesquare	yellowsquare	bluesquare	TRUE
0.568	kanzi	DMTS	14/02/2019	14:06:44:626	8	5000	bluesquare	yellowsquare	bluesquare	bluesquare	TRUE
0.817	kanzi	DMTS	14/02/2019	14:06:52:564	9	0	yellowsquare	bluesquare	yellowsquare	yellowsquare	TRUE
0.569	kanzi	DMTS	14/02/2019	14:07:03:657	10	5000	bluesquare	bluesquare	yellowsquare	bluesquare	TRUE
0.818	kanzi	DMTS	14/02/2019	14:07:10:57	11	0	bluesquare	yellowsquare	bluesquare	bluesquare	TRUE
0.571	kanzi	DMTS	14/02/2019	14:07:22:673	12	5000	yellowsquare	bluesquare	yellowsquare	yellowsquare	TRUE
0.818	kanzi	DMTS	14/02/2019	14:07:29:153	13	0	bluesquare	yellowsquare	bluesquare	bluesquare	TRUE
0.572	kanzi	DMTS	14/02/2019	14:07:40:276	14	5000	bluesquare	yellowsquare	bluesquare	bluesquare	TRUE
0.819	kanzi	DMTS	14/02/2019	14:07:46:402	15	0	yellowsquare	yellowsquare	bluesquare	yellowsquare	TRUE
0.574	kanzi	DMTS	14/02/2019	14:07:57:504	16	5000	bluesquare	yellowsquare	bluesquare	bluesquare	TRUE
0.82	kanzi	DMTS	14/02/2019	14:08:03:371	17	0	bluesquare	bluesquare	yellowsquare	bluesquare	TRUE
0.575	kanzi	DMTS	14/02/2019	14:08:14:932	18	5000	bluesquare	yellowsquare	bluesquare	bluesquare	TRUE
0.82	kanzi	DMTS	14/02/2019	14:08:21:592	19	0	yellowsquare	yellowsquare	bluesquare	yellowsquare	TRUE
0.577	kanzi	DMTS	14/02/2019	14:08:32:532	20	5000	yellowsquare	bluesquare	yellowsquare	yellowsquare	TRUE
0.821	kanzi	DMTS	14/02/2019	14:08:38:526	21	0	yellowsquare	bluesquare	yellowsquare	yellowsquare	TRUE
0.575	kanzi	DMTS	14/02/2019	14:08:49:738	22	5000	yellowsquare	yellowsquare	bluesquare	bluesquare	FALSE
0.822	kanzi	DMTS	14/02/2019	14:08:58:780	23	0	bluesquare	yellowsquare	bluesquare	bluesquare	TRUE
0.576	kanzi	DMTS	14/02/2019	14:09:10:793	24	5000	bluesquare	bluesquare	yellowsquare	bluesquare	TRUE
0.822	kanzi	DMTS	14/02/2019	14:09:17:517	25	0	yellowsquare	yellowsquare	bluesquare	yellowsquare	TRUE
0.574	kanzi	DMTS	14/02/2019	14:09:28:947	26	5000	yellowsquare	yellowsquare	bluesquare	bluesquare	FALSE
0.819	kanzi	DMTS	14/02/2019	14:09:37:900	27	0	yellowsquare	bluesquare	yellowsquare	bluesquare	FALSE
0.576	kanzi	DMTS	14/02/2019	14:09:51:647	28	5000	bluesquare	yellowsquare	bluesquare	bluesquare	TRUE
0.82	kanzi	DMTS	14/02/2019	14:09:57:845	29	0	bluesquare	bluesquare	yellowsquare	bluesquare	TRUE
0.574	kanzi	DMTS	14/02/2019	14:10:07:485	30	5000	yellowsquare	yellowsquare	bluesquare	bluesquare	FALSE
0.821	kanzi	DMTS	14/02/2019	14:10:16:544	31	0	bluesquare	yellowsquare	bluesquare	bluesquare	TRUE
0.575	kanzi	DMTS	14/02/2019	14:10:27:710	32	5000	bluesquare	bluesquare	yellowsquare	bluesquare	TRUE
0.821	kanzi	DMTS	14/02/2019	14:10:33:634	33	0	yellowsquare	bluesquare	yellowsquare	yellowsquare	TRUE
0.573	kanzi	DMTS	14/02/2019	14:10:44:822	34	5000	yellowsquare	yellowsquare	bluesquare	bluesquare	FALSE
0.822	kanzi	DMTS	14/02/2019	14:10:53:689	35	0	bluesquare	bluesquare	yellowsquare	bluesquare	TRUE
0.571	kanzi	DMTS	14/02/2019	14:11:05:231	36	5000	yellowsquare	bluesquare	yellowsquare	bluesquare	FALSE
0.822	kanzi	DMTS	14/02/2019	14:11:14:82	37	0	bluesquare	yellowsquare	bluesquare	bluesquare	TRUE
0.573	kanzi	DMTS	14/02/2019	14:11:26:555	38	5000	bluesquare	yellowsquare	bluesquare	bluesquare	TRUE
0.823	kanzi	DMTS	14/02/2019	14:11:33:859	39	0	bluesquare	bluesquare	yellowsquare	bluesquare	TRUE
0.574	kanzi	DMTS	14/02/2019	14:11:46:51	40	5000	bluesquare	bluesquare	yellowsquare	bluesquare	TRUE
0.824	kanzi	DMTS	14/02/2019	14:11:51:942	41	0	bluesquare	yellowsquare	bluesquare	bluesquare	TRUE
0.572	kanzi	DMTS	14/02/2019	14:12:03:63	42	5000	yellowsquare	yellowsquare	bluesquare	bluesquare	FALSE
0.824	kanzi	DMTS	14/02/2019	14:12:12:253	43	0	yellowsquare	yellowsquare	bluesquare	yellowsquare	TRUE
0.574	kanzi	DMTS	14/02/2019	14:12:25:346	44	5000	bluesquare	yellowsquare	bluesquare	bluesquare	TRUE
0.825	kanzi	DMTS	14/02/2019	14:12:31:844	45	0	yellowsquare	bluesquare	yellowsquare	yellowsquare	TRUE
0.572	kanzi	DMTS	14/02/2019	14:12:44:776	46	5000	yellowsquare	bluesquare	yellowsquare	bluesquare	FALSE
0.825	kanzi	DMTS	14/02/2019	14:12:53:789	47	0	bluesquare	bluesquare	yellowsquare	bluesquare	TRUE
0.573	kanzi	DMTS	14/02/2019	14:13:05:919	48	5000	bluesquare	bluesquare	yellowsquare	bluesquare	TRUE
0.826	kanzi	DMTS	14/02/2019	14:13:13:428	49	0	bluesquare	yellowsquare	bluesquare	bluesquare	TRUE
0.575	kanzi	DMTS	14/02/2019	14:13:24:587	50	5000	bluesquare	yellowsquare	bluesquare	bluesquare	TRUE
0.826	kanzi	DMTS	14/02/2019	14:13:30:824	51	0	yellowsquare	bluesquare	yellowsquare	yellowsquare	TRUE
0.576	kanzi	DMTS	14/02/2019	14:13:41:972	52	5000	bluesquare	yellowsquare	bluesquare	bluesquare	TRUE
0.827	kanzi	DMTS	15/02/2019	11:33:35:842	1	0	yellowsquare	bluesquare	yellowsquare	yellowsquare	TRUE
0.577	kanzi	DMTS	15/02/2019	11:33:49:931	2	5000	bluesquare	bluesquare	yellowsquare	bluesquare	TRUE
0.824	kanzi	DMTS	15/02/2019	11:33:55:700	3	0	yellowsquare	yellowsquare	bluesquare	bluesquare	FALSE
0.579	kanzi	DMTS	15/02/2019	11:34:11:89	4	5000	yellowsquare	yellowsquare	bluesquare	yellowsquare	TRUE
0.825	kanzi	DMTS	15/02/2019	11:34:17:689	5	0	yellowsquare	yellowsquare	bluesquare	yellowsquare	TRUE
0.58	kanzi	DMTS	15/02/2019	11:34:28:561	6	5000	bluesquare	yellowsquare	bluesquare	bluesquare	TRUE
0.825	kanzi	DMTS	15/02/2019	11:34:36:364	7	0	bluesquare	bluesquare	yellowsquare	bluesquare	TRUE
0.578	kanzi	DMTS	15/02/2019	11:34:47:666	8	5000	yellowsquare	bluesquare	yellowsquare	bluesquare	FALSE
0.826	kanzi	DMTS	15/02/2019	11:34:56:654	9	0	yellowsquare	bluesquare	yellowsquare	yellowsquare	TRUE
0.576	kanzi	DMTS	15/02/2019	11:35:08:982	10	5000	yellowsquare	yellowsquare	bluesquare	bluesquare	FALSE
0.826	kanzi	DMTS	15/02/2019	11:35:17:754	11	0	yellowsquare	yellowsquare	bluesquare	yellowsquare	TRUE
0.578	kanzi	DMTS	15/02/2019	11:35:29:524	12	5000	yellowsquare	bluesquare	yellowsquare	yellowsquare	TRUE
0.827	kanzi	DMTS	15/02/2019	11:35:34:732	13	0	bluesquare	yellowsquare	bluesquare	bluesquare	TRUE
0.579	kanzi	DMTS	15/02/2019	11:35:46:20	14	5000	bluesquare	bluesquare	yellowsquare	bluesquare	TRUE
0.828	kanzi	DMTS	15/02/2019	11:35:51:883	15	0	bluesquare	yellowsquare	bluesquare	bluesquare	TRUE
0.58	kanzi	DMTS	15/02/2019	11:36:02:809	16	5000	yellowsquare	yellowsquare	bluesquare	yellowsquare	TRUE
0.828	kanzi	DMTS	15/02/2019	11:36:08:809	17	0	yellowsquare	yellowsquare	bluesquare	yellowsquare	TRUE
0.582	kanzi	DMTS	15/02/2019	11:36:19:842	18	5000	yellowsquare	bluesquare	yellowsquare	yellowsquare	TRUE
0.829	kanzi	DMTS	15/02/2019	11:36:25:985	19	0	yellowsquare	yellowsquare	bluesquare	yellowsquare	TRUE
0.583	kanzi	DMTS	15/02/2019	11:36:37:156	20	5000	bluesquare	yellowsquare	bluesquare	bluesquare	TRUE
0.829	kanzi	DMTS	15/02/2019	11:36:43:968	21	0	yellowsquare	yellowsquare	bluesquare	yellowsquare	TRUE
0.581	kanzi	DMTS	15/02/2019	11:36:55:68	22	5000	bluesquare	yellowsquare	bluesquare	yellowsquare	FALSE
0.827	kanzi	DMTS	15/02/2019	11:37:04:76	23	0	yellowsquare	yellowsquare	bluesquare	bluesquare	FALSE
0.579	kanzi	DMTS	15/02/2019	11:37:18:677	24	5000	yellowsquare	yellowsquare	bluesquare	bluesquare	FALSE
0.824	kanzi	DMTS	15/02/2019	11:37:27:696	25	0	yellowsquare	bluesquare	yellowsquare	bluesquare	FALSE
0.578	kanzi	DMTS	15/02/2019	11:37:41:548	26	5000	yellowsquare	yellowsquare	bluesquare	bluesquare	FALSE
0.825	kanzi	DMTS	15/02/2019	11:37:50:278	27	0	bluesquare	yellowsquare	bluesquare	bluesquare	TRUE
0.576	kanzi	DMTS	15/02/2019	11:38:01:92	28	5000	yellowsquare	bluesquare	yellowsquare	bluesquare	FALSE
0.825	kanzi	DMTS	15/02/2019	11:38:09:862	29	0	bluesquare	bluesquare	yellowsquare	bluesquare	TRUE
0.577	kanzi	DMTS	15/02/2019	11:38:20:712	30	5000	bluesquare	yellowsquare	bluesquare	bluesquare	TRUE
0.826	kanzi	DMTS	15/02/2019	11:38:26:503	31	0	yellowsquare	bluesquare	yellowsquare	yellowsquare	TRUE
0.575	kanzi	DMTS	15/02/2019	11:38:38:306	32	5000	yellowsquare	bluesquare	yellowsquare	bluesquare	FALSE
0.826	kanzi	DMTS	15/02/2019	11:38:47:91	33	0	yellowsquare	bluesquare	yellowsquare	yellowsquare	TRUE
0.574	kanzi	DMTS	15/02/2019	11:39:00:353	34	5000	yellowsquare	yellowsquare	bluesquare	bluesquare	FALSE
0.827	kanzi	DMTS	15/02/2019	11:39:09:166	35	0	yellowsquare	yellowsquare	bluesquare	yellowsquare	TRUE
0.572	kanzi	DMTS	15/02/2019	11:39:19:995	36	5000	yellowsquare	bluesquare	yellowsquare	bluesquare	FALSE
0.827	kanzi	DMTS	15/02/2019	11:39:28:806	37	0	bluesquare	bluesquare	yellowsquare	bluesquare	TRUE
0.57	kanzi	DMTS	15/02/2019	11:39:39:666	38	5000	yellowsquare	yellowsquare	bluesquare	bluesquare	FALSE
0.828	kanzi	DMTS	15/02/2019	11:39:48:736	39	0	bluesquare	yellowsquare	bluesquare	bluesquare	TRUE
0.571	kanzi	DMTS	15/02/2019	11:40:03:723	40	5000	yellowsquare	bluesquare	yellowsquare	yellowsquare	TRUE
0.828	kanzi	DMTS	15/02/2019	11:40:09:295	41	0	yellowsquare	yellowsquare	bluesquare	yellowsquare	TRUE
0.573	kanzi	DMTS	15/02/2019	11:40:20:172	42	5000	yellowsquare	bluesquare	yellowsquare	yellowsquare	TRUE
0.829	kanzi	DMTS	15/02/2019	11:40:27:441	43	0	bluesquare	yellowsquare	bluesquare	bluesquare	TRUE
0.571	kanzi	DMTS	15/02/2019	11:40:38:533	44	5000	yellowsquare	bluesquare	yellowsquare	bluesquare	FALSE
0.826	kanzi	DMTS	15/02/2019	11:40:47:406	45	0	yellowsquare	yellowsquare	bluesquare	bluesquare	FALSE
0.569	kanzi	DMTS	15/02/2019	11:41:01:284	46	5000	yellowsquare	yellowsquare	bluesquare	bluesquare	FALSE
0.824	kanzi	DMTS	15/02/2019	11:41:10:78	47	0	yellowsquare	bluesquare	yellowsquare	bluesquare	FALSE
0.571	kanzi	DMTS	15/02/2019	11:41:23:804	48	5000	bluesquare	yellowsquare	bluesquare	bluesquare	TRUE
0.824	kanzi	DMTS	15/02/2019	11:41:29:696	49	0	bluesquare	yellowsquare	bluesquare	bluesquare	TRUE
0.569	kanzi	DMTS	15/02/2019	11:41:40:661	50	5000	yellowsquare	yellowsquare	bluesquare	bluesquare	FALSE
0.825	kanzi	DMTS	15/02/2019	11:41:49:726	51	0	yellowsquare	yellowsquare	bluesquare	yellowsquare	TRUE
0.567	kanzi	DMTS	15/02/2019	11:42:00:608	52	5000	yellowsquare	bluesquare	yellowsquare	bluesquare	FALSE
0.825	kanzi	DMTS	15/02/2019	11:42:09:592	53	0	bluesquare	bluesquare	yellowsquare	bluesquare	TRUE
0.568	kanzi	DMTS	15/02/2019	11:42:20:643	54	5000	yellowsquare	bluesquare	yellowsquare	yellowsquare	TRUE
0.826	kanzi	DMTS	15/02/2019	11:42:26:232	55	0	bluesquare	bluesquare	yellowsquare	bluesquare	TRUE
0.57	kanzi	DMTS	15/02/2019	11:42:37:802	56	5000	yellowsquare	bluesquare	yellowsquare	yellowsquare	TRUE
0.826	kanzi	DMTS	15/02/2019	11:42:42:979	57	0	bluesquare	bluesquare	yellowsquare	bluesquare	TRUE
0.571	kanzi	DMTS	15/02/2019	11:42:53:625	58	5000	bluesquare	yellowsquare	bluesquare	bluesquare	TRUE
0.827	kanzi	DMTS	15/02/2019	11:43:00:112	59	0	bluesquare	bluesquare	yellowsquare	bluesquare	TRUE
0.569	kanzi	DMTS	15/02/2019	11:43:10:408	60	5000	yellowsquare	bluesquare	yellowsquare	bluesquare	FALSE
0.827	kanzi	DMTS	15/02/2019	11:51:32:930	1	0	yellowsquare	yellowsquare	bluesquare	yellowsquare	TRUE
0.571	kanzi	DMTS	15/02/2019	11:51:45:704	2	5000	bluesquare	yellowsquare	bluesquare	bluesquare	TRUE
0.828	kanzi	DMTS	15/02/2019	11:51:52:283	3	0	bluesquare	bluesquare	yellowsquare	bluesquare	TRUE
0.572	kanzi	DMTS	15/02/2019	11:52:03:229	4	5000	bluesquare	yellowsquare	bluesquare	bluesquare	TRUE
0.828	kanzi	DMTS	15/02/2019	11:52:09:358	5	0	yellowsquare	yellowsquare	bluesquare	yellowsquare	TRUE
0.573	kanzi	DMTS	15/02/2019	11:52:20:41	6	5000	bluesquare	yellowsquare	bluesquare	bluesquare	TRUE
0.829	kanzi	DMTS	15/02/2019	11:52:26:114	7	0	yellowsquare	bluesquare	yellowsquare	yellowsquare	TRUE
0.571	kanzi	DMTS	15/02/2019	11:52:36:814	8	5000	yellowsquare	yellowsquare	bluesquare	bluesquare	FALSE
0.829	kanzi	DMTS	15/02/2019	11:52:46:69	9	0	yellowsquare	yellowsquare	bluesquare	yellowsquare	TRUE
0.57	kanzi	DMTS	15/02/2019	11:52:56:854	10	5000	bluesquare	bluesquare	yellowsquare	yellowsquare	FALSE
0.827	kanzi	DMTS	15/02/2019	11:53:06:312	11	0	yellowsquare	yellowsquare	bluesquare	bluesquare	FALSE
0.571	kanzi	DMTS	15/02/2019	11:53:20:516	12	5000	bluesquare	yellowsquare	bluesquare	bluesquare	TRUE
0.828	kanzi	DMTS	15/02/2019	11:53:28:277	13	0	yellowsquare	yellowsquare	bluesquare	yellowsquare	TRUE
0.572	kanzi	DMTS	15/02/2019	11:53:38:584	14	5000	bluesquare	yellowsquare	bluesquare	bluesquare	TRUE
0.825	kanzi	DMTS	15/02/2019	11:53:45:24	15	0	yellowsquare	bluesquare	yellowsquare	bluesquare	FALSE
0.573	kanzi	DMTS	15/02/2019	11:53:59:33	16	5000	bluesquare	yellowsquare	bluesquare	bluesquare	TRUE
0.826	kanzi	DMTS	15/02/2019	11:54:04:811	17	0	bluesquare	yellowsquare	bluesquare	bluesquare	TRUE
0.575	kanzi	DMTS	15/02/2019	11:54:16:58	18	5000	bluesquare	yellowsquare	bluesquare	bluesquare	TRUE
0.826	kanzi	DMTS	15/02/2019	11:54:23:175	19	0	bluesquare	yellowsquare	bluesquare	bluesquare	TRUE
0.573	kanzi	DMTS	15/02/2019	11:54:34:261	20	5000	yellowsquare	yellowsquare	bluesquare	bluesquare	FALSE
0.827	kanzi	DMTS	15/02/2019	11:54:44:199	21	0	yellowsquare	yellowsquare	bluesquare	yellowsquare	TRUE
0.571	kanzi	DMTS	15/02/2019	11:54:55:917	22	5000	yellowsquare	yellowsquare	bluesquare	bluesquare	FALSE
0.827	kanzi	DMTS	15/02/2019	11:55:04:908	23	0	bluesquare	yellowsquare	bluesquare	bluesquare	TRUE
0.573	kanzi	DMTS	15/02/2019	11:55:15:949	24	5000	bluesquare	bluesquare	yellowsquare	bluesquare	TRUE
0.825	kanzi	DMTS	15/02/2019	11:55:22:953	25	0	yellowsquare	bluesquare	yellowsquare	bluesquare	FALSE
0.574	kanzi	DMTS	15/02/2019	11:55:36:825	26	5000	bluesquare	yellowsquare	bluesquare	bluesquare	TRUE
0.825	kanzi	DMTS	15/02/2019	11:55:43:758	27	0	yellowsquare	bluesquare	yellowsquare	yellowsquare	TRUE
0.575	kanzi	DMTS	15/02/2019	11:55:54:783	28	5000	bluesquare	bluesquare	yellowsquare	bluesquare	TRUE
0.826	kanzi	DMTS	15/02/2019	11:56:02:116	29	0	bluesquare	yellowsquare	bluesquare	bluesquare	TRUE
0.576	kanzi	DMTS	15/02/2019	11:56:13:490	30	5000	bluesquare	yellowsquare	bluesquare	bluesquare	TRUE
0.826	kanzi	DMTS	15/02/2019	11:56:20:447	31	0	bluesquare	bluesquare	yellowsquare	bluesquare	TRUE
0.575	kanzi	DMTS	15/02/2019	11:56:32:524	32	5000	yellowsquare	bluesquare	yellowsquare	bluesquare	FALSE
0.827	kanzi	DMTS	15/02/2019	11:56:41:582	33	0	bluesquare	bluesquare	yellowsquare	bluesquare	TRUE
0.576	kanzi	DMTS	15/02/2019	11:56:52:857	34	5000	bluesquare	yellowsquare	bluesquare	bluesquare	TRUE
0.827	kanzi	DMTS	15/02/2019	11:56:58:611	35	0	bluesquare	bluesquare	yellowsquare	bluesquare	TRUE
0.574	kanzi	DMTS	15/02/2019	11:57:09:891	36	5000	yellowsquare	yellowsquare	bluesquare	bluesquare	FALSE
0.828	kanzi	DMTS	15/02/2019	11:57:18:870	37	0	bluesquare	bluesquare	yellowsquare	bluesquare	TRUE
0.575	kanzi	DMTS	15/02/2019	11:57:29:939	38	5000	bluesquare	bluesquare	yellowsquare	bluesquare	TRUE
0.828	kanzi	DMTS	15/02/2019	11:57:38:763	39	0	yellowsquare	bluesquare	yellowsquare	yellowsquare	TRUE
0.577	kanzi	DMTS	15/02/2019	11:57:50:517	40	5000	bluesquare	yellowsquare	bluesquare	bluesquare	TRUE
0.829	kanzi	DMTS	15/02/2019	11:57:56:365	41	0	bluesquare	yellowsquare	bluesquare	bluesquare	TRUE
0.578	kanzi	DMTS	15/02/2019	11:58:07:100	42	5000	bluesquare	bluesquare	yellowsquare	bluesquare	TRUE
0.826	kanzi	DMTS	15/02/2019	11:58:14:344	43	0	yellowsquare	yellowsquare	bluesquare	bluesquare	FALSE
0.579	kanzi	DMTS	15/02/2019	11:58:28:347	44	5000	bluesquare	bluesquare	yellowsquare	bluesquare	TRUE
0.824	kanzi	DMTS	15/02/2019	11:58:35:537	45	0	yellowsquare	yellowsquare	bluesquare	bluesquare	FALSE
0.58	kanzi	DMTS	15/02/2019	11:58:50:116	46	5000	yellowsquare	bluesquare	yellowsquare	yellowsquare	TRUE
0.825	kanzi	DMTS	15/02/2019	11:58:55:901	47	0	bluesquare	yellowsquare	bluesquare	bluesquare	TRUE
0.579	kanzi	DMTS	15/02/2019	11:59:06:552	48	5000	yellowsquare	yellowsquare	bluesquare	bluesquare	FALSE
0.825	kanzi	DMTS	15/02/2019	11:59:16:12	49	0	bluesquare	yellowsquare	bluesquare	bluesquare	TRUE
0.58	kanzi	DMTS	15/02/2019	11:59:26:992	50	5000	bluesquare	yellowsquare	bluesquare	bluesquare	TRUE
0.823	kanzi	DMTS	15/02/2019	11:59:32:371	51	0	yellowsquare	yellowsquare	bluesquare	bluesquare	FALSE
0.578	kanzi	DMTS	15/02/2019	11:59:46:836	52	5000	yellowsquare	yellowsquare	bluesquare	bluesquare	FALSE
0.823	kanzi	DMTS	15/02/2019	11:59:56:38	53	0	yellowsquare	yellowsquare	bluesquare	yellowsquare	TRUE
0.577	kanzi	DMTS	15/02/2019	12:00:07:697	54	5000	yellowsquare	yellowsquare	bluesquare	bluesquare	FALSE
0.824	kanzi	DMTS	15/02/2019	12:00:16:621	55	0	yellowsquare	yellowsquare	bluesquare	yellowsquare	TRUE
0.578	kanzi	DMTS	15/02/2019	12:00:31:408	56	5000	yellowsquare	bluesquare	yellowsquare	yellowsquare	TRUE
0.824	kanzi	DMTS	15/02/2019	12:00:37:887	57	0	bluesquare	yellowsquare	bluesquare	bluesquare	TRUE
0.576	kanzi	DMTS	15/02/2019	12:00:52:89	58	5000	yellowsquare	yellowsquare	bluesquare	bluesquare	FALSE
0.825	kanzi	DMTS	15/02/2019	12:01:00:915	59	0	bluesquare	bluesquare	yellowsquare	bluesquare	TRUE
0.575	kanzi	DMTS	15/02/2019	12:01:13:54	60	5000	yellowsquare	yellowsquare	bluesquare	bluesquare	FALSE
0.825	kanzi	DMTS	18/02/2019	13:47:16:543	1	0	bluesquare	bluesquare	yellowsquare	bluesquare	TRUE
0.576	kanzi	DMTS	18/02/2019	13:47:26:728	2	5000	bluesquare	yellowsquare	bluesquare	bluesquare	TRUE
0.826	kanzi	DMTS	18/02/2019	13:47:32:640	3	0	bluesquare	bluesquare	yellowsquare	bluesquare	TRUE
0.577	kanzi	DMTS	18/02/2019	13:47:43:158	4	5000	yellowsquare	bluesquare	yellowsquare	yellowsquare	TRUE
0.826	kanzi	DMTS	18/02/2019	13:47:51:305	5	0	bluesquare	yellowsquare	bluesquare	bluesquare	TRUE
0.578	kanzi	DMTS	18/02/2019	13:48:01:939	6	5000	bluesquare	yellowsquare	bluesquare	bluesquare	TRUE
0.827	kanzi	DMTS	18/02/2019	13:48:07:555	7	0	yellowsquare	bluesquare	yellowsquare	yellowsquare	TRUE
0.579	kanzi	DMTS	18/02/2019	13:48:18:538	8	5000	bluesquare	yellowsquare	bluesquare	bluesquare	TRUE
0.824	kanzi	DMTS	18/02/2019	13:48:24:586	9	0	yellowsquare	yellowsquare	bluesquare	bluesquare	FALSE
0.578	kanzi	DMTS	18/02/2019	13:48:39:166	10	5000	bluesquare	bluesquare	yellowsquare	yellowsquare	FALSE
0.825	kanzi	DMTS	18/02/2019	13:49:13:707	11	0	bluesquare	bluesquare	yellowsquare	bluesquare	TRUE
0.579	kanzi	DMTS	18/02/2019	13:49:24:138	12	5000	bluesquare	yellowsquare	bluesquare	bluesquare	TRUE
0.825	kanzi	DMTS	18/02/2019	13:49:30:759	13	0	yellowsquare	yellowsquare	bluesquare	yellowsquare	TRUE
0.577	kanzi	DMTS	18/02/2019	13:49:41:590	14	5000	yellowsquare	yellowsquare	bluesquare	bluesquare	FALSE
0.826	kanzi	DMTS	18/02/2019	13:49:50:414	15	0	bluesquare	bluesquare	yellowsquare	bluesquare	TRUE
0.578	kanzi	DMTS	18/02/2019	13:50:01:843	16	5000	yellowsquare	yellowsquare	bluesquare	yellowsquare	TRUE
0.826	kanzi	DMTS	18/02/2019	13:50:11:620	17	0	yellowsquare	yellowsquare	bluesquare	yellowsquare	TRUE
0.579	kanzi	DMTS	18/02/2019	13:50:22:260	18	5000	bluesquare	yellowsquare	bluesquare	bluesquare	TRUE
0.827	kanzi	DMTS	18/02/2019	13:50:28:97	19	0	bluesquare	bluesquare	yellowsquare	bluesquare	TRUE
0.578	kanzi	DMTS	18/02/2019	13:50:39:591	20	5000	yellowsquare	yellowsquare	bluesquare	bluesquare	FALSE
0.827	kanzi	DMTS	18/02/2019	13:50:48:468	21	0	yellowsquare	yellowsquare	bluesquare	yellowsquare	TRUE
0.579	kanzi	DMTS	18/02/2019	13:50:59:262	22	5000	yellowsquare	yellowsquare	bluesquare	yellowsquare	TRUE
0.828	kanzi	DMTS	18/02/2019	13:51:05:271	23	0	yellowsquare	yellowsquare	bluesquare	yellowsquare	TRUE
0.58	kanzi	DMTS	18/02/2019	13:51:17:76	24	5000	bluesquare	yellowsquare	bluesquare	bluesquare	TRUE
0.828	kanzi	DMTS	18/02/2019	13:51:22:763	25	0	bluesquare	bluesquare	yellowsquare	bluesquare	TRUE
0.581	kanzi	DMTS	18/02/2019	13:51:33:467	26	5000	bluesquare	bluesquare	yellowsquare	bluesquare	TRUE
0.826	kanzi	DMTS	18/02/2019	13:51:40:99	27	0	yellowsquare	bluesquare	yellowsquare	bluesquare	FALSE
0.582	kanzi	DMTS	18/02/2019	13:51:54:302	28	5000	yellowsquare	bluesquare	yellowsquare	yellowsquare	TRUE
0.826	kanzi	DMTS	18/02/2019	13:52:00:617	29	0	bluesquare	yellowsquare	bluesquare	bluesquare	TRUE
0.583	kanzi	DMTS	18/02/2019	13:52:11:290	30	5000	yellowsquare	bluesquare	yellowsquare	yellowsquare	TRUE
0.827	kanzi	DMTS	18/02/2019	13:52:17:300	31	0	yellowsquare	bluesquare	yellowsquare	yellowsquare	TRUE
0.584	kanzi	DMTS	18/02/2019	13:52:27:985	32	5000	yellowsquare	bluesquare	yellowsquare	yellowsquare	TRUE
0.827	kanzi	DMTS	18/02/2019	13:52:33:732	33	0	bluesquare	yellowsquare	bluesquare	bluesquare	TRUE
0.583	kanzi	DMTS	18/02/2019	13:52:44:906	34	5000	bluesquare	bluesquare	yellowsquare	yellowsquare	FALSE
0.828	kanzi	DMTS	18/02/2019	13:52:53:855	35	0	bluesquare	bluesquare	yellowsquare	bluesquare	TRUE
0.581	kanzi	DMTS	18/02/2019	13:53:04:538	36	5000	bluesquare	bluesquare	yellowsquare	yellowsquare	FALSE
0.828	kanzi	DMTS	18/02/2019	13:53:13:448	37	0	bluesquare	bluesquare	yellowsquare	bluesquare	TRUE
0.582	kanzi	DMTS	18/02/2019	13:53:24:197	38	5000	bluesquare	yellowsquare	bluesquare	bluesquare	TRUE
0.829	kanzi	DMTS	18/02/2019	13:53:31:8	39	0	yellowsquare	bluesquare	yellowsquare	yellowsquare	TRUE
0.584	kanzi	DMTS	18/02/2019	13:53:41:882	40	5000	bluesquare	yellowsquare	bluesquare	bluesquare	TRUE
0.829	kanzi	DMTS	18/02/2019	13:53:48:286	41	0	bluesquare	yellowsquare	bluesquare	bluesquare	TRUE
0.582	kanzi	DMTS	18/02/2019	13:53:58:639	42	5000	bluesquare	bluesquare	yellowsquare	yellowsquare	FALSE
0.83	kanzi	DMTS	18/02/2019	13:54:07:415	43	0	bluesquare	bluesquare	yellowsquare	bluesquare	TRUE
0.581	kanzi	DMTS	18/02/2019	13:54:19:986	44	5000	yellowsquare	yellowsquare	bluesquare	bluesquare	FALSE
0.83	kanzi	DMTS	18/02/2019	13:54:28:925	45	0	bluesquare	yellowsquare	bluesquare	bluesquare	TRUE
0.582	kanzi	DMTS	18/02/2019	13:54:40:78	46	5000	bluesquare	yellowsquare	bluesquare	bluesquare	TRUE
0.83	kanzi	DMTS	18/02/2019	13:54:46:3	47	0	bluesquare	yellowsquare	bluesquare	bluesquare	TRUE
0.58	kanzi	DMTS	18/02/2019	13:54:57:334	48	5000	bluesquare	bluesquare	yellowsquare	yellowsquare	FALSE
0.831	kanzi	DMTS	18/02/2019	13:55:06:214	49	0	bluesquare	yellowsquare	bluesquare	bluesquare	TRUE
0.579	kanzi	DMTS	18/02/2019	13:55:17:90	50	5000	yellowsquare	bluesquare	yellowsquare	bluesquare	FALSE
0.829	kanzi	DMTS	18/02/2019	13:55:26:134	51	0	yellowsquare	yellowsquare	bluesquare	bluesquare	FALSE
0.58	kanzi	DMTS	18/02/2019	13:55:40:20	52	5000	bluesquare	bluesquare	yellowsquare	bluesquare	TRUE
0.827	kanzi	DMTS	18/02/2019	13:55:45:832	53	0	yellowsquare	bluesquare	yellowsquare	bluesquare	FALSE
0.578	kanzi	DMTS	18/02/2019	13:55:59:631	54	5000	yellowsquare	yellowsquare	bluesquare	bluesquare	FALSE
0.825	kanzi	DMTS	18/02/2019	13:56:08:576	55	0	yellowsquare	yellowsquare	bluesquare	bluesquare	FALSE
0.577	kanzi	DMTS	18/02/2019	13:56:22:415	56	5000	yellowsquare	bluesquare	yellowsquare	bluesquare	FALSE
0.823	kanzi	DMTS	18/02/2019	13:56:31:233	57	0	yellowsquare	bluesquare	yellowsquare	bluesquare	FALSE
0.578	kanzi	DMTS	18/02/2019	13:56:45:257	58	5000	yellowsquare	bluesquare	yellowsquare	yellowsquare	TRUE
0.823	kanzi	DMTS	18/02/2019	13:56:52:313	59	0	yellowsquare	yellowsquare	bluesquare	yellowsquare	TRUE
0.576	kanzi	DMTS	18/02/2019	13:57:04:154	60	5000	yellowsquare	yellowsquare	bluesquare	bluesquare	FALSE
0.823	kanzi	DMTS	18/02/2019	14:04:09:452	1	0	yellowsquare	bluesquare	yellowsquare	yellowsquare	TRUE
0.575	kanzi	DMTS	18/02/2019	14:04:20:503	2	5000	yellowsquare	bluesquare	yellowsquare	bluesquare	FALSE
0.824	kanzi	DMTS	18/02/2019	14:04:29:414	3	0	bluesquare	yellowsquare	bluesquare	bluesquare	TRUE
0.574	kanzi	DMTS	18/02/2019	14:04:40:622	4	5000	yellowsquare	yellowsquare	bluesquare	bluesquare	FALSE
0.824	kanzi	DMTS	18/02/2019	14:04:49:806	5	0	yellowsquare	yellowsquare	bluesquare	yellowsquare	TRUE
0.575	kanzi	DMTS	18/02/2019	14:05:00:713	6	5000	yellowsquare	bluesquare	yellowsquare	yellowsquare	TRUE
0.825	kanzi	DMTS	18/02/2019	14:05:08:195	7	0	bluesquare	yellowsquare	bluesquare	bluesquare	TRUE
0.576	kanzi	DMTS	18/02/2019	14:05:18:605	8	5000	bluesquare	yellowsquare	bluesquare	bluesquare	TRUE
0.825	kanzi	DMTS	18/02/2019	14:05:25:218	9	0	bluesquare	bluesquare	yellowsquare	bluesquare	TRUE
0.577	kanzi	DMTS	18/02/2019	14:05:36:10	10	5000	bluesquare	yellowsquare	bluesquare	bluesquare	TRUE
0.826	kanzi	DMTS	18/02/2019	14:05:42:26	11	0	yellowsquare	bluesquare	yellowsquare	yellowsquare	TRUE
0.578	kanzi	DMTS	18/02/2019	14:05:53:220	12	5000	bluesquare	bluesquare	yellowsquare	bluesquare	TRUE
0.826	kanzi	DMTS	18/02/2019	14:05:59:256	13	0	bluesquare	bluesquare	yellowsquare	bluesquare	TRUE
0.579	kanzi	DMTS	18/02/2019	14:06:10:239	14	5000	bluesquare	yellowsquare	bluesquare	bluesquare	TRUE
0.826	kanzi	DMTS	18/02/2019	14:06:16:316	15	0	bluesquare	yellowsquare	bluesquare	bluesquare	TRUE
0.577	kanzi	DMTS	18/02/2019	14:06:27:159	16	5000	yellowsquare	yellowsquare	bluesquare	bluesquare	FALSE
0.827	kanzi	DMTS	18/02/2019	14:06:36:169	17	0	bluesquare	yellowsquare	bluesquare	bluesquare	TRUE
0.576	kanzi	DMTS	18/02/2019	14:06:48:369	18	5000	yellowsquare	yellowsquare	bluesquare	bluesquare	FALSE
0.825	kanzi	DMTS	18/02/2019	14:06:57:277	19	0	yellowsquare	bluesquare	yellowsquare	bluesquare	FALSE
0.575	kanzi	DMTS	18/02/2019	14:07:11:50	20	5000	yellowsquare	yellowsquare	bluesquare	bluesquare	FALSE
0.825	kanzi	DMTS	18/02/2019	14:07:19:853	21	0	bluesquare	bluesquare	yellowsquare	bluesquare	TRUE
0.573	kanzi	DMTS	18/02/2019	14:07:31:27	22	5000	yellowsquare	bluesquare	yellowsquare	bluesquare	FALSE
0.826	kanzi	DMTS	18/02/2019	14:07:39:820	23	0	bluesquare	yellowsquare	bluesquare	bluesquare	TRUE
0.574	kanzi	DMTS	18/02/2019	14:07:50:885	24	5000	bluesquare	bluesquare	yellowsquare	bluesquare	TRUE
0.826	kanzi	DMTS	18/02/2019	14:07:56:425	25	0	bluesquare	bluesquare	yellowsquare	bluesquare	TRUE
0.573	kanzi	DMTS	18/02/2019	14:08:07:911	26	5000	yellowsquare	yellowsquare	bluesquare	bluesquare	FALSE
0.824	kanzi	DMTS	18/02/2019	14:08:16:979	27	0	yellowsquare	yellowsquare	bluesquare	bluesquare	FALSE
0.574	kanzi	DMTS	18/02/2019	14:08:30:927	28	5000	bluesquare	yellowsquare	bluesquare	bluesquare	TRUE
0.825	kanzi	DMTS	18/02/2019	14:08:37:217	29	0	bluesquare	yellowsquare	bluesquare	bluesquare	TRUE
0.575	kanzi	DMTS	18/02/2019	14:08:48:101	30	5000	bluesquare	yellowsquare	bluesquare	bluesquare	TRUE
0.823	kanzi	DMTS	18/02/2019	14:08:54:242	31	0	yellowsquare	bluesquare	yellowsquare	bluesquare	FALSE
0.576	kanzi	DMTS	18/02/2019	14:09:08:306	32	5000	bluesquare	bluesquare	yellowsquare	bluesquare	TRUE
0.823	kanzi	DMTS	18/02/2019	14:09:13:940	33	0	bluesquare	yellowsquare	bluesquare	bluesquare	TRUE
0.577	kanzi	DMTS	18/02/2019	14:09:25:474	34	5000	bluesquare	yellowsquare	bluesquare	bluesquare	TRUE
0.823	kanzi	DMTS	18/02/2019	14:09:31:590	35	0	bluesquare	bluesquare	yellowsquare	bluesquare	TRUE
0.576	kanzi	DMTS	18/02/2019	14:09:42:224	36	5000	yellowsquare	bluesquare	yellowsquare	bluesquare	FALSE
0.824	kanzi	DMTS	18/02/2019	14:09:50:926	37	0	bluesquare	yellowsquare	bluesquare	bluesquare	TRUE
0.574	kanzi	DMTS	18/02/2019	14:10:01:734	38	5000	yellowsquare	bluesquare	yellowsquare	bluesquare	FALSE
0.822	kanzi	DMTS	18/02/2019	14:10:10:605	39	0	yellowsquare	yellowsquare	bluesquare	bluesquare	FALSE
0.573	kanzi	DMTS	18/02/2019	14:10:24:494	40	5000	yellowsquare	yellowsquare	bluesquare	bluesquare	FALSE
0.82	kanzi	DMTS	18/02/2019	14:10:33:903	41	0	yellowsquare	yellowsquare	bluesquare	bluesquare	FALSE
0.574	kanzi	DMTS	18/02/2019	14:10:47:690	42	5000	bluesquare	yellowsquare	bluesquare	bluesquare	TRUE
0.82	kanzi	DMTS	18/02/2019	14:10:53:757	43	0	bluesquare	bluesquare	yellowsquare	bluesquare	TRUE
0.575	kanzi	DMTS	18/02/2019	14:11:05:274	44	5000	bluesquare	bluesquare	yellowsquare	bluesquare	TRUE
0.821	kanzi	DMTS	18/02/2019	14:11:10:786	45	0	bluesquare	bluesquare	yellowsquare	bluesquare	TRUE
0.573	kanzi	DMTS	18/02/2019	14:11:21:698	46	5000	yellowsquare	yellowsquare	bluesquare	bluesquare	FALSE
0.821	kanzi	DMTS	18/02/2019	14:11:30:556	47	0	bluesquare	bluesquare	yellowsquare	bluesquare	TRUE
0.572	kanzi	DMTS	18/02/2019	14:11:41:54	48	5000	yellowsquare	yellowsquare	bluesquare	bluesquare	FALSE
0.819	kanzi	DMTS	18/02/2019	14:11:50:564	49	0	yellowsquare	yellowsquare	bluesquare	bluesquare	FALSE
0.571	kanzi	DMTS	18/02/2019	14:12:04:695	50	5000	yellowsquare	yellowsquare	bluesquare	bluesquare	FALSE
0.82	kanzi	DMTS	18/02/2019	14:12:13:356	51	0	bluesquare	yellowsquare	bluesquare	bluesquare	TRUE
0.572	kanzi	DMTS	18/02/2019	14:12:23:685	52	5000	bluesquare	bluesquare	yellowsquare	bluesquare	TRUE
0.82	kanzi	DMTS	18/02/2019	14:12:30:531	53	0	bluesquare	bluesquare	yellowsquare	bluesquare	TRUE
0.573	kanzi	DMTS	18/02/2019	14:12:41:1	54	5000	bluesquare	yellowsquare	bluesquare	bluesquare	TRUE
0.821	kanzi	DMTS	18/02/2019	14:12:46:893	55	0	bluesquare	bluesquare	yellowsquare	bluesquare	TRUE
0.571	kanzi	DMTS	18/02/2019	14:12:57:612	56	5000	yellowsquare	bluesquare	yellowsquare	bluesquare	FALSE
0.819	kanzi	DMTS	18/02/2019	14:13:06:788	57	0	yellowsquare	bluesquare	yellowsquare	bluesquare	FALSE
0.57	kanzi	DMTS	18/02/2019	14:13:20:951	58	5000	yellowsquare	bluesquare	yellowsquare	bluesquare	FALSE
0.819	kanzi	DMTS	18/02/2019	14:13:29:770	59	0	bluesquare	bluesquare	yellowsquare	bluesquare	TRUE
1	kanzi	DMTS	20/02/2019	11:55:26:844	1	0	yellowsquare	yellowsquare	bluesquare	yellowsquare	TRUE
1	kanzi	DMTS	20/02/2019	11:55:42:549	2	5000	bluesquare	bluesquare	yellowsquare	bluesquare	TRUE
1	kanzi	DMTS	20/02/2019	11:55:55:53	3	0	bluesquare	bluesquare	yellowsquare	bluesquare	TRUE
1	kanzi	DMTS	20/02/2019	11:56:12:941	4	5000	bluesquare	yellowsquare	bluesquare	bluesquare	TRUE
1	kanzi	DMTS	20/02/2019	11:56:25:76	5	0	bluesquare	yellowsquare	bluesquare	bluesquare	TRUE
1	kanzi	DMTS	20/02/2019	11:56:39:336	6	5000	bluesquare	bluesquare	yellowsquare	bluesquare	TRUE
1	kanzi	DMTS	20/02/2019	11:56:48:280	7	0	bluesquare	bluesquare	yellowsquare	bluesquare	TRUE
1	kanzi	DMTS	20/02/2019	11:57:04:291	8	5000	bluesquare	bluesquare	yellowsquare	bluesquare	TRUE
1	kanzi	DMTS	20/02/2019	11:57:13:182	9	0	yellowsquare	yellowsquare	bluesquare	yellowsquare	TRUE
0.8	kanzi	DMTS	20/02/2019	11:57:27:616	10	5000	yellowsquare	bluesquare	yellowsquare	bluesquare	FALSE
1	kanzi	DMTS	20/02/2019	11:57:36:706	11	0	bluesquare	bluesquare	yellowsquare	bluesquare	TRUE
0.833	kanzi	DMTS	20/02/2019	11:57:52:172	12	5000	bluesquare	yellowsquare	bluesquare	bluesquare	TRUE
1	kanzi	DMTS	20/02/2019	11:58:01:583	13	0	bluesquare	bluesquare	yellowsquare	bluesquare	TRUE
0	kanzi	DMTS	21/02/2019	09:01:09:51	1	0	yellowsquare	yellowsquare	bluesquare	bluesquare	FALSE
0	kanzi	DMTS	21/02/2019	09:01:23:874	2	5000	yellowsquare	yellowsquare	bluesquare	bluesquare	FALSE
0.5	kanzi	DMTS	21/02/2019	09:01:32:820	3	0	bluesquare	yellowsquare	bluesquare	bluesquare	TRUE
0	kanzi	DMTS	21/02/2019	09:01:43:994	4	5000	yellowsquare	bluesquare	yellowsquare	bluesquare	FALSE
0.667	kanzi	DMTS	21/02/2019	09:01:53:380	5	0	bluesquare	bluesquare	yellowsquare	bluesquare	TRUE
0.333	kanzi	DMTS	21/02/2019	09:02:05:200	6	5000	bluesquare	bluesquare	yellowsquare	bluesquare	TRUE
0.75	kanzi	DMTS	21/02/2019	09:02:12:187	7	0	yellowsquare	bluesquare	yellowsquare	yellowsquare	TRUE
0.5	kanzi	DMTS	21/02/2019	09:02:24:212	8	5000	yellowsquare	bluesquare	yellowsquare	yellowsquare	TRUE
0.8	kanzi	DMTS	21/02/2019	09:02:30:766	9	0	bluesquare	yellowsquare	bluesquare	bluesquare	TRUE
0.6	kanzi	DMTS	21/02/2019	09:02:42:930	10	5000	yellowsquare	bluesquare	yellowsquare	yellowsquare	TRUE
0.833	kanzi	DMTS	21/02/2019	09:02:49:129	11	0	bluesquare	bluesquare	yellowsquare	bluesquare	TRUE
0.5	kanzi	DMTS	21/02/2019	09:03:00:608	12	5000	yellowsquare	yellowsquare	bluesquare	bluesquare	FALSE
0.857	kanzi	DMTS	21/02/2019	09:03:09:490	13	0	bluesquare	yellowsquare	bluesquare	bluesquare	TRUE
0.571	kanzi	DMTS	21/02/2019	09:03:21:39	14	5000	bluesquare	bluesquare	yellowsquare	bluesquare	TRUE
0.875	kanzi	DMTS	21/02/2019	09:03:26:467	15	0	bluesquare	bluesquare	yellowsquare	bluesquare	TRUE
0.625	kanzi	DMTS	21/02/2019	09:03:38:344	16	5000	bluesquare	yellowsquare	bluesquare	bluesquare	TRUE
0.889	kanzi	DMTS	21/02/2019	09:03:44:308	17	0	yellowsquare	bluesquare	yellowsquare	yellowsquare	TRUE
0.667	kanzi	DMTS	21/02/2019	09:03:54:964	18	5000	bluesquare	yellowsquare	bluesquare	bluesquare	TRUE
0.9	kanzi	DMTS	21/02/2019	09:04:01:504	19	0	bluesquare	bluesquare	yellowsquare	bluesquare	TRUE
0.7	kanzi	DMTS	21/02/2019	09:04:12:253	20	5000	bluesquare	yellowsquare	bluesquare	bluesquare	TRUE
0.909	kanzi	DMTS	21/02/2019	09:04:18:559	21	0	bluesquare	yellowsquare	bluesquare	bluesquare	TRUE
0.727	kanzi	DMTS	21/02/2019	09:04:30:852	22	5000	yellowsquare	bluesquare	yellowsquare	yellowsquare	TRUE
0.917	kanzi	DMTS	21/02/2019	09:04:36:607	23	0	bluesquare	bluesquare	yellowsquare	bluesquare	TRUE
0.667	kanzi	DMTS	21/02/2019	09:04:50:798	24	5000	yellowsquare	bluesquare	yellowsquare	bluesquare	FALSE
0.923	kanzi	DMTS	21/02/2019	09:05:00:482	25	0	bluesquare	bluesquare	yellowsquare	bluesquare	TRUE
0.692	kanzi	DMTS	21/02/2019	09:05:12:88	26	5000	yellowsquare	bluesquare	yellowsquare	yellowsquare	TRUE
0.857	kanzi	DMTS	21/02/2019	09:05:18:412	27	0	yellowsquare	yellowsquare	bluesquare	bluesquare	FALSE
0.643	kanzi	DMTS	21/02/2019	09:05:32:307	28	5000	yellowsquare	yellowsquare	bluesquare	bluesquare	FALSE
0.867	kanzi	DMTS	21/02/2019	09:05:41:371	29	0	bluesquare	bluesquare	yellowsquare	bluesquare	TRUE
0.6	kanzi	DMTS	21/02/2019	09:05:52:170	30	5000	yellowsquare	bluesquare	yellowsquare	bluesquare	FALSE
0.875	kanzi	DMTS	21/02/2019	09:06:02:389	31	0	bluesquare	yellowsquare	bluesquare	bluesquare	TRUE
0.562	kanzi	DMTS	21/02/2019	09:06:13:382	32	5000	yellowsquare	yellowsquare	bluesquare	bluesquare	FALSE
0.882	kanzi	DMTS	21/02/2019	09:06:22:883	33	0	yellowsquare	bluesquare	yellowsquare	yellowsquare	TRUE
0.588	kanzi	DMTS	21/02/2019	09:06:33:569	34	5000	bluesquare	yellowsquare	bluesquare	bluesquare	TRUE
0.833	kanzi	DMTS	21/02/2019	09:06:39:412	35	0	yellowsquare	yellowsquare	bluesquare	bluesquare	FALSE
0.611	kanzi	DMTS	21/02/2019	09:06:53:559	36	5000	bluesquare	bluesquare	yellowsquare	bluesquare	TRUE
0.789	kanzi	DMTS	21/02/2019	09:06:58:889	37	0	yellowsquare	yellowsquare	bluesquare	bluesquare	FALSE
0.632	kanzi	DMTS	21/02/2019	09:07:13:713	38	5000	yellowsquare	yellowsquare	bluesquare	yellowsquare	TRUE
0.8	kanzi	DMTS	21/02/2019	09:07:19:708	39	0	bluesquare	bluesquare	yellowsquare	bluesquare	TRUE
0.65	kanzi	DMTS	21/02/2019	09:07:30:573	40	5000	bluesquare	yellowsquare	bluesquare	bluesquare	TRUE
0.81	kanzi	DMTS	21/02/2019	09:07:36:401	41	0	bluesquare	bluesquare	yellowsquare	bluesquare	TRUE
0.619	kanzi	DMTS	21/02/2019	09:07:49:90	42	5000	yellowsquare	yellowsquare	bluesquare	bluesquare	FALSE
0.818	kanzi	DMTS	21/02/2019	09:07:58:74	43	0	bluesquare	bluesquare	yellowsquare	bluesquare	TRUE
0.591	kanzi	DMTS	21/02/2019	09:08:09:108	44	5000	yellowsquare	bluesquare	yellowsquare	bluesquare	FALSE
0.826	kanzi	DMTS	21/02/2019	09:08:18:79	45	0	bluesquare	yellowsquare	bluesquare	bluesquare	TRUE
0.609	kanzi	DMTS	21/02/2019	09:08:29:417	46	5000	bluesquare	yellowsquare	bluesquare	bluesquare	TRUE
0.833	kanzi	DMTS	21/02/2019	09:08:35:461	47	0	yellowsquare	bluesquare	yellowsquare	yellowsquare	TRUE
0.625	kanzi	DMTS	21/02/2019	09:08:47:786	48	5000	bluesquare	yellowsquare	bluesquare	bluesquare	TRUE
0.84	kanzi	DMTS	21/02/2019	09:08:54:142	49	0	yellowsquare	bluesquare	yellowsquare	yellowsquare	TRUE
0.6	kanzi	DMTS	21/02/2019	09:09:05:990	50	5000	yellowsquare	yellowsquare	bluesquare	bluesquare	FALSE
0.846	kanzi	DMTS	21/02/2019	09:09:14:770	51	0	bluesquare	yellowsquare	bluesquare	bluesquare	TRUE
0.615	kanzi	DMTS	21/02/2019	09:09:25:916	52	5000	bluesquare	yellowsquare	bluesquare	bluesquare	TRUE
0.815	kanzi	DMTS	21/02/2019	09:09:31:619	53	0	yellowsquare	yellowsquare	bluesquare	bluesquare	FALSE
0.593	kanzi	DMTS	21/02/2019	09:09:47:328	54	5000	yellowsquare	bluesquare	yellowsquare	bluesquare	FALSE
0.786	kanzi	DMTS	21/02/2019	09:09:57:904	55	0	yellowsquare	yellowsquare	bluesquare	bluesquare	FALSE
0.607	kanzi	DMTS	21/02/2019	09:10:11:973	56	5000	bluesquare	yellowsquare	bluesquare	bluesquare	TRUE
0.793	kanzi	DMTS	21/02/2019	09:10:17:675	57	0	bluesquare	bluesquare	yellowsquare	bluesquare	TRUE
0.586	kanzi	DMTS	21/02/2019	09:10:29:961	58	5000	yellowsquare	yellowsquare	bluesquare	bluesquare	FALSE
0.8	kanzi	DMTS	21/02/2019	09:10:38:887	59	0	bluesquare	yellowsquare	bluesquare	bluesquare	TRUE
0.6	kanzi	DMTS	21/02/2019	09:10:51:72	60	5000	yellowsquare	yellowsquare	bluesquare	yellowsquare	TRUE
1	kanzi	DMTS	25/02/2019	15:12:35:220	1	0	bluesquare	bluesquare	yellowsquare	bluesquare	TRUE
1	kanzi	DMTS	25/02/2019	15:12:50:928	2	10000	bluesquare	bluesquare	yellowsquare	bluesquare	TRUE
1	kanzi	DMTS	25/02/2019	15:12:57:406	3	0	yellowsquare	bluesquare	yellowsquare	yellowsquare	TRUE
1	kanzi	DMTS	25/02/2019	15:13:05:932	4	2000	bluesquare	bluesquare	yellowsquare	bluesquare	TRUE
1	kanzi	DMTS	25/02/2019	15:13:15:149	5	0	yellowsquare	yellowsquare	bluesquare	yellowsquare	TRUE
0.5	kanzi	DMTS	25/02/2019	15:13:30:930	6	10000	yellowsquare	bluesquare	yellowsquare	bluesquare	FALSE
0.75	kanzi	DMTS	25/02/2019	15:13:40:694	7	0	yellowsquare	bluesquare	yellowsquare	bluesquare	FALSE
0.667	kanzi	DMTS	25/02/2019	15:14:00:81	8	10000	yellowsquare	bluesquare	yellowsquare	yellowsquare	TRUE
0.8	kanzi	DMTS	25/02/2019	15:14:05:292	9	0	bluesquare	bluesquare	yellowsquare	bluesquare	TRUE
0.5	kanzi	DMTS	25/02/2019	15:14:21:260	10	10000	yellowsquare	yellowsquare	bluesquare	bluesquare	FALSE
0.667	kanzi	DMTS	25/02/2019	15:14:30:959	11	0	yellowsquare	yellowsquare	bluesquare	bluesquare	FALSE
0.4	kanzi	DMTS	25/02/2019	15:14:50:469	12	10000	yellowsquare	yellowsquare	bluesquare	bluesquare	FALSE
0.714	kanzi	DMTS	25/02/2019	15:14:59:502	13	0	yellowsquare	yellowsquare	bluesquare	yellowsquare	TRUE
0.333	kanzi	DMTS	25/02/2019	15:15:15:472	14	10000	yellowsquare	bluesquare	yellowsquare	bluesquare	FALSE
0.75	kanzi	DMTS	25/02/2019	15:15:24:194	15	0	bluesquare	bluesquare	yellowsquare	bluesquare	TRUE
0.286	kanzi	DMTS	25/02/2019	15:15:40:636	16	10000	yellowsquare	yellowsquare	bluesquare	bluesquare	FALSE
0.778	kanzi	DMTS	25/02/2019	15:15:49:450	17	0	bluesquare	bluesquare	yellowsquare	bluesquare	TRUE
0.5	kanzi	DMTS	25/02/2019	15:15:59:949	18	2000	yellowsquare	bluesquare	yellowsquare	bluesquare	FALSE
0.8	kanzi	DMTS	25/02/2019	15:16:09:105	19	0	yellowsquare	yellowsquare	bluesquare	yellowsquare	TRUE
0.25	kanzi	DMTS	25/02/2019	15:16:25:210	20	10000	yellowsquare	yellowsquare	bluesquare	bluesquare	FALSE
0.818	kanzi	DMTS	25/02/2019	15:16:34:109	21	0	bluesquare	yellowsquare	bluesquare	bluesquare	TRUE
0.667	kanzi	DMTS	25/02/2019	15:16:41:821	22	2000	bluesquare	yellowsquare	bluesquare	bluesquare	TRUE
0.833	kanzi	DMTS	25/02/2019	15:16:47:350	23	0	bluesquare	bluesquare	yellowsquare	bluesquare	TRUE
0.5	kanzi	DMTS	25/02/2019	15:16:56:39	24	2000	yellowsquare	yellowsquare	bluesquare	bluesquare	FALSE
0.846	kanzi	DMTS	25/02/2019	15:17:05:24	25	0	bluesquare	bluesquare	yellowsquare	bluesquare	TRUE
0.4	kanzi	DMTS	25/02/2019	15:17:14:191	26	2000	yellowsquare	yellowsquare	bluesquare	bluesquare	FALSE
0.786	kanzi	DMTS	25/02/2019	15:17:22:965	27	0	yellowsquare	bluesquare	yellowsquare	bluesquare	FALSE
0.5	kanzi	DMTS	25/02/2019	15:17:33:938	28	2000	bluesquare	yellowsquare	bluesquare	bluesquare	TRUE
0.8	kanzi	DMTS	25/02/2019	15:17:43:978	29	0	bluesquare	yellowsquare	bluesquare	bluesquare	TRUE
0.571	kanzi	DMTS	25/02/2019	15:17:52:282	30	2000	bluesquare	yellowsquare	bluesquare	bluesquare	TRUE
0.812	kanzi	DMTS	25/02/2019	15:17:58:93	31	0	yellowsquare	yellowsquare	bluesquare	yellowsquare	TRUE
0.625	kanzi	DMTS	25/02/2019	15:18:06:38	32	2000	bluesquare	bluesquare	yellowsquare	bluesquare	TRUE
0.824	kanzi	DMTS	25/02/2019	15:18:11:526	33	0	bluesquare	bluesquare	yellowsquare	bluesquare	TRUE
0.333	kanzi	DMTS	25/02/2019	15:18:27:687	34	10000	bluesquare	yellowsquare	bluesquare	bluesquare	TRUE
0.833	kanzi	DMTS	25/02/2019	15:18:35:383	35	0	bluesquare	bluesquare	yellowsquare	bluesquare	TRUE
0.556	kanzi	DMTS	25/02/2019	15:18:43:73	36	2000	yellowsquare	bluesquare	yellowsquare	bluesquare	FALSE
0.789	kanzi	DMTS	25/02/2019	15:18:52:146	37	0	yellowsquare	yellowsquare	bluesquare	bluesquare	FALSE
0.4	kanzi	DMTS	25/02/2019	15:19:11:21	38	10000	bluesquare	yellowsquare	bluesquare	bluesquare	TRUE
0.8	kanzi	DMTS	25/02/2019	15:19:17:106	39	0	yellowsquare	yellowsquare	bluesquare	yellowsquare	TRUE
0.6	kanzi	DMTS	25/02/2019	15:19:24:134	40	2000	yellowsquare	bluesquare	yellowsquare	yellowsquare	TRUE
0.81	kanzi	DMTS	25/02/2019	15:19:30:898	41	0	bluesquare	yellowsquare	bluesquare	bluesquare	TRUE
0.455	kanzi	DMTS	25/02/2019	15:19:46:986	42	10000	bluesquare	bluesquare	yellowsquare	bluesquare	TRUE
0.818	kanzi	DMTS	25/02/2019	15:19:53:712	43	0	bluesquare	bluesquare	yellowsquare	bluesquare	TRUE
0.417	kanzi	DMTS	25/02/2019	15:20:10:517	44	10000	yellowsquare	bluesquare	yellowsquare	bluesquare	FALSE
0.826	kanzi	DMTS	25/02/2019	15:20:19:527	45	0	bluesquare	yellowsquare	bluesquare	bluesquare	TRUE
0.385	kanzi	DMTS	25/02/2019	15:20:35:17	46	10000	yellowsquare	yellowsquare	bluesquare	bluesquare	FALSE
0.833	kanzi	DMTS	25/02/2019	15:20:44:734	47	0	yellowsquare	bluesquare	yellowsquare	yellowsquare	TRUE
0.545	kanzi	DMTS	25/02/2019	15:20:54:242	48	2000	yellowsquare	yellowsquare	bluesquare	bluesquare	FALSE
0.84	kanzi	DMTS	25/02/2019	15:21:04:292	49	0	bluesquare	bluesquare	yellowsquare	bluesquare	TRUE
0.357	kanzi	DMTS	25/02/2019	15:21:21:174	50	10000	yellowsquare	bluesquare	yellowsquare	bluesquare	FALSE
0.846	kanzi	DMTS	25/02/2019	15:21:30:103	51	0	bluesquare	yellowsquare	bluesquare	bluesquare	TRUE
0.333	kanzi	DMTS	25/02/2019	15:21:47:302	52	10000	yellowsquare	yellowsquare	bluesquare	bluesquare	FALSE
0.852	kanzi	DMTS	25/02/2019	15:21:56:84	53	0	bluesquare	bluesquare	yellowsquare	bluesquare	TRUE
0.583	kanzi	DMTS	25/02/2019	15:22:05:317	54	2000	bluesquare	bluesquare	yellowsquare	bluesquare	TRUE
0.857	kanzi	DMTS	25/02/2019	15:22:13:528	55	0	bluesquare	bluesquare	yellowsquare	bluesquare	TRUE
0.375	kanzi	DMTS	25/02/2019	15:22:29:858	56	10000	bluesquare	bluesquare	yellowsquare	bluesquare	TRUE
0.828	kanzi	DMTS	25/02/2019	15:22:36:76	57	0	yellowsquare	bluesquare	yellowsquare	bluesquare	FALSE
0.353	kanzi	DMTS	25/02/2019	15:22:55:603	58	10000	yellowsquare	yellowsquare	bluesquare	bluesquare	FALSE
0.833	kanzi	DMTS	25/02/2019	15:23:04:886	59	0	yellowsquare	yellowsquare	bluesquare	yellowsquare	TRUE
0.538	kanzi	DMTS	25/02/2019	15:23:13:701	60	2000	yellowsquare	bluesquare	yellowsquare	bluesquare	FALSE
0.839	kanzi	DMTS	25/02/2019	15:30:09:393	1	0	bluesquare	yellowsquare	bluesquare	bluesquare	TRUE
0.5	kanzi	DMTS	25/02/2019	15:30:23:715	2	2000	yellowsquare	bluesquare	yellowsquare	bluesquare	FALSE
0.844	kanzi	DMTS	25/02/2019	15:30:32:781	3	0	bluesquare	bluesquare	yellowsquare	bluesquare	TRUE
0.533	kanzi	DMTS	25/02/2019	15:30:40:254	4	2000	bluesquare	yellowsquare	bluesquare	bluesquare	TRUE
0.848	kanzi	DMTS	25/02/2019	15:30:46:114	5	0	bluesquare	yellowsquare	bluesquare	bluesquare	TRUE
0.562	kanzi	DMTS	25/02/2019	15:30:53:649	6	2000	bluesquare	bluesquare	yellowsquare	bluesquare	TRUE
0.853	kanzi	DMTS	25/02/2019	15:31:00:337	7	0	yellowsquare	yellowsquare	bluesquare	yellowsquare	TRUE
0.529	kanzi	DMTS	25/02/2019	15:31:08:274	8	2000	yellowsquare	bluesquare	yellowsquare	bluesquare	FALSE
0.829	kanzi	DMTS	25/02/2019	15:31:17:443	9	0	yellowsquare	yellowsquare	bluesquare	bluesquare	FALSE
0.5	kanzi	DMTS	25/02/2019	15:31:28:549	10	2000	yellowsquare	bluesquare	yellowsquare	bluesquare	FALSE
0.806	kanzi	DMTS	25/02/2019	15:31:37:790	11	0	yellowsquare	yellowsquare	bluesquare	bluesquare	FALSE
0.389	kanzi	DMTS	25/02/2019	15:31:56:776	12	10000	bluesquare	bluesquare	yellowsquare	bluesquare	TRUE
0.811	kanzi	DMTS	25/02/2019	15:32:02:606	13	0	yellowsquare	bluesquare	yellowsquare	yellowsquare	TRUE
0.421	kanzi	DMTS	25/02/2019	15:32:18:827	14	10000	bluesquare	bluesquare	yellowsquare	bluesquare	TRUE
0.789	kanzi	DMTS	25/02/2019	15:32:24:566	15	0	yellowsquare	yellowsquare	bluesquare	bluesquare	FALSE
0.526	kanzi	DMTS	25/02/2019	15:32:35:837	16	2000	bluesquare	yellowsquare	bluesquare	bluesquare	TRUE
0.795	kanzi	DMTS	25/02/2019	15:32:41:679	17	0	yellowsquare	yellowsquare	bluesquare	yellowsquare	TRUE
0.55	kanzi	DMTS	25/02/2019	15:32:50:257	18	2000	bluesquare	bluesquare	yellowsquare	bluesquare	TRUE
0.8	kanzi	DMTS	25/02/2019	15:32:55:855	19	0	yellowsquare	bluesquare	yellowsquare	yellowsquare	TRUE
0.524	kanzi	DMTS	25/02/2019	15:33:04:701	20	2000	yellowsquare	bluesquare	yellowsquare	bluesquare	FALSE
0.805	kanzi	DMTS	25/02/2019	15:33:13:827	21	0	bluesquare	yellowsquare	bluesquare	bluesquare	TRUE
0.545	kanzi	DMTS	25/02/2019	15:33:21:723	22	2000	bluesquare	bluesquare	yellowsquare	bluesquare	TRUE
0.81	kanzi	DMTS	25/02/2019	15:33:27:255	23	0	bluesquare	yellowsquare	bluesquare	bluesquare	TRUE
0.565	kanzi	DMTS	25/02/2019	15:33:35:593	24	2000	yellowsquare	bluesquare	yellowsquare	yellowsquare	TRUE
0.814	kanzi	DMTS	25/02/2019	15:33:41:29	25	0	bluesquare	yellowsquare	bluesquare	bluesquare	TRUE
0.45	kanzi	DMTS	25/02/2019	15:33:56:965	26	10000	bluesquare	yellowsquare	bluesquare	bluesquare	TRUE
0.818	kanzi	DMTS	25/02/2019	15:34:02:981	27	0	yellowsquare	bluesquare	yellowsquare	yellowsquare	TRUE
0.476	kanzi	DMTS	25/02/2019	15:34:19:667	28	10000	yellowsquare	yellowsquare	bluesquare	yellowsquare	TRUE
0.822	kanzi	DMTS	25/02/2019	15:34:26:43	29	0	bluesquare	yellowsquare	bluesquare	bluesquare	TRUE
0.455	kanzi	DMTS	25/02/2019	15:34:43:453	30	10000	yellowsquare	bluesquare	yellowsquare	bluesquare	FALSE
0.804	kanzi	DMTS	25/02/2019	15:34:52:634	31	0	yellowsquare	yellowsquare	bluesquare	bluesquare	FALSE
0.583	kanzi	DMTS	25/02/2019	15:35:03:989	32	2000	yellowsquare	yellowsquare	bluesquare	yellowsquare	TRUE
0.809	kanzi	DMTS	25/02/2019	15:35:10:93	33	0	yellowsquare	yellowsquare	bluesquare	yellowsquare	TRUE
0.478	kanzi	DMTS	25/02/2019	15:35:27:170	34	10000	bluesquare	bluesquare	yellowsquare	bluesquare	TRUE
0.812	kanzi	DMTS	25/02/2019	15:35:32:857	35	0	yellowsquare	yellowsquare	bluesquare	yellowsquare	TRUE
0.56	kanzi	DMTS	25/02/2019	15:35:41:531	36	2000	yellowsquare	bluesquare	yellowsquare	bluesquare	FALSE
0.816	kanzi	DMTS	25/02/2019	15:35:52:45	37	0	bluesquare	yellowsquare	bluesquare	bluesquare	TRUE
0.538	kanzi	DMTS	25/02/2019	15:36:00:933	38	2000	yellowsquare	yellowsquare	bluesquare	bluesquare	FALSE
0.82	kanzi	DMTS	25/02/2019	15:36:09:991	39	0	bluesquare	bluesquare	yellowsquare	bluesquare	TRUE
0.458	kanzi	DMTS	25/02/2019	15:36:27:93	40	10000	yellowsquare	bluesquare	yellowsquare	bluesquare	FALSE
0.824	kanzi	DMTS	25/02/2019	15:36:36:4	41	0	bluesquare	yellowsquare	bluesquare	bluesquare	TRUE
0.519	kanzi	DMTS	25/02/2019	15:36:44:355	42	2000	yellowsquare	bluesquare	yellowsquare	bluesquare	FALSE
0.827	kanzi	DMTS	25/02/2019	15:36:53:664	43	0	bluesquare	yellowsquare	bluesquare	bluesquare	TRUE
0.44	kanzi	DMTS	25/02/2019	15:37:10:201	44	10000	yellowsquare	bluesquare	yellowsquare	bluesquare	FALSE
0.83	kanzi	DMTS	25/02/2019	15:37:19:337	45	0	bluesquare	bluesquare	yellowsquare	bluesquare	TRUE
0.423	kanzi	DMTS	25/02/2019	15:37:35:836	46	10000	yellowsquare	yellowsquare	bluesquare	bluesquare	FALSE
0.833	kanzi	DMTS	25/02/2019	15:37:45:201	47	0	bluesquare	bluesquare	yellowsquare	bluesquare	TRUE
0.536	kanzi	DMTS	25/02/2019	15:37:51:935	48	2000	yellowsquare	bluesquare	yellowsquare	yellowsquare	TRUE
0.836	kanzi	DMTS	25/02/2019	15:37:58:972	49	0	yellowsquare	bluesquare	yellowsquare	yellowsquare	TRUE
0.444	kanzi	DMTS	25/02/2019	15:38:15:416	50	10000	bluesquare	yellowsquare	bluesquare	bluesquare	TRUE
0.839	kanzi	DMTS	25/02/2019	15:38:21:756	51	0	bluesquare	yellowsquare	bluesquare	bluesquare	TRUE
0.429	kanzi	DMTS	25/02/2019	15:38:38:429	52	10000	yellowsquare	yellowsquare	bluesquare	bluesquare	FALSE
0.842	kanzi	DMTS	25/02/2019	15:38:47:512	53	0	yellowsquare	yellowsquare	bluesquare	yellowsquare	TRUE
0.414	kanzi	DMTS	25/02/2019	15:39:03:835	54	10000	yellowsquare	yellowsquare	bluesquare	bluesquare	FALSE
0.845	kanzi	DMTS	25/02/2019	15:39:14:319	55	0	yellowsquare	yellowsquare	bluesquare	yellowsquare	TRUE
0.517	kanzi	DMTS	25/02/2019	15:39:22:932	56	2000	yellowsquare	bluesquare	yellowsquare	bluesquare	FALSE
0.831	kanzi	DMTS	25/02/2019	15:39:32:180	57	0	yellowsquare	yellowsquare	bluesquare	bluesquare	FALSE
0.4	kanzi	DMTS	25/02/2019	15:39:51:564	58	10000	yellowsquare	yellowsquare	bluesquare	bluesquare	FALSE
0.833	kanzi	DMTS	25/02/2019	15:40:00:607	59	0	bluesquare	yellowsquare	bluesquare	bluesquare	TRUE
0.419	kanzi	DMTS	25/02/2019	15:40:18:389	60	10000	yellowsquare	yellowsquare	bluesquare	yellowsquare	TRUE
1	kanzi	DMTS	26/02/2019	12:19:16:875	1	0	yellowsquare	yellowsquare	bluesquare	yellowsquare	TRUE
1	kanzi	DMTS	26/02/2019	12:19:30:355	2	2000	yellowsquare	bluesquare	yellowsquare	yellowsquare	TRUE
1	kanzi	DMTS	26/02/2019	12:19:39:869	3	0	bluesquare	yellowsquare	bluesquare	bluesquare	TRUE
0	kanzi	DMTS	26/02/2019	12:19:55:993	4	10000	yellowsquare	yellowsquare	bluesquare	bluesquare	FALSE
1	kanzi	DMTS	26/02/2019	12:20:05:493	5	0	yellowsquare	bluesquare	yellowsquare	yellowsquare	TRUE
1	kanzi	DMTS	26/02/2019	12:20:14:156	6	2000	bluesquare	yellowsquare	bluesquare	bluesquare	TRUE
1	kanzi	DMTS	26/02/2019	12:20:19:537	7	0	yellowsquare	yellowsquare	bluesquare	yellowsquare	TRUE
0.667	kanzi	DMTS	26/02/2019	12:20:27:481	8	2000	bluesquare	yellowsquare	bluesquare	yellowsquare	FALSE
1	kanzi	DMTS	26/02/2019	12:20:36:578	9	0	yellowsquare	yellowsquare	bluesquare	yellowsquare	TRUE
0	kanzi	DMTS	26/02/2019	12:20:52:349	10	10000	yellowsquare	yellowsquare	bluesquare	bluesquare	FALSE
0.833	kanzi	DMTS	26/02/2019	12:21:02:121	11	0	yellowsquare	bluesquare	yellowsquare	bluesquare	FALSE
0	kanzi	DMTS	26/02/2019	12:21:21:573	12	10000	yellowsquare	yellowsquare	bluesquare	bluesquare	FALSE
0.857	kanzi	DMTS	26/02/2019	12:21:30:755	13	0	bluesquare	yellowsquare	bluesquare	bluesquare	TRUE
0.75	kanzi	DMTS	26/02/2019	12:21:39:72	14	2000	bluesquare	yellowsquare	bluesquare	bluesquare	TRUE
0.875	kanzi	DMTS	26/02/2019	12:21:44:831	15	0	yellowsquare	bluesquare	yellowsquare	yellowsquare	TRUE
0.8	kanzi	DMTS	26/02/2019	12:21:52:540	16	2000	bluesquare	bluesquare	yellowsquare	bluesquare	TRUE
0.889	kanzi	DMTS	26/02/2019	12:21:57:469	17	0	bluesquare	yellowsquare	bluesquare	bluesquare	TRUE
0.25	kanzi	DMTS	26/02/2019	12:22:13:306	18	10000	bluesquare	bluesquare	yellowsquare	bluesquare	TRUE
0.8	kanzi	DMTS	26/02/2019	12:22:19:535	19	0	yellowsquare	bluesquare	yellowsquare	bluesquare	FALSE
0.2	kanzi	DMTS	26/02/2019	12:22:38:723	20	10000	yellowsquare	yellowsquare	bluesquare	bluesquare	FALSE
0.727	kanzi	DMTS	26/02/2019	12:22:49:265	21	0	yellowsquare	yellowsquare	bluesquare	bluesquare	FALSE
0.167	kanzi	DMTS	26/02/2019	12:23:08:514	22	10000	bluesquare	yellowsquare	bluesquare	yellowsquare	FALSE
0.667	kanzi	DMTS	26/02/2019	12:23:18:467	23	0	yellowsquare	bluesquare	yellowsquare	bluesquare	FALSE
0.833	kanzi	DMTS	26/02/2019	12:23:29:878	24	2000	bluesquare	bluesquare	yellowsquare	bluesquare	TRUE
0.692	kanzi	DMTS	26/02/2019	12:23:35:693	25	0	yellowsquare	yellowsquare	bluesquare	yellowsquare	TRUE
0.857	kanzi	DMTS	26/02/2019	12:23:46:797	26	2000	yellowsquare	yellowsquare	bluesquare	yellowsquare	TRUE
0.714	kanzi	DMTS	26/02/2019	12:23:52:500	27	0	yellowsquare	bluesquare	yellowsquare	yellowsquare	TRUE
0.875	kanzi	DMTS	26/02/2019	12:24:03:309	28	2000	bluesquare	yellowsquare	bluesquare	bluesquare	TRUE
0.733	kanzi	DMTS	26/02/2019	12:24:08:184	29	0	bluesquare	bluesquare	yellowsquare	bluesquare	TRUE
0.286	kanzi	DMTS	26/02/2019	12:24:24:110	30	10000	bluesquare	yellowsquare	bluesquare	bluesquare	TRUE
0.75	kanzi	DMTS	26/02/2019	12:24:29:901	31	0	bluesquare	bluesquare	yellowsquare	bluesquare	TRUE
0.25	kanzi	DMTS	26/02/2019	12:24:45:414	32	10000	yellowsquare	bluesquare	yellowsquare	bluesquare	FALSE
0.765	kanzi	DMTS	26/02/2019	12:24:54:423	33	0	bluesquare	bluesquare	yellowsquare	bluesquare	TRUE
0.778	kanzi	DMTS	26/02/2019	12:25:02:721	34	2000	yellowsquare	yellowsquare	bluesquare	bluesquare	FALSE
0.778	kanzi	DMTS	26/02/2019	12:25:11:603	35	0	bluesquare	bluesquare	yellowsquare	bluesquare	TRUE
0.333	kanzi	DMTS	26/02/2019	12:25:27:636	36	10000	bluesquare	bluesquare	yellowsquare	bluesquare	TRUE
0.789	kanzi	DMTS	26/02/2019	12:25:33:371	37	0	bluesquare	yellowsquare	bluesquare	bluesquare	TRUE
0.4	kanzi	DMTS	26/02/2019	12:25:48:699	38	10000	yellowsquare	yellowsquare	bluesquare	yellowsquare	TRUE
0.8	kanzi	DMTS	26/02/2019	12:25:54:265	39	0	bluesquare	yellowsquare	bluesquare	bluesquare	TRUE
0.7	kanzi	DMTS	26/02/2019	12:26:03:925	40	2000	yellowsquare	yellowsquare	bluesquare	bluesquare	FALSE
0.762	kanzi	DMTS	26/02/2019	12:26:12:914	41	0	yellowsquare	bluesquare	yellowsquare	bluesquare	FALSE
0.455	kanzi	DMTS	26/02/2019	12:26:32:366	42	10000	bluesquare	yellowsquare	bluesquare	bluesquare	TRUE
0.773	kanzi	DMTS	26/02/2019	12:26:37:902	43	0	yellowsquare	yellowsquare	bluesquare	yellowsquare	TRUE
0.636	kanzi	DMTS	26/02/2019	12:26:46:552	44	2000	yellowsquare	bluesquare	yellowsquare	bluesquare	FALSE
0.739	kanzi	DMTS	26/02/2019	12:26:55:540	45	0	yellowsquare	bluesquare	yellowsquare	bluesquare	FALSE
0.417	kanzi	DMTS	26/02/2019	12:27:14:573	46	10000	yellowsquare	yellowsquare	bluesquare	bluesquare	FALSE
0.708	kanzi	DMTS	26/02/2019	12:27:24:229	47	0	yellowsquare	bluesquare	yellowsquare	bluesquare	FALSE
0.462	kanzi	DMTS	26/02/2019	12:27:43:243	48	10000	bluesquare	yellowsquare	bluesquare	bluesquare	TRUE
0.72	kanzi	DMTS	26/02/2019	12:27:49:454	49	0	bluesquare	bluesquare	yellowsquare	bluesquare	TRUE
0.5	kanzi	DMTS	26/02/2019	12:28:04:611	50	10000	bluesquare	bluesquare	yellowsquare	bluesquare	TRUE
0.731	kanzi	DMTS	26/02/2019	12:28:11:517	51	0	bluesquare	yellowsquare	bluesquare	bluesquare	TRUE
0.533	kanzi	DMTS	26/02/2019	12:28:28:598	52	10000	bluesquare	yellowsquare	bluesquare	bluesquare	TRUE
0.741	kanzi	DMTS	26/02/2019	12:28:33:959	53	0	bluesquare	bluesquare	yellowsquare	bluesquare	TRUE
0.5	kanzi	DMTS	26/02/2019	12:28:52:190	54	10000	yellowsquare	yellowsquare	bluesquare	bluesquare	FALSE
0.75	kanzi	DMTS	26/02/2019	12:29:02:894	55	0	bluesquare	yellowsquare	bluesquare	bluesquare	TRUE
0.667	kanzi	DMTS	26/02/2019	12:29:12:194	56	2000	bluesquare	bluesquare	yellowsquare	bluesquare	TRUE
0.759	kanzi	DMTS	26/02/2019	12:29:18:376	57	0	yellowsquare	yellowsquare	bluesquare	yellowsquare	TRUE
0.615	kanzi	DMTS	26/02/2019	12:29:26:870	58	2000	yellowsquare	bluesquare	yellowsquare	bluesquare	FALSE
0.767	kanzi	DMTS	26/02/2019	12:29:36:182	59	0	yellowsquare	bluesquare	yellowsquare	yellowsquare	TRUE
0.471	kanzi	DMTS	26/02/2019	12:29:51:337	60	10000	yellowsquare	yellowsquare	bluesquare	bluesquare	FALSE
0.774	kanzi	DMTS	26/02/2019	12:32:18:658	1	0	yellowsquare	yellowsquare	bluesquare	yellowsquare	TRUE
0.643	kanzi	DMTS	26/02/2019	12:32:33:869	2	2000	bluesquare	bluesquare	yellowsquare	bluesquare	TRUE
0.781	kanzi	DMTS	26/02/2019	12:32:38:981	3	0	yellowsquare	yellowsquare	bluesquare	yellowsquare	TRUE
0.667	kanzi	DMTS	26/02/2019	12:32:46:606	4	2000	bluesquare	yellowsquare	bluesquare	bluesquare	TRUE
0.788	kanzi	DMTS	26/02/2019	12:32:52:224	5	0	yellowsquare	yellowsquare	bluesquare	yellowsquare	TRUE
0.5	kanzi	DMTS	26/02/2019	12:33:09:416	6	10000	bluesquare	yellowsquare	bluesquare	bluesquare	TRUE
0.765	kanzi	DMTS	26/02/2019	12:33:14:682	7	0	yellowsquare	bluesquare	yellowsquare	bluesquare	FALSE
0.474	kanzi	DMTS	26/02/2019	12:33:33:881	8	10000	yellowsquare	bluesquare	yellowsquare	bluesquare	FALSE
0.743	kanzi	DMTS	26/02/2019	12:33:43:108	9	0	yellowsquare	yellowsquare	bluesquare	bluesquare	FALSE
0.688	kanzi	DMTS	26/02/2019	12:33:54:610	10	2000	bluesquare	bluesquare	yellowsquare	bluesquare	TRUE
0.75	kanzi	DMTS	26/02/2019	12:34:00:874	11	0	bluesquare	yellowsquare	bluesquare	bluesquare	TRUE
0.647	kanzi	DMTS	26/02/2019	12:34:08:853	12	2000	yellowsquare	bluesquare	yellowsquare	bluesquare	FALSE
0.757	kanzi	DMTS	26/02/2019	12:34:17:855	13	0	bluesquare	yellowsquare	bluesquare	bluesquare	TRUE
0.5	kanzi	DMTS	26/02/2019	12:34:33:770	14	10000	bluesquare	yellowsquare	bluesquare	bluesquare	TRUE
0.763	kanzi	DMTS	26/02/2019	12:34:39:913	15	0	yellowsquare	bluesquare	yellowsquare	yellowsquare	TRUE
0.611	kanzi	DMTS	26/02/2019	12:34:47:696	16	2000	yellowsquare	yellowsquare	bluesquare	bluesquare	FALSE
0.769	kanzi	DMTS	26/02/2019	12:34:56:646	17	0	bluesquare	bluesquare	yellowsquare	bluesquare	TRUE
0.476	kanzi	DMTS	26/02/2019	12:35:12:977	18	10000	yellowsquare	yellowsquare	bluesquare	bluesquare	FALSE
0.775	kanzi	DMTS	26/02/2019	12:35:22:25	19	0	bluesquare	yellowsquare	bluesquare	bluesquare	TRUE
0.5	kanzi	DMTS	26/02/2019	12:35:38:393	20	10000	bluesquare	bluesquare	yellowsquare	bluesquare	TRUE
0.78	kanzi	DMTS	26/02/2019	12:35:46:680	21	0	bluesquare	yellowsquare	bluesquare	bluesquare	TRUE
0.632	kanzi	DMTS	26/02/2019	12:35:54:462	22	2000	bluesquare	yellowsquare	bluesquare	bluesquare	TRUE
0.786	kanzi	DMTS	26/02/2019	12:36:01:588	23	0	yellowsquare	yellowsquare	bluesquare	yellowsquare	TRUE
0.478	kanzi	DMTS	26/02/2019	12:36:21:149	24	10000	yellowsquare	yellowsquare	bluesquare	bluesquare	FALSE
0.791	kanzi	DMTS	26/02/2019	12:36:30:258	25	0	bluesquare	yellowsquare	bluesquare	bluesquare	TRUE
0.6	kanzi	DMTS	26/02/2019	12:36:38:114	26	2000	yellowsquare	yellowsquare	bluesquare	bluesquare	FALSE
0.773	kanzi	DMTS	26/02/2019	12:36:47:54	27	0	yellowsquare	bluesquare	yellowsquare	bluesquare	FALSE
0.619	kanzi	DMTS	26/02/2019	12:36:58:390	28	2000	bluesquare	yellowsquare	bluesquare	bluesquare	TRUE
0.778	kanzi	DMTS	26/02/2019	12:37:04:314	29	0	yellowsquare	yellowsquare	bluesquare	yellowsquare	TRUE
0.636	kanzi	DMTS	26/02/2019	12:37:12:956	30	2000	bluesquare	yellowsquare	bluesquare	bluesquare	TRUE
0.783	kanzi	DMTS	26/02/2019	12:37:19:583	31	0	yellowsquare	bluesquare	yellowsquare	yellowsquare	TRUE
0.652	kanzi	DMTS	26/02/2019	12:37:27:811	32	2000	yellowsquare	bluesquare	yellowsquare	yellowsquare	TRUE
0.787	kanzi	DMTS	26/02/2019	12:37:33:897	33	0	yellowsquare	bluesquare	yellowsquare	yellowsquare	TRUE
0.667	kanzi	DMTS	26/02/2019	12:37:41:649	34	2000	bluesquare	yellowsquare	bluesquare	bluesquare	TRUE
0.792	kanzi	DMTS	26/02/2019	12:37:47:673	35	0	yellowsquare	yellowsquare	bluesquare	yellowsquare	TRUE
0.5	kanzi	DMTS	26/02/2019	12:38:05:257	36	10000	bluesquare	bluesquare	yellowsquare	bluesquare	TRUE
0.796	kanzi	DMTS	26/02/2019	12:38:10:822	37	0	bluesquare	yellowsquare	bluesquare	bluesquare	TRUE
0.52	kanzi	DMTS	26/02/2019	12:38:28:600	38	10000	bluesquare	bluesquare	yellowsquare	bluesquare	TRUE
0.8	kanzi	DMTS	26/02/2019	12:38:34:351	39	0	yellowsquare	bluesquare	yellowsquare	yellowsquare	TRUE
0.68	kanzi	DMTS	26/02/2019	12:38:42:344	40	2000	bluesquare	bluesquare	yellowsquare	bluesquare	TRUE
0.804	kanzi	DMTS	26/02/2019	12:38:49:261	41	0	yellowsquare	bluesquare	yellowsquare	yellowsquare	TRUE
0.538	kanzi	DMTS	26/02/2019	12:39:04:634	42	10000	bluesquare	yellowsquare	bluesquare	bluesquare	TRUE
0.808	kanzi	DMTS	26/02/2019	12:39:09:824	43	0	yellowsquare	yellowsquare	bluesquare	yellowsquare	TRUE
0.692	kanzi	DMTS	26/02/2019	12:39:17:495	44	2000	yellowsquare	yellowsquare	bluesquare	yellowsquare	TRUE
0.792	kanzi	DMTS	26/02/2019	12:39:27:230	45	0	yellowsquare	bluesquare	yellowsquare	bluesquare	FALSE
0.704	kanzi	DMTS	26/02/2019	12:39:38:272	46	2000	bluesquare	yellowsquare	bluesquare	bluesquare	TRUE
0.796	kanzi	DMTS	26/02/2019	12:39:43:709	47	0	yellowsquare	yellowsquare	bluesquare	yellowsquare	TRUE
0.519	kanzi	DMTS	26/02/2019	12:40:03:698	48	10000	yellowsquare	bluesquare	yellowsquare	bluesquare	FALSE
0.782	kanzi	DMTS	26/02/2019	12:40:13:1	49	0	yellowsquare	yellowsquare	bluesquare	bluesquare	FALSE
0.679	kanzi	DMTS	26/02/2019	12:40:24:89	50	2000	yellowsquare	yellowsquare	bluesquare	bluesquare	FALSE
0.786	kanzi	DMTS	26/02/2019	12:40:32:942	51	0	bluesquare	yellowsquare	bluesquare	bluesquare	TRUE
0.655	kanzi	DMTS	26/02/2019	12:40:40:641	52	2000	yellowsquare	bluesquare	yellowsquare	bluesquare	FALSE
0.772	kanzi	DMTS	26/02/2019	12:40:49:613	53	0	yellowsquare	bluesquare	yellowsquare	bluesquare	FALSE
0.536	kanzi	DMTS	26/02/2019	12:41:09:799	54	10000	yellowsquare	bluesquare	yellowsquare	yellowsquare	TRUE
0.776	kanzi	DMTS	26/02/2019	12:41:17:277	55	0	yellowsquare	yellowsquare	bluesquare	yellowsquare	TRUE
0.517	kanzi	DMTS	26/02/2019	12:41:32:226	56	10000	yellowsquare	yellowsquare	bluesquare	bluesquare	FALSE
0.763	kanzi	DMTS	26/02/2019	12:41:41:90	57	0	yellowsquare	bluesquare	yellowsquare	bluesquare	FALSE
0.633	kanzi	DMTS	26/02/2019	12:41:52:218	58	2000	yellowsquare	yellowsquare	bluesquare	bluesquare	FALSE
0.75	kanzi	DMTS	26/02/2019	12:42:01:209	59	0	yellowsquare	yellowsquare	bluesquare	bluesquare	FALSE
0.645	kanzi	DMTS	26/02/2019	12:42:12:676	60	2000	yellowsquare	yellowsquare	bluesquare	yellowsquare	TRUE
1	kanzi	DMTS	27/02/2019	11:37:10:402	1	0	bluesquare	yellowsquare	bluesquare	bluesquare	TRUE
1	kanzi	DMTS	27/02/2019	11:37:32:80	2	10000	bluesquare	yellowsquare	bluesquare	bluesquare	TRUE
1	kanzi	DMTS	27/02/2019	11:37:40:834	3	0	bluesquare	bluesquare	yellowsquare	bluesquare	TRUE
1	kanzi	DMTS	27/02/2019	11:37:57:599	4	10000	bluesquare	bluesquare	yellowsquare	bluesquare	TRUE
1	kanzi	DMTS	27/02/2019	11:38:08:771	5	0	yellowsquare	yellowsquare	bluesquare	yellowsquare	TRUE
1	kanzi	DMTS	27/02/2019	11:38:24:675	6	10000	bluesquare	bluesquare	yellowsquare	bluesquare	TRUE
1	kanzi	DMTS	27/02/2019	11:38:31:28	7	0	bluesquare	yellowsquare	bluesquare	bluesquare	TRUE
0.75	kanzi	DMTS	27/02/2019	11:38:50:472	8	10000	yellowsquare	bluesquare	yellowsquare	bluesquare	FALSE
0.8	kanzi	DMTS	27/02/2019	11:39:01:598	9	0	yellowsquare	yellowsquare	bluesquare	bluesquare	FALSE
1	kanzi	DMTS	27/02/2019	11:39:13:227	10	2000	bluesquare	bluesquare	yellowsquare	bluesquare	TRUE
0.833	kanzi	DMTS	27/02/2019	11:39:19:787	11	0	yellowsquare	yellowsquare	bluesquare	yellowsquare	TRUE
0.5	kanzi	DMTS	27/02/2019	11:39:28:251	12	2000	bluesquare	yellowsquare	bluesquare	yellowsquare	FALSE
0.714	kanzi	DMTS	27/02/2019	11:39:38:56	13	0	yellowsquare	yellowsquare	bluesquare	bluesquare	FALSE
0.8	kanzi	DMTS	27/02/2019	11:39:57:898	14	10000	bluesquare	yellowsquare	bluesquare	bluesquare	TRUE
0.75	kanzi	DMTS	27/02/2019	11:40:04:11	15	0	yellowsquare	bluesquare	yellowsquare	yellowsquare	TRUE
0.333	kanzi	DMTS	27/02/2019	11:40:12:913	16	2000	yellowsquare	bluesquare	yellowsquare	bluesquare	FALSE
0.778	kanzi	DMTS	27/02/2019	11:40:21:977	17	0	bluesquare	yellowsquare	bluesquare	bluesquare	TRUE
0.833	kanzi	DMTS	27/02/2019	11:40:37:742	18	10000	bluesquare	yellowsquare	bluesquare	bluesquare	TRUE
0.8	kanzi	DMTS	27/02/2019	11:40:47:641	19	0	bluesquare	yellowsquare	bluesquare	bluesquare	TRUE
0.857	kanzi	DMTS	27/02/2019	11:41:04:479	20	10000	bluesquare	yellowsquare	bluesquare	bluesquare	TRUE
0.818	kanzi	DMTS	27/02/2019	11:41:11:990	21	0	yellowsquare	yellowsquare	bluesquare	yellowsquare	TRUE
0.5	kanzi	DMTS	27/02/2019	11:41:21:983	22	2000	yellowsquare	bluesquare	yellowsquare	yellowsquare	TRUE
0.833	kanzi	DMTS	27/02/2019	11:41:27:995	23	0	bluesquare	yellowsquare	bluesquare	bluesquare	TRUE
0.6	kanzi	DMTS	27/02/2019	11:41:36:951	24	2000	bluesquare	bluesquare	yellowsquare	bluesquare	TRUE
0.846	kanzi	DMTS	27/02/2019	11:41:43:906	25	0	bluesquare	bluesquare	yellowsquare	bluesquare	TRUE
0.875	kanzi	DMTS	27/02/2019	11:41:59:765	26	10000	bluesquare	yellowsquare	bluesquare	bluesquare	TRUE
0.857	kanzi	DMTS	27/02/2019	11:42:05:852	27	0	yellowsquare	yellowsquare	bluesquare	yellowsquare	TRUE
0.778	kanzi	DMTS	27/02/2019	11:42:23:850	28	10000	yellowsquare	yellowsquare	bluesquare	bluesquare	FALSE
0.867	kanzi	DMTS	27/02/2019	11:42:33:151	29	0	bluesquare	yellowsquare	bluesquare	bluesquare	TRUE
0.5	kanzi	DMTS	27/02/2019	11:42:41:212	30	2000	yellowsquare	bluesquare	yellowsquare	bluesquare	FALSE
0.875	kanzi	DMTS	27/02/2019	11:42:50:847	31	0	yellowsquare	bluesquare	yellowsquare	yellowsquare	TRUE
0.571	kanzi	DMTS	27/02/2019	11:42:58:671	32	2000	bluesquare	yellowsquare	bluesquare	bluesquare	TRUE
0.882	kanzi	DMTS	27/02/2019	11:43:06:849	33	0	yellowsquare	bluesquare	yellowsquare	yellowsquare	TRUE
0.8	kanzi	DMTS	27/02/2019	11:43:23:441	34	10000	bluesquare	yellowsquare	bluesquare	bluesquare	TRUE
0.889	kanzi	DMTS	27/02/2019	11:43:29:165	35	0	bluesquare	bluesquare	yellowsquare	bluesquare	TRUE
0.625	kanzi	DMTS	27/02/2019	11:43:41:530	36	2000	bluesquare	bluesquare	yellowsquare	bluesquare	TRUE
0.895	kanzi	DMTS	27/02/2019	11:43:48:546	37	0	bluesquare	bluesquare	yellowsquare	bluesquare	TRUE
0.818	kanzi	DMTS	27/02/2019	11:44:06:33	38	10000	bluesquare	bluesquare	yellowsquare	bluesquare	TRUE
0.9	kanzi	DMTS	27/02/2019	11:44:11:548	39	0	bluesquare	yellowsquare	bluesquare	bluesquare	TRUE
0.75	kanzi	DMTS	27/02/2019	11:44:28:789	40	10000	yellowsquare	bluesquare	yellowsquare	bluesquare	FALSE
0.905	kanzi	DMTS	27/02/2019	11:44:37:824	41	0	bluesquare	bluesquare	yellowsquare	bluesquare	TRUE
0.667	kanzi	DMTS	27/02/2019	11:44:48:635	42	2000	yellowsquare	bluesquare	yellowsquare	yellowsquare	TRUE
0.909	kanzi	DMTS	27/02/2019	11:44:54:445	43	0	bluesquare	bluesquare	yellowsquare	bluesquare	TRUE
0.7	kanzi	DMTS	27/02/2019	11:45:03:352	44	2000	yellowsquare	yellowsquare	bluesquare	yellowsquare	TRUE
0.913	kanzi	DMTS	27/02/2019	11:45:09:957	45	0	bluesquare	yellowsquare	bluesquare	bluesquare	TRUE
0.727	kanzi	DMTS	27/02/2019	11:45:17:824	46	2000	bluesquare	yellowsquare	bluesquare	bluesquare	TRUE
0.917	kanzi	DMTS	27/02/2019	11:45:23:600	47	0	yellowsquare	bluesquare	yellowsquare	yellowsquare	TRUE
0.667	kanzi	DMTS	27/02/2019	11:45:32:522	48	2000	yellowsquare	bluesquare	yellowsquare	bluesquare	FALSE
0.88	kanzi	DMTS	27/02/2019	11:45:41:640	49	0	yellowsquare	yellowsquare	bluesquare	bluesquare	FALSE
0.769	kanzi	DMTS	27/02/2019	11:46:01:542	50	10000	bluesquare	bluesquare	yellowsquare	bluesquare	TRUE
0.885	kanzi	DMTS	27/02/2019	11:46:10:714	51	0	yellowsquare	bluesquare	yellowsquare	yellowsquare	TRUE
0.714	kanzi	DMTS	27/02/2019	11:46:27:992	52	10000	yellowsquare	yellowsquare	bluesquare	bluesquare	FALSE
0.889	kanzi	DMTS	27/02/2019	11:46:39:118	53	0	yellowsquare	bluesquare	yellowsquare	yellowsquare	TRUE
0.667	kanzi	DMTS	27/02/2019	11:46:56:670	54	10000	bluesquare	bluesquare	yellowsquare	yellowsquare	FALSE
0.893	kanzi	DMTS	27/02/2019	11:47:05:699	55	0	yellowsquare	yellowsquare	bluesquare	yellowsquare	TRUE
0.688	kanzi	DMTS	27/02/2019	11:47:21:306	56	10000	bluesquare	yellowsquare	bluesquare	bluesquare	TRUE
0.897	kanzi	DMTS	27/02/2019	11:47:26:919	57	0	bluesquare	yellowsquare	bluesquare	bluesquare	TRUE
0.706	kanzi	DMTS	27/02/2019	11:47:42:852	58	10000	bluesquare	bluesquare	yellowsquare	bluesquare	TRUE
0.9	kanzi	DMTS	27/02/2019	11:47:51:796	59	0	yellowsquare	bluesquare	yellowsquare	yellowsquare	TRUE
0.667	kanzi	DMTS	27/02/2019	11:48:08:489	60	10000	yellowsquare	yellowsquare	bluesquare	bluesquare	FALSE
0.903	kanzi	DMTS	27/02/2019	11:57:39:715	1	0	yellowsquare	bluesquare	yellowsquare	yellowsquare	TRUE
0.615	kanzi	DMTS	27/02/2019	11:57:54:56	2	2000	yellowsquare	yellowsquare	bluesquare	bluesquare	FALSE
0.875	kanzi	DMTS	27/02/2019	11:58:03:532	3	0	yellowsquare	bluesquare	yellowsquare	bluesquare	FALSE
0.643	kanzi	DMTS	27/02/2019	11:58:14:500	4	2000	bluesquare	yellowsquare	bluesquare	bluesquare	TRUE
0.848	kanzi	DMTS	27/02/2019	11:58:20:506	5	0	yellowsquare	yellowsquare	bluesquare	bluesquare	FALSE
0.667	kanzi	DMTS	27/02/2019	11:58:31:561	6	2000	bluesquare	bluesquare	yellowsquare	bluesquare	TRUE
0.853	kanzi	DMTS	27/02/2019	11:58:41:661	7	0	bluesquare	yellowsquare	bluesquare	bluesquare	TRUE
0.688	kanzi	DMTS	27/02/2019	11:58:50:237	8	2000	bluesquare	yellowsquare	bluesquare	bluesquare	TRUE
0.857	kanzi	DMTS	27/02/2019	11:58:57:178	9	0	bluesquare	yellowsquare	bluesquare	bluesquare	TRUE
0.706	kanzi	DMTS	27/02/2019	11:59:05:108	10	2000	bluesquare	bluesquare	yellowsquare	bluesquare	TRUE
0.861	kanzi	DMTS	27/02/2019	11:59:11:255	11	0	yellowsquare	yellowsquare	bluesquare	yellowsquare	TRUE
0.667	kanzi	DMTS	27/02/2019	11:59:20:599	12	2000	yellowsquare	yellowsquare	bluesquare	bluesquare	FALSE
0.865	kanzi	DMTS	27/02/2019	11:59:30:689	13	0	yellowsquare	bluesquare	yellowsquare	yellowsquare	TRUE
0.632	kanzi	DMTS	27/02/2019	11:59:39:975	14	2000	yellowsquare	bluesquare	yellowsquare	bluesquare	FALSE
0.868	kanzi	DMTS	27/02/2019	11:59:48:880	15	0	bluesquare	yellowsquare	bluesquare	bluesquare	TRUE
0.632	kanzi	DMTS	27/02/2019	12:00:05:294	16	10000	yellowsquare	bluesquare	yellowsquare	bluesquare	FALSE
0.872	kanzi	DMTS	27/02/2019	12:00:14:572	17	0	yellowsquare	bluesquare	yellowsquare	yellowsquare	TRUE
0.65	kanzi	DMTS	27/02/2019	12:00:31:545	18	10000	bluesquare	bluesquare	yellowsquare	bluesquare	TRUE
0.875	kanzi	DMTS	27/02/2019	12:00:38:62	19	0	bluesquare	yellowsquare	bluesquare	bluesquare	TRUE
0.65	kanzi	DMTS	27/02/2019	12:00:45:842	20	2000	bluesquare	bluesquare	yellowsquare	bluesquare	TRUE
0.878	kanzi	DMTS	27/02/2019	12:00:51:546	21	0	bluesquare	bluesquare	yellowsquare	bluesquare	TRUE
0.667	kanzi	DMTS	27/02/2019	12:01:07:612	22	10000	bluesquare	yellowsquare	bluesquare	bluesquare	TRUE
0.881	kanzi	DMTS	27/02/2019	12:01:14:129	23	0	bluesquare	yellowsquare	bluesquare	bluesquare	TRUE
0.682	kanzi	DMTS	27/02/2019	12:01:32:12	24	10000	yellowsquare	yellowsquare	bluesquare	yellowsquare	TRUE
0.884	kanzi	DMTS	27/02/2019	12:01:37:864	25	0	yellowsquare	bluesquare	yellowsquare	yellowsquare	TRUE
0.667	kanzi	DMTS	27/02/2019	12:01:45:488	26	2000	bluesquare	yellowsquare	bluesquare	bluesquare	TRUE
0.886	kanzi	DMTS	27/02/2019	12:01:51:353	27	0	yellowsquare	yellowsquare	bluesquare	yellowsquare	TRUE
0.652	kanzi	DMTS	27/02/2019	12:02:07:740	28	10000	yellowsquare	bluesquare	yellowsquare	bluesquare	FALSE
0.889	kanzi	DMTS	27/02/2019	12:02:16:923	29	0	yellowsquare	bluesquare	yellowsquare	yellowsquare	TRUE
0.682	kanzi	DMTS	27/02/2019	12:02:25:675	30	2000	bluesquare	bluesquare	yellowsquare	bluesquare	TRUE
0.891	kanzi	DMTS	27/02/2019	12:02:31:947	31	0	bluesquare	bluesquare	yellowsquare	bluesquare	TRUE
0.667	kanzi	DMTS	27/02/2019	12:02:48:194	32	10000	bluesquare	yellowsquare	bluesquare	bluesquare	TRUE
0.894	kanzi	DMTS	27/02/2019	12:02:54:724	33	0	yellowsquare	bluesquare	yellowsquare	yellowsquare	TRUE
0.696	kanzi	DMTS	27/02/2019	12:03:02:423	34	2000	bluesquare	yellowsquare	bluesquare	bluesquare	TRUE
0.875	kanzi	DMTS	27/02/2019	12:03:11:141	35	0	yellowsquare	yellowsquare	bluesquare	bluesquare	FALSE
0.68	kanzi	DMTS	27/02/2019	12:03:30:286	36	10000	bluesquare	bluesquare	yellowsquare	bluesquare	TRUE
0.878	kanzi	DMTS	27/02/2019	12:03:36:290	37	0	bluesquare	bluesquare	yellowsquare	bluesquare	TRUE
0.667	kanzi	DMTS	27/02/2019	12:03:49:191	38	2000	yellowsquare	yellowsquare	bluesquare	bluesquare	FALSE
0.88	kanzi	DMTS	27/02/2019	12:03:58:963	39	0	yellowsquare	bluesquare	yellowsquare	yellowsquare	TRUE
0.654	kanzi	DMTS	27/02/2019	12:04:18:464	40	10000	yellowsquare	yellowsquare	bluesquare	bluesquare	FALSE
0.882	kanzi	DMTS	27/02/2019	12:04:27:429	41	0	bluesquare	yellowsquare	bluesquare	bluesquare	TRUE
0.64	kanzi	DMTS	27/02/2019	12:04:35:783	42	2000	yellowsquare	bluesquare	yellowsquare	bluesquare	FALSE
0.885	kanzi	DMTS	27/02/2019	12:04:44:586	43	0	bluesquare	yellowsquare	bluesquare	bluesquare	TRUE
0.667	kanzi	DMTS	27/02/2019	12:05:00:986	44	10000	bluesquare	bluesquare	yellowsquare	bluesquare	TRUE
0.887	kanzi	DMTS	27/02/2019	12:05:07:611	45	0	yellowsquare	bluesquare	yellowsquare	yellowsquare	TRUE
0.654	kanzi	DMTS	27/02/2019	12:05:18:875	46	2000	bluesquare	yellowsquare	bluesquare	bluesquare	TRUE
0.889	kanzi	DMTS	27/02/2019	12:05:26:275	47	0	bluesquare	yellowsquare	bluesquare	bluesquare	TRUE
0.643	kanzi	DMTS	27/02/2019	12:05:41:890	48	10000	yellowsquare	yellowsquare	bluesquare	bluesquare	FALSE
0.873	kanzi	DMTS	27/02/2019	12:05:50:962	49	0	yellowsquare	bluesquare	yellowsquare	bluesquare	FALSE
0.655	kanzi	DMTS	27/02/2019	12:06:10:304	50	10000	yellowsquare	bluesquare	yellowsquare	yellowsquare	TRUE
0.875	kanzi	DMTS	27/02/2019	12:06:16:428	51	0	bluesquare	bluesquare	yellowsquare	bluesquare	TRUE
0.633	kanzi	DMTS	27/02/2019	12:06:31:370	52	10000	yellowsquare	yellowsquare	bluesquare	bluesquare	FALSE
0.877	kanzi	DMTS	27/02/2019	12:06:40:220	53	0	bluesquare	bluesquare	yellowsquare	bluesquare	TRUE
0.667	kanzi	DMTS	27/02/2019	12:06:48:55	54	2000	bluesquare	bluesquare	yellowsquare	bluesquare	TRUE
0.879	kanzi	DMTS	27/02/2019	12:06:53:894	55	0	yellowsquare	bluesquare	yellowsquare	yellowsquare	TRUE
0.613	kanzi	DMTS	27/02/2019	12:07:10:982	56	10000	bluesquare	yellowsquare	bluesquare	yellowsquare	FALSE
0.881	kanzi	DMTS	27/02/2019	12:07:19:851	57	0	bluesquare	yellowsquare	bluesquare	bluesquare	TRUE
0.679	kanzi	DMTS	27/02/2019	12:07:27:794	58	2000	bluesquare	yellowsquare	bluesquare	bluesquare	TRUE
0.883	kanzi	DMTS	27/02/2019	12:07:34:158	59	0	yellowsquare	yellowsquare	bluesquare	yellowsquare	TRUE
0.69	kanzi	DMTS	27/02/2019	12:07:45:264	60	2000	bluesquare	bluesquare	yellowsquare	bluesquare	TRUE
1	kanzi	DMTS	28/02/2019	11:04:12:730	1	0	yellowsquare	bluesquare	yellowsquare	yellowsquare	TRUE
0	kanzi	DMTS	28/02/2019	11:04:29:649	2	10000	yellowsquare	yellowsquare	bluesquare	bluesquare	FALSE
1	kanzi	DMTS	28/02/2019	11:04:39:176	3	0	bluesquare	yellowsquare	bluesquare	bluesquare	TRUE
0.5	kanzi	DMTS	28/02/2019	11:04:55:919	4	10000	bluesquare	bluesquare	yellowsquare	bluesquare	TRUE
1	kanzi	DMTS	28/02/2019	11:05:01:487	5	0	yellowsquare	yellowsquare	bluesquare	yellowsquare	TRUE
0.667	kanzi	DMTS	28/02/2019	11:05:17:2	6	10000	bluesquare	yellowsquare	bluesquare	bluesquare	TRUE
1	kanzi	DMTS	28/02/2019	11:05:22:770	7	0	bluesquare	bluesquare	yellowsquare	bluesquare	TRUE
0.75	kanzi	DMTS	28/02/2019	11:05:38:935	8	10000	yellowsquare	bluesquare	yellowsquare	yellowsquare	TRUE
1	kanzi	DMTS	28/02/2019	11:05:44:383	9	0	yellowsquare	bluesquare	yellowsquare	yellowsquare	TRUE
0.8	kanzi	DMTS	28/02/2019	11:06:01:720	10	10000	bluesquare	yellowsquare	bluesquare	bluesquare	TRUE
1	kanzi	DMTS	28/02/2019	11:06:06:741	11	0	bluesquare	yellowsquare	bluesquare	bluesquare	TRUE
0.667	kanzi	DMTS	28/02/2019	11:06:22:506	12	10000	yellowsquare	yellowsquare	bluesquare	bluesquare	FALSE
1	kanzi	DMTS	28/02/2019	11:06:31:737	13	0	yellowsquare	yellowsquare	bluesquare	yellowsquare	TRUE
0	kanzi	DMTS	28/02/2019	11:06:40:615	14	2000	yellowsquare	bluesquare	yellowsquare	bluesquare	FALSE
0.875	kanzi	DMTS	28/02/2019	11:06:49:627	15	0	yellowsquare	yellowsquare	bluesquare	bluesquare	FALSE
0.714	kanzi	DMTS	28/02/2019	11:07:09:35	16	10000	yellowsquare	yellowsquare	bluesquare	yellowsquare	TRUE
0.778	kanzi	DMTS	28/02/2019	11:07:14:612	17	0	yellowsquare	yellowsquare	bluesquare	bluesquare	FALSE
0.5	kanzi	DMTS	28/02/2019	11:07:26:387	18	2000	bluesquare	yellowsquare	bluesquare	bluesquare	TRUE
0.8	kanzi	DMTS	28/02/2019	11:07:31:436	19	0	bluesquare	yellowsquare	bluesquare	bluesquare	TRUE
0.75	kanzi	DMTS	28/02/2019	11:07:47:321	20	10000	bluesquare	bluesquare	yellowsquare	bluesquare	TRUE
0.818	kanzi	DMTS	28/02/2019	11:07:55:335	21	0	yellowsquare	bluesquare	yellowsquare	yellowsquare	TRUE
0.667	kanzi	DMTS	28/02/2019	11:08:10:880	22	10000	yellowsquare	bluesquare	yellowsquare	bluesquare	FALSE
0.833	kanzi	DMTS	28/02/2019	11:08:20:744	23	0	bluesquare	yellowsquare	bluesquare	bluesquare	TRUE
0.667	kanzi	DMTS	28/02/2019	11:08:32:9	24	2000	bluesquare	yellowsquare	bluesquare	bluesquare	TRUE
0.846	kanzi	DMTS	28/02/2019	11:08:38:944	25	0	yellowsquare	yellowsquare	bluesquare	yellowsquare	TRUE
0.7	kanzi	DMTS	28/02/2019	11:08:55:97	26	10000	yellowsquare	yellowsquare	bluesquare	yellowsquare	TRUE
0.857	kanzi	DMTS	28/02/2019	11:09:01:735	27	0	bluesquare	bluesquare	yellowsquare	bluesquare	TRUE
0.75	kanzi	DMTS	28/02/2019	11:09:10:69	28	2000	bluesquare	bluesquare	yellowsquare	bluesquare	TRUE
0.867	kanzi	DMTS	28/02/2019	11:09:15:140	29	0	yellowsquare	yellowsquare	bluesquare	yellowsquare	TRUE
0.8	kanzi	DMTS	28/02/2019	11:09:23:755	30	2000	yellowsquare	yellowsquare	bluesquare	yellowsquare	TRUE
0.875	kanzi	DMTS	28/02/2019	11:09:29:66	31	0	yellowsquare	bluesquare	yellowsquare	yellowsquare	TRUE
0.833	kanzi	DMTS	28/02/2019	11:09:36:625	32	2000	yellowsquare	bluesquare	yellowsquare	yellowsquare	TRUE
0.882	kanzi	DMTS	28/02/2019	11:09:42:464	33	0	bluesquare	bluesquare	yellowsquare	bluesquare	TRUE
0.857	kanzi	DMTS	28/02/2019	11:09:50:642	34	2000	bluesquare	yellowsquare	bluesquare	bluesquare	TRUE
0.889	kanzi	DMTS	28/02/2019	11:09:56:357	35	0	bluesquare	yellowsquare	bluesquare	bluesquare	TRUE
0.727	kanzi	DMTS	28/02/2019	11:10:13:674	36	10000	bluesquare	yellowsquare	bluesquare	bluesquare	TRUE
0.895	kanzi	DMTS	28/02/2019	11:10:19:476	37	0	bluesquare	bluesquare	yellowsquare	bluesquare	TRUE
0.875	kanzi	DMTS	28/02/2019	11:10:26:964	38	2000	yellowsquare	yellowsquare	bluesquare	yellowsquare	TRUE
0.9	kanzi	DMTS	28/02/2019	11:10:32:540	39	0	yellowsquare	yellowsquare	bluesquare	yellowsquare	TRUE
0.778	kanzi	DMTS	28/02/2019	11:10:40:530	40	2000	yellowsquare	bluesquare	yellowsquare	bluesquare	FALSE
0.905	kanzi	DMTS	28/02/2019	11:10:50:673	41	0	bluesquare	bluesquare	yellowsquare	bluesquare	TRUE
0.75	kanzi	DMTS	28/02/2019	11:11:05:776	42	10000	bluesquare	yellowsquare	bluesquare	bluesquare	TRUE
0.909	kanzi	DMTS	28/02/2019	11:11:11:557	43	0	bluesquare	bluesquare	yellowsquare	bluesquare	TRUE
0.692	kanzi	DMTS	28/02/2019	11:11:27:820	44	10000	yellowsquare	yellowsquare	bluesquare	bluesquare	FALSE
0.913	kanzi	DMTS	28/02/2019	11:11:36:786	45	0	bluesquare	bluesquare	yellowsquare	bluesquare	TRUE
0.714	kanzi	DMTS	28/02/2019	11:11:52:303	46	10000	bluesquare	yellowsquare	bluesquare	bluesquare	TRUE
0.917	kanzi	DMTS	28/02/2019	11:11:57:812	47	0	yellowsquare	yellowsquare	bluesquare	yellowsquare	TRUE
0.7	kanzi	DMTS	28/02/2019	11:12:04:937	48	2000	bluesquare	yellowsquare	bluesquare	yellowsquare	FALSE
0.92	kanzi	DMTS	28/02/2019	11:12:15:576	49	0	bluesquare	bluesquare	yellowsquare	bluesquare	TRUE
0.733	kanzi	DMTS	28/02/2019	11:12:31:306	50	10000	bluesquare	bluesquare	yellowsquare	bluesquare	TRUE
0.923	kanzi	DMTS	28/02/2019	11:12:36:674	51	0	yellowsquare	bluesquare	yellowsquare	yellowsquare	TRUE
0.727	kanzi	DMTS	28/02/2019	11:12:43:841	52	2000	yellowsquare	bluesquare	yellowsquare	yellowsquare	TRUE
0.926	kanzi	DMTS	28/02/2019	11:12:50:376	53	0	bluesquare	bluesquare	yellowsquare	bluesquare	TRUE
0.75	kanzi	DMTS	28/02/2019	11:12:58:282	54	2000	bluesquare	yellowsquare	bluesquare	bluesquare	TRUE
0.929	kanzi	DMTS	28/02/2019	11:13:04:766	55	0	yellowsquare	bluesquare	yellowsquare	yellowsquare	TRUE
0.688	kanzi	DMTS	28/02/2019	11:13:20:240	56	10000	yellowsquare	bluesquare	yellowsquare	bluesquare	FALSE
0.931	kanzi	DMTS	28/02/2019	11:13:29:226	57	0	bluesquare	yellowsquare	bluesquare	bluesquare	TRUE
0.647	kanzi	DMTS	28/02/2019	11:13:44:183	58	10000	yellowsquare	bluesquare	yellowsquare	bluesquare	FALSE
0.933	kanzi	DMTS	28/02/2019	11:13:54:367	59	0	bluesquare	yellowsquare	bluesquare	bluesquare	TRUE
0.667	kanzi	DMTS	28/02/2019	11:14:09:996	60	10000	yellowsquare	yellowsquare	bluesquare	yellowsquare	TRUE
0.935	kanzi	DMTS	28/02/2019	11:16:26:943	1	0	bluesquare	bluesquare	yellowsquare	bluesquare	TRUE
0.684	kanzi	DMTS	28/02/2019	11:16:43:991	2	10000	bluesquare	yellowsquare	bluesquare	bluesquare	TRUE
0.938	kanzi	DMTS	28/02/2019	11:16:49:441	3	0	bluesquare	yellowsquare	bluesquare	bluesquare	TRUE
0.65	kanzi	DMTS	28/02/2019	11:17:05:417	4	10000	bluesquare	yellowsquare	bluesquare	yellowsquare	FALSE
0.939	kanzi	DMTS	28/02/2019	11:17:14:460	5	0	bluesquare	bluesquare	yellowsquare	bluesquare	TRUE
0.667	kanzi	DMTS	28/02/2019	11:17:31:771	6	10000	bluesquare	yellowsquare	bluesquare	bluesquare	TRUE
0.941	kanzi	DMTS	28/02/2019	11:17:37:707	7	0	yellowsquare	bluesquare	yellowsquare	yellowsquare	TRUE
0.769	kanzi	DMTS	28/02/2019	11:17:45:892	8	2000	yellowsquare	bluesquare	yellowsquare	yellowsquare	TRUE
0.943	kanzi	DMTS	28/02/2019	11:17:51:743	9	0	bluesquare	bluesquare	yellowsquare	bluesquare	TRUE
0.682	kanzi	DMTS	28/02/2019	11:18:07:521	10	10000	yellowsquare	bluesquare	yellowsquare	yellowsquare	TRUE
0.944	kanzi	DMTS	28/02/2019	11:18:13:16	11	0	yellowsquare	bluesquare	yellowsquare	yellowsquare	TRUE
0.714	kanzi	DMTS	28/02/2019	11:18:21:904	12	2000	yellowsquare	yellowsquare	bluesquare	bluesquare	FALSE
0.919	kanzi	DMTS	28/02/2019	11:18:31:206	13	0	yellowsquare	bluesquare	yellowsquare	bluesquare	FALSE
0.696	kanzi	DMTS	28/02/2019	11:18:52:76	14	10000	yellowsquare	bluesquare	yellowsquare	yellowsquare	TRUE
0.921	kanzi	DMTS	28/02/2019	11:18:57:987	15	0	yellowsquare	bluesquare	yellowsquare	yellowsquare	TRUE
0.708	kanzi	DMTS	28/02/2019	11:19:13:552	16	10000	yellowsquare	yellowsquare	bluesquare	yellowsquare	TRUE
0.923	kanzi	DMTS	28/02/2019	11:19:18:654	17	0	yellowsquare	yellowsquare	bluesquare	yellowsquare	TRUE
0.68	kanzi	DMTS	28/02/2019	11:19:34:156	18	10000	bluesquare	yellowsquare	bluesquare	yellowsquare	FALSE
0.925	kanzi	DMTS	28/02/2019	11:19:43:224	19	0	yellowsquare	bluesquare	yellowsquare	yellowsquare	TRUE
0.733	kanzi	DMTS	28/02/2019	11:19:50:760	20	2000	bluesquare	bluesquare	yellowsquare	bluesquare	TRUE
0.927	kanzi	DMTS	28/02/2019	11:19:56:153	21	0	yellowsquare	yellowsquare	bluesquare	yellowsquare	TRUE
0.75	kanzi	DMTS	28/02/2019	11:20:03:579	22	2000	bluesquare	yellowsquare	bluesquare	bluesquare	TRUE
0.929	kanzi	DMTS	28/02/2019	11:20:10:659	23	0	yellowsquare	yellowsquare	bluesquare	yellowsquare	TRUE
0.654	kanzi	DMTS	28/02/2019	11:20:26:865	24	10000	yellowsquare	yellowsquare	bluesquare	bluesquare	FALSE
0.93	kanzi	DMTS	28/02/2019	11:20:37:50	25	0	bluesquare	bluesquare	yellowsquare	bluesquare	TRUE
0.765	kanzi	DMTS	28/02/2019	11:20:44:441	26	2000	bluesquare	bluesquare	yellowsquare	bluesquare	TRUE
0.932	kanzi	DMTS	28/02/2019	11:20:50:659	27	0	yellowsquare	bluesquare	yellowsquare	yellowsquare	TRUE
0.778	kanzi	DMTS	28/02/2019	11:20:59:343	28	2000	yellowsquare	yellowsquare	bluesquare	yellowsquare	TRUE
0.933	kanzi	DMTS	28/02/2019	11:21:04:679	29	0	yellowsquare	bluesquare	yellowsquare	yellowsquare	TRUE
0.667	kanzi	DMTS	28/02/2019	11:21:20:449	30	10000	bluesquare	yellowsquare	bluesquare	bluesquare	TRUE
0.935	kanzi	DMTS	28/02/2019	11:21:26:162	31	0	yellowsquare	bluesquare	yellowsquare	yellowsquare	TRUE
0.789	kanzi	DMTS	28/02/2019	11:21:34:421	32	2000	yellowsquare	bluesquare	yellowsquare	yellowsquare	TRUE
0.936	kanzi	DMTS	28/02/2019	11:21:39:876	33	0	yellowsquare	yellowsquare	bluesquare	yellowsquare	TRUE
0.8	kanzi	DMTS	28/02/2019	11:21:48:488	34	2000	bluesquare	yellowsquare	bluesquare	bluesquare	TRUE
0.938	kanzi	DMTS	28/02/2019	11:21:54:156	35	0	bluesquare	bluesquare	yellowsquare	bluesquare	TRUE
0.643	kanzi	DMTS	28/02/2019	11:22:09:744	36	10000	yellowsquare	bluesquare	yellowsquare	bluesquare	FALSE
0.939	kanzi	DMTS	28/02/2019	11:22:18:847	37	0	yellowsquare	yellowsquare	bluesquare	yellowsquare	TRUE
0.655	kanzi	DMTS	28/02/2019	11:22:34:546	38	10000	yellowsquare	bluesquare	yellowsquare	yellowsquare	TRUE
0.94	kanzi	DMTS	28/02/2019	11:22:40:328	39	0	yellowsquare	bluesquare	yellowsquare	yellowsquare	TRUE
0.667	kanzi	DMTS	28/02/2019	11:22:55:678	40	10000	bluesquare	bluesquare	yellowsquare	bluesquare	TRUE
0.941	kanzi	DMTS	28/02/2019	11:23:01:73	41	0	yellowsquare	bluesquare	yellowsquare	yellowsquare	TRUE
0.677	kanzi	DMTS	28/02/2019	11:23:17:354	42	10000	bluesquare	bluesquare	yellowsquare	bluesquare	TRUE
0.942	kanzi	DMTS	28/02/2019	11:23:22:416	43	0	bluesquare	yellowsquare	bluesquare	bluesquare	TRUE
0.656	kanzi	DMTS	28/02/2019	11:23:38:970	44	10000	yellowsquare	yellowsquare	bluesquare	bluesquare	FALSE
0.925	kanzi	DMTS	28/02/2019	11:23:48:732	45	0	yellowsquare	bluesquare	yellowsquare	bluesquare	FALSE
0.762	kanzi	DMTS	28/02/2019	11:24:00:232	46	2000	yellowsquare	yellowsquare	bluesquare	bluesquare	FALSE
0.926	kanzi	DMTS	28/02/2019	11:24:09:441	47	0	bluesquare	bluesquare	yellowsquare	bluesquare	TRUE
0.636	kanzi	DMTS	28/02/2019	11:24:24:766	48	10000	bluesquare	yellowsquare	bluesquare	yellowsquare	FALSE
0.909	kanzi	DMTS	28/02/2019	11:24:33:998	49	0	bluesquare	bluesquare	yellowsquare	yellowsquare	FALSE
0.773	kanzi	DMTS	28/02/2019	11:24:46:304	50	2000	bluesquare	bluesquare	yellowsquare	bluesquare	TRUE
0.893	kanzi	DMTS	28/02/2019	11:24:51:764	51	0	yellowsquare	yellowsquare	bluesquare	bluesquare	FALSE
0.783	kanzi	DMTS	28/02/2019	11:25:03:495	52	2000	bluesquare	yellowsquare	bluesquare	bluesquare	TRUE
0.895	kanzi	DMTS	28/02/2019	11:25:08:800	53	0	bluesquare	bluesquare	yellowsquare	bluesquare	TRUE
0.647	kanzi	DMTS	28/02/2019	11:25:24:996	54	10000	bluesquare	yellowsquare	bluesquare	bluesquare	TRUE
0.897	kanzi	DMTS	28/02/2019	11:25:31:88	55	0	yellowsquare	yellowsquare	bluesquare	yellowsquare	TRUE
0.629	kanzi	DMTS	28/02/2019	11:25:47:418	56	10000	bluesquare	bluesquare	yellowsquare	yellowsquare	FALSE
0.898	kanzi	DMTS	28/02/2019	11:25:56:156	57	0	bluesquare	bluesquare	yellowsquare	bluesquare	TRUE
0.792	kanzi	DMTS	28/02/2019	11:26:03:665	58	2000	bluesquare	bluesquare	yellowsquare	bluesquare	TRUE
0.9	kanzi	DMTS	28/02/2019	11:26:11:354	59	0	yellowsquare	bluesquare	yellowsquare	yellowsquare	TRUE
0.611	kanzi	DMTS	28/02/2019	11:26:27:339	60	10000	bluesquare	yellowsquare	bluesquare	yellowsquare	FALSE
1	kanzi	DMTS	01/03/2019	12:38:43:72	1	0	bluesquare	yellowsquare	bluesquare	bluesquare	TRUE
1	kanzi	DMTS	01/03/2019	12:39:05:936	2	10000	bluesquare	yellowsquare	bluesquare	bluesquare	TRUE
1	kanzi	DMTS	01/03/2019	12:39:15:54	3	0	yellowsquare	bluesquare	yellowsquare	yellowsquare	TRUE
0.5	kanzi	DMTS	01/03/2019	12:39:35:981	4	10000	yellowsquare	bluesquare	yellowsquare	bluesquare	FALSE
1	kanzi	DMTS	01/03/2019	12:39:45:61	5	0	yellowsquare	yellowsquare	bluesquare	yellowsquare	TRUE
1	kanzi	DMTS	01/03/2019	12:39:54:574	6	2000	yellowsquare	bluesquare	yellowsquare	yellowsquare	TRUE
1	kanzi	DMTS	01/03/2019	12:40:00:890	7	0	bluesquare	yellowsquare	bluesquare	bluesquare	TRUE
1	kanzi	DMTS	01/03/2019	12:40:12:981	8	2000	bluesquare	bluesquare	yellowsquare	bluesquare	TRUE
1	kanzi	DMTS	01/03/2019	12:40:21:442	9	0	yellowsquare	bluesquare	yellowsquare	yellowsquare	TRUE
0.667	kanzi	DMTS	01/03/2019	12:40:38:958	10	10000	bluesquare	bluesquare	yellowsquare	bluesquare	TRUE
1	kanzi	DMTS	01/03/2019	12:40:47:192	11	0	yellowsquare	yellowsquare	bluesquare	yellowsquare	TRUE
1	kanzi	DMTS	01/03/2019	12:40:58:439	12	2000	bluesquare	bluesquare	yellowsquare	bluesquare	TRUE
1	kanzi	DMTS	01/03/2019	12:41:05:738	13	0	bluesquare	yellowsquare	bluesquare	bluesquare	TRUE
1	kanzi	DMTS	01/03/2019	12:41:18:718	14	2000	bluesquare	yellowsquare	bluesquare	bluesquare	TRUE
1	kanzi	DMTS	01/03/2019	12:41:28:571	15	0	bluesquare	bluesquare	yellowsquare	bluesquare	TRUE
0.5	kanzi	DMTS	01/03/2019	12:41:48:999	16	10000	yellowsquare	bluesquare	yellowsquare	bluesquare	FALSE
1	kanzi	DMTS	01/03/2019	12:41:58:172	17	0	bluesquare	bluesquare	yellowsquare	bluesquare	TRUE
1	kanzi	DMTS	01/03/2019	12:42:09:708	18	2000	bluesquare	bluesquare	yellowsquare	bluesquare	TRUE
1	kanzi	DMTS	01/03/2019	12:42:19:759	19	0	yellowsquare	bluesquare	yellowsquare	yellowsquare	TRUE
1	kanzi	DMTS	01/03/2019	12:42:30:250	20	2000	bluesquare	yellowsquare	bluesquare	bluesquare	TRUE
1	kanzi	DMTS	01/03/2019	12:42:42:839	21	0	bluesquare	yellowsquare	bluesquare	bluesquare	TRUE
1	kanzi	DMTS	01/03/2019	12:42:54:43	22	2000	bluesquare	bluesquare	yellowsquare	bluesquare	TRUE
1	kanzi	DMTS	01/03/2019	12:43:03:434	23	0	yellowsquare	yellowsquare	bluesquare	yellowsquare	TRUE
1	kanzi	DMTS	01/03/2019	12:43:15:164	24	2000	bluesquare	bluesquare	yellowsquare	bluesquare	TRUE
1	kanzi	DMTS	01/03/2019	12:43:23:975	25	0	bluesquare	bluesquare	yellowsquare	bluesquare	TRUE
0.889	kanzi	DMTS	01/03/2019	12:43:35:885	26	2000	yellowsquare	bluesquare	yellowsquare	bluesquare	FALSE
0.929	kanzi	DMTS	01/03/2019	12:43:45:386	27	0	yellowsquare	yellowsquare	bluesquare	bluesquare	FALSE
0.6	kanzi	DMTS	01/03/2019	12:44:04:594	28	10000	bluesquare	bluesquare	yellowsquare	bluesquare	TRUE
0.933	kanzi	DMTS	01/03/2019	12:44:13:935	29	0	yellowsquare	yellowsquare	bluesquare	yellowsquare	TRUE
0.667	kanzi	DMTS	01/03/2019	12:44:33:670	30	10000	bluesquare	yellowsquare	bluesquare	bluesquare	TRUE
0.938	kanzi	DMTS	01/03/2019	12:44:41:924	31	0	bluesquare	yellowsquare	bluesquare	bluesquare	TRUE
0.9	kanzi	DMTS	01/03/2019	12:44:53:179	32	2000	yellowsquare	yellowsquare	bluesquare	yellowsquare	TRUE
0.941	kanzi	DMTS	01/03/2019	12:45:04:208	33	0	yellowsquare	bluesquare	yellowsquare	yellowsquare	TRUE
0.909	kanzi	DMTS	01/03/2019	12:45:15:850	34	2000	yellowsquare	bluesquare	yellowsquare	yellowsquare	TRUE
0.944	kanzi	DMTS	01/03/2019	12:45:24:524	35	0	yellowsquare	bluesquare	yellowsquare	yellowsquare	TRUE
0.714	kanzi	DMTS	01/03/2019	12:45:44:121	36	10000	bluesquare	yellowsquare	bluesquare	bluesquare	TRUE
0.947	kanzi	DMTS	01/03/2019	12:45:53:238	37	0	yellowsquare	yellowsquare	bluesquare	yellowsquare	TRUE
0.917	kanzi	DMTS	01/03/2019	12:46:04:264	38	2000	bluesquare	bluesquare	yellowsquare	bluesquare	TRUE
0.95	kanzi	DMTS	01/03/2019	12:46:12:612	39	0	bluesquare	yellowsquare	bluesquare	bluesquare	TRUE
0.75	kanzi	DMTS	01/03/2019	12:46:31:814	40	10000	yellowsquare	bluesquare	yellowsquare	yellowsquare	TRUE
0.952	kanzi	DMTS	01/03/2019	12:46:41:522	41	0	bluesquare	yellowsquare	bluesquare	bluesquare	TRUE
0.667	kanzi	DMTS	01/03/2019	12:46:59:453	42	10000	yellowsquare	yellowsquare	bluesquare	bluesquare	FALSE
0.909	kanzi	DMTS	01/03/2019	12:47:09:56	43	0	yellowsquare	yellowsquare	bluesquare	bluesquare	FALSE
0.923	kanzi	DMTS	01/03/2019	12:47:20:239	44	2000	bluesquare	yellowsquare	bluesquare	bluesquare	TRUE
0.913	kanzi	DMTS	01/03/2019	12:47:29:153	45	0	yellowsquare	yellowsquare	bluesquare	yellowsquare	TRUE
0.929	kanzi	DMTS	01/03/2019	12:47:40:291	46	2000	bluesquare	yellowsquare	bluesquare	bluesquare	TRUE
0.917	kanzi	DMTS	01/03/2019	12:47:50:505	47	0	bluesquare	bluesquare	yellowsquare	bluesquare	TRUE
0.7	kanzi	DMTS	01/03/2019	12:48:10:179	48	10000	bluesquare	yellowsquare	bluesquare	bluesquare	TRUE
0.92	kanzi	DMTS	01/03/2019	12:48:19:422	49	0	yellowsquare	bluesquare	yellowsquare	yellowsquare	TRUE
0.727	kanzi	DMTS	01/03/2019	12:48:40:378	50	10000	yellowsquare	bluesquare	yellowsquare	yellowsquare	TRUE
0.923	kanzi	DMTS	01/03/2019	12:48:50:633	51	0	yellowsquare	bluesquare	yellowsquare	yellowsquare	TRUE
0.867	kanzi	DMTS	01/03/2019	12:49:02:580	52	2000	yellowsquare	bluesquare	yellowsquare	bluesquare	FALSE
0.926	kanzi	DMTS	01/03/2019	12:49:11:412	53	0	bluesquare	yellowsquare	bluesquare	bluesquare	TRUE
0.667	kanzi	DMTS	01/03/2019	12:49:28:195	54	10000	yellowsquare	bluesquare	yellowsquare	bluesquare	FALSE
0.929	kanzi	DMTS	01/03/2019	12:49:37:829	55	0	yellowsquare	yellowsquare	bluesquare	yellowsquare	TRUE
0.875	kanzi	DMTS	01/03/2019	12:49:49:464	56	2000	yellowsquare	bluesquare	yellowsquare	yellowsquare	TRUE
0.931	kanzi	DMTS	01/03/2019	12:49:58:451	57	0	bluesquare	bluesquare	yellowsquare	bluesquare	TRUE
0.882	kanzi	DMTS	01/03/2019	12:50:09:684	58	2000	bluesquare	bluesquare	yellowsquare	bluesquare	TRUE
0.933	kanzi	DMTS	01/03/2019	12:50:18:540	59	0	bluesquare	bluesquare	yellowsquare	bluesquare	TRUE
0.889	kanzi	DMTS	01/03/2019	12:50:30:460	60	2000	bluesquare	yellowsquare	bluesquare	bluesquare	TRUE
0.935	kanzi	DMTS	01/03/2019	12:59:19:184	1	0	yellowsquare	bluesquare	yellowsquare	yellowsquare	TRUE
0.615	kanzi	DMTS	01/03/2019	12:59:36:555	2	10000	yellowsquare	yellowsquare	bluesquare	bluesquare	FALSE
0.938	kanzi	DMTS	01/03/2019	12:59:45:882	3	0	yellowsquare	yellowsquare	bluesquare	yellowsquare	TRUE
0.643	kanzi	DMTS	01/03/2019	13:00:02:950	4	10000	yellowsquare	bluesquare	yellowsquare	yellowsquare	TRUE
0.939	kanzi	DMTS	01/03/2019	13:00:08:694	5	0	bluesquare	yellowsquare	bluesquare	bluesquare	TRUE
0.895	kanzi	DMTS	01/03/2019	13:00:17:955	6	2000	bluesquare	yellowsquare	bluesquare	bluesquare	TRUE
0.941	kanzi	DMTS	01/03/2019	13:00:24:334	7	0	yellowsquare	yellowsquare	bluesquare	yellowsquare	TRUE
0.6	kanzi	DMTS	01/03/2019	13:00:40:686	8	10000	yellowsquare	bluesquare	yellowsquare	bluesquare	FALSE
0.943	kanzi	DMTS	01/03/2019	13:00:49:578	9	0	bluesquare	yellowsquare	bluesquare	bluesquare	TRUE
0.9	kanzi	DMTS	01/03/2019	13:00:57:334	10	2000	yellowsquare	bluesquare	yellowsquare	yellowsquare	TRUE
0.944	kanzi	DMTS	01/03/2019	13:01:03:613	11	0	yellowsquare	bluesquare	yellowsquare	yellowsquare	TRUE
0.625	kanzi	DMTS	01/03/2019	13:01:19:607	12	10000	bluesquare	yellowsquare	bluesquare	bluesquare	TRUE
0.946	kanzi	DMTS	01/03/2019	13:01:29:45	13	0	yellowsquare	yellowsquare	bluesquare	yellowsquare	TRUE
0.905	kanzi	DMTS	01/03/2019	13:01:37:402	14	2000	yellowsquare	bluesquare	yellowsquare	yellowsquare	TRUE
0.947	kanzi	DMTS	01/03/2019	13:01:44:252	15	0	bluesquare	yellowsquare	bluesquare	bluesquare	TRUE
0.909	kanzi	DMTS	01/03/2019	13:01:51:773	16	2000	bluesquare	yellowsquare	bluesquare	bluesquare	TRUE
0.949	kanzi	DMTS	01/03/2019	13:01:57:687	17	0	bluesquare	bluesquare	yellowsquare	bluesquare	TRUE
0.647	kanzi	DMTS	01/03/2019	13:02:13:671	18	10000	yellowsquare	yellowsquare	bluesquare	yellowsquare	TRUE
0.95	kanzi	DMTS	01/03/2019	13:02:19:307	19	0	yellowsquare	yellowsquare	bluesquare	yellowsquare	TRUE
0.611	kanzi	DMTS	01/03/2019	13:02:35:956	20	10000	bluesquare	yellowsquare	bluesquare	yellowsquare	FALSE
0.951	kanzi	DMTS	01/03/2019	13:02:45:24	21	0	bluesquare	yellowsquare	bluesquare	bluesquare	TRUE
0.632	kanzi	DMTS	01/03/2019	13:03:01:44	22	10000	yellowsquare	bluesquare	yellowsquare	yellowsquare	TRUE
0.952	kanzi	DMTS	01/03/2019	13:03:07:75	23	0	bluesquare	yellowsquare	bluesquare	bluesquare	TRUE
0.913	kanzi	DMTS	01/03/2019	13:03:14:930	24	2000	bluesquare	yellowsquare	bluesquare	bluesquare	TRUE
0.953	kanzi	DMTS	01/03/2019	13:03:20:716	25	0	yellowsquare	yellowsquare	bluesquare	yellowsquare	TRUE
0.65	kanzi	DMTS	01/03/2019	13:03:37:549	26	10000	yellowsquare	bluesquare	yellowsquare	yellowsquare	TRUE
0.955	kanzi	DMTS	01/03/2019	13:03:42:947	27	0	bluesquare	bluesquare	yellowsquare	bluesquare	TRUE
0.619	kanzi	DMTS	01/03/2019	13:03:59:286	28	10000	bluesquare	yellowsquare	bluesquare	yellowsquare	FALSE
0.956	kanzi	DMTS	01/03/2019	13:04:08:231	29	0	bluesquare	bluesquare	yellowsquare	bluesquare	TRUE
0.591	kanzi	DMTS	01/03/2019	13:04:23:527	30	10000	bluesquare	bluesquare	yellowsquare	yellowsquare	FALSE
0.957	kanzi	DMTS	01/03/2019	13:04:32:508	31	0	yellowsquare	yellowsquare	bluesquare	yellowsquare	TRUE
0.565	kanzi	DMTS	01/03/2019	13:05:16:21	32	10000	yellowsquare	yellowsquare	bluesquare	bluesquare	FALSE
0.957	kanzi	DMTS	01/03/2019	13:05:25:205	33	0	bluesquare	bluesquare	yellowsquare	bluesquare	TRUE
0.917	kanzi	DMTS	01/03/2019	13:05:37:210	34	2000	bluesquare	bluesquare	yellowsquare	bluesquare	TRUE
1	kanzi	DMTS	04/03/2019	16:00:37:874	1	0	yellowsquare	bluesquare	yellowsquare	yellowsquare	TRUE
1	kanzi	DMTS	04/03/2019	16:00:47:519	2	2000	yellowsquare	bluesquare	yellowsquare	yellowsquare	TRUE
1	kanzi	DMTS	04/03/2019	16:00:55:96	3	0	bluesquare	yellowsquare	bluesquare	bluesquare	TRUE
1	kanzi	DMTS	04/03/2019	16:01:11:405	4	10000	bluesquare	yellowsquare	bluesquare	bluesquare	TRUE
1	kanzi	DMTS	04/03/2019	16:01:17:384	5	0	bluesquare	bluesquare	yellowsquare	bluesquare	TRUE
0.5	kanzi	DMTS	04/03/2019	16:01:33:434	6	10000	yellowsquare	yellowsquare	bluesquare	bluesquare	FALSE
1	kanzi	DMTS	04/03/2019	16:01:42:461	7	0	bluesquare	yellowsquare	bluesquare	bluesquare	TRUE
0.667	kanzi	DMTS	04/03/2019	16:01:59:209	8	10000	bluesquare	yellowsquare	bluesquare	bluesquare	TRUE
0.8	kanzi	DMTS	04/03/2019	16:02:04:938	9	0	yellowsquare	yellowsquare	bluesquare	bluesquare	FALSE
1	kanzi	DMTS	04/03/2019	16:02:16:331	10	2000	yellowsquare	yellowsquare	bluesquare	yellowsquare	TRUE
0.833	kanzi	DMTS	04/03/2019	16:02:22:108	11	0	bluesquare	yellowsquare	bluesquare	bluesquare	TRUE
0.5	kanzi	DMTS	04/03/2019	16:02:39:19	12	10000	bluesquare	yellowsquare	bluesquare	yellowsquare	FALSE
0.857	kanzi	DMTS	04/03/2019	16:02:48:200	13	0	bluesquare	bluesquare	yellowsquare	bluesquare	TRUE
0.667	kanzi	DMTS	04/03/2019	16:02:56:399	14	2000	yellowsquare	yellowsquare	bluesquare	bluesquare	FALSE
0.875	kanzi	DMTS	04/03/2019	16:03:05:640	15	0	yellowsquare	bluesquare	yellowsquare	yellowsquare	TRUE
0.4	kanzi	DMTS	04/03/2019	16:03:22:813	16	10000	bluesquare	yellowsquare	bluesquare	yellowsquare	FALSE
0.889	kanzi	DMTS	04/03/2019	16:03:32:106	17	0	yellowsquare	bluesquare	yellowsquare	yellowsquare	TRUE
0.75	kanzi	DMTS	04/03/2019	16:03:40:78	18	2000	yellowsquare	yellowsquare	bluesquare	yellowsquare	TRUE
0.9	kanzi	DMTS	04/03/2019	16:03:46:162	19	0	yellowsquare	yellowsquare	bluesquare	yellowsquare	TRUE
0.8	kanzi	DMTS	04/03/2019	16:03:55:223	20	2000	bluesquare	bluesquare	yellowsquare	bluesquare	TRUE
0.909	kanzi	DMTS	04/03/2019	16:04:01:586	21	0	bluesquare	yellowsquare	bluesquare	bluesquare	TRUE
0.5	kanzi	DMTS	04/03/2019	16:04:17:459	22	10000	bluesquare	bluesquare	yellowsquare	bluesquare	TRUE
0.917	kanzi	DMTS	04/03/2019	16:04:23:226	23	0	yellowsquare	bluesquare	yellowsquare	yellowsquare	TRUE
0.429	kanzi	DMTS	04/03/2019	16:04:38:996	24	10000	yellowsquare	bluesquare	yellowsquare	bluesquare	FALSE
0.923	kanzi	DMTS	04/03/2019	16:04:47:866	25	0	bluesquare	bluesquare	yellowsquare	bluesquare	TRUE
0.375	kanzi	DMTS	04/03/2019	16:05:04:98	26	10000	yellowsquare	bluesquare	yellowsquare	bluesquare	FALSE
0.857	kanzi	DMTS	04/03/2019	16:05:13:115	27	0	yellowsquare	yellowsquare	bluesquare	bluesquare	FALSE
0.833	kanzi	DMTS	04/03/2019	16:05:24:485	28	2000	bluesquare	yellowsquare	bluesquare	bluesquare	TRUE
0.867	kanzi	DMTS	04/03/2019	16:05:30:444	29	0	yellowsquare	yellowsquare	bluesquare	yellowsquare	TRUE
0.857	kanzi	DMTS	04/03/2019	16:05:39:43	30	2000	bluesquare	yellowsquare	bluesquare	bluesquare	TRUE
0.875	kanzi	DMTS	04/03/2019	16:05:45:311	31	0	yellowsquare	yellowsquare	bluesquare	yellowsquare	TRUE
0.333	kanzi	DMTS	04/03/2019	16:06:00:622	32	10000	yellowsquare	yellowsquare	bluesquare	bluesquare	FALSE
0.882	kanzi	DMTS	04/03/2019	16:06:09:577	33	0	bluesquare	yellowsquare	bluesquare	bluesquare	TRUE
0.75	kanzi	DMTS	04/03/2019	16:06:17:668	34	2000	yellowsquare	yellowsquare	bluesquare	bluesquare	FALSE
0.889	kanzi	DMTS	04/03/2019	16:06:26:634	35	0	bluesquare	bluesquare	yellowsquare	bluesquare	TRUE
0.667	kanzi	DMTS	04/03/2019	16:06:35:780	36	2000	yellowsquare	yellowsquare	bluesquare	bluesquare	FALSE
0.895	kanzi	DMTS	04/03/2019	16:06:44:767	37	0	bluesquare	bluesquare	yellowsquare	bluesquare	TRUE
0.7	kanzi	DMTS	04/03/2019	16:06:52:522	38	2000	yellowsquare	bluesquare	yellowsquare	yellowsquare	TRUE
0.9	kanzi	DMTS	04/03/2019	16:06:57:995	39	0	bluesquare	yellowsquare	bluesquare	bluesquare	TRUE
0.727	kanzi	DMTS	04/03/2019	16:07:05:857	40	2000	yellowsquare	yellowsquare	bluesquare	yellowsquare	TRUE
0.905	kanzi	DMTS	04/03/2019	16:07:11:136	41	0	bluesquare	yellowsquare	bluesquare	bluesquare	TRUE
0.75	kanzi	DMTS	04/03/2019	16:07:19:421	42	2000	yellowsquare	bluesquare	yellowsquare	yellowsquare	TRUE
0.909	kanzi	DMTS	04/03/2019	16:07:25:63	43	0	bluesquare	yellowsquare	bluesquare	bluesquare	TRUE
0.769	kanzi	DMTS	04/03/2019	16:07:33:775	44	2000	bluesquare	bluesquare	yellowsquare	bluesquare	TRUE
0.913	kanzi	DMTS	04/03/2019	16:07:39:473	45	0	yellowsquare	bluesquare	yellowsquare	yellowsquare	TRUE
0.4	kanzi	DMTS	04/03/2019	16:07:55:9	46	10000	bluesquare	bluesquare	yellowsquare	bluesquare	TRUE
0.917	kanzi	DMTS	04/03/2019	16:08:01:668	47	0	yellowsquare	yellowsquare	bluesquare	yellowsquare	TRUE
0.786	kanzi	DMTS	04/03/2019	16:08:09:610	48	2000	yellowsquare	bluesquare	yellowsquare	yellowsquare	TRUE
0.92	kanzi	DMTS	04/03/2019	16:08:15:271	49	0	yellowsquare	yellowsquare	bluesquare	yellowsquare	TRUE
0.8	kanzi	DMTS	04/03/2019	16:08:23:207	50	2000	bluesquare	yellowsquare	bluesquare	bluesquare	TRUE
0.923	kanzi	DMTS	04/03/2019	16:08:30:225	51	0	bluesquare	yellowsquare	bluesquare	bluesquare	TRUE
0.812	kanzi	DMTS	04/03/2019	16:08:39:729	52	2000	bluesquare	yellowsquare	bluesquare	bluesquare	TRUE
0.926	kanzi	DMTS	04/03/2019	16:08:45:111	53	0	bluesquare	bluesquare	yellowsquare	bluesquare	TRUE
0.765	kanzi	DMTS	04/03/2019	16:08:53:80	54	2000	yellowsquare	yellowsquare	bluesquare	bluesquare	FALSE
0.893	kanzi	DMTS	04/03/2019	16:09:02:386	55	0	yellowsquare	yellowsquare	bluesquare	bluesquare	FALSE
0.455	kanzi	DMTS	04/03/2019	16:09:22:568	56	10000	yellowsquare	yellowsquare	bluesquare	yellowsquare	TRUE
0.897	kanzi	DMTS	04/03/2019	16:09:28:74	57	0	bluesquare	bluesquare	yellowsquare	bluesquare	TRUE
0.778	kanzi	DMTS	04/03/2019	16:09:38:305	58	2000	yellowsquare	bluesquare	yellowsquare	yellowsquare	TRUE
0.9	kanzi	DMTS	04/03/2019	16:09:45:886	59	0	bluesquare	yellowsquare	bluesquare	bluesquare	TRUE
0.5	kanzi	DMTS	04/03/2019	16:10:02:884	60	10000	yellowsquare	yellowsquare	bluesquare	yellowsquare	TRUE
0.903	kanzi	DMTS	04/03/2019	16:16:48:280	1	0	yellowsquare	bluesquare	yellowsquare	yellowsquare	TRUE
0.462	kanzi	DMTS	04/03/2019	16:17:06:582	2	10000	yellowsquare	bluesquare	yellowsquare	bluesquare	FALSE
0.906	kanzi	DMTS	04/03/2019	16:17:15:806	3	0	yellowsquare	bluesquare	yellowsquare	yellowsquare	TRUE
0.429	kanzi	DMTS	04/03/2019	16:17:32:347	4	10000	yellowsquare	bluesquare	yellowsquare	bluesquare	FALSE
0.879	kanzi	DMTS	04/03/2019	16:17:41:548	5	0	yellowsquare	yellowsquare	bluesquare	bluesquare	FALSE
0.467	kanzi	DMTS	04/03/2019	16:18:00:688	6	10000	bluesquare	yellowsquare	bluesquare	bluesquare	TRUE
0.882	kanzi	DMTS	04/03/2019	16:18:08:320	7	0	yellowsquare	bluesquare	yellowsquare	yellowsquare	TRUE
0.5	kanzi	DMTS	04/03/2019	16:18:24:159	8	10000	bluesquare	bluesquare	yellowsquare	bluesquare	TRUE
0.886	kanzi	DMTS	04/03/2019	16:18:30:920	9	0	bluesquare	yellowsquare	bluesquare	bluesquare	TRUE
0.789	kanzi	DMTS	04/03/2019	16:18:38:821	10	2000	bluesquare	bluesquare	yellowsquare	bluesquare	TRUE
0.889	kanzi	DMTS	04/03/2019	16:18:44:732	11	0	bluesquare	bluesquare	yellowsquare	bluesquare	TRUE
0.8	kanzi	DMTS	04/03/2019	16:18:53:680	12	2000	yellowsquare	bluesquare	yellowsquare	yellowsquare	TRUE
0.865	kanzi	DMTS	04/03/2019	16:19:00:660	13	0	yellowsquare	bluesquare	yellowsquare	bluesquare	FALSE
0.529	kanzi	DMTS	04/03/2019	16:19:20:388	14	10000	bluesquare	bluesquare	yellowsquare	bluesquare	TRUE
0.868	kanzi	DMTS	04/03/2019	16:19:26:587	15	0	bluesquare	bluesquare	yellowsquare	bluesquare	TRUE
0.81	kanzi	DMTS	04/03/2019	16:19:34:874	16	2000	yellowsquare	yellowsquare	bluesquare	yellowsquare	TRUE
0.872	kanzi	DMTS	04/03/2019	16:19:40:478	17	0	yellowsquare	bluesquare	yellowsquare	yellowsquare	TRUE
0.5	kanzi	DMTS	04/03/2019	16:19:56:820	18	10000	bluesquare	bluesquare	yellowsquare	yellowsquare	FALSE
0.875	kanzi	DMTS	04/03/2019	16:20:05:870	19	0	bluesquare	bluesquare	yellowsquare	bluesquare	TRUE
0.818	kanzi	DMTS	04/03/2019	16:20:19:10	20	2000	bluesquare	bluesquare	yellowsquare	bluesquare	TRUE
0.878	kanzi	DMTS	04/03/2019	16:20:25:72	21	0	bluesquare	yellowsquare	bluesquare	bluesquare	TRUE
0.474	kanzi	DMTS	04/03/2019	16:20:41:43	22	10000	yellowsquare	yellowsquare	bluesquare	bluesquare	FALSE
0.881	kanzi	DMTS	04/03/2019	16:20:50:160	23	0	bluesquare	yellowsquare	bluesquare	bluesquare	TRUE
0.826	kanzi	DMTS	04/03/2019	16:20:58:761	24	2000	bluesquare	bluesquare	yellowsquare	bluesquare	TRUE
0.884	kanzi	DMTS	04/03/2019	16:21:05:92	25	0	bluesquare	yellowsquare	bluesquare	bluesquare	TRUE
0.5	kanzi	DMTS	04/03/2019	16:21:21:83	26	10000	yellowsquare	yellowsquare	bluesquare	yellowsquare	TRUE
0.886	kanzi	DMTS	04/03/2019	16:21:28:408	27	0	bluesquare	yellowsquare	bluesquare	bluesquare	TRUE
0.833	kanzi	DMTS	04/03/2019	16:21:38:5	28	2000	yellowsquare	bluesquare	yellowsquare	yellowsquare	TRUE
0.889	kanzi	DMTS	04/03/2019	16:21:43:383	29	0	bluesquare	bluesquare	yellowsquare	bluesquare	TRUE
0.476	kanzi	DMTS	04/03/2019	16:21:59:435	30	10000	bluesquare	yellowsquare	bluesquare	yellowsquare	FALSE
0.891	kanzi	DMTS	04/03/2019	16:22:08:830	31	0	yellowsquare	yellowsquare	bluesquare	yellowsquare	TRUE
0.84	kanzi	DMTS	04/03/2019	16:22:17:787	32	2000	yellowsquare	bluesquare	yellowsquare	yellowsquare	TRUE
0.894	kanzi	DMTS	04/03/2019	16:22:23:283	33	0	yellowsquare	yellowsquare	bluesquare	yellowsquare	TRUE
0.808	kanzi	DMTS	04/03/2019	16:22:32:469	34	2000	yellowsquare	yellowsquare	bluesquare	bluesquare	FALSE
0.875	kanzi	DMTS	04/03/2019	16:22:42:665	35	0	bluesquare	yellowsquare	bluesquare	yellowsquare	FALSE
0.778	kanzi	DMTS	04/03/2019	16:22:54:114	36	2000	bluesquare	bluesquare	yellowsquare	yellowsquare	FALSE
0.878	kanzi	DMTS	04/03/2019	16:23:02:946	37	0	bluesquare	bluesquare	yellowsquare	bluesquare	TRUE
0.455	kanzi	DMTS	04/03/2019	16:23:20:227	38	10000	yellowsquare	bluesquare	yellowsquare	bluesquare	FALSE
0.88	kanzi	DMTS	04/03/2019	16:23:29:718	39	0	yellowsquare	bluesquare	yellowsquare	yellowsquare	TRUE
0.478	kanzi	DMTS	04/03/2019	16:23:45:315	40	10000	bluesquare	bluesquare	yellowsquare	bluesquare	TRUE
0.882	kanzi	DMTS	04/03/2019	16:23:51:701	41	0	yellowsquare	bluesquare	yellowsquare	yellowsquare	TRUE
0.5	kanzi	DMTS	04/03/2019	16:24:07:680	42	10000	bluesquare	bluesquare	yellowsquare	bluesquare	TRUE
0.885	kanzi	DMTS	04/03/2019	16:24:14:838	43	0	bluesquare	yellowsquare	bluesquare	bluesquare	TRUE
0.786	kanzi	DMTS	04/03/2019	16:24:22:534	44	2000	bluesquare	yellowsquare	bluesquare	bluesquare	TRUE
0.887	kanzi	DMTS	04/03/2019	16:24:27:894	45	0	bluesquare	bluesquare	yellowsquare	bluesquare	TRUE
0.52	kanzi	DMTS	04/03/2019	16:24:44:455	46	10000	bluesquare	bluesquare	yellowsquare	bluesquare	TRUE
0.889	kanzi	DMTS	04/03/2019	16:24:50:122	47	0	yellowsquare	yellowsquare	bluesquare	yellowsquare	TRUE
0.5	kanzi	DMTS	04/03/2019	16:25:07:341	48	10000	yellowsquare	yellowsquare	bluesquare	bluesquare	FALSE
0.891	kanzi	DMTS	04/03/2019	16:25:16:680	49	0	bluesquare	bluesquare	yellowsquare	bluesquare	TRUE
0.793	kanzi	DMTS	04/03/2019	16:25:24:712	50	2000	yellowsquare	bluesquare	yellowsquare	yellowsquare	TRUE
0.893	kanzi	DMTS	04/03/2019	16:25:32:823	51	0	yellowsquare	bluesquare	yellowsquare	yellowsquare	TRUE
0.8	kanzi	DMTS	04/03/2019	16:25:39:817	52	2000	bluesquare	yellowsquare	bluesquare	bluesquare	TRUE
0.895	kanzi	DMTS	04/03/2019	16:25:45:559	53	0	bluesquare	yellowsquare	bluesquare	bluesquare	TRUE
0.806	kanzi	DMTS	04/03/2019	16:25:53:997	54	2000	bluesquare	yellowsquare	bluesquare	bluesquare	TRUE
0.897	kanzi	DMTS	04/03/2019	16:25:59:799	55	0	bluesquare	bluesquare	yellowsquare	bluesquare	TRUE
0.519	kanzi	DMTS	04/03/2019	16:26:17:622	56	10000	bluesquare	yellowsquare	bluesquare	bluesquare	TRUE
0.898	kanzi	DMTS	04/03/2019	16:26:24:816	57	0	bluesquare	yellowsquare	bluesquare	bluesquare	TRUE
0.536	kanzi	DMTS	04/03/2019	16:26:40:334	58	10000	bluesquare	bluesquare	yellowsquare	bluesquare	TRUE
0.9	kanzi	DMTS	04/03/2019	16:26:46:239	59	0	yellowsquare	yellowsquare	bluesquare	yellowsquare	TRUE
0.517	kanzi	DMTS	04/03/2019	16:27:01:557	60	10000	bluesquare	bluesquare	yellowsquare	yellowsquare	FALSE
1	kanzi	DMTS	05/03/2019	14:46:16:125	1	0	yellowsquare	bluesquare	yellowsquare	yellowsquare	TRUE
1	kanzi	DMTS	05/03/2019	14:46:25:246	2	2000	bluesquare	bluesquare	yellowsquare	bluesquare	TRUE
1	kanzi	DMTS	05/03/2019	14:46:31:711	3	0	bluesquare	yellowsquare	bluesquare	bluesquare	TRUE
0	kanzi	DMTS	05/03/2019	14:46:52:999	4	10000	yellowsquare	yellowsquare	bluesquare	bluesquare	FALSE
1	kanzi	DMTS	05/03/2019	14:47:02:3	5	0	bluesquare	bluesquare	yellowsquare	bluesquare	TRUE
0.5	kanzi	DMTS	05/03/2019	14:47:18:541	6	10000	bluesquare	bluesquare	yellowsquare	bluesquare	TRUE
1	kanzi	DMTS	05/03/2019	14:47:24:57	7	0	yellowsquare	bluesquare	yellowsquare	yellowsquare	TRUE
1	kanzi	DMTS	05/03/2019	14:47:32:365	8	2000	yellowsquare	yellowsquare	bluesquare	yellowsquare	TRUE
1	kanzi	DMTS	05/03/2019	14:47:38:139	9	0	yellowsquare	bluesquare	yellowsquare	yellowsquare	TRUE
1	kanzi	DMTS	05/03/2019	14:47:46:159	10	2000	bluesquare	yellowsquare	bluesquare	bluesquare	TRUE
1	kanzi	DMTS	05/03/2019	14:47:52:402	11	0	bluesquare	bluesquare	yellowsquare	bluesquare	TRUE
0.667	kanzi	DMTS	05/03/2019	14:48:09:111	12	10000	bluesquare	yellowsquare	bluesquare	bluesquare	TRUE
1	kanzi	DMTS	05/03/2019	14:48:16:313	13	0	yellowsquare	yellowsquare	bluesquare	yellowsquare	TRUE
1	kanzi	DMTS	05/03/2019	14:48:24:976	14	2000	bluesquare	yellowsquare	bluesquare	bluesquare	TRUE
1	kanzi	DMTS	05/03/2019	14:48:31:8	15	0	yellowsquare	yellowsquare	bluesquare	yellowsquare	TRUE
0.75	kanzi	DMTS	05/03/2019	14:48:47:413	16	10000	yellowsquare	bluesquare	yellowsquare	yellowsquare	TRUE
1	kanzi	DMTS	05/03/2019	14:48:52:869	17	0	bluesquare	bluesquare	yellowsquare	bluesquare	TRUE
0.6	kanzi	DMTS	05/03/2019	14:49:09:878	18	10000	bluesquare	bluesquare	yellowsquare	yellowsquare	FALSE
1	kanzi	DMTS	05/03/2019	14:49:19:39	19	0	yellowsquare	yellowsquare	bluesquare	yellowsquare	TRUE
0.8	kanzi	DMTS	05/03/2019	14:49:26:680	20	2000	bluesquare	yellowsquare	bluesquare	yellowsquare	FALSE
1	kanzi	DMTS	05/03/2019	14:49:35:493	21	0	bluesquare	bluesquare	yellowsquare	bluesquare	TRUE
0.833	kanzi	DMTS	05/03/2019	14:49:44:134	22	2000	bluesquare	yellowsquare	bluesquare	bluesquare	TRUE
1	kanzi	DMTS	05/03/2019	14:49:51:177	23	0	yellowsquare	yellowsquare	bluesquare	yellowsquare	TRUE
0.857	kanzi	DMTS	05/03/2019	14:49:59:164	24	2000	yellowsquare	bluesquare	yellowsquare	yellowsquare	TRUE
1	kanzi	DMTS	05/03/2019	14:50:05:93	25	0	bluesquare	bluesquare	yellowsquare	bluesquare	TRUE
0.667	kanzi	DMTS	05/03/2019	14:50:20:924	26	10000	bluesquare	bluesquare	yellowsquare	bluesquare	TRUE
1	kanzi	DMTS	05/03/2019	14:50:26:978	27	0	bluesquare	yellowsquare	bluesquare	bluesquare	TRUE
0.875	kanzi	DMTS	05/03/2019	14:50:34:724	28	2000	yellowsquare	bluesquare	yellowsquare	yellowsquare	TRUE
1	kanzi	DMTS	05/03/2019	14:50:41:677	29	0	yellowsquare	bluesquare	yellowsquare	yellowsquare	TRUE
0.889	kanzi	DMTS	05/03/2019	14:50:49:868	30	2000	bluesquare	bluesquare	yellowsquare	bluesquare	TRUE
1	kanzi	DMTS	05/03/2019	14:50:55:466	31	0	bluesquare	bluesquare	yellowsquare	bluesquare	TRUE
0.8	kanzi	DMTS	05/03/2019	14:51:03:357	32	2000	yellowsquare	yellowsquare	bluesquare	bluesquare	FALSE
1	kanzi	DMTS	05/03/2019	14:51:12:534	33	0	yellowsquare	yellowsquare	bluesquare	yellowsquare	TRUE
0.571	kanzi	DMTS	05/03/2019	14:51:28:791	34	10000	bluesquare	yellowsquare	bluesquare	yellowsquare	FALSE
1	kanzi	DMTS	05/03/2019	14:51:37:639	35	0	bluesquare	bluesquare	yellowsquare	bluesquare	TRUE
0.625	kanzi	DMTS	05/03/2019	14:51:53:139	36	10000	yellowsquare	bluesquare	yellowsquare	yellowsquare	TRUE
1	kanzi	DMTS	05/03/2019	14:52:01:257	37	0	yellowsquare	yellowsquare	bluesquare	yellowsquare	TRUE
0.727	kanzi	DMTS	05/03/2019	14:52:10:90	38	2000	yellowsquare	bluesquare	yellowsquare	bluesquare	FALSE
1	kanzi	DMTS	05/03/2019	14:52:19:120	39	0	bluesquare	bluesquare	yellowsquare	bluesquare	TRUE
0.556	kanzi	DMTS	05/03/2019	14:52:35:318	40	10000	bluesquare	bluesquare	yellowsquare	yellowsquare	FALSE
1	kanzi	DMTS	05/03/2019	14:52:44:217	41	0	bluesquare	yellowsquare	bluesquare	bluesquare	TRUE
0.5	kanzi	DMTS	05/03/2019	14:52:59:857	42	10000	yellowsquare	bluesquare	yellowsquare	bluesquare	FALSE
0.955	kanzi	DMTS	05/03/2019	14:53:09:89	43	0	yellowsquare	yellowsquare	bluesquare	bluesquare	FALSE
0.75	kanzi	DMTS	05/03/2019	14:53:20:944	44	2000	yellowsquare	yellowsquare	bluesquare	yellowsquare	TRUE
0.957	kanzi	DMTS	05/03/2019	14:53:26:813	45	0	bluesquare	yellowsquare	bluesquare	bluesquare	TRUE
0.769	kanzi	DMTS	05/03/2019	14:53:35:584	46	2000	yellowsquare	bluesquare	yellowsquare	yellowsquare	TRUE
0.917	kanzi	DMTS	05/03/2019	14:53:41:785	47	0	yellowsquare	bluesquare	yellowsquare	bluesquare	FALSE
0.545	kanzi	DMTS	05/03/2019	14:54:01:364	48	10000	bluesquare	bluesquare	yellowsquare	bluesquare	TRUE
0.92	kanzi	DMTS	05/03/2019	14:54:07:180	49	0	bluesquare	yellowsquare	bluesquare	bluesquare	TRUE
0.786	kanzi	DMTS	05/03/2019	14:54:15:519	50	2000	yellowsquare	bluesquare	yellowsquare	yellowsquare	TRUE
0.923	kanzi	DMTS	05/03/2019	14:54:23:458	51	0	bluesquare	bluesquare	yellowsquare	bluesquare	TRUE
0.5	kanzi	DMTS	05/03/2019	14:54:40:200	52	10000	bluesquare	yellowsquare	bluesquare	yellowsquare	FALSE
0.926	kanzi	DMTS	05/03/2019	14:54:50:145	53	0	bluesquare	bluesquare	yellowsquare	bluesquare	TRUE
0.462	kanzi	DMTS	05/03/2019	14:55:06:173	54	10000	bluesquare	bluesquare	yellowsquare	yellowsquare	FALSE
0.929	kanzi	DMTS	05/03/2019	14:55:15:67	55	0	yellowsquare	yellowsquare	bluesquare	yellowsquare	TRUE
0.429	kanzi	DMTS	05/03/2019	14:55:32:503	56	10000	yellowsquare	bluesquare	yellowsquare	bluesquare	FALSE
0.931	kanzi	DMTS	05/03/2019	14:55:41:463	57	0	bluesquare	yellowsquare	bluesquare	bluesquare	TRUE
0.467	kanzi	DMTS	05/03/2019	14:55:57:268	58	10000	yellowsquare	bluesquare	yellowsquare	yellowsquare	TRUE
0.933	kanzi	DMTS	05/03/2019	14:56:03:459	59	0	yellowsquare	bluesquare	yellowsquare	yellowsquare	TRUE
0.733	kanzi	DMTS	05/03/2019	14:56:11:744	60	2000	yellowsquare	bluesquare	yellowsquare	bluesquare	FALSE
1	kanzi	DMTS	05/03/2019	15:58:06:551	1	0	yellowsquare	bluesquare	yellowsquare	yellowsquare	TRUE
1	kanzi	DMTS	05/03/2019	15:58:25:63	2	10000	bluesquare	bluesquare	yellowsquare	bluesquare	TRUE
1	kanzi	DMTS	05/03/2019	15:58:31:274	3	0	bluesquare	yellowsquare	bluesquare	bluesquare	TRUE
1	kanzi	DMTS	05/03/2019	15:58:48:792	4	10000	bluesquare	yellowsquare	bluesquare	bluesquare	TRUE
0.667	kanzi	DMTS	05/03/2019	15:58:56:216	5	0	yellowsquare	bluesquare	yellowsquare	bluesquare	FALSE
0.667	kanzi	DMTS	05/03/2019	15:59:16:391	6	10000	bluesquare	bluesquare	yellowsquare	yellowsquare	FALSE
0.75	kanzi	DMTS	05/03/2019	15:59:25:423	7	0	yellowsquare	yellowsquare	bluesquare	yellowsquare	TRUE
0.75	kanzi	DMTS	05/03/2019	15:59:42:421	8	10000	yellowsquare	bluesquare	yellowsquare	yellowsquare	TRUE
0.8	kanzi	DMTS	05/03/2019	15:59:48:814	9	0	bluesquare	bluesquare	yellowsquare	bluesquare	TRUE
0.8	kanzi	DMTS	05/03/2019	16:00:06:19	10	10000	bluesquare	bluesquare	yellowsquare	bluesquare	TRUE
0.833	kanzi	DMTS	05/03/2019	16:00:11:183	11	0	bluesquare	bluesquare	yellowsquare	bluesquare	TRUE
0	kanzi	DMTS	05/03/2019	16:00:18:495	12	2000	yellowsquare	yellowsquare	bluesquare	bluesquare	FALSE
0.857	kanzi	DMTS	05/03/2019	16:00:27:523	13	0	yellowsquare	yellowsquare	bluesquare	yellowsquare	TRUE
0.833	kanzi	DMTS	05/03/2019	16:00:43:407	14	10000	yellowsquare	bluesquare	yellowsquare	yellowsquare	TRUE
0.875	kanzi	DMTS	05/03/2019	16:00:49:20	15	0	yellowsquare	yellowsquare	bluesquare	yellowsquare	TRUE
0.5	kanzi	DMTS	05/03/2019	16:00:56:538	16	2000	bluesquare	bluesquare	yellowsquare	bluesquare	TRUE
0.889	kanzi	DMTS	05/03/2019	16:01:01:919	17	0	yellowsquare	yellowsquare	bluesquare	yellowsquare	TRUE
0.333	kanzi	DMTS	05/03/2019	16:01:10:513	18	2000	yellowsquare	bluesquare	yellowsquare	bluesquare	FALSE
0.8	kanzi	DMTS	05/03/2019	16:01:19:489	19	0	yellowsquare	yellowsquare	bluesquare	bluesquare	FALSE
0.857	kanzi	DMTS	05/03/2019	16:01:38:886	20	10000	bluesquare	bluesquare	yellowsquare	bluesquare	TRUE
0.818	kanzi	DMTS	05/03/2019	16:01:44:402	21	0	bluesquare	bluesquare	yellowsquare	bluesquare	TRUE
0.875	kanzi	DMTS	05/03/2019	16:02:01:70	22	10000	bluesquare	yellowsquare	bluesquare	bluesquare	TRUE
0.833	kanzi	DMTS	05/03/2019	16:02:06:506	23	0	yellowsquare	yellowsquare	bluesquare	yellowsquare	TRUE
0.778	kanzi	DMTS	05/03/2019	16:02:23:512	24	10000	yellowsquare	yellowsquare	bluesquare	bluesquare	FALSE
0.846	kanzi	DMTS	05/03/2019	16:02:32:400	25	0	bluesquare	bluesquare	yellowsquare	bluesquare	TRUE
0.5	kanzi	DMTS	05/03/2019	16:02:40:27	26	2000	bluesquare	yellowsquare	bluesquare	bluesquare	TRUE
0.857	kanzi	DMTS	05/03/2019	16:02:45:523	27	0	yellowsquare	yellowsquare	bluesquare	yellowsquare	TRUE
0.4	kanzi	DMTS	05/03/2019	16:02:53:325	28	2000	bluesquare	bluesquare	yellowsquare	yellowsquare	FALSE
0.867	kanzi	DMTS	05/03/2019	16:03:02:123	29	0	bluesquare	yellowsquare	bluesquare	bluesquare	TRUE
0.8	kanzi	DMTS	05/03/2019	16:03:18:468	30	10000	bluesquare	bluesquare	yellowsquare	bluesquare	TRUE
0.875	kanzi	DMTS	05/03/2019	16:03:24:392	31	0	yellowsquare	yellowsquare	bluesquare	yellowsquare	TRUE
0.5	kanzi	DMTS	05/03/2019	16:03:31:645	32	2000	bluesquare	yellowsquare	bluesquare	bluesquare	TRUE
0.882	kanzi	DMTS	05/03/2019	16:03:37:3	33	0	bluesquare	yellowsquare	bluesquare	bluesquare	TRUE
0.818	kanzi	DMTS	05/03/2019	16:03:52:742	34	10000	bluesquare	bluesquare	yellowsquare	bluesquare	TRUE
0.889	kanzi	DMTS	05/03/2019	16:03:59:157	35	0	yellowsquare	yellowsquare	bluesquare	yellowsquare	TRUE
0.833	kanzi	DMTS	05/03/2019	16:04:15:729	36	10000	bluesquare	yellowsquare	bluesquare	bluesquare	TRUE
0.895	kanzi	DMTS	05/03/2019	16:04:21:474	37	0	bluesquare	bluesquare	yellowsquare	bluesquare	TRUE
0.769	kanzi	DMTS	05/03/2019	16:04:37:990	38	10000	yellowsquare	bluesquare	yellowsquare	bluesquare	FALSE
0.9	kanzi	DMTS	05/03/2019	16:04:47:731	39	0	bluesquare	bluesquare	yellowsquare	bluesquare	TRUE
0.429	kanzi	DMTS	05/03/2019	16:04:56:701	40	2000	yellowsquare	yellowsquare	bluesquare	bluesquare	FALSE
0.905	kanzi	DMTS	05/03/2019	16:05:05:811	41	0	yellowsquare	yellowsquare	bluesquare	yellowsquare	TRUE
