# Supplementary material for: A test of memory for stimulus sequences in great apes
Source: PLoS One. 2023 Sep 6;18(9):e0290546. doi: 10.1371/journal.pone.0290546 (PMC10482264; doi:10.1371/journal.pone.0290546)
Supplement: S1 Dataset — This file contains data from all included tests and an explanatory readme-file. (ZIP) [file pone.0290546.s002.zip › Bonobo_human_data/04-DMTS_teco.csv]

freq_correct	subject	experiment	date	timestamp	trial	delay	sample	left_item	right_item	response	is_correct
1	teco	DMTS	14/02/2019	11:12:50:971	1	0	yellowsquare	bluesquare	yellowsquare	yellowsquare	TRUE
1	teco	DMTS	14/02/2019	11:13:04:760	2	5000	yellowsquare	yellowsquare	bluesquare	yellowsquare	TRUE
1	teco	DMTS	14/02/2019	11:13:11:40	3	0	bluesquare	bluesquare	yellowsquare	bluesquare	TRUE
1	teco	DMTS	14/02/2019	11:15:06:389	4	5000	yellowsquare	yellowsquare	bluesquare	yellowsquare	TRUE
1	teco	DMTS	14/02/2019	11:15:13:375	5	0	yellowsquare	bluesquare	yellowsquare	yellowsquare	TRUE
0.667	teco	DMTS	14/02/2019	11:15:27:584	6	5000	yellowsquare	bluesquare	yellowsquare	bluesquare	FALSE
1	teco	DMTS	14/02/2019	11:15:37:511	7	0	bluesquare	bluesquare	yellowsquare	bluesquare	TRUE
0.75	teco	DMTS	14/02/2019	11:15:52:384	8	5000	bluesquare	bluesquare	yellowsquare	bluesquare	TRUE
1	teco	DMTS	14/02/2019	11:15:57:992	9	0	bluesquare	bluesquare	yellowsquare	bluesquare	TRUE
1	teco	DMTS	14/02/2019	11:16:20:956	11	0	yellowsquare	bluesquare	yellowsquare	yellowsquare	TRUE
0.6	teco	DMTS	14/02/2019	11:16:32:87	12	5000	yellowsquare	bluesquare	yellowsquare	bluesquare	FALSE
1	teco	DMTS	14/02/2019	11:16:41:770	13	0	yellowsquare	yellowsquare	bluesquare	yellowsquare	TRUE
0.5	teco	DMTS	14/02/2019	11:16:53:235	14	5000	yellowsquare	bluesquare	yellowsquare	bluesquare	FALSE
1	teco	DMTS	14/02/2019	11:17:03:651	15	0	bluesquare	yellowsquare	bluesquare	bluesquare	TRUE
0.571	teco	DMTS	14/02/2019	11:17:15:165	16	5000	bluesquare	bluesquare	yellowsquare	bluesquare	TRUE
1	teco	DMTS	14/02/2019	11:17:21:340	17	0	bluesquare	bluesquare	yellowsquare	bluesquare	TRUE
0.625	teco	DMTS	14/02/2019	11:17:33:154	18	5000	yellowsquare	bluesquare	yellowsquare	yellowsquare	TRUE
1	teco	DMTS	14/02/2019	11:17:41:820	19	0	bluesquare	yellowsquare	bluesquare	bluesquare	TRUE
0.667	teco	DMTS	14/02/2019	11:17:52:899	20	5000	yellowsquare	yellowsquare	bluesquare	yellowsquare	TRUE
1	teco	DMTS	14/02/2019	11:17:58:903	21	0	bluesquare	yellowsquare	bluesquare	bluesquare	TRUE
0.7	teco	DMTS	14/02/2019	11:18:10:394	22	5000	yellowsquare	yellowsquare	bluesquare	yellowsquare	TRUE
1	teco	DMTS	14/02/2019	11:18:16:840	23	0	bluesquare	yellowsquare	bluesquare	bluesquare	TRUE
0.923	teco	DMTS	14/02/2019	11:18:40:468	25	0	bluesquare	yellowsquare	bluesquare	yellowsquare	FALSE
0.636	teco	DMTS	14/02/2019	11:18:55:754	26	5000	yellowsquare	bluesquare	yellowsquare	bluesquare	FALSE
0.929	teco	DMTS	14/02/2019	11:19:05:207	27	0	yellowsquare	bluesquare	yellowsquare	yellowsquare	TRUE
0.583	teco	DMTS	14/02/2019	11:19:19:578	28	5000	bluesquare	yellowsquare	bluesquare	yellowsquare	FALSE
0.933	teco	DMTS	14/02/2019	11:19:29:528	29	0	bluesquare	yellowsquare	bluesquare	bluesquare	TRUE
0.875	teco	DMTS	15/02/2019	13:57:25:454	1	0	bluesquare	bluesquare	yellowsquare	yellowsquare	FALSE
0.538	teco	DMTS	15/02/2019	13:57:39:909	2	5000	yellowsquare	bluesquare	yellowsquare	bluesquare	FALSE
0.882	teco	DMTS	15/02/2019	13:57:49:71	3	0	bluesquare	bluesquare	yellowsquare	bluesquare	TRUE
0.5	teco	DMTS	15/02/2019	13:58:01:566	4	5000	bluesquare	yellowsquare	bluesquare	yellowsquare	FALSE
0.889	teco	DMTS	15/02/2019	13:58:11:588	5	0	yellowsquare	bluesquare	yellowsquare	yellowsquare	TRUE
0.467	teco	DMTS	15/02/2019	13:58:23:665	6	5000	yellowsquare	bluesquare	yellowsquare	bluesquare	FALSE
0.895	teco	DMTS	15/02/2019	13:58:32:672	7	0	yellowsquare	bluesquare	yellowsquare	yellowsquare	TRUE
0.5	teco	DMTS	15/02/2019	13:58:44:614	8	5000	bluesquare	bluesquare	yellowsquare	bluesquare	TRUE
0.9	teco	DMTS	15/02/2019	13:58:53:457	9	0	yellowsquare	bluesquare	yellowsquare	yellowsquare	TRUE
0.471	teco	DMTS	15/02/2019	13:59:07:493	10	5000	yellowsquare	bluesquare	yellowsquare	bluesquare	FALSE
0.905	teco	DMTS	15/02/2019	13:59:17:314	11	0	yellowsquare	yellowsquare	bluesquare	yellowsquare	TRUE
0.5	teco	DMTS	15/02/2019	13:59:30:129	12	5000	yellowsquare	yellowsquare	bluesquare	yellowsquare	TRUE
0.909	teco	DMTS	15/02/2019	13:59:39:748	13	0	yellowsquare	yellowsquare	bluesquare	yellowsquare	TRUE
0.526	teco	DMTS	15/02/2019	13:59:53:857	14	5000	bluesquare	yellowsquare	bluesquare	bluesquare	TRUE
0.913	teco	DMTS	15/02/2019	14:00:00:937	15	0	bluesquare	yellowsquare	bluesquare	bluesquare	TRUE
0.55	teco	DMTS	15/02/2019	14:00:15:274	16	5000	bluesquare	yellowsquare	bluesquare	bluesquare	TRUE
0.917	teco	DMTS	15/02/2019	14:00:24:9	17	0	yellowsquare	yellowsquare	bluesquare	yellowsquare	TRUE
0.524	teco	DMTS	15/02/2019	14:00:36:78	18	5000	yellowsquare	bluesquare	yellowsquare	bluesquare	FALSE
0.92	teco	DMTS	15/02/2019	14:00:45:557	19	0	yellowsquare	bluesquare	yellowsquare	yellowsquare	TRUE
0.545	teco	DMTS	15/02/2019	14:01:01:145	20	5000	yellowsquare	yellowsquare	bluesquare	yellowsquare	TRUE
0.923	teco	DMTS	15/02/2019	14:01:11:389	21	0	bluesquare	bluesquare	yellowsquare	bluesquare	TRUE
0.565	teco	DMTS	15/02/2019	14:01:24:154	22	5000	yellowsquare	yellowsquare	bluesquare	yellowsquare	TRUE
0.926	teco	DMTS	15/02/2019	14:01:32:696	23	0	yellowsquare	yellowsquare	bluesquare	yellowsquare	TRUE
0.583	teco	DMTS	15/02/2019	14:02:53:966	24	5000	bluesquare	yellowsquare	bluesquare	bluesquare	TRUE
0.929	teco	DMTS	15/02/2019	14:03:00:24	25	0	yellowsquare	bluesquare	yellowsquare	yellowsquare	TRUE
0.6	teco	DMTS	15/02/2019	14:03:11:988	26	5000	bluesquare	yellowsquare	bluesquare	bluesquare	TRUE
0.931	teco	DMTS	15/02/2019	14:03:20:766	27	0	yellowsquare	yellowsquare	bluesquare	yellowsquare	TRUE
0.615	teco	DMTS	15/02/2019	14:03:33:732	28	5000	bluesquare	yellowsquare	bluesquare	bluesquare	TRUE
0.933	teco	DMTS	15/02/2019	14:03:41:85	29	0	yellowsquare	yellowsquare	bluesquare	yellowsquare	TRUE
0.593	teco	DMTS	15/02/2019	14:03:55:277	30	5000	bluesquare	yellowsquare	bluesquare	yellowsquare	FALSE
0.935	teco	DMTS	15/02/2019	14:04:04:233	31	0	yellowsquare	bluesquare	yellowsquare	yellowsquare	TRUE
0.607	teco	DMTS	15/02/2019	14:04:19:896	32	5000	bluesquare	yellowsquare	bluesquare	bluesquare	TRUE
0.906	teco	DMTS	15/02/2019	14:04:28:292	33	0	bluesquare	yellowsquare	bluesquare	yellowsquare	FALSE
0.621	teco	DMTS	15/02/2019	14:04:46:491	34	5000	bluesquare	bluesquare	yellowsquare	bluesquare	TRUE
0.909	teco	DMTS	15/02/2019	14:04:53:246	35	0	bluesquare	yellowsquare	bluesquare	bluesquare	TRUE
0.6	teco	DMTS	15/02/2019	14:05:05:216	36	5000	yellowsquare	bluesquare	yellowsquare	bluesquare	FALSE
0.912	teco	DMTS	15/02/2019	14:05:15:612	37	0	bluesquare	bluesquare	yellowsquare	bluesquare	TRUE
0.581	teco	DMTS	15/02/2019	14:05:31:957	38	5000	bluesquare	yellowsquare	bluesquare	yellowsquare	FALSE
0.914	teco	DMTS	15/02/2019	14:05:40:986	39	0	yellowsquare	yellowsquare	bluesquare	yellowsquare	TRUE
0.594	teco	DMTS	15/02/2019	14:05:53:822	40	5000	yellowsquare	bluesquare	yellowsquare	yellowsquare	TRUE
0.917	teco	DMTS	15/02/2019	14:06:04:2	41	0	yellowsquare	bluesquare	yellowsquare	yellowsquare	TRUE
0.576	teco	DMTS	15/02/2019	14:06:21:236	42	5000	yellowsquare	bluesquare	yellowsquare	bluesquare	FALSE
0.919	teco	DMTS	15/02/2019	14:06:31:837	43	0	yellowsquare	bluesquare	yellowsquare	yellowsquare	TRUE
0.588	teco	DMTS	15/02/2019	14:06:48:54	44	5000	bluesquare	yellowsquare	bluesquare	bluesquare	TRUE
0.921	teco	DMTS	15/02/2019	14:06:58:764	45	0	yellowsquare	bluesquare	yellowsquare	yellowsquare	TRUE
0.6	teco	DMTS	15/02/2019	14:07:10:464	46	5000	yellowsquare	yellowsquare	bluesquare	yellowsquare	TRUE
0.923	teco	DMTS	15/02/2019	14:07:17:643	47	0	bluesquare	yellowsquare	bluesquare	bluesquare	TRUE
0.611	teco	DMTS	15/02/2019	14:07:31:273	48	5000	bluesquare	bluesquare	yellowsquare	bluesquare	TRUE
0.925	teco	DMTS	15/02/2019	14:07:39:52	49	0	bluesquare	bluesquare	yellowsquare	bluesquare	TRUE
0.622	teco	DMTS	15/02/2019	14:07:59:251	50	5000	yellowsquare	yellowsquare	bluesquare	yellowsquare	TRUE
0.927	teco	DMTS	15/02/2019	14:08:15:60	51	0	bluesquare	bluesquare	yellowsquare	bluesquare	TRUE
0.605	teco	DMTS	15/02/2019	14:08:28:849	52	5000	bluesquare	yellowsquare	bluesquare	yellowsquare	FALSE
0.929	teco	DMTS	15/02/2019	14:08:38:251	53	0	yellowsquare	yellowsquare	bluesquare	yellowsquare	TRUE
0.59	teco	DMTS	15/02/2019	14:08:51:176	54	5000	bluesquare	bluesquare	yellowsquare	yellowsquare	FALSE
0.93	teco	DMTS	15/02/2019	14:09:00:286	55	0	yellowsquare	yellowsquare	bluesquare	yellowsquare	TRUE
0.575	teco	DMTS	15/02/2019	14:09:14:689	56	5000	yellowsquare	bluesquare	yellowsquare	bluesquare	FALSE
0.932	teco	DMTS	15/02/2019	14:09:26:160	57	0	bluesquare	bluesquare	yellowsquare	bluesquare	TRUE
0.933	teco	DMTS	15/02/2019	14:09:57:546	59	0	yellowsquare	bluesquare	yellowsquare	yellowsquare	TRUE
0.585	teco	DMTS	15/02/2019	14:10:16:185	60	5000	yellowsquare	bluesquare	yellowsquare	yellowsquare	TRUE
0.935	teco	DMTS	15/02/2019	14:13:09:396	1	0	yellowsquare	bluesquare	yellowsquare	yellowsquare	TRUE
0.595	teco	DMTS	15/02/2019	14:13:23:771	2	5000	yellowsquare	bluesquare	yellowsquare	yellowsquare	TRUE
0.936	teco	DMTS	15/02/2019	14:13:31:74	3	0	bluesquare	bluesquare	yellowsquare	bluesquare	TRUE
0.605	teco	DMTS	15/02/2019	14:13:44:424	4	5000	bluesquare	yellowsquare	bluesquare	bluesquare	TRUE
0.938	teco	DMTS	15/02/2019	14:13:51:914	5	0	bluesquare	yellowsquare	bluesquare	bluesquare	TRUE
0.591	teco	DMTS	15/02/2019	14:14:04:389	6	5000	yellowsquare	yellowsquare	bluesquare	bluesquare	FALSE
0.939	teco	DMTS	15/02/2019	14:14:14:392	7	0	bluesquare	bluesquare	yellowsquare	bluesquare	TRUE
0.6	teco	DMTS	15/02/2019	14:14:35:28	8	5000	bluesquare	yellowsquare	bluesquare	bluesquare	TRUE
0.92	teco	DMTS	15/02/2019	14:14:44:678	9	0	bluesquare	bluesquare	yellowsquare	yellowsquare	FALSE
0.587	teco	DMTS	15/02/2019	14:14:59:115	10	5000	yellowsquare	yellowsquare	bluesquare	bluesquare	FALSE
0.922	teco	DMTS	15/02/2019	14:15:08:154	11	0	yellowsquare	bluesquare	yellowsquare	yellowsquare	TRUE
0.574	teco	DMTS	15/02/2019	14:15:20:865	12	5000	yellowsquare	yellowsquare	bluesquare	bluesquare	FALSE
0.923	teco	DMTS	15/02/2019	14:15:29:930	13	0	yellowsquare	yellowsquare	bluesquare	yellowsquare	TRUE
0.562	teco	DMTS	15/02/2019	14:15:42:5	14	5000	bluesquare	bluesquare	yellowsquare	yellowsquare	FALSE
0.925	teco	DMTS	15/02/2019	14:15:55:868	15	0	bluesquare	bluesquare	yellowsquare	bluesquare	TRUE
0.926	teco	DMTS	18/02/2019	12:06:27:804	1	0	yellowsquare	bluesquare	yellowsquare	yellowsquare	TRUE
0.571	teco	DMTS	18/02/2019	12:06:44:486	2	5000	bluesquare	yellowsquare	bluesquare	bluesquare	TRUE
0.927	teco	DMTS	18/02/2019	12:06:52:617	3	0	yellowsquare	yellowsquare	bluesquare	yellowsquare	TRUE
0.56	teco	DMTS	18/02/2019	12:07:07:818	4	5000	bluesquare	bluesquare	yellowsquare	yellowsquare	FALSE
0.929	teco	DMTS	18/02/2019	12:07:17:142	5	0	yellowsquare	bluesquare	yellowsquare	yellowsquare	TRUE
0.569	teco	DMTS	18/02/2019	12:07:33:529	6	5000	yellowsquare	bluesquare	yellowsquare	yellowsquare	TRUE
0.93	teco	DMTS	18/02/2019	12:07:46:692	7	0	bluesquare	yellowsquare	bluesquare	bluesquare	TRUE
0.577	teco	DMTS	18/02/2019	12:08:00:736	8	5000	bluesquare	bluesquare	yellowsquare	bluesquare	TRUE
0.914	teco	DMTS	18/02/2019	12:08:10:674	9	0	bluesquare	yellowsquare	bluesquare	yellowsquare	FALSE
0.566	teco	DMTS	18/02/2019	12:08:29:402	10	5000	yellowsquare	bluesquare	yellowsquare	bluesquare	FALSE
0.915	teco	DMTS	18/02/2019	12:08:39:438	11	0	yellowsquare	bluesquare	yellowsquare	yellowsquare	TRUE
0.574	teco	DMTS	18/02/2019	12:08:52:762	12	5000	yellowsquare	bluesquare	yellowsquare	yellowsquare	TRUE
0.917	teco	DMTS	18/02/2019	12:09:00:366	13	0	yellowsquare	bluesquare	yellowsquare	yellowsquare	TRUE
0.582	teco	DMTS	18/02/2019	12:09:12:603	14	5000	yellowsquare	bluesquare	yellowsquare	yellowsquare	TRUE
0.918	teco	DMTS	18/02/2019	12:09:23:945	15	0	yellowsquare	yellowsquare	bluesquare	yellowsquare	TRUE
0.589	teco	DMTS	18/02/2019	12:09:39:168	16	5000	bluesquare	yellowsquare	bluesquare	bluesquare	TRUE
0.919	teco	DMTS	18/02/2019	12:09:48:277	17	0	bluesquare	bluesquare	yellowsquare	bluesquare	TRUE
0.596	teco	DMTS	18/02/2019	12:10:00:844	18	5000	bluesquare	yellowsquare	bluesquare	bluesquare	TRUE
0.921	teco	DMTS	18/02/2019	12:10:09:782	19	0	yellowsquare	bluesquare	yellowsquare	yellowsquare	TRUE
0.603	teco	DMTS	18/02/2019	12:10:22:110	20	5000	bluesquare	yellowsquare	bluesquare	bluesquare	TRUE
0.906	teco	DMTS	18/02/2019	12:10:30:557	21	0	bluesquare	bluesquare	yellowsquare	yellowsquare	FALSE
0.593	teco	DMTS	18/02/2019	12:10:47:430	22	5000	yellowsquare	yellowsquare	bluesquare	bluesquare	FALSE
0.908	teco	DMTS	18/02/2019	12:11:01:29	23	0	yellowsquare	bluesquare	yellowsquare	yellowsquare	TRUE
0.583	teco	DMTS	18/02/2019	12:11:13:539	24	5000	yellowsquare	yellowsquare	bluesquare	bluesquare	FALSE
0.909	teco	DMTS	18/02/2019	12:11:22:893	25	0	yellowsquare	bluesquare	yellowsquare	yellowsquare	TRUE
0.59	teco	DMTS	18/02/2019	12:11:34:979	26	5000	yellowsquare	yellowsquare	bluesquare	yellowsquare	TRUE
0.91	teco	DMTS	18/02/2019	12:11:44:338	27	0	bluesquare	bluesquare	yellowsquare	bluesquare	TRUE
0.581	teco	DMTS	18/02/2019	12:11:58:873	28	5000	yellowsquare	bluesquare	yellowsquare	bluesquare	FALSE
0.912	teco	DMTS	18/02/2019	12:12:20:38	29	0	bluesquare	bluesquare	yellowsquare	bluesquare	TRUE
0.587	teco	DMTS	18/02/2019	12:12:32:51	30	5000	yellowsquare	yellowsquare	bluesquare	yellowsquare	TRUE
0.913	teco	DMTS	18/02/2019	12:12:38:189	31	0	yellowsquare	bluesquare	yellowsquare	yellowsquare	TRUE
0.578	teco	DMTS	18/02/2019	12:12:50:329	32	5000	yellowsquare	bluesquare	yellowsquare	bluesquare	FALSE
0.914	teco	DMTS	18/02/2019	12:12:59:610	33	0	yellowsquare	bluesquare	yellowsquare	yellowsquare	TRUE
0.585	teco	DMTS	18/02/2019	12:13:13:230	34	5000	bluesquare	bluesquare	yellowsquare	bluesquare	TRUE
0.915	teco	DMTS	18/02/2019	12:13:29:155	35	0	yellowsquare	bluesquare	yellowsquare	yellowsquare	TRUE
0.576	teco	DMTS	18/02/2019	12:13:43:530	36	5000	yellowsquare	yellowsquare	bluesquare	bluesquare	FALSE
0.917	teco	DMTS	18/02/2019	12:13:52:842	37	0	yellowsquare	yellowsquare	bluesquare	yellowsquare	TRUE
0.567	teco	DMTS	18/02/2019	12:14:06:298	38	5000	bluesquare	yellowsquare	bluesquare	yellowsquare	FALSE
0.918	teco	DMTS	18/02/2019	12:14:16:101	39	0	bluesquare	bluesquare	yellowsquare	bluesquare	TRUE
0.574	teco	DMTS	18/02/2019	12:14:27:777	40	5000	yellowsquare	yellowsquare	bluesquare	yellowsquare	TRUE
0.919	teco	DMTS	18/02/2019	12:14:34:218	41	0	bluesquare	yellowsquare	bluesquare	bluesquare	TRUE
0.565	teco	DMTS	18/02/2019	12:14:47:418	42	5000	bluesquare	yellowsquare	bluesquare	yellowsquare	FALSE
0.92	teco	DMTS	18/02/2019	12:14:57:675	43	0	bluesquare	yellowsquare	bluesquare	bluesquare	TRUE
0.557	teco	DMTS	18/02/2019	12:15:13:410	44	5000	yellowsquare	yellowsquare	bluesquare	bluesquare	FALSE
0.921	teco	DMTS	18/02/2019	12:15:25:47	45	0	bluesquare	bluesquare	yellowsquare	bluesquare	TRUE
0.563	teco	DMTS	18/02/2019	12:15:38:426	46	5000	bluesquare	bluesquare	yellowsquare	bluesquare	TRUE
0.922	teco	DMTS	18/02/2019	12:15:46:110	47	0	bluesquare	bluesquare	yellowsquare	bluesquare	TRUE
0.569	teco	DMTS	18/02/2019	12:15:58:449	48	5000	bluesquare	bluesquare	yellowsquare	bluesquare	TRUE
0.923	teco	DMTS	18/02/2019	12:16:05:30	49	0	bluesquare	yellowsquare	bluesquare	bluesquare	TRUE
0.575	teco	DMTS	18/02/2019	12:16:16:427	50	5000	yellowsquare	bluesquare	yellowsquare	yellowsquare	TRUE
0.924	teco	DMTS	18/02/2019	12:16:24:81	51	0	yellowsquare	yellowsquare	bluesquare	yellowsquare	TRUE
0.581	teco	DMTS	18/02/2019	12:16:36:255	52	5000	yellowsquare	bluesquare	yellowsquare	yellowsquare	TRUE
0.925	teco	DMTS	18/02/2019	12:16:42:1	53	0	yellowsquare	bluesquare	yellowsquare	yellowsquare	TRUE
0.587	teco	DMTS	18/02/2019	12:16:55:870	54	5000	bluesquare	bluesquare	yellowsquare	bluesquare	TRUE
0.914	teco	DMTS	18/02/2019	12:17:04:143	55	0	bluesquare	yellowsquare	bluesquare	yellowsquare	FALSE
0.579	teco	DMTS	18/02/2019	12:17:21:543	56	5000	bluesquare	yellowsquare	bluesquare	yellowsquare	FALSE
0.915	teco	DMTS	18/02/2019	12:17:31:195	57	0	yellowsquare	yellowsquare	bluesquare	yellowsquare	TRUE
0.584	teco	DMTS	18/02/2019	12:17:47:292	58	5000	yellowsquare	bluesquare	yellowsquare	yellowsquare	TRUE
0.916	teco	DMTS	18/02/2019	12:17:53:334	59	0	yellowsquare	bluesquare	yellowsquare	yellowsquare	TRUE
0.59	teco	DMTS	18/02/2019	12:18:05:755	60	5000	bluesquare	yellowsquare	bluesquare	bluesquare	TRUE
0.917	teco	DMTS	18/02/2019	12:20:38:599	1	0	yellowsquare	bluesquare	yellowsquare	yellowsquare	TRUE
0.582	teco	DMTS	18/02/2019	12:20:51:429	2	5000	yellowsquare	yellowsquare	bluesquare	bluesquare	FALSE
0.918	teco	DMTS	18/02/2019	12:21:00:323	3	0	yellowsquare	yellowsquare	bluesquare	yellowsquare	TRUE
0.588	teco	DMTS	18/02/2019	12:21:12:82	4	5000	bluesquare	yellowsquare	bluesquare	bluesquare	TRUE
0.919	teco	DMTS	18/02/2019	12:21:19:76	5	0	bluesquare	yellowsquare	bluesquare	bluesquare	TRUE
0.593	teco	DMTS	18/02/2019	12:21:30:139	6	5000	bluesquare	bluesquare	yellowsquare	bluesquare	TRUE
0.92	teco	DMTS	18/02/2019	12:21:35:441	7	0	yellowsquare	yellowsquare	bluesquare	yellowsquare	TRUE
0.598	teco	DMTS	18/02/2019	12:21:51:911	8	5000	bluesquare	bluesquare	yellowsquare	bluesquare	TRUE
0.92	teco	DMTS	18/02/2019	12:21:59:91	9	0	yellowsquare	bluesquare	yellowsquare	yellowsquare	TRUE
0.59	teco	DMTS	18/02/2019	12:22:11:744	10	5000	bluesquare	yellowsquare	bluesquare	yellowsquare	FALSE
0.921	teco	DMTS	18/02/2019	12:22:20:627	11	0	yellowsquare	yellowsquare	bluesquare	yellowsquare	TRUE
0.595	teco	DMTS	18/02/2019	12:22:35:744	12	5000	yellowsquare	yellowsquare	bluesquare	yellowsquare	TRUE
0.922	teco	DMTS	18/02/2019	12:22:42:106	13	0	bluesquare	bluesquare	yellowsquare	bluesquare	TRUE
0.6	teco	DMTS	18/02/2019	12:22:53:191	14	5000	bluesquare	bluesquare	yellowsquare	bluesquare	TRUE
0.923	teco	DMTS	18/02/2019	12:22:58:562	15	0	yellowsquare	yellowsquare	bluesquare	yellowsquare	TRUE
0.593	teco	DMTS	18/02/2019	12:23:11:154	16	5000	bluesquare	yellowsquare	bluesquare	yellowsquare	FALSE
0.924	teco	DMTS	18/02/2019	12:23:20:103	17	0	yellowsquare	bluesquare	yellowsquare	yellowsquare	TRUE
0.598	teco	DMTS	18/02/2019	12:23:33:546	18	5000	yellowsquare	yellowsquare	bluesquare	yellowsquare	TRUE
0.925	teco	DMTS	18/02/2019	12:23:40:588	19	0	yellowsquare	bluesquare	yellowsquare	yellowsquare	TRUE
0.591	teco	DMTS	18/02/2019	12:23:51:231	20	5000	bluesquare	bluesquare	yellowsquare	yellowsquare	FALSE
0.926	teco	DMTS	18/02/2019	12:24:00:921	21	0	bluesquare	yellowsquare	bluesquare	bluesquare	TRUE
0.584	teco	DMTS	18/02/2019	12:24:14:7	22	5000	yellowsquare	yellowsquare	bluesquare	bluesquare	FALSE
0.926	teco	DMTS	18/02/2019	12:24:23:151	23	0	yellowsquare	bluesquare	yellowsquare	yellowsquare	TRUE
0.589	teco	DMTS	18/02/2019	12:24:34:735	24	5000	bluesquare	bluesquare	yellowsquare	bluesquare	TRUE
0.927	teco	DMTS	18/02/2019	12:24:41:143	25	0	yellowsquare	yellowsquare	bluesquare	yellowsquare	TRUE
0.593	teco	DMTS	18/02/2019	12:24:54:983	26	5000	yellowsquare	bluesquare	yellowsquare	yellowsquare	TRUE
0.928	teco	DMTS	18/02/2019	12:25:02:505	27	0	bluesquare	bluesquare	yellowsquare	bluesquare	TRUE
0.598	teco	DMTS	18/02/2019	12:25:16:755	28	5000	yellowsquare	yellowsquare	bluesquare	yellowsquare	TRUE
0.929	teco	DMTS	18/02/2019	12:25:24:886	29	0	yellowsquare	yellowsquare	bluesquare	yellowsquare	TRUE
0.602	teco	DMTS	18/02/2019	12:25:41:274	30	5000	yellowsquare	bluesquare	yellowsquare	yellowsquare	TRUE
0.929	teco	DMTS	18/02/2019	12:25:47:203	31	0	bluesquare	yellowsquare	bluesquare	bluesquare	TRUE
0.596	teco	DMTS	18/02/2019	12:26:00:749	32	5000	yellowsquare	bluesquare	yellowsquare	bluesquare	FALSE
0.93	teco	DMTS	18/02/2019	12:26:11:138	33	0	yellowsquare	bluesquare	yellowsquare	yellowsquare	TRUE
0.589	teco	DMTS	18/02/2019	12:26:26:236	34	5000	yellowsquare	yellowsquare	bluesquare	bluesquare	FALSE
0.931	teco	DMTS	18/02/2019	12:26:38:94	35	0	bluesquare	yellowsquare	bluesquare	bluesquare	TRUE
0.594	teco	DMTS	18/02/2019	12:26:59:827	36	5000	bluesquare	bluesquare	yellowsquare	bluesquare	TRUE
0.931	teco	DMTS	18/02/2019	12:27:06:485	37	0	bluesquare	bluesquare	yellowsquare	bluesquare	TRUE
0.598	teco	DMTS	18/02/2019	12:27:21:365	38	5000	bluesquare	bluesquare	yellowsquare	bluesquare	TRUE
0.922	teco	DMTS	18/02/2019	12:27:34:228	39	0	yellowsquare	bluesquare	yellowsquare	bluesquare	FALSE
0.592	teco	DMTS	18/02/2019	12:27:49:141	40	5000	bluesquare	yellowsquare	bluesquare	yellowsquare	FALSE
0.923	teco	DMTS	18/02/2019	12:27:59:276	41	0	bluesquare	bluesquare	yellowsquare	bluesquare	TRUE
0.586	teco	DMTS	18/02/2019	12:28:11:563	42	5000	yellowsquare	bluesquare	yellowsquare	bluesquare	FALSE
0.914	teco	DMTS	18/02/2019	12:28:24:718	43	0	bluesquare	bluesquare	yellowsquare	yellowsquare	FALSE
0.58	teco	DMTS	18/02/2019	12:28:39:91	44	5000	bluesquare	yellowsquare	bluesquare	yellowsquare	FALSE
0.906	teco	DMTS	18/02/2019	12:28:48:639	45	0	bluesquare	bluesquare	yellowsquare	yellowsquare	FALSE
0.574	teco	DMTS	18/02/2019	12:29:16:135	46	5000	yellowsquare	yellowsquare	bluesquare	bluesquare	FALSE
0.907	teco	DMTS	18/02/2019	12:29:28:656	47	0	bluesquare	bluesquare	yellowsquare	bluesquare	TRUE
0.578	teco	DMTS	18/02/2019	12:29:40:981	48	5000	yellowsquare	yellowsquare	bluesquare	yellowsquare	TRUE
0.907	teco	DMTS	18/02/2019	12:29:46:977	49	0	bluesquare	bluesquare	yellowsquare	bluesquare	TRUE
0.573	teco	DMTS	18/02/2019	12:30:01:993	50	5000	bluesquare	bluesquare	yellowsquare	yellowsquare	FALSE
0.908	teco	DMTS	18/02/2019	12:30:14:445	51	0	yellowsquare	yellowsquare	bluesquare	yellowsquare	TRUE
0.909	teco	DMTS	18/02/2019	12:30:56:713	53	0	yellowsquare	yellowsquare	bluesquare	yellowsquare	TRUE
0.577	teco	DMTS	18/02/2019	12:31:07:896	54	5000	yellowsquare	bluesquare	yellowsquare	yellowsquare	TRUE
0.91	teco	DMTS	18/02/2019	12:31:15:856	55	0	yellowsquare	yellowsquare	bluesquare	yellowsquare	TRUE
0.571	teco	DMTS	18/02/2019	12:31:26:947	56	5000	bluesquare	yellowsquare	bluesquare	yellowsquare	FALSE
0.911	teco	DMTS	18/02/2019	12:31:40:95	57	0	bluesquare	bluesquare	yellowsquare	bluesquare	TRUE
0.575	teco	DMTS	18/02/2019	12:31:58:215	58	5000	yellowsquare	yellowsquare	bluesquare	yellowsquare	TRUE
0.912	teco	DMTS	18/02/2019	12:32:04:738	59	0	yellowsquare	bluesquare	yellowsquare	yellowsquare	TRUE
0.57	teco	DMTS	18/02/2019	12:32:22:89	60	5000	bluesquare	bluesquare	yellowsquare	yellowsquare	FALSE
0	teco	DMTS	19/02/2019	10:36:42:128	1	0	yellowsquare	bluesquare	yellowsquare	bluesquare	FALSE
1	teco	DMTS	19/02/2019	10:36:56:647	2	5000	yellowsquare	yellowsquare	bluesquare	yellowsquare	TRUE
0	teco	DMTS	19/02/2019	10:37:04:456	3	0	yellowsquare	bluesquare	yellowsquare	bluesquare	FALSE
1	teco	DMTS	19/02/2019	10:37:18:826	4	5000	yellowsquare	yellowsquare	bluesquare	yellowsquare	TRUE
0.333	teco	DMTS	19/02/2019	10:37:26:865	5	0	bluesquare	bluesquare	yellowsquare	bluesquare	TRUE
0.667	teco	DMTS	19/02/2019	10:37:39:828	6	5000	bluesquare	yellowsquare	bluesquare	yellowsquare	FALSE
0.5	teco	DMTS	19/02/2019	10:37:48:755	7	0	yellowsquare	yellowsquare	bluesquare	yellowsquare	TRUE
0.75	teco	DMTS	19/02/2019	10:38:08:920	8	5000	yellowsquare	yellowsquare	bluesquare	yellowsquare	TRUE
0.4	teco	DMTS	19/02/2019	10:38:17:90	9	0	yellowsquare	bluesquare	yellowsquare	bluesquare	FALSE
0.6	teco	DMTS	19/02/2019	10:38:31:540	10	5000	bluesquare	bluesquare	yellowsquare	yellowsquare	FALSE
0.333	teco	DMTS	19/02/2019	10:38:40:522	11	0	bluesquare	yellowsquare	bluesquare	yellowsquare	FALSE
0.667	teco	DMTS	19/02/2019	10:38:56:75	12	5000	bluesquare	bluesquare	yellowsquare	bluesquare	TRUE
0.429	teco	DMTS	19/02/2019	10:39:05:229	13	0	yellowsquare	yellowsquare	bluesquare	yellowsquare	TRUE
0.714	teco	DMTS	19/02/2019	10:39:16:151	14	5000	bluesquare	yellowsquare	bluesquare	bluesquare	TRUE
0.375	teco	DMTS	19/02/2019	10:39:23:285	15	0	yellowsquare	bluesquare	yellowsquare	bluesquare	FALSE
0.75	teco	DMTS	19/02/2019	10:39:37:363	16	5000	yellowsquare	yellowsquare	bluesquare	yellowsquare	TRUE
0.444	teco	DMTS	19/02/2019	10:39:45:492	17	0	bluesquare	bluesquare	yellowsquare	bluesquare	TRUE
0.778	teco	DMTS	19/02/2019	10:39:56:798	18	5000	bluesquare	bluesquare	yellowsquare	bluesquare	TRUE
0.4	teco	DMTS	19/02/2019	10:40:02:940	19	0	yellowsquare	bluesquare	yellowsquare	bluesquare	FALSE
0.8	teco	DMTS	19/02/2019	10:40:17:760	20	5000	bluesquare	bluesquare	yellowsquare	bluesquare	TRUE
0.455	teco	DMTS	19/02/2019	10:40:25:133	21	0	yellowsquare	yellowsquare	bluesquare	yellowsquare	TRUE
0.818	teco	DMTS	19/02/2019	10:40:39:425	22	5000	bluesquare	bluesquare	yellowsquare	bluesquare	TRUE
0.5	teco	DMTS	19/02/2019	10:40:56:622	23	0	bluesquare	bluesquare	yellowsquare	bluesquare	TRUE
0.75	teco	DMTS	19/02/2019	10:41:14:475	24	5000	yellowsquare	yellowsquare	bluesquare	bluesquare	FALSE
0.538	teco	DMTS	19/02/2019	10:41:23:323	25	0	yellowsquare	yellowsquare	bluesquare	yellowsquare	TRUE
0.692	teco	DMTS	19/02/2019	10:41:36:669	26	5000	bluesquare	yellowsquare	bluesquare	yellowsquare	FALSE
0.5	teco	DMTS	19/02/2019	10:41:46:728	27	0	yellowsquare	bluesquare	yellowsquare	bluesquare	FALSE
0.714	teco	DMTS	19/02/2019	10:42:03:143	28	5000	yellowsquare	yellowsquare	bluesquare	yellowsquare	TRUE
0.467	teco	DMTS	19/02/2019	10:42:09:602	29	0	bluesquare	yellowsquare	bluesquare	yellowsquare	FALSE
0.667	teco	DMTS	19/02/2019	10:42:24:233	30	5000	yellowsquare	bluesquare	yellowsquare	bluesquare	FALSE
0.5	teco	DMTS	19/02/2019	10:42:33:287	31	0	yellowsquare	yellowsquare	bluesquare	yellowsquare	TRUE
0.688	teco	DMTS	19/02/2019	10:42:45:789	32	5000	yellowsquare	yellowsquare	bluesquare	yellowsquare	TRUE
0.471	teco	DMTS	19/02/2019	10:42:53:620	33	0	bluesquare	yellowsquare	bluesquare	yellowsquare	FALSE
0.647	teco	DMTS	19/02/2019	10:43:08:714	34	5000	yellowsquare	bluesquare	yellowsquare	bluesquare	FALSE
0.5	teco	DMTS	19/02/2019	10:43:18:419	35	0	bluesquare	bluesquare	yellowsquare	bluesquare	TRUE
0.667	teco	DMTS	19/02/2019	10:43:30:346	36	5000	bluesquare	yellowsquare	bluesquare	bluesquare	TRUE
0.526	teco	DMTS	19/02/2019	10:43:36:971	37	0	yellowsquare	bluesquare	yellowsquare	yellowsquare	TRUE
0.684	teco	DMTS	19/02/2019	10:43:56:489	38	5000	yellowsquare	bluesquare	yellowsquare	yellowsquare	TRUE
0.55	teco	DMTS	19/02/2019	10:44:06:622	39	0	bluesquare	bluesquare	yellowsquare	bluesquare	TRUE
0.7	teco	DMTS	19/02/2019	10:44:18:673	40	5000	yellowsquare	bluesquare	yellowsquare	yellowsquare	TRUE
0.571	teco	DMTS	19/02/2019	10:44:25:466	41	0	yellowsquare	yellowsquare	bluesquare	yellowsquare	TRUE
0.714	teco	DMTS	19/02/2019	10:44:37:8	42	5000	bluesquare	bluesquare	yellowsquare	bluesquare	TRUE
0.591	teco	DMTS	19/02/2019	10:44:45:497	43	0	bluesquare	bluesquare	yellowsquare	bluesquare	TRUE
0.727	teco	DMTS	19/02/2019	10:44:57:905	44	5000	bluesquare	yellowsquare	bluesquare	bluesquare	TRUE
0.609	teco	DMTS	19/02/2019	10:45:06:870	45	0	bluesquare	yellowsquare	bluesquare	bluesquare	TRUE
0.739	teco	DMTS	19/02/2019	10:45:18:531	46	5000	bluesquare	yellowsquare	bluesquare	bluesquare	TRUE
0.625	teco	DMTS	19/02/2019	10:45:25:931	47	0	bluesquare	bluesquare	yellowsquare	bluesquare	TRUE
0.708	teco	DMTS	19/02/2019	10:45:39:607	48	5000	bluesquare	bluesquare	yellowsquare	yellowsquare	FALSE
0.64	teco	DMTS	19/02/2019	10:45:48:713	49	0	yellowsquare	yellowsquare	bluesquare	yellowsquare	TRUE
0.72	teco	DMTS	19/02/2019	10:46:00:900	50	5000	bluesquare	yellowsquare	bluesquare	bluesquare	TRUE
0.654	teco	DMTS	19/02/2019	10:46:06:918	51	0	yellowsquare	bluesquare	yellowsquare	yellowsquare	TRUE
0.692	teco	DMTS	19/02/2019	10:46:23:558	52	5000	bluesquare	yellowsquare	bluesquare	yellowsquare	FALSE
0.63	teco	DMTS	19/02/2019	10:46:32:694	53	0	bluesquare	yellowsquare	bluesquare	yellowsquare	FALSE
0.667	teco	DMTS	19/02/2019	10:46:48:442	54	5000	yellowsquare	bluesquare	yellowsquare	bluesquare	FALSE
0.607	teco	DMTS	19/02/2019	10:46:57:615	55	0	yellowsquare	bluesquare	yellowsquare	bluesquare	FALSE
0.643	teco	DMTS	19/02/2019	10:47:12:824	56	5000	yellowsquare	yellowsquare	bluesquare	bluesquare	FALSE
0.621	teco	DMTS	19/02/2019	10:47:21:904	57	0	yellowsquare	yellowsquare	bluesquare	yellowsquare	TRUE
0.621	teco	DMTS	19/02/2019	10:47:32:829	58	5000	yellowsquare	bluesquare	yellowsquare	bluesquare	FALSE
0.633	teco	DMTS	19/02/2019	10:47:42:58	59	0	yellowsquare	yellowsquare	bluesquare	yellowsquare	TRUE
0.633	teco	DMTS	19/02/2019	10:47:53:464	60	5000	yellowsquare	yellowsquare	bluesquare	yellowsquare	TRUE
0.613	teco	DMTS	19/02/2019	10:51:28:819	1	0	yellowsquare	bluesquare	yellowsquare	bluesquare	FALSE
0.613	teco	DMTS	19/02/2019	10:51:44:313	2	5000	yellowsquare	yellowsquare	bluesquare	bluesquare	FALSE
0.625	teco	DMTS	19/02/2019	10:51:53:152	3	0	bluesquare	yellowsquare	bluesquare	bluesquare	TRUE
0.594	teco	DMTS	19/02/2019	10:52:04:204	4	5000	bluesquare	yellowsquare	bluesquare	yellowsquare	FALSE
0.636	teco	DMTS	19/02/2019	10:52:13:292	5	0	bluesquare	bluesquare	yellowsquare	bluesquare	TRUE
0.606	teco	DMTS	19/02/2019	10:52:29:775	6	5000	bluesquare	bluesquare	yellowsquare	bluesquare	TRUE
0.618	teco	DMTS	19/02/2019	10:52:37:428	7	0	bluesquare	yellowsquare	bluesquare	yellowsquare	FALSE
0.588	teco	DMTS	19/02/2019	10:52:52:465	8	5000	bluesquare	yellowsquare	bluesquare	yellowsquare	FALSE
0.629	teco	DMTS	19/02/2019	10:53:01:567	9	0	yellowsquare	yellowsquare	bluesquare	yellowsquare	TRUE
0.571	teco	DMTS	19/02/2019	10:53:16:462	10	5000	bluesquare	yellowsquare	bluesquare	yellowsquare	FALSE
0.639	teco	DMTS	19/02/2019	10:53:25:658	11	0	yellowsquare	yellowsquare	bluesquare	yellowsquare	TRUE
0.583	teco	DMTS	19/02/2019	10:53:39:692	12	5000	bluesquare	bluesquare	yellowsquare	bluesquare	TRUE
0.649	teco	DMTS	19/02/2019	10:53:51:264	13	0	bluesquare	bluesquare	yellowsquare	bluesquare	TRUE
0.595	teco	DMTS	19/02/2019	10:54:12:155	14	5000	bluesquare	yellowsquare	bluesquare	bluesquare	TRUE
0.658	teco	DMTS	19/02/2019	10:54:19:703	15	0	yellowsquare	yellowsquare	bluesquare	yellowsquare	TRUE
0.605	teco	DMTS	19/02/2019	10:54:36:628	16	5000	bluesquare	bluesquare	yellowsquare	bluesquare	TRUE
0.667	teco	DMTS	19/02/2019	10:54:55:272	17	0	yellowsquare	yellowsquare	bluesquare	yellowsquare	TRUE
0.615	teco	DMTS	19/02/2019	10:55:05:764	18	5000	bluesquare	bluesquare	yellowsquare	bluesquare	TRUE
0.675	teco	DMTS	19/02/2019	10:55:15:842	19	0	yellowsquare	bluesquare	yellowsquare	yellowsquare	TRUE
0.625	teco	DMTS	19/02/2019	10:55:40:194	20	5000	yellowsquare	yellowsquare	bluesquare	yellowsquare	TRUE
0.683	teco	DMTS	19/02/2019	11:29:54:312	21	0	bluesquare	bluesquare	yellowsquare	bluesquare	TRUE
0.634	teco	DMTS	19/02/2019	11:30:16:274	22	5000	bluesquare	bluesquare	yellowsquare	bluesquare	TRUE
0.667	teco	DMTS	19/02/2019	11:30:22:498	23	0	yellowsquare	bluesquare	yellowsquare	bluesquare	FALSE
0.619	teco	DMTS	19/02/2019	11:30:36:261	24	5000	yellowsquare	bluesquare	yellowsquare	bluesquare	FALSE
0.674	teco	DMTS	19/02/2019	11:30:48:560	25	0	yellowsquare	yellowsquare	bluesquare	yellowsquare	TRUE
0.605	teco	DMTS	19/02/2019	11:31:04:151	26	5000	bluesquare	yellowsquare	bluesquare	yellowsquare	FALSE
0.682	teco	DMTS	19/02/2019	11:31:13:188	27	0	yellowsquare	bluesquare	yellowsquare	yellowsquare	TRUE
0.591	teco	DMTS	19/02/2019	11:31:31:262	28	5000	yellowsquare	bluesquare	yellowsquare	bluesquare	FALSE
0.689	teco	DMTS	19/02/2019	11:31:41:191	29	0	bluesquare	yellowsquare	bluesquare	bluesquare	TRUE
0.578	teco	DMTS	19/02/2019	11:31:53:198	30	5000	bluesquare	yellowsquare	bluesquare	yellowsquare	FALSE
0.696	teco	DMTS	19/02/2019	11:32:02:57	31	0	bluesquare	yellowsquare	bluesquare	bluesquare	TRUE
0.565	teco	DMTS	19/02/2019	11:32:15:755	32	5000	bluesquare	yellowsquare	bluesquare	yellowsquare	FALSE
0.702	teco	DMTS	19/02/2019	11:32:25:461	33	0	yellowsquare	bluesquare	yellowsquare	yellowsquare	TRUE
0.553	teco	DMTS	19/02/2019	11:32:41:155	34	5000	bluesquare	yellowsquare	bluesquare	yellowsquare	FALSE
0.708	teco	DMTS	19/02/2019	11:32:50:226	35	0	yellowsquare	bluesquare	yellowsquare	yellowsquare	TRUE
0.562	teco	DMTS	19/02/2019	11:33:05:503	36	5000	bluesquare	bluesquare	yellowsquare	bluesquare	TRUE
0.714	teco	DMTS	19/02/2019	11:33:11:530	37	0	yellowsquare	bluesquare	yellowsquare	yellowsquare	TRUE
0.551	teco	DMTS	19/02/2019	11:33:22:567	38	5000	yellowsquare	bluesquare	yellowsquare	bluesquare	FALSE
0.72	teco	DMTS	19/02/2019	11:33:31:834	39	0	yellowsquare	yellowsquare	bluesquare	yellowsquare	TRUE
0.56	teco	DMTS	19/02/2019	11:33:47:724	40	5000	yellowsquare	yellowsquare	bluesquare	yellowsquare	TRUE
0.725	teco	DMTS	19/02/2019	11:33:55:538	41	0	bluesquare	bluesquare	yellowsquare	bluesquare	TRUE
0.549	teco	DMTS	19/02/2019	11:34:06:632	42	5000	yellowsquare	bluesquare	yellowsquare	bluesquare	FALSE
0.731	teco	DMTS	19/02/2019	11:34:15:532	43	0	bluesquare	bluesquare	yellowsquare	bluesquare	TRUE
0.558	teco	DMTS	19/02/2019	11:34:26:200	44	5000	bluesquare	bluesquare	yellowsquare	bluesquare	TRUE
0.717	teco	DMTS	19/02/2019	11:34:32:623	45	0	yellowsquare	bluesquare	yellowsquare	bluesquare	FALSE
0.547	teco	DMTS	19/02/2019	11:34:46:658	46	5000	bluesquare	yellowsquare	bluesquare	yellowsquare	FALSE
0.722	teco	DMTS	19/02/2019	11:34:55:908	47	0	yellowsquare	yellowsquare	bluesquare	yellowsquare	TRUE
0.556	teco	DMTS	19/02/2019	11:35:13:759	48	5000	bluesquare	bluesquare	yellowsquare	bluesquare	TRUE
0.727	teco	DMTS	19/02/2019	11:35:23:699	49	0	bluesquare	bluesquare	yellowsquare	bluesquare	TRUE
0.545	teco	DMTS	19/02/2019	11:35:41:851	50	5000	bluesquare	yellowsquare	bluesquare	yellowsquare	FALSE
0.714	teco	DMTS	19/02/2019	11:35:51:164	51	0	bluesquare	yellowsquare	bluesquare	yellowsquare	FALSE
0.536	teco	DMTS	19/02/2019	11:36:04:941	52	5000	bluesquare	yellowsquare	bluesquare	yellowsquare	FALSE
0.719	teco	DMTS	19/02/2019	11:36:14:25	53	0	bluesquare	yellowsquare	bluesquare	bluesquare	TRUE
0.526	teco	DMTS	19/02/2019	11:36:26:323	54	5000	yellowsquare	bluesquare	yellowsquare	bluesquare	FALSE
0.707	teco	DMTS	19/02/2019	11:36:35:567	55	0	bluesquare	bluesquare	yellowsquare	yellowsquare	FALSE
0.534	teco	DMTS	19/02/2019	11:36:49:962	56	5000	bluesquare	bluesquare	yellowsquare	bluesquare	TRUE
0.712	teco	DMTS	19/02/2019	11:36:56:784	57	0	yellowsquare	yellowsquare	bluesquare	yellowsquare	TRUE
0.542	teco	DMTS	19/02/2019	11:37:07:529	58	5000	yellowsquare	yellowsquare	bluesquare	yellowsquare	TRUE
0	teco	DMTS	20/02/2019	14:46:37:488	1	0	yellowsquare	bluesquare	yellowsquare	bluesquare	FALSE
1	teco	DMTS	20/02/2019	14:46:50:894	2	5000	bluesquare	bluesquare	yellowsquare	bluesquare	TRUE
0.5	teco	DMTS	20/02/2019	14:46:58:691	3	0	bluesquare	bluesquare	yellowsquare	bluesquare	TRUE
1	teco	DMTS	20/02/2019	14:47:12:833	4	5000	bluesquare	bluesquare	yellowsquare	bluesquare	TRUE
0.333	teco	DMTS	20/02/2019	14:47:20:820	5	0	bluesquare	yellowsquare	bluesquare	yellowsquare	FALSE
1	teco	DMTS	20/02/2019	14:47:34:826	6	5000	yellowsquare	yellowsquare	bluesquare	yellowsquare	TRUE
0.25	teco	DMTS	20/02/2019	14:47:40:936	7	0	yellowsquare	bluesquare	yellowsquare	bluesquare	FALSE
0.75	teco	DMTS	20/02/2019	14:47:54:869	8	5000	bluesquare	yellowsquare	bluesquare	yellowsquare	FALSE
0.4	teco	DMTS	20/02/2019	14:48:03:889	9	0	bluesquare	bluesquare	yellowsquare	bluesquare	TRUE
0.8	teco	DMTS	20/02/2019	14:48:16:307	10	5000	bluesquare	bluesquare	yellowsquare	bluesquare	TRUE
0.5	teco	DMTS	20/02/2019	14:48:22:199	11	0	bluesquare	bluesquare	yellowsquare	bluesquare	TRUE
0.833	teco	DMTS	20/02/2019	14:48:36:722	12	5000	yellowsquare	yellowsquare	bluesquare	yellowsquare	TRUE
0.571	teco	DMTS	20/02/2019	14:48:42:335	13	0	bluesquare	bluesquare	yellowsquare	bluesquare	TRUE
0.857	teco	DMTS	20/02/2019	14:48:55:492	14	5000	yellowsquare	yellowsquare	bluesquare	yellowsquare	TRUE
0.625	teco	DMTS	20/02/2019	14:49:01:544	15	0	yellowsquare	yellowsquare	bluesquare	yellowsquare	TRUE
0.875	teco	DMTS	20/02/2019	14:49:17:141	16	5000	bluesquare	bluesquare	yellowsquare	bluesquare	TRUE
0.667	teco	DMTS	20/02/2019	14:49:22:923	17	0	bluesquare	yellowsquare	bluesquare	bluesquare	TRUE
0.778	teco	DMTS	20/02/2019	14:49:34:583	18	5000	yellowsquare	bluesquare	yellowsquare	bluesquare	FALSE
0.7	teco	DMTS	20/02/2019	14:49:43:230	19	0	bluesquare	bluesquare	yellowsquare	bluesquare	TRUE
0.7	teco	DMTS	20/02/2019	14:49:55:560	20	5000	bluesquare	yellowsquare	bluesquare	yellowsquare	FALSE
0.727	teco	DMTS	20/02/2019	14:50:04:284	21	0	yellowsquare	yellowsquare	bluesquare	yellowsquare	TRUE
0.727	teco	DMTS	20/02/2019	14:50:14:974	22	5000	bluesquare	bluesquare	yellowsquare	bluesquare	TRUE
0.75	teco	DMTS	20/02/2019	14:50:20:795	23	0	yellowsquare	bluesquare	yellowsquare	yellowsquare	TRUE
0.75	teco	DMTS	20/02/2019	14:50:31:255	24	5000	yellowsquare	yellowsquare	bluesquare	yellowsquare	TRUE
0.769	teco	DMTS	20/02/2019	14:50:39:265	25	0	bluesquare	yellowsquare	bluesquare	bluesquare	TRUE
0.769	teco	DMTS	20/02/2019	14:50:50:31	26	5000	bluesquare	bluesquare	yellowsquare	bluesquare	TRUE
0.786	teco	DMTS	20/02/2019	14:50:59:403	27	0	yellowsquare	yellowsquare	bluesquare	yellowsquare	TRUE
0.714	teco	DMTS	20/02/2019	14:51:14:82	28	5000	yellowsquare	bluesquare	yellowsquare	bluesquare	FALSE
0.733	teco	DMTS	20/02/2019	14:51:23:365	29	0	bluesquare	yellowsquare	bluesquare	yellowsquare	FALSE
0.733	teco	DMTS	20/02/2019	14:51:37:261	30	5000	bluesquare	bluesquare	yellowsquare	bluesquare	TRUE
0.75	teco	DMTS	20/02/2019	14:51:44:84	31	0	yellowsquare	bluesquare	yellowsquare	yellowsquare	TRUE
0.688	teco	DMTS	20/02/2019	14:51:56:743	32	5000	yellowsquare	yellowsquare	bluesquare	bluesquare	FALSE
0.765	teco	DMTS	20/02/2019	14:52:06:184	33	0	bluesquare	yellowsquare	bluesquare	bluesquare	TRUE
0.647	teco	DMTS	20/02/2019	14:52:20:658	34	5000	yellowsquare	yellowsquare	bluesquare	bluesquare	FALSE
0.778	teco	DMTS	20/02/2019	14:52:29:545	35	0	bluesquare	bluesquare	yellowsquare	bluesquare	TRUE
0.611	teco	DMTS	20/02/2019	14:52:44:823	36	5000	bluesquare	bluesquare	yellowsquare	yellowsquare	FALSE
0.789	teco	DMTS	20/02/2019	14:52:53:708	37	0	yellowsquare	yellowsquare	bluesquare	yellowsquare	TRUE
0.579	teco	DMTS	20/02/2019	14:53:05:886	38	5000	bluesquare	yellowsquare	bluesquare	yellowsquare	FALSE
0.8	teco	DMTS	20/02/2019	14:53:15:34	39	0	yellowsquare	yellowsquare	bluesquare	yellowsquare	TRUE
0.6	teco	DMTS	20/02/2019	14:53:27:745	40	5000	bluesquare	bluesquare	yellowsquare	bluesquare	TRUE
0.81	teco	DMTS	20/02/2019	14:53:33:894	41	0	bluesquare	bluesquare	yellowsquare	bluesquare	TRUE
0.571	teco	DMTS	20/02/2019	14:53:50:579	42	5000	yellowsquare	bluesquare	yellowsquare	bluesquare	FALSE
0.818	teco	DMTS	20/02/2019	14:53:59:363	43	0	yellowsquare	yellowsquare	bluesquare	yellowsquare	TRUE
0.545	teco	DMTS	20/02/2019	14:54:09:793	44	5000	yellowsquare	bluesquare	yellowsquare	bluesquare	FALSE
0.826	teco	DMTS	20/02/2019	14:54:19:178	45	0	bluesquare	yellowsquare	bluesquare	bluesquare	TRUE
0.565	teco	DMTS	20/02/2019	14:54:29:870	46	5000	bluesquare	bluesquare	yellowsquare	bluesquare	TRUE
0.833	teco	DMTS	20/02/2019	14:54:35:904	47	0	yellowsquare	bluesquare	yellowsquare	yellowsquare	TRUE
0.542	teco	DMTS	20/02/2019	14:54:48:23	48	5000	bluesquare	bluesquare	yellowsquare	yellowsquare	FALSE
0.84	teco	DMTS	20/02/2019	14:54:56:977	49	0	yellowsquare	bluesquare	yellowsquare	yellowsquare	TRUE
0.56	teco	DMTS	20/02/2019	14:55:07:972	50	5000	bluesquare	yellowsquare	bluesquare	bluesquare	TRUE
0.808	teco	DMTS	20/02/2019	14:55:13:772	51	0	bluesquare	bluesquare	yellowsquare	yellowsquare	FALSE
0.538	teco	DMTS	20/02/2019	14:55:28:161	52	5000	bluesquare	yellowsquare	bluesquare	yellowsquare	FALSE
0.815	teco	DMTS	20/02/2019	14:55:37:57	53	0	yellowsquare	bluesquare	yellowsquare	yellowsquare	TRUE
0.556	teco	DMTS	20/02/2019	14:55:49:743	54	5000	yellowsquare	bluesquare	yellowsquare	yellowsquare	TRUE
0.821	teco	DMTS	20/02/2019	14:55:55:857	55	0	bluesquare	bluesquare	yellowsquare	bluesquare	TRUE
0.571	teco	DMTS	20/02/2019	14:56:09:75	56	5000	yellowsquare	bluesquare	yellowsquare	yellowsquare	TRUE
0.828	teco	DMTS	20/02/2019	14:56:19:33	57	0	bluesquare	bluesquare	yellowsquare	bluesquare	TRUE
0.586	teco	DMTS	20/02/2019	14:56:29:872	58	5000	bluesquare	yellowsquare	bluesquare	bluesquare	TRUE
0.833	teco	DMTS	20/02/2019	14:56:36:225	59	0	yellowsquare	yellowsquare	bluesquare	yellowsquare	TRUE
0.6	teco	DMTS	20/02/2019	14:56:46:807	60	5000	bluesquare	bluesquare	yellowsquare	bluesquare	TRUE
0.806	teco	DMTS	20/02/2019	14:59:54:820	1	0	bluesquare	bluesquare	yellowsquare	yellowsquare	FALSE
0.613	teco	DMTS	20/02/2019	15:00:08:496	2	5000	yellowsquare	bluesquare	yellowsquare	yellowsquare	TRUE
0.812	teco	DMTS	20/02/2019	15:00:21:968	3	0	yellowsquare	yellowsquare	bluesquare	yellowsquare	TRUE
0.594	teco	DMTS	20/02/2019	15:00:32:756	4	5000	yellowsquare	bluesquare	yellowsquare	bluesquare	FALSE
0.818	teco	DMTS	20/02/2019	15:00:41:632	5	0	bluesquare	yellowsquare	bluesquare	bluesquare	TRUE
0.606	teco	DMTS	20/02/2019	15:00:54:218	6	5000	bluesquare	bluesquare	yellowsquare	bluesquare	TRUE
0.824	teco	DMTS	20/02/2019	15:01:03:763	7	0	bluesquare	yellowsquare	bluesquare	bluesquare	TRUE
0.588	teco	DMTS	20/02/2019	15:01:16:33	8	5000	yellowsquare	bluesquare	yellowsquare	bluesquare	FALSE
0.829	teco	DMTS	20/02/2019	15:01:25:79	9	0	yellowsquare	yellowsquare	bluesquare	yellowsquare	TRUE
0.571	teco	DMTS	20/02/2019	15:01:38:277	10	5000	bluesquare	yellowsquare	bluesquare	yellowsquare	FALSE
0.833	teco	DMTS	20/02/2019	15:01:47:561	11	0	bluesquare	yellowsquare	bluesquare	bluesquare	TRUE
0.556	teco	DMTS	20/02/2019	15:02:05:46	12	5000	bluesquare	yellowsquare	bluesquare	yellowsquare	FALSE
0.838	teco	DMTS	20/02/2019	15:02:14:248	13	0	yellowsquare	bluesquare	yellowsquare	yellowsquare	TRUE
0.568	teco	DMTS	20/02/2019	15:02:25:295	14	5000	yellowsquare	bluesquare	yellowsquare	yellowsquare	TRUE
0.842	teco	DMTS	20/02/2019	15:02:35:244	15	0	bluesquare	yellowsquare	bluesquare	bluesquare	TRUE
0.553	teco	DMTS	20/02/2019	15:02:46:851	16	5000	bluesquare	yellowsquare	bluesquare	yellowsquare	FALSE
0.846	teco	DMTS	20/02/2019	15:02:55:575	17	0	bluesquare	yellowsquare	bluesquare	bluesquare	TRUE
0.564	teco	DMTS	20/02/2019	15:03:06:888	18	5000	bluesquare	bluesquare	yellowsquare	bluesquare	TRUE
0.85	teco	DMTS	20/02/2019	15:03:12:590	19	0	bluesquare	bluesquare	yellowsquare	bluesquare	TRUE
0.55	teco	DMTS	20/02/2019	15:03:27:528	20	5000	bluesquare	yellowsquare	bluesquare	yellowsquare	FALSE
0.854	teco	DMTS	20/02/2019	15:03:37:513	21	0	bluesquare	bluesquare	yellowsquare	bluesquare	TRUE
0.561	teco	DMTS	20/02/2019	15:03:51:345	22	5000	yellowsquare	bluesquare	yellowsquare	yellowsquare	TRUE
0.857	teco	DMTS	20/02/2019	15:03:57:372	23	0	bluesquare	bluesquare	yellowsquare	bluesquare	TRUE
0.548	teco	DMTS	20/02/2019	15:04:10:95	24	5000	bluesquare	yellowsquare	bluesquare	yellowsquare	FALSE
0.86	teco	DMTS	20/02/2019	15:04:18:827	25	0	yellowsquare	bluesquare	yellowsquare	yellowsquare	TRUE
0.558	teco	DMTS	20/02/2019	15:04:30:768	26	5000	bluesquare	bluesquare	yellowsquare	bluesquare	TRUE
0.864	teco	DMTS	20/02/2019	15:04:41:431	27	0	bluesquare	bluesquare	yellowsquare	bluesquare	TRUE
0.568	teco	DMTS	20/02/2019	15:04:52:923	28	5000	yellowsquare	yellowsquare	bluesquare	yellowsquare	TRUE
0.867	teco	DMTS	20/02/2019	15:05:03:219	29	0	bluesquare	yellowsquare	bluesquare	bluesquare	TRUE
0.578	teco	DMTS	20/02/2019	15:05:16:201	30	5000	bluesquare	bluesquare	yellowsquare	bluesquare	TRUE
0.848	teco	DMTS	20/02/2019	15:05:22:89	31	0	bluesquare	yellowsquare	bluesquare	yellowsquare	FALSE
0.587	teco	DMTS	20/02/2019	15:05:36:169	32	5000	bluesquare	bluesquare	yellowsquare	bluesquare	TRUE
0.851	teco	DMTS	20/02/2019	15:05:41:954	33	0	yellowsquare	yellowsquare	bluesquare	yellowsquare	TRUE
0.596	teco	DMTS	20/02/2019	15:05:53:199	34	5000	bluesquare	bluesquare	yellowsquare	bluesquare	TRUE
0.854	teco	DMTS	20/02/2019	15:05:59:650	35	0	yellowsquare	yellowsquare	bluesquare	yellowsquare	TRUE
0.583	teco	DMTS	20/02/2019	15:06:17:24	36	5000	bluesquare	yellowsquare	bluesquare	yellowsquare	FALSE
0.857	teco	DMTS	20/02/2019	15:06:26:294	37	0	bluesquare	yellowsquare	bluesquare	bluesquare	TRUE
0.592	teco	DMTS	20/02/2019	15:06:37:755	38	5000	yellowsquare	yellowsquare	bluesquare	yellowsquare	TRUE
0.86	teco	DMTS	20/02/2019	15:06:45:156	39	0	bluesquare	bluesquare	yellowsquare	bluesquare	TRUE
0.6	teco	DMTS	20/02/2019	15:06:57:989	40	5000	bluesquare	bluesquare	yellowsquare	bluesquare	TRUE
0.863	teco	DMTS	20/02/2019	15:07:04:379	41	0	bluesquare	yellowsquare	bluesquare	bluesquare	TRUE
0.588	teco	DMTS	20/02/2019	15:07:14:762	42	5000	yellowsquare	bluesquare	yellowsquare	bluesquare	FALSE
0.865	teco	DMTS	20/02/2019	15:07:24:964	43	0	yellowsquare	yellowsquare	bluesquare	yellowsquare	TRUE
0.596	teco	DMTS	20/02/2019	15:07:35:966	44	5000	yellowsquare	bluesquare	yellowsquare	yellowsquare	TRUE
0.868	teco	DMTS	20/02/2019	15:07:43:81	45	0	yellowsquare	yellowsquare	bluesquare	yellowsquare	TRUE
0.604	teco	DMTS	20/02/2019	15:07:52:998	46	5000	yellowsquare	yellowsquare	bluesquare	yellowsquare	TRUE
0.852	teco	DMTS	20/02/2019	15:07:59:213	47	0	bluesquare	bluesquare	yellowsquare	yellowsquare	FALSE
0.593	teco	DMTS	20/02/2019	15:08:13:237	48	5000	bluesquare	yellowsquare	bluesquare	yellowsquare	FALSE
1	teco	DMTS	21/02/2019	12:45:49:573	1	0	bluesquare	bluesquare	yellowsquare	bluesquare	TRUE
0	teco	DMTS	21/02/2019	12:46:01:264	2	5000	bluesquare	yellowsquare	bluesquare	yellowsquare	FALSE
1	teco	DMTS	21/02/2019	12:46:10:152	3	0	bluesquare	bluesquare	yellowsquare	bluesquare	TRUE
0	teco	DMTS	21/02/2019	12:46:24:801	4	5000	bluesquare	yellowsquare	bluesquare	yellowsquare	FALSE
1	teco	DMTS	21/02/2019	12:46:33:910	5	0	yellowsquare	yellowsquare	bluesquare	yellowsquare	TRUE
0.333	teco	DMTS	21/02/2019	12:46:44:958	6	5000	yellowsquare	yellowsquare	bluesquare	yellowsquare	TRUE
1	teco	DMTS	21/02/2019	12:46:54:926	7	0	yellowsquare	bluesquare	yellowsquare	yellowsquare	TRUE
0.5	teco	DMTS	21/02/2019	12:47:06:625	8	5000	yellowsquare	yellowsquare	bluesquare	yellowsquare	TRUE
1	teco	DMTS	21/02/2019	12:47:14:432	9	0	bluesquare	bluesquare	yellowsquare	bluesquare	TRUE
0.6	teco	DMTS	21/02/2019	12:47:25:790	10	5000	yellowsquare	yellowsquare	bluesquare	yellowsquare	TRUE
1	teco	DMTS	21/02/2019	12:47:35:475	11	0	yellowsquare	bluesquare	yellowsquare	yellowsquare	TRUE
0.5	teco	DMTS	21/02/2019	12:47:55:682	12	5000	yellowsquare	bluesquare	yellowsquare	bluesquare	FALSE
1	teco	DMTS	21/02/2019	12:48:04:598	13	0	bluesquare	bluesquare	yellowsquare	bluesquare	TRUE
0.571	teco	DMTS	21/02/2019	12:48:16:773	14	5000	yellowsquare	yellowsquare	bluesquare	yellowsquare	TRUE
1	teco	DMTS	21/02/2019	12:48:23:394	15	0	yellowsquare	bluesquare	yellowsquare	yellowsquare	TRUE
0.5	teco	DMTS	21/02/2019	12:48:40:342	16	5000	yellowsquare	yellowsquare	bluesquare	bluesquare	FALSE
0.889	teco	DMTS	21/02/2019	12:48:49:338	17	0	yellowsquare	yellowsquare	bluesquare	bluesquare	FALSE
0.444	teco	DMTS	21/02/2019	12:49:04:963	18	5000	yellowsquare	yellowsquare	bluesquare	bluesquare	FALSE
0.9	teco	DMTS	21/02/2019	12:49:14:291	19	0	yellowsquare	bluesquare	yellowsquare	yellowsquare	TRUE
0.4	teco	DMTS	21/02/2019	12:49:27:391	20	5000	yellowsquare	yellowsquare	bluesquare	bluesquare	FALSE
0.909	teco	DMTS	21/02/2019	12:49:36:493	21	0	yellowsquare	yellowsquare	bluesquare	yellowsquare	TRUE
0.364	teco	DMTS	21/02/2019	12:49:48:726	22	5000	bluesquare	yellowsquare	bluesquare	yellowsquare	FALSE
0.917	teco	DMTS	21/02/2019	12:49:58:94	23	0	yellowsquare	yellowsquare	bluesquare	yellowsquare	TRUE
0.417	teco	DMTS	21/02/2019	12:50:09:604	24	5000	bluesquare	bluesquare	yellowsquare	bluesquare	TRUE
0.923	teco	DMTS	21/02/2019	12:50:21:710	25	0	bluesquare	yellowsquare	bluesquare	bluesquare	TRUE
0.385	teco	DMTS	21/02/2019	12:50:34:226	26	5000	bluesquare	yellowsquare	bluesquare	yellowsquare	FALSE
0.929	teco	DMTS	21/02/2019	12:50:42:992	27	0	bluesquare	bluesquare	yellowsquare	bluesquare	TRUE
0.357	teco	DMTS	21/02/2019	12:50:54:613	28	5000	yellowsquare	yellowsquare	bluesquare	bluesquare	FALSE
0.867	teco	DMTS	21/02/2019	12:51:03:853	29	0	bluesquare	yellowsquare	bluesquare	yellowsquare	FALSE
0.4	teco	DMTS	21/02/2019	12:51:17:660	30	5000	yellowsquare	bluesquare	yellowsquare	yellowsquare	TRUE
0.875	teco	DMTS	21/02/2019	12:51:24:857	31	0	yellowsquare	yellowsquare	bluesquare	yellowsquare	TRUE
0.438	teco	DMTS	21/02/2019	12:51:39:530	32	5000	bluesquare	yellowsquare	bluesquare	bluesquare	TRUE
0.882	teco	DMTS	21/02/2019	12:51:45:137	33	0	bluesquare	bluesquare	yellowsquare	bluesquare	TRUE
0.471	teco	DMTS	21/02/2019	12:51:57:44	34	5000	yellowsquare	yellowsquare	bluesquare	yellowsquare	TRUE
0.889	teco	DMTS	21/02/2019	12:52:06:547	35	0	yellowsquare	bluesquare	yellowsquare	yellowsquare	TRUE
0.444	teco	DMTS	21/02/2019	12:52:18:869	36	5000	bluesquare	bluesquare	yellowsquare	yellowsquare	FALSE
0.895	teco	DMTS	21/02/2019	12:52:27:740	37	0	yellowsquare	yellowsquare	bluesquare	yellowsquare	TRUE
0.421	teco	DMTS	21/02/2019	12:52:39:843	38	5000	bluesquare	bluesquare	yellowsquare	yellowsquare	FALSE
0.9	teco	DMTS	21/02/2019	12:52:50:648	39	0	yellowsquare	yellowsquare	bluesquare	yellowsquare	TRUE
0.45	teco	DMTS	21/02/2019	12:53:01:709	40	5000	yellowsquare	yellowsquare	bluesquare	yellowsquare	TRUE
0.905	teco	DMTS	21/02/2019	12:53:07:297	41	0	yellowsquare	yellowsquare	bluesquare	yellowsquare	TRUE
0.429	teco	DMTS	21/02/2019	12:53:21:279	42	5000	yellowsquare	yellowsquare	bluesquare	bluesquare	FALSE
0.909	teco	DMTS	21/02/2019	12:53:30:136	43	0	bluesquare	yellowsquare	bluesquare	bluesquare	TRUE
0.409	teco	DMTS	21/02/2019	12:53:41:941	44	5000	yellowsquare	yellowsquare	bluesquare	bluesquare	FALSE
0.913	teco	DMTS	21/02/2019	12:53:50:729	45	0	yellowsquare	bluesquare	yellowsquare	yellowsquare	TRUE
0.435	teco	DMTS	21/02/2019	12:54:02:602	46	5000	yellowsquare	bluesquare	yellowsquare	yellowsquare	TRUE
0.917	teco	DMTS	21/02/2019	12:54:11:436	47	0	bluesquare	yellowsquare	bluesquare	bluesquare	TRUE
0.458	teco	DMTS	21/02/2019	12:54:22:983	48	5000	yellowsquare	bluesquare	yellowsquare	yellowsquare	TRUE
0.88	teco	DMTS	21/02/2019	12:54:31:415	49	0	yellowsquare	yellowsquare	bluesquare	bluesquare	FALSE
0.48	teco	DMTS	21/02/2019	12:54:46:84	50	5000	bluesquare	yellowsquare	bluesquare	bluesquare	TRUE
0.885	teco	DMTS	21/02/2019	12:54:53:907	51	0	bluesquare	yellowsquare	bluesquare	bluesquare	TRUE
0.5	teco	DMTS	21/02/2019	12:55:05:446	52	5000	yellowsquare	bluesquare	yellowsquare	yellowsquare	TRUE
0.852	teco	DMTS	21/02/2019	12:55:11:722	53	0	yellowsquare	yellowsquare	bluesquare	bluesquare	FALSE
0.481	teco	DMTS	21/02/2019	12:55:25:968	54	5000	bluesquare	yellowsquare	bluesquare	yellowsquare	FALSE
0.857	teco	DMTS	21/02/2019	12:55:44:621	55	0	bluesquare	bluesquare	yellowsquare	bluesquare	TRUE
0.5	teco	DMTS	21/02/2019	12:55:56:136	56	5000	bluesquare	yellowsquare	bluesquare	bluesquare	TRUE
0.862	teco	DMTS	21/02/2019	12:56:02:490	57	0	yellowsquare	bluesquare	yellowsquare	yellowsquare	TRUE
0.517	teco	DMTS	21/02/2019	12:56:14:33	58	5000	bluesquare	yellowsquare	bluesquare	bluesquare	TRUE
0.867	teco	DMTS	21/02/2019	12:56:22:194	59	0	yellowsquare	bluesquare	yellowsquare	yellowsquare	TRUE
0.5	teco	DMTS	21/02/2019	12:56:34:372	60	5000	yellowsquare	yellowsquare	bluesquare	bluesquare	FALSE
1	teco	DMTS	21/02/2019	14:21:09:556	1	0	bluesquare	yellowsquare	bluesquare	bluesquare	TRUE
0	teco	DMTS	21/02/2019	14:21:37:920	2	5000	yellowsquare	bluesquare	yellowsquare	bluesquare	FALSE
0.5	teco	DMTS	21/02/2019	14:21:47:216	3	0	bluesquare	bluesquare	yellowsquare	yellowsquare	FALSE
0.5	teco	DMTS	21/02/2019	14:22:02:47	4	5000	bluesquare	yellowsquare	bluesquare	bluesquare	TRUE
0.667	teco	DMTS	21/02/2019	14:22:12:541	5	0	yellowsquare	bluesquare	yellowsquare	yellowsquare	TRUE
0.667	teco	DMTS	21/02/2019	14:22:31:240	6	5000	yellowsquare	bluesquare	yellowsquare	yellowsquare	TRUE
0.5	teco	DMTS	21/02/2019	14:22:49:892	7	0	bluesquare	bluesquare	yellowsquare	yellowsquare	FALSE
0.75	teco	DMTS	21/02/2019	14:23:07:912	8	5000	yellowsquare	bluesquare	yellowsquare	yellowsquare	TRUE
0.6	teco	DMTS	21/02/2019	14:23:18:447	9	0	yellowsquare	bluesquare	yellowsquare	yellowsquare	TRUE
0.8	teco	DMTS	21/02/2019	14:23:41:968	10	5000	bluesquare	yellowsquare	bluesquare	bluesquare	TRUE
0.667	teco	DMTS	21/02/2019	14:23:52:579	11	0	bluesquare	bluesquare	yellowsquare	bluesquare	TRUE
0.833	teco	DMTS	21/02/2019	14:24:07:652	12	5000	yellowsquare	bluesquare	yellowsquare	yellowsquare	TRUE
0.714	teco	DMTS	21/02/2019	14:24:14:313	13	0	yellowsquare	bluesquare	yellowsquare	yellowsquare	TRUE
0.857	teco	DMTS	21/02/2019	14:24:32:361	14	5000	bluesquare	yellowsquare	bluesquare	bluesquare	TRUE
0.625	teco	DMTS	21/02/2019	14:24:45:821	15	0	bluesquare	bluesquare	yellowsquare	yellowsquare	FALSE
0.875	teco	DMTS	21/02/2019	14:25:07:4	16	5000	bluesquare	yellowsquare	bluesquare	bluesquare	TRUE
0.556	teco	DMTS	21/02/2019	14:25:16:271	17	0	bluesquare	bluesquare	yellowsquare	yellowsquare	FALSE
0.778	teco	DMTS	21/02/2019	14:25:32:753	18	5000	yellowsquare	yellowsquare	bluesquare	bluesquare	FALSE
0.5	teco	DMTS	21/02/2019	14:25:45:229	19	0	bluesquare	bluesquare	yellowsquare	yellowsquare	FALSE
0.8	teco	DMTS	21/02/2019	14:26:02:603	20	5000	bluesquare	yellowsquare	bluesquare	bluesquare	TRUE
0.455	teco	DMTS	21/02/2019	14:26:33:836	21	0	yellowsquare	yellowsquare	bluesquare	bluesquare	FALSE
0.727	teco	DMTS	21/02/2019	14:26:58:3	22	5000	bluesquare	bluesquare	yellowsquare	yellowsquare	FALSE
0.5	teco	DMTS	21/02/2019	14:27:07:24	23	0	yellowsquare	bluesquare	yellowsquare	yellowsquare	TRUE
0.75	teco	DMTS	21/02/2019	14:27:20:82	24	5000	bluesquare	yellowsquare	bluesquare	bluesquare	TRUE
0.462	teco	DMTS	21/02/2019	14:27:48:699	25	0	bluesquare	yellowsquare	bluesquare	yellowsquare	FALSE
0.769	teco	DMTS	21/02/2019	14:28:04:91	26	5000	yellowsquare	bluesquare	yellowsquare	yellowsquare	TRUE
0.429	teco	DMTS	21/02/2019	14:28:34:758	27	0	bluesquare	bluesquare	yellowsquare	yellowsquare	FALSE
0.714	teco	DMTS	21/02/2019	14:28:49:874	28	5000	bluesquare	yellowsquare	bluesquare	yellowsquare	FALSE
0.4	teco	DMTS	21/02/2019	14:29:13:209	29	0	bluesquare	yellowsquare	bluesquare	yellowsquare	FALSE
0.733	teco	DMTS	21/02/2019	14:29:49:672	30	5000	bluesquare	yellowsquare	bluesquare	bluesquare	TRUE
0.438	teco	DMTS	21/02/2019	14:29:56:844	31	0	yellowsquare	yellowsquare	bluesquare	yellowsquare	TRUE
0.688	teco	DMTS	21/02/2019	14:30:09:929	32	5000	yellowsquare	yellowsquare	bluesquare	bluesquare	FALSE
0.412	teco	DMTS	21/02/2019	14:30:20:206	33	0	yellowsquare	yellowsquare	bluesquare	bluesquare	FALSE
0.647	teco	DMTS	21/02/2019	14:30:48:517	34	5000	bluesquare	yellowsquare	bluesquare	yellowsquare	FALSE
1	teco	DMTS	25/02/2019	12:23:31:310	1	0	bluesquare	yellowsquare	bluesquare	bluesquare	TRUE
0	teco	DMTS	25/02/2019	12:23:49:560	2	10000	bluesquare	bluesquare	yellowsquare	yellowsquare	FALSE
0.5	teco	DMTS	25/02/2019	12:23:58:824	3	0	bluesquare	bluesquare	yellowsquare	yellowsquare	FALSE
0.5	teco	DMTS	25/02/2019	12:24:17:716	4	10000	yellowsquare	bluesquare	yellowsquare	yellowsquare	TRUE
0.667	teco	DMTS	25/02/2019	12:24:23:863	5	0	yellowsquare	bluesquare	yellowsquare	yellowsquare	TRUE
0	teco	DMTS	25/02/2019	12:24:32:648	6	2000	yellowsquare	yellowsquare	bluesquare	bluesquare	FALSE
0.75	teco	DMTS	25/02/2019	12:24:41:204	7	0	yellowsquare	yellowsquare	bluesquare	yellowsquare	TRUE
0.333	teco	DMTS	25/02/2019	12:24:59:92	8	10000	yellowsquare	yellowsquare	bluesquare	bluesquare	FALSE
0.8	teco	DMTS	25/02/2019	12:25:23:244	9	0	bluesquare	yellowsquare	bluesquare	bluesquare	TRUE
0.5	teco	DMTS	25/02/2019	12:25:32:857	10	2000	yellowsquare	bluesquare	yellowsquare	yellowsquare	TRUE
0.833	teco	DMTS	25/02/2019	12:25:40:826	11	0	yellowsquare	yellowsquare	bluesquare	yellowsquare	TRUE
0.667	teco	DMTS	25/02/2019	12:25:50:112	12	2000	bluesquare	bluesquare	yellowsquare	bluesquare	TRUE
0.857	teco	DMTS	25/02/2019	12:25:55:958	13	0	bluesquare	bluesquare	yellowsquare	bluesquare	TRUE
0.5	teco	DMTS	25/02/2019	12:26:04:446	14	2000	bluesquare	bluesquare	yellowsquare	yellowsquare	FALSE
0.875	teco	DMTS	25/02/2019	12:26:24:473	15	0	yellowsquare	bluesquare	yellowsquare	yellowsquare	TRUE
0.6	teco	DMTS	25/02/2019	12:26:35:32	16	2000	yellowsquare	bluesquare	yellowsquare	yellowsquare	TRUE
0.889	teco	DMTS	25/02/2019	12:26:44:61	17	0	bluesquare	yellowsquare	bluesquare	bluesquare	TRUE
0.5	teco	DMTS	25/02/2019	12:27:00:260	18	10000	bluesquare	bluesquare	yellowsquare	bluesquare	TRUE
0.9	teco	DMTS	25/02/2019	12:27:06:770	19	0	bluesquare	yellowsquare	bluesquare	bluesquare	TRUE
0.6	teco	DMTS	25/02/2019	12:27:23:250	20	10000	yellowsquare	bluesquare	yellowsquare	yellowsquare	TRUE
0.909	teco	DMTS	25/02/2019	12:27:40:40	21	0	bluesquare	yellowsquare	bluesquare	bluesquare	TRUE
0.667	teco	DMTS	25/02/2019	12:27:49:180	22	2000	bluesquare	bluesquare	yellowsquare	bluesquare	TRUE
0.917	teco	DMTS	25/02/2019	12:27:54:668	23	0	yellowsquare	bluesquare	yellowsquare	yellowsquare	TRUE
0.714	teco	DMTS	25/02/2019	12:28:03:172	24	2000	yellowsquare	yellowsquare	bluesquare	yellowsquare	TRUE
0.923	teco	DMTS	25/02/2019	12:28:10:556	25	0	bluesquare	bluesquare	yellowsquare	bluesquare	TRUE
0.667	teco	DMTS	25/02/2019	12:28:25:801	26	10000	bluesquare	bluesquare	yellowsquare	bluesquare	TRUE
0.929	teco	DMTS	25/02/2019	12:28:33:225	27	0	yellowsquare	yellowsquare	bluesquare	yellowsquare	TRUE
0.75	teco	DMTS	25/02/2019	12:28:40:923	28	2000	bluesquare	yellowsquare	bluesquare	bluesquare	TRUE
0.933	teco	DMTS	25/02/2019	12:28:48:345	29	0	bluesquare	yellowsquare	bluesquare	bluesquare	TRUE
0.778	teco	DMTS	25/02/2019	12:29:00:716	30	2000	bluesquare	yellowsquare	bluesquare	bluesquare	TRUE
0.938	teco	DMTS	25/02/2019	12:29:08:473	31	0	bluesquare	bluesquare	yellowsquare	bluesquare	TRUE
0.714	teco	DMTS	25/02/2019	12:29:23:679	32	10000	bluesquare	bluesquare	yellowsquare	bluesquare	TRUE
0.941	teco	DMTS	25/02/2019	12:29:30:479	33	0	yellowsquare	yellowsquare	bluesquare	yellowsquare	TRUE
0.625	teco	DMTS	25/02/2019	12:30:05:122	34	10000	bluesquare	bluesquare	yellowsquare	yellowsquare	FALSE
0.944	teco	DMTS	25/02/2019	12:30:14:343	35	0	bluesquare	yellowsquare	bluesquare	bluesquare	TRUE
0.556	teco	DMTS	25/02/2019	12:30:29:973	36	10000	yellowsquare	yellowsquare	bluesquare	bluesquare	FALSE
0.947	teco	DMTS	25/02/2019	12:30:47:597	37	0	yellowsquare	yellowsquare	bluesquare	yellowsquare	TRUE
0.7	teco	DMTS	25/02/2019	12:30:56:65	38	2000	bluesquare	bluesquare	yellowsquare	yellowsquare	FALSE
0.95	teco	DMTS	25/02/2019	12:31:04:753	39	0	yellowsquare	bluesquare	yellowsquare	yellowsquare	TRUE
0.6	teco	DMTS	25/02/2019	12:31:20:581	40	10000	bluesquare	bluesquare	yellowsquare	bluesquare	TRUE
0.952	teco	DMTS	25/02/2019	12:31:35:625	41	0	bluesquare	bluesquare	yellowsquare	bluesquare	TRUE
0.545	teco	DMTS	25/02/2019	12:31:53:19	42	10000	bluesquare	bluesquare	yellowsquare	yellowsquare	FALSE
0.955	teco	DMTS	25/02/2019	12:32:01:945	43	0	yellowsquare	bluesquare	yellowsquare	yellowsquare	TRUE
0.727	teco	DMTS	25/02/2019	12:32:10:419	44	2000	yellowsquare	bluesquare	yellowsquare	yellowsquare	TRUE
0.957	teco	DMTS	25/02/2019	12:32:19:283	45	0	bluesquare	yellowsquare	bluesquare	bluesquare	TRUE
0.667	teco	DMTS	25/02/2019	12:32:29:337	46	2000	bluesquare	bluesquare	yellowsquare	yellowsquare	FALSE
0.958	teco	DMTS	25/02/2019	12:32:38:103	47	0	yellowsquare	bluesquare	yellowsquare	yellowsquare	TRUE
0.5	teco	DMTS	25/02/2019	12:32:56:43	48	10000	yellowsquare	yellowsquare	bluesquare	bluesquare	FALSE
0.96	teco	DMTS	25/02/2019	12:33:07:475	49	0	yellowsquare	yellowsquare	bluesquare	yellowsquare	TRUE
0.538	teco	DMTS	25/02/2019	12:33:24:333	50	10000	bluesquare	yellowsquare	bluesquare	bluesquare	TRUE
0.962	teco	DMTS	25/02/2019	12:33:33:257	51	0	yellowsquare	bluesquare	yellowsquare	yellowsquare	TRUE
0.5	teco	DMTS	25/02/2019	12:33:50:153	52	10000	bluesquare	yellowsquare	bluesquare	yellowsquare	FALSE
0.963	teco	DMTS	25/02/2019	12:33:58:941	53	0	yellowsquare	bluesquare	yellowsquare	yellowsquare	TRUE
0.533	teco	DMTS	25/02/2019	12:34:15:568	54	10000	bluesquare	yellowsquare	bluesquare	bluesquare	TRUE
0.964	teco	DMTS	25/02/2019	12:34:22:824	55	0	bluesquare	yellowsquare	bluesquare	bluesquare	TRUE
0.692	teco	DMTS	25/02/2019	12:34:30:963	56	2000	yellowsquare	bluesquare	yellowsquare	yellowsquare	TRUE
0.966	teco	DMTS	25/02/2019	12:34:36:71	57	0	bluesquare	bluesquare	yellowsquare	bluesquare	TRUE
0.714	teco	DMTS	25/02/2019	12:34:46:257	58	2000	yellowsquare	yellowsquare	bluesquare	yellowsquare	TRUE
0.967	teco	DMTS	25/02/2019	12:34:52:89	59	0	bluesquare	bluesquare	yellowsquare	bluesquare	TRUE
0.667	teco	DMTS	25/02/2019	12:34:59:444	60	2000	yellowsquare	bluesquare	yellowsquare	bluesquare	FALSE
0.968	teco	DMTS	25/02/2019	12:37:17:445	1	0	yellowsquare	bluesquare	yellowsquare	yellowsquare	TRUE
0.5	teco	DMTS	25/02/2019	12:37:33:884	2	10000	bluesquare	bluesquare	yellowsquare	yellowsquare	FALSE
0.969	teco	DMTS	25/02/2019	12:37:42:836	3	0	yellowsquare	bluesquare	yellowsquare	yellowsquare	TRUE
0.688	teco	DMTS	25/02/2019	12:37:53:194	4	2000	yellowsquare	bluesquare	yellowsquare	yellowsquare	TRUE
0.97	teco	DMTS	25/02/2019	12:38:01:216	5	0	bluesquare	yellowsquare	bluesquare	bluesquare	TRUE
0.471	teco	DMTS	25/02/2019	12:38:16:857	6	10000	yellowsquare	yellowsquare	bluesquare	bluesquare	FALSE
0.941	teco	DMTS	25/02/2019	12:38:26:474	7	0	bluesquare	bluesquare	yellowsquare	yellowsquare	FALSE
0.444	teco	DMTS	25/02/2019	12:38:45:556	8	10000	yellowsquare	yellowsquare	bluesquare	bluesquare	FALSE
0.943	teco	DMTS	25/02/2019	12:38:54:672	9	0	yellowsquare	bluesquare	yellowsquare	yellowsquare	TRUE
0.421	teco	DMTS	25/02/2019	12:39:10:708	10	10000	bluesquare	bluesquare	yellowsquare	yellowsquare	FALSE
0.944	teco	DMTS	25/02/2019	12:39:19:685	11	0	yellowsquare	bluesquare	yellowsquare	yellowsquare	TRUE
0.4	teco	DMTS	25/02/2019	12:39:37:765	12	10000	bluesquare	bluesquare	yellowsquare	yellowsquare	FALSE
0.946	teco	DMTS	25/02/2019	12:39:47:77	13	0	yellowsquare	yellowsquare	bluesquare	yellowsquare	TRUE
0.429	teco	DMTS	25/02/2019	12:40:05:372	14	10000	yellowsquare	yellowsquare	bluesquare	yellowsquare	TRUE
0.947	teco	DMTS	25/02/2019	12:40:14:72	15	0	yellowsquare	yellowsquare	bluesquare	yellowsquare	TRUE
0.409	teco	DMTS	25/02/2019	12:40:29:624	16	10000	yellowsquare	yellowsquare	bluesquare	bluesquare	FALSE
0.949	teco	DMTS	25/02/2019	12:40:38:540	17	0	yellowsquare	yellowsquare	bluesquare	yellowsquare	TRUE
0.435	teco	DMTS	25/02/2019	12:40:55:882	18	10000	yellowsquare	bluesquare	yellowsquare	yellowsquare	TRUE
0.95	teco	DMTS	25/02/2019	12:41:03:730	19	0	bluesquare	yellowsquare	bluesquare	bluesquare	TRUE
0.647	teco	DMTS	25/02/2019	12:41:11:760	20	2000	yellowsquare	yellowsquare	bluesquare	bluesquare	FALSE
0.951	teco	DMTS	25/02/2019	12:41:21:68	21	0	bluesquare	bluesquare	yellowsquare	bluesquare	TRUE
0.458	teco	DMTS	25/02/2019	12:41:38:656	22	10000	yellowsquare	bluesquare	yellowsquare	yellowsquare	TRUE
0.952	teco	DMTS	25/02/2019	12:41:45:252	23	0	bluesquare	bluesquare	yellowsquare	bluesquare	TRUE
0.48	teco	DMTS	25/02/2019	12:42:00:845	24	10000	bluesquare	bluesquare	yellowsquare	bluesquare	TRUE
0.953	teco	DMTS	25/02/2019	12:42:07:700	25	0	bluesquare	yellowsquare	bluesquare	bluesquare	TRUE
0.5	teco	DMTS	25/02/2019	12:42:24:684	26	10000	bluesquare	bluesquare	yellowsquare	bluesquare	TRUE
0.955	teco	DMTS	25/02/2019	12:42:33:897	27	0	yellowsquare	yellowsquare	bluesquare	yellowsquare	TRUE
0.611	teco	DMTS	25/02/2019	12:42:43:755	28	2000	bluesquare	bluesquare	yellowsquare	yellowsquare	FALSE
0.956	teco	DMTS	25/02/2019	12:42:54:59	29	0	bluesquare	bluesquare	yellowsquare	bluesquare	TRUE
0.632	teco	DMTS	25/02/2019	12:43:02:892	30	2000	yellowsquare	bluesquare	yellowsquare	yellowsquare	TRUE
0.957	teco	DMTS	25/02/2019	12:43:10:680	31	0	bluesquare	bluesquare	yellowsquare	bluesquare	TRUE
0.481	teco	DMTS	25/02/2019	12:43:27:71	32	10000	bluesquare	bluesquare	yellowsquare	yellowsquare	FALSE
0.957	teco	DMTS	25/02/2019	12:43:35:959	33	0	yellowsquare	bluesquare	yellowsquare	yellowsquare	TRUE
0.464	teco	DMTS	25/02/2019	12:43:55:705	34	10000	bluesquare	bluesquare	yellowsquare	yellowsquare	FALSE
0.958	teco	DMTS	25/02/2019	12:44:22:501	35	0	yellowsquare	bluesquare	yellowsquare	yellowsquare	TRUE
0.65	teco	DMTS	25/02/2019	12:44:30:549	36	2000	yellowsquare	yellowsquare	bluesquare	yellowsquare	TRUE
0.959	teco	DMTS	25/02/2019	12:44:36:715	37	0	yellowsquare	bluesquare	yellowsquare	yellowsquare	TRUE
0.448	teco	DMTS	25/02/2019	12:44:53:453	38	10000	bluesquare	bluesquare	yellowsquare	yellowsquare	FALSE
0.96	teco	DMTS	25/02/2019	12:45:03:395	39	0	yellowsquare	bluesquare	yellowsquare	yellowsquare	TRUE
0.667	teco	DMTS	25/02/2019	12:45:11:600	40	2000	yellowsquare	bluesquare	yellowsquare	yellowsquare	TRUE
0.961	teco	DMTS	25/02/2019	12:45:16:545	41	0	bluesquare	bluesquare	yellowsquare	bluesquare	TRUE
0.682	teco	DMTS	25/02/2019	12:45:27:239	42	2000	yellowsquare	bluesquare	yellowsquare	yellowsquare	TRUE
0.962	teco	DMTS	25/02/2019	12:46:05:316	43	0	bluesquare	yellowsquare	bluesquare	bluesquare	TRUE
0.652	teco	DMTS	25/02/2019	12:46:12:933	44	2000	yellowsquare	yellowsquare	bluesquare	bluesquare	FALSE
0.962	teco	DMTS	25/02/2019	12:46:21:948	45	0	yellowsquare	bluesquare	yellowsquare	yellowsquare	TRUE
0.433	teco	DMTS	25/02/2019	12:46:41:445	46	10000	yellowsquare	yellowsquare	bluesquare	bluesquare	FALSE
0.963	teco	DMTS	25/02/2019	12:46:50:660	47	0	yellowsquare	bluesquare	yellowsquare	yellowsquare	TRUE
0.667	teco	DMTS	25/02/2019	12:46:59:346	48	2000	yellowsquare	bluesquare	yellowsquare	yellowsquare	TRUE
0.945	teco	DMTS	25/02/2019	12:47:04:821	49	0	yellowsquare	yellowsquare	bluesquare	bluesquare	FALSE
0.419	teco	DMTS	25/02/2019	12:47:25:337	50	10000	yellowsquare	yellowsquare	bluesquare	bluesquare	FALSE
0.946	teco	DMTS	25/02/2019	12:47:35:649	51	0	bluesquare	bluesquare	yellowsquare	bluesquare	TRUE
0.68	teco	DMTS	25/02/2019	12:47:43:45	52	2000	yellowsquare	yellowsquare	bluesquare	yellowsquare	TRUE
0.947	teco	DMTS	25/02/2019	12:47:52:55	53	0	bluesquare	yellowsquare	bluesquare	bluesquare	TRUE
0.406	teco	DMTS	25/02/2019	12:48:09:205	54	10000	yellowsquare	yellowsquare	bluesquare	bluesquare	FALSE
0.931	teco	DMTS	25/02/2019	12:48:30:284	55	0	yellowsquare	yellowsquare	bluesquare	bluesquare	FALSE
0.692	teco	DMTS	25/02/2019	12:48:41:271	56	2000	bluesquare	yellowsquare	bluesquare	bluesquare	TRUE
0.932	teco	DMTS	25/02/2019	12:48:50:322	57	0	yellowsquare	yellowsquare	bluesquare	yellowsquare	TRUE
0.704	teco	DMTS	25/02/2019	12:48:57:105	58	2000	yellowsquare	yellowsquare	bluesquare	yellowsquare	TRUE
0.933	teco	DMTS	25/02/2019	12:49:04:537	59	0	yellowsquare	yellowsquare	bluesquare	yellowsquare	TRUE
0.424	teco	DMTS	25/02/2019	12:49:20:213	60	10000	yellowsquare	yellowsquare	bluesquare	yellowsquare	TRUE
1	teco	DMTS	26/02/2019	15:30:54:774	1	0	yellowsquare	bluesquare	yellowsquare	yellowsquare	TRUE
1	teco	DMTS	26/02/2019	15:31:04:609	2	2000	yellowsquare	bluesquare	yellowsquare	yellowsquare	TRUE
1	teco	DMTS	26/02/2019	15:31:13:647	3	0	yellowsquare	yellowsquare	bluesquare	yellowsquare	TRUE
1	teco	DMTS	26/02/2019	15:31:30:764	4	10000	bluesquare	yellowsquare	bluesquare	bluesquare	TRUE
1	teco	DMTS	26/02/2019	15:31:37:661	5	0	bluesquare	bluesquare	yellowsquare	bluesquare	TRUE
0.5	teco	DMTS	26/02/2019	15:31:50:395	6	2000	yellowsquare	yellowsquare	bluesquare	bluesquare	FALSE
0.75	teco	DMTS	26/02/2019	15:31:59:595	7	0	yellowsquare	yellowsquare	bluesquare	bluesquare	FALSE
0.5	teco	DMTS	26/02/2019	15:32:20:872	8	10000	yellowsquare	bluesquare	yellowsquare	bluesquare	FALSE
0.8	teco	DMTS	26/02/2019	15:32:30:430	9	0	yellowsquare	bluesquare	yellowsquare	yellowsquare	TRUE
0.333	teco	DMTS	26/02/2019	15:32:47:974	10	10000	yellowsquare	yellowsquare	bluesquare	bluesquare	FALSE
0.833	teco	DMTS	26/02/2019	15:32:56:967	11	0	bluesquare	bluesquare	yellowsquare	bluesquare	TRUE
0.5	teco	DMTS	26/02/2019	15:33:14:213	12	10000	bluesquare	bluesquare	yellowsquare	bluesquare	TRUE
0.857	teco	DMTS	26/02/2019	15:33:20:194	13	0	bluesquare	bluesquare	yellowsquare	bluesquare	TRUE
0.667	teco	DMTS	26/02/2019	15:33:29:31	14	2000	bluesquare	yellowsquare	bluesquare	bluesquare	TRUE
0.875	teco	DMTS	26/02/2019	15:33:35:322	15	0	yellowsquare	bluesquare	yellowsquare	yellowsquare	TRUE
0.75	teco	DMTS	26/02/2019	15:33:45:70	16	2000	bluesquare	yellowsquare	bluesquare	bluesquare	TRUE
0.889	teco	DMTS	26/02/2019	15:33:54:321	17	0	bluesquare	bluesquare	yellowsquare	bluesquare	TRUE
0.8	teco	DMTS	26/02/2019	15:34:03:289	18	2000	yellowsquare	bluesquare	yellowsquare	yellowsquare	TRUE
0.9	teco	DMTS	26/02/2019	15:34:09:290	19	0	bluesquare	bluesquare	yellowsquare	bluesquare	TRUE
0.833	teco	DMTS	26/02/2019	15:34:19:534	20	2000	yellowsquare	yellowsquare	bluesquare	yellowsquare	TRUE
0.909	teco	DMTS	26/02/2019	15:34:26:813	21	0	bluesquare	yellowsquare	bluesquare	bluesquare	TRUE
0.857	teco	DMTS	26/02/2019	15:34:36:305	22	2000	yellowsquare	yellowsquare	bluesquare	yellowsquare	TRUE
0.917	teco	DMTS	26/02/2019	15:34:42:394	23	0	yellowsquare	yellowsquare	bluesquare	yellowsquare	TRUE
0.875	teco	DMTS	26/02/2019	15:34:51:709	24	2000	bluesquare	yellowsquare	bluesquare	bluesquare	TRUE
0.923	teco	DMTS	26/02/2019	15:34:56:992	25	0	bluesquare	bluesquare	yellowsquare	bluesquare	TRUE
0.4	teco	DMTS	26/02/2019	15:35:13:238	26	10000	bluesquare	yellowsquare	bluesquare	yellowsquare	FALSE
0.929	teco	DMTS	26/02/2019	15:35:22:938	27	0	bluesquare	yellowsquare	bluesquare	bluesquare	TRUE
0.333	teco	DMTS	26/02/2019	15:35:40:53	28	10000	bluesquare	bluesquare	yellowsquare	yellowsquare	FALSE
0.933	teco	DMTS	26/02/2019	15:35:49:299	29	0	bluesquare	yellowsquare	bluesquare	bluesquare	TRUE
0.889	teco	DMTS	26/02/2019	15:35:58:334	30	2000	yellowsquare	bluesquare	yellowsquare	yellowsquare	TRUE
0.938	teco	DMTS	26/02/2019	15:36:04:834	31	0	bluesquare	bluesquare	yellowsquare	bluesquare	TRUE
0.8	teco	DMTS	26/02/2019	15:36:14:345	32	2000	bluesquare	bluesquare	yellowsquare	yellowsquare	FALSE
0.941	teco	DMTS	26/02/2019	15:36:23:757	33	0	bluesquare	yellowsquare	bluesquare	bluesquare	TRUE
0.429	teco	DMTS	26/02/2019	15:36:43:791	34	10000	yellowsquare	bluesquare	yellowsquare	yellowsquare	TRUE
0.944	teco	DMTS	26/02/2019	15:36:49:963	35	0	yellowsquare	bluesquare	yellowsquare	yellowsquare	TRUE
0.375	teco	DMTS	26/02/2019	15:37:06:326	36	10000	yellowsquare	yellowsquare	bluesquare	bluesquare	FALSE
0.895	teco	DMTS	26/02/2019	15:37:15:482	37	0	bluesquare	bluesquare	yellowsquare	yellowsquare	FALSE
0.818	teco	DMTS	26/02/2019	15:37:27:38	38	2000	yellowsquare	bluesquare	yellowsquare	yellowsquare	TRUE
0.9	teco	DMTS	26/02/2019	15:37:32:580	39	0	bluesquare	bluesquare	yellowsquare	bluesquare	TRUE
0.833	teco	DMTS	26/02/2019	15:37:40:402	40	2000	bluesquare	yellowsquare	bluesquare	bluesquare	TRUE
0.905	teco	DMTS	26/02/2019	15:37:46:606	41	0	bluesquare	yellowsquare	bluesquare	bluesquare	TRUE
0.846	teco	DMTS	26/02/2019	15:37:57:115	42	2000	yellowsquare	bluesquare	yellowsquare	yellowsquare	TRUE
0.909	teco	DMTS	26/02/2019	15:38:02:986	43	0	bluesquare	bluesquare	yellowsquare	bluesquare	TRUE
0.857	teco	DMTS	26/02/2019	15:38:12:363	44	2000	bluesquare	yellowsquare	bluesquare	bluesquare	TRUE
0.913	teco	DMTS	26/02/2019	15:38:20:101	45	0	yellowsquare	yellowsquare	bluesquare	yellowsquare	TRUE
0.333	teco	DMTS	26/02/2019	15:38:36:141	46	10000	yellowsquare	yellowsquare	bluesquare	bluesquare	FALSE
0.917	teco	DMTS	26/02/2019	15:38:45:910	47	0	bluesquare	yellowsquare	bluesquare	bluesquare	TRUE
0.867	teco	DMTS	26/02/2019	15:38:55:398	48	2000	bluesquare	bluesquare	yellowsquare	bluesquare	TRUE
0.92	teco	DMTS	26/02/2019	15:39:01:349	49	0	yellowsquare	yellowsquare	bluesquare	yellowsquare	TRUE
0.812	teco	DMTS	26/02/2019	15:39:09:478	50	2000	yellowsquare	yellowsquare	bluesquare	bluesquare	FALSE
0.923	teco	DMTS	26/02/2019	15:39:21:126	51	0	bluesquare	bluesquare	yellowsquare	bluesquare	TRUE
0.824	teco	DMTS	26/02/2019	15:39:30:754	52	2000	bluesquare	bluesquare	yellowsquare	bluesquare	TRUE
0.926	teco	DMTS	26/02/2019	15:39:37:479	53	0	bluesquare	yellowsquare	bluesquare	bluesquare	TRUE
0.4	teco	DMTS	26/02/2019	15:39:55:96	54	10000	bluesquare	yellowsquare	bluesquare	bluesquare	TRUE
0.929	teco	DMTS	26/02/2019	15:40:03:525	55	0	bluesquare	bluesquare	yellowsquare	bluesquare	TRUE
0.833	teco	DMTS	26/02/2019	15:40:15:933	56	2000	yellowsquare	bluesquare	yellowsquare	yellowsquare	TRUE
0.931	teco	DMTS	26/02/2019	15:40:33:586	57	0	bluesquare	bluesquare	yellowsquare	bluesquare	TRUE
0.842	teco	DMTS	26/02/2019	15:40:45:775	58	2000	bluesquare	yellowsquare	bluesquare	bluesquare	TRUE
0.933	teco	DMTS	26/02/2019	15:40:51:780	59	0	bluesquare	bluesquare	yellowsquare	bluesquare	TRUE
0.455	teco	DMTS	26/02/2019	15:41:07:696	60	10000	bluesquare	yellowsquare	bluesquare	bluesquare	TRUE
0.935	teco	DMTS	26/02/2019	15:44:33:458	1	0	yellowsquare	bluesquare	yellowsquare	yellowsquare	TRUE
0.8	teco	DMTS	26/02/2019	15:44:53:345	2	2000	yellowsquare	yellowsquare	bluesquare	bluesquare	FALSE
0.938	teco	DMTS	26/02/2019	15:45:02:633	3	0	yellowsquare	bluesquare	yellowsquare	yellowsquare	TRUE
0.762	teco	DMTS	26/02/2019	15:45:11:833	4	2000	yellowsquare	yellowsquare	bluesquare	bluesquare	FALSE
0.939	teco	DMTS	26/02/2019	15:45:20:873	5	0	bluesquare	yellowsquare	bluesquare	bluesquare	TRUE
0.773	teco	DMTS	26/02/2019	15:45:30:33	6	2000	bluesquare	yellowsquare	bluesquare	bluesquare	TRUE
0.941	teco	DMTS	26/02/2019	15:45:37:493	7	0	bluesquare	yellowsquare	bluesquare	bluesquare	TRUE
0.783	teco	DMTS	26/02/2019	15:45:48:797	8	2000	bluesquare	yellowsquare	bluesquare	bluesquare	TRUE
0.943	teco	DMTS	26/02/2019	15:45:56:88	9	0	bluesquare	yellowsquare	bluesquare	bluesquare	TRUE
0.5	teco	DMTS	26/02/2019	15:46:13:81	10	10000	yellowsquare	bluesquare	yellowsquare	yellowsquare	TRUE
0.944	teco	DMTS	26/02/2019	15:46:22:45	11	0	bluesquare	bluesquare	yellowsquare	bluesquare	TRUE
0.75	teco	DMTS	26/02/2019	15:46:29:852	12	2000	bluesquare	bluesquare	yellowsquare	yellowsquare	FALSE
0.946	teco	DMTS	26/02/2019	15:46:38:266	13	0	bluesquare	bluesquare	yellowsquare	bluesquare	TRUE
0.462	teco	DMTS	26/02/2019	15:46:56:381	14	10000	bluesquare	bluesquare	yellowsquare	yellowsquare	FALSE
0.947	teco	DMTS	26/02/2019	15:47:05:400	15	0	bluesquare	yellowsquare	bluesquare	bluesquare	TRUE
0.5	teco	DMTS	26/02/2019	15:47:22:696	16	10000	bluesquare	bluesquare	yellowsquare	bluesquare	TRUE
0.949	teco	DMTS	26/02/2019	15:47:29:842	17	0	bluesquare	bluesquare	yellowsquare	bluesquare	TRUE
0.467	teco	DMTS	26/02/2019	15:47:49:636	18	10000	bluesquare	bluesquare	yellowsquare	yellowsquare	FALSE
0.95	teco	DMTS	26/02/2019	15:47:58:325	19	0	yellowsquare	bluesquare	yellowsquare	yellowsquare	TRUE
0.5	teco	DMTS	26/02/2019	15:48:15:618	20	10000	yellowsquare	bluesquare	yellowsquare	yellowsquare	TRUE
0.951	teco	DMTS	26/02/2019	15:48:21:605	21	0	yellowsquare	bluesquare	yellowsquare	yellowsquare	TRUE
0.529	teco	DMTS	26/02/2019	15:48:38:184	22	10000	yellowsquare	bluesquare	yellowsquare	yellowsquare	TRUE
0.952	teco	DMTS	26/02/2019	15:48:46:804	23	0	yellowsquare	bluesquare	yellowsquare	yellowsquare	TRUE
0.5	teco	DMTS	26/02/2019	15:49:02:221	24	10000	bluesquare	bluesquare	yellowsquare	yellowsquare	FALSE
0.953	teco	DMTS	26/02/2019	15:49:11:490	25	0	bluesquare	bluesquare	yellowsquare	bluesquare	TRUE
0.474	teco	DMTS	26/02/2019	15:49:27:645	26	10000	yellowsquare	yellowsquare	bluesquare	bluesquare	FALSE
0.955	teco	DMTS	26/02/2019	15:49:36:524	27	0	yellowsquare	bluesquare	yellowsquare	yellowsquare	TRUE
0.45	teco	DMTS	26/02/2019	15:49:59:225	28	10000	yellowsquare	yellowsquare	bluesquare	bluesquare	FALSE
0.956	teco	DMTS	26/02/2019	15:50:10:789	29	0	bluesquare	bluesquare	yellowsquare	bluesquare	TRUE
0.429	teco	DMTS	26/02/2019	15:50:29:273	30	10000	yellowsquare	yellowsquare	bluesquare	bluesquare	FALSE
0.957	teco	DMTS	26/02/2019	15:50:38:202	31	0	yellowsquare	yellowsquare	bluesquare	yellowsquare	TRUE
0.76	teco	DMTS	26/02/2019	15:50:50:151	32	2000	yellowsquare	bluesquare	yellowsquare	yellowsquare	TRUE
0.957	teco	DMTS	26/02/2019	15:50:55:590	33	0	yellowsquare	bluesquare	yellowsquare	yellowsquare	TRUE
0.409	teco	DMTS	26/02/2019	15:51:13:273	34	10000	yellowsquare	yellowsquare	bluesquare	bluesquare	FALSE
0.958	teco	DMTS	26/02/2019	15:51:22:414	35	0	bluesquare	yellowsquare	bluesquare	bluesquare	TRUE
0.769	teco	DMTS	26/02/2019	15:51:33:149	36	2000	bluesquare	yellowsquare	bluesquare	bluesquare	TRUE
0.959	teco	DMTS	26/02/2019	15:51:39:129	37	0	yellowsquare	yellowsquare	bluesquare	yellowsquare	TRUE
0.435	teco	DMTS	26/02/2019	15:51:55:480	38	10000	yellowsquare	bluesquare	yellowsquare	yellowsquare	TRUE
0.96	teco	DMTS	26/02/2019	15:52:01:244	39	0	bluesquare	yellowsquare	bluesquare	bluesquare	TRUE
0.778	teco	DMTS	26/02/2019	15:52:10:654	40	2000	bluesquare	bluesquare	yellowsquare	bluesquare	TRUE
0.961	teco	DMTS	26/02/2019	15:52:24:800	41	0	bluesquare	yellowsquare	bluesquare	bluesquare	TRUE
0.786	teco	DMTS	26/02/2019	15:52:36:154	42	2000	bluesquare	yellowsquare	bluesquare	bluesquare	TRUE
0.962	teco	DMTS	26/02/2019	15:52:43:494	43	0	bluesquare	bluesquare	yellowsquare	bluesquare	TRUE
0.793	teco	DMTS	26/02/2019	15:52:53:838	44	2000	bluesquare	yellowsquare	bluesquare	bluesquare	TRUE
0.962	teco	DMTS	26/02/2019	15:53:01:82	45	0	bluesquare	yellowsquare	bluesquare	bluesquare	TRUE
0.767	teco	DMTS	26/02/2019	15:53:10:49	46	2000	yellowsquare	yellowsquare	bluesquare	bluesquare	FALSE
0.963	teco	DMTS	26/02/2019	15:53:18:978	47	0	yellowsquare	bluesquare	yellowsquare	yellowsquare	TRUE
0.742	teco	DMTS	26/02/2019	15:53:27:856	48	2000	yellowsquare	yellowsquare	bluesquare	bluesquare	FALSE
0.964	teco	DMTS	26/02/2019	15:53:37:50	49	0	bluesquare	yellowsquare	bluesquare	bluesquare	TRUE
0.75	teco	DMTS	26/02/2019	15:53:45:598	50	2000	yellowsquare	bluesquare	yellowsquare	yellowsquare	TRUE
0.964	teco	DMTS	26/02/2019	15:53:51:678	51	0	yellowsquare	yellowsquare	bluesquare	yellowsquare	TRUE
0.758	teco	DMTS	26/02/2019	15:54:01:318	52	2000	yellowsquare	yellowsquare	bluesquare	yellowsquare	TRUE
0.965	teco	DMTS	26/02/2019	15:54:06:453	53	0	bluesquare	bluesquare	yellowsquare	bluesquare	TRUE
0.735	teco	DMTS	26/02/2019	15:54:14:618	54	2000	bluesquare	yellowsquare	bluesquare	yellowsquare	FALSE
0.966	teco	DMTS	26/02/2019	15:54:23:600	55	0	yellowsquare	bluesquare	yellowsquare	yellowsquare	TRUE
0.417	teco	DMTS	26/02/2019	15:54:39:334	56	10000	bluesquare	bluesquare	yellowsquare	yellowsquare	FALSE
0.966	teco	DMTS	26/02/2019	15:54:48:126	57	0	yellowsquare	yellowsquare	bluesquare	yellowsquare	TRUE
0.44	teco	DMTS	26/02/2019	15:55:06:253	58	10000	yellowsquare	bluesquare	yellowsquare	yellowsquare	TRUE
0.967	teco	DMTS	26/02/2019	15:55:14:423	59	0	bluesquare	yellowsquare	bluesquare	bluesquare	TRUE
0.714	teco	DMTS	26/02/2019	15:55:22:962	60	2000	bluesquare	bluesquare	yellowsquare	yellowsquare	FALSE
1	teco	DMTS	27/02/2019	14:18:39:903	1	0	bluesquare	bluesquare	yellowsquare	bluesquare	TRUE
1	teco	DMTS	27/02/2019	14:18:48:104	2	2000	yellowsquare	yellowsquare	bluesquare	yellowsquare	TRUE
0.5	teco	DMTS	27/02/2019	14:18:53:854	3	0	yellowsquare	bluesquare	yellowsquare	bluesquare	FALSE
1	teco	DMTS	27/02/2019	14:19:12:901	4	10000	yellowsquare	yellowsquare	bluesquare	yellowsquare	TRUE
0.667	teco	DMTS	27/02/2019	14:19:28:833	5	0	yellowsquare	bluesquare	yellowsquare	yellowsquare	TRUE
0.5	teco	DMTS	27/02/2019	14:19:49:973	6	10000	yellowsquare	yellowsquare	bluesquare	bluesquare	FALSE
0.5	teco	DMTS	27/02/2019	14:19:59:698	7	0	yellowsquare	yellowsquare	bluesquare	bluesquare	FALSE
0.5	teco	DMTS	27/02/2019	14:20:12:246	8	2000	yellowsquare	yellowsquare	bluesquare	bluesquare	FALSE
0.6	teco	DMTS	27/02/2019	14:20:24:165	9	0	yellowsquare	yellowsquare	bluesquare	yellowsquare	TRUE
0.667	teco	DMTS	27/02/2019	14:20:33:332	10	2000	bluesquare	bluesquare	yellowsquare	bluesquare	TRUE
0.667	teco	DMTS	27/02/2019	14:20:41:393	11	0	bluesquare	yellowsquare	bluesquare	bluesquare	TRUE
0.75	teco	DMTS	27/02/2019	14:20:49:392	12	2000	bluesquare	bluesquare	yellowsquare	bluesquare	TRUE
0.714	teco	DMTS	27/02/2019	14:20:56:662	13	0	yellowsquare	yellowsquare	bluesquare	yellowsquare	TRUE
0.8	teco	DMTS	27/02/2019	14:21:05:465	14	2000	bluesquare	bluesquare	yellowsquare	bluesquare	TRUE
0.75	teco	DMTS	27/02/2019	14:21:13:822	15	0	bluesquare	yellowsquare	bluesquare	bluesquare	TRUE
0.833	teco	DMTS	27/02/2019	14:21:22:476	16	2000	bluesquare	yellowsquare	bluesquare	bluesquare	TRUE
0.778	teco	DMTS	27/02/2019	14:21:28:501	17	0	yellowsquare	bluesquare	yellowsquare	yellowsquare	TRUE
0.667	teco	DMTS	27/02/2019	14:21:48:856	18	10000	bluesquare	yellowsquare	bluesquare	bluesquare	TRUE
0.7	teco	DMTS	27/02/2019	14:21:54:42	19	0	bluesquare	bluesquare	yellowsquare	yellowsquare	FALSE
0.714	teco	DMTS	27/02/2019	14:22:15:510	20	2000	bluesquare	yellowsquare	bluesquare	yellowsquare	FALSE
0.727	teco	DMTS	27/02/2019	14:22:25:70	21	0	yellowsquare	bluesquare	yellowsquare	yellowsquare	TRUE
0.75	teco	DMTS	27/02/2019	14:22:34:478	22	2000	bluesquare	bluesquare	yellowsquare	bluesquare	TRUE
0.75	teco	DMTS	27/02/2019	14:22:43:694	23	0	bluesquare	yellowsquare	bluesquare	bluesquare	TRUE
0.667	teco	DMTS	27/02/2019	14:22:54:588	24	2000	yellowsquare	yellowsquare	bluesquare	bluesquare	FALSE
0.769	teco	DMTS	27/02/2019	14:23:03:827	25	0	yellowsquare	yellowsquare	bluesquare	yellowsquare	TRUE
0.7	teco	DMTS	27/02/2019	14:23:12:872	26	2000	bluesquare	bluesquare	yellowsquare	bluesquare	TRUE
0.714	teco	DMTS	27/02/2019	14:23:21:366	27	0	yellowsquare	bluesquare	yellowsquare	bluesquare	FALSE
0.727	teco	DMTS	27/02/2019	14:23:32:984	28	2000	bluesquare	yellowsquare	bluesquare	bluesquare	TRUE
0.733	teco	DMTS	27/02/2019	14:23:40:477	29	0	bluesquare	bluesquare	yellowsquare	bluesquare	TRUE
0.75	teco	DMTS	27/02/2019	14:23:56:181	30	10000	yellowsquare	bluesquare	yellowsquare	yellowsquare	TRUE
0.75	teco	DMTS	27/02/2019	14:24:01:890	31	0	yellowsquare	bluesquare	yellowsquare	yellowsquare	TRUE
0.75	teco	DMTS	27/02/2019	14:24:12:110	32	2000	bluesquare	bluesquare	yellowsquare	bluesquare	TRUE
0.765	teco	DMTS	27/02/2019	14:24:20:442	33	0	yellowsquare	yellowsquare	bluesquare	yellowsquare	TRUE
0.769	teco	DMTS	27/02/2019	14:24:30:377	34	2000	yellowsquare	yellowsquare	bluesquare	yellowsquare	TRUE
0.778	teco	DMTS	27/02/2019	14:24:40:197	35	0	yellowsquare	bluesquare	yellowsquare	yellowsquare	TRUE
0.786	teco	DMTS	27/02/2019	14:24:51:689	36	2000	yellowsquare	yellowsquare	bluesquare	yellowsquare	TRUE
0.789	teco	DMTS	27/02/2019	14:24:59:911	37	0	bluesquare	yellowsquare	bluesquare	bluesquare	TRUE
0.8	teco	DMTS	27/02/2019	14:25:16:482	38	10000	bluesquare	yellowsquare	bluesquare	bluesquare	TRUE
0.8	teco	DMTS	27/02/2019	14:25:22:978	39	0	yellowsquare	bluesquare	yellowsquare	yellowsquare	TRUE
0.833	teco	DMTS	27/02/2019	14:25:39:547	40	10000	yellowsquare	yellowsquare	bluesquare	yellowsquare	TRUE
0.81	teco	DMTS	27/02/2019	14:25:46:698	41	0	yellowsquare	yellowsquare	bluesquare	yellowsquare	TRUE
0.8	teco	DMTS	27/02/2019	14:25:55:258	42	2000	yellowsquare	yellowsquare	bluesquare	yellowsquare	TRUE
0.773	teco	DMTS	27/02/2019	14:26:07:495	43	0	bluesquare	yellowsquare	bluesquare	yellowsquare	FALSE
0.857	teco	DMTS	27/02/2019	14:26:28:198	44	10000	yellowsquare	yellowsquare	bluesquare	yellowsquare	TRUE
0.783	teco	DMTS	27/02/2019	14:26:36:89	45	0	yellowsquare	bluesquare	yellowsquare	yellowsquare	TRUE
0.812	teco	DMTS	27/02/2019	14:26:44:395	46	2000	yellowsquare	bluesquare	yellowsquare	yellowsquare	TRUE
0.792	teco	DMTS	27/02/2019	14:26:50:990	47	0	yellowsquare	bluesquare	yellowsquare	yellowsquare	TRUE
0.824	teco	DMTS	27/02/2019	14:27:01:81	48	2000	yellowsquare	bluesquare	yellowsquare	yellowsquare	TRUE
0.8	teco	DMTS	27/02/2019	14:27:07:71	49	0	bluesquare	bluesquare	yellowsquare	bluesquare	TRUE
0.75	teco	DMTS	27/02/2019	14:27:27:673	50	10000	bluesquare	bluesquare	yellowsquare	yellowsquare	FALSE
0.808	teco	DMTS	27/02/2019	14:27:37:42	51	0	yellowsquare	bluesquare	yellowsquare	yellowsquare	TRUE
0.667	teco	DMTS	27/02/2019	14:27:55:356	52	10000	bluesquare	bluesquare	yellowsquare	yellowsquare	FALSE
0.815	teco	DMTS	27/02/2019	14:28:04:70	53	0	bluesquare	bluesquare	yellowsquare	bluesquare	TRUE
0.833	teco	DMTS	27/02/2019	14:28:13:238	54	2000	bluesquare	yellowsquare	bluesquare	bluesquare	TRUE
0.821	teco	DMTS	27/02/2019	14:28:19:624	55	0	bluesquare	bluesquare	yellowsquare	bluesquare	TRUE
0.7	teco	DMTS	27/02/2019	14:28:36:184	56	10000	bluesquare	yellowsquare	bluesquare	bluesquare	TRUE
0.828	teco	DMTS	27/02/2019	14:28:43:388	57	0	yellowsquare	bluesquare	yellowsquare	yellowsquare	TRUE
0.842	teco	DMTS	27/02/2019	14:28:52:942	58	2000	yellowsquare	yellowsquare	bluesquare	yellowsquare	TRUE
0.833	teco	DMTS	27/02/2019	14:29:00:414	59	0	bluesquare	bluesquare	yellowsquare	bluesquare	TRUE
0.636	teco	DMTS	27/02/2019	14:29:16:309	60	10000	yellowsquare	bluesquare	yellowsquare	bluesquare	FALSE
0.839	teco	DMTS	27/02/2019	14:31:30:226	1	0	bluesquare	bluesquare	yellowsquare	bluesquare	TRUE
0.8	teco	DMTS	27/02/2019	14:31:38:872	2	2000	bluesquare	yellowsquare	bluesquare	yellowsquare	FALSE
0.844	teco	DMTS	27/02/2019	14:31:47:887	3	0	yellowsquare	yellowsquare	bluesquare	yellowsquare	TRUE
0.583	teco	DMTS	27/02/2019	14:32:06:110	4	10000	yellowsquare	bluesquare	yellowsquare	bluesquare	FALSE
0.848	teco	DMTS	27/02/2019	14:32:15:329	5	0	yellowsquare	bluesquare	yellowsquare	yellowsquare	TRUE
0.81	teco	DMTS	27/02/2019	14:32:27:937	6	2000	bluesquare	bluesquare	yellowsquare	bluesquare	TRUE
0.853	teco	DMTS	27/02/2019	14:32:41:442	7	0	bluesquare	yellowsquare	bluesquare	bluesquare	TRUE
0.773	teco	DMTS	27/02/2019	14:32:52:446	8	2000	bluesquare	yellowsquare	bluesquare	yellowsquare	FALSE
0.857	teco	DMTS	27/02/2019	14:33:04:266	9	0	yellowsquare	yellowsquare	bluesquare	yellowsquare	TRUE
0.615	teco	DMTS	27/02/2019	14:33:24:37	10	10000	bluesquare	bluesquare	yellowsquare	bluesquare	TRUE
0.861	teco	DMTS	27/02/2019	14:33:33:995	11	0	bluesquare	bluesquare	yellowsquare	bluesquare	TRUE
0.739	teco	DMTS	27/02/2019	14:33:43:674	12	2000	yellowsquare	bluesquare	yellowsquare	bluesquare	FALSE
0.865	teco	DMTS	27/02/2019	14:33:52:653	13	0	bluesquare	bluesquare	yellowsquare	bluesquare	TRUE
0.75	teco	DMTS	27/02/2019	14:34:00:409	14	2000	yellowsquare	yellowsquare	bluesquare	yellowsquare	TRUE
0.868	teco	DMTS	27/02/2019	14:34:08:250	15	0	yellowsquare	yellowsquare	bluesquare	yellowsquare	TRUE
0.571	teco	DMTS	27/02/2019	14:34:26:279	16	10000	yellowsquare	bluesquare	yellowsquare	bluesquare	FALSE
0.872	teco	DMTS	27/02/2019	14:34:35:878	17	0	bluesquare	yellowsquare	bluesquare	bluesquare	TRUE
0.72	teco	DMTS	27/02/2019	14:35:19:962	18	2000	bluesquare	yellowsquare	bluesquare	yellowsquare	FALSE
0.875	teco	DMTS	27/02/2019	14:35:29:183	19	0	yellowsquare	bluesquare	yellowsquare	yellowsquare	TRUE
0.692	teco	DMTS	27/02/2019	14:35:39:292	20	2000	yellowsquare	yellowsquare	bluesquare	bluesquare	FALSE
0.878	teco	DMTS	27/02/2019	14:35:48:797	21	0	yellowsquare	bluesquare	yellowsquare	yellowsquare	TRUE
0.704	teco	DMTS	27/02/2019	14:36:02:236	22	2000	bluesquare	yellowsquare	bluesquare	bluesquare	TRUE
0.857	teco	DMTS	27/02/2019	14:36:11:581	23	0	bluesquare	bluesquare	yellowsquare	yellowsquare	FALSE
0.6	teco	DMTS	27/02/2019	14:36:31:189	24	10000	bluesquare	bluesquare	yellowsquare	bluesquare	TRUE
0.86	teco	DMTS	27/02/2019	14:36:47:130	25	0	yellowsquare	yellowsquare	bluesquare	yellowsquare	TRUE
0.714	teco	DMTS	27/02/2019	14:37:00:300	26	2000	bluesquare	yellowsquare	bluesquare	bluesquare	TRUE
0.864	teco	DMTS	27/02/2019	14:37:09:525	27	0	bluesquare	yellowsquare	bluesquare	bluesquare	TRUE
0.724	teco	DMTS	27/02/2019	14:37:21:157	28	2000	bluesquare	bluesquare	yellowsquare	bluesquare	TRUE
0.844	teco	DMTS	27/02/2019	14:37:29:750	29	0	yellowsquare	yellowsquare	bluesquare	bluesquare	FALSE
0.625	teco	DMTS	27/02/2019	14:37:50:43	30	10000	yellowsquare	bluesquare	yellowsquare	yellowsquare	TRUE
0.826	teco	DMTS	27/02/2019	14:37:58:291	31	0	yellowsquare	yellowsquare	bluesquare	bluesquare	FALSE
0.7	teco	DMTS	27/02/2019	14:38:14:373	32	2000	yellowsquare	bluesquare	yellowsquare	bluesquare	FALSE
0.83	teco	DMTS	27/02/2019	14:38:24:590	33	0	yellowsquare	bluesquare	yellowsquare	yellowsquare	TRUE
0.677	teco	DMTS	27/02/2019	14:38:37:498	34	2000	yellowsquare	yellowsquare	bluesquare	bluesquare	FALSE
0.833	teco	DMTS	27/02/2019	14:38:46:914	35	0	bluesquare	bluesquare	yellowsquare	bluesquare	TRUE
0.647	teco	DMTS	27/02/2019	14:39:04:190	36	10000	bluesquare	yellowsquare	bluesquare	bluesquare	TRUE
0.837	teco	DMTS	27/02/2019	14:39:11:490	37	0	bluesquare	bluesquare	yellowsquare	bluesquare	TRUE
0.688	teco	DMTS	27/02/2019	14:39:21:637	38	2000	yellowsquare	bluesquare	yellowsquare	yellowsquare	TRUE
0.84	teco	DMTS	27/02/2019	14:39:28:920	39	0	bluesquare	yellowsquare	bluesquare	bluesquare	TRUE
0.611	teco	DMTS	27/02/2019	14:39:46:724	40	10000	bluesquare	bluesquare	yellowsquare	yellowsquare	FALSE
0.824	teco	DMTS	27/02/2019	14:39:55:874	41	0	yellowsquare	yellowsquare	bluesquare	bluesquare	FALSE
0.697	teco	DMTS	27/02/2019	14:40:10:510	42	2000	yellowsquare	bluesquare	yellowsquare	yellowsquare	TRUE
0.827	teco	DMTS	27/02/2019	14:40:21:798	43	0	bluesquare	yellowsquare	bluesquare	bluesquare	TRUE
0.579	teco	DMTS	27/02/2019	14:40:40:950	44	10000	yellowsquare	bluesquare	yellowsquare	bluesquare	FALSE
0.83	teco	DMTS	27/02/2019	14:40:50:640	45	0	bluesquare	yellowsquare	bluesquare	bluesquare	TRUE
0.706	teco	DMTS	27/02/2019	14:41:00:377	46	2000	bluesquare	bluesquare	yellowsquare	bluesquare	TRUE
0.833	teco	DMTS	27/02/2019	14:41:10:306	47	0	bluesquare	bluesquare	yellowsquare	bluesquare	TRUE
0.686	teco	DMTS	27/02/2019	14:41:20:460	48	2000	yellowsquare	bluesquare	yellowsquare	bluesquare	FALSE
0.836	teco	DMTS	27/02/2019	14:41:31:476	49	0	yellowsquare	bluesquare	yellowsquare	yellowsquare	TRUE
0.6	teco	DMTS	27/02/2019	14:41:49:608	50	10000	yellowsquare	bluesquare	yellowsquare	yellowsquare	TRUE
0.839	teco	DMTS	27/02/2019	14:42:00:737	51	0	yellowsquare	yellowsquare	bluesquare	yellowsquare	TRUE
0.694	teco	DMTS	27/02/2019	14:42:09:604	52	2000	bluesquare	bluesquare	yellowsquare	bluesquare	TRUE
0.842	teco	DMTS	27/02/2019	14:42:17:520	53	0	bluesquare	yellowsquare	bluesquare	bluesquare	TRUE
0.571	teco	DMTS	27/02/2019	14:42:33:582	54	10000	yellowsquare	bluesquare	yellowsquare	bluesquare	FALSE
0.845	teco	DMTS	27/02/2019	14:42:45:53	55	0	yellowsquare	yellowsquare	bluesquare	yellowsquare	TRUE
0.676	teco	DMTS	27/02/2019	14:42:53:865	56	2000	bluesquare	bluesquare	yellowsquare	yellowsquare	FALSE
0.847	teco	DMTS	27/02/2019	14:43:03:165	57	0	bluesquare	yellowsquare	bluesquare	bluesquare	TRUE
0.684	teco	DMTS	27/02/2019	14:43:12:101	58	2000	yellowsquare	bluesquare	yellowsquare	yellowsquare	TRUE
0.85	teco	DMTS	27/02/2019	14:43:18:104	59	0	bluesquare	yellowsquare	bluesquare	bluesquare	TRUE
0.591	teco	DMTS	27/02/2019	14:43:35:105	60	10000	yellowsquare	bluesquare	yellowsquare	yellowsquare	TRUE
0	teco	DMTS	28/02/2019	16:28:28:919	1	0	bluesquare	bluesquare	yellowsquare	yellowsquare	FALSE
1	teco	DMTS	28/02/2019	16:28:47:803	2	10000	bluesquare	yellowsquare	bluesquare	bluesquare	TRUE
0.5	teco	DMTS	28/02/2019	16:28:54:724	3	0	yellowsquare	yellowsquare	bluesquare	yellowsquare	TRUE
1	teco	DMTS	28/02/2019	16:29:11:920	4	10000	bluesquare	bluesquare	yellowsquare	bluesquare	TRUE
0.667	teco	DMTS	28/02/2019	16:29:18:825	5	0	bluesquare	bluesquare	yellowsquare	bluesquare	TRUE
1	teco	DMTS	28/02/2019	16:29:28:207	6	2000	bluesquare	yellowsquare	bluesquare	bluesquare	TRUE
0.75	teco	DMTS	28/02/2019	16:29:36:88	7	0	bluesquare	yellowsquare	bluesquare	bluesquare	TRUE
0.667	teco	DMTS	28/02/2019	16:29:51:854	8	10000	bluesquare	yellowsquare	bluesquare	yellowsquare	FALSE
0.8	teco	DMTS	28/02/2019	16:30:00:635	9	0	bluesquare	bluesquare	yellowsquare	bluesquare	TRUE
0.5	teco	DMTS	28/02/2019	16:30:10:71	10	2000	bluesquare	bluesquare	yellowsquare	yellowsquare	FALSE
0.833	teco	DMTS	28/02/2019	16:30:19:872	11	0	bluesquare	bluesquare	yellowsquare	bluesquare	TRUE
0.5	teco	DMTS	28/02/2019	16:30:37:573	12	10000	bluesquare	bluesquare	yellowsquare	yellowsquare	FALSE
0.857	teco	DMTS	28/02/2019	16:30:48:439	13	0	yellowsquare	bluesquare	yellowsquare	yellowsquare	TRUE
0.667	teco	DMTS	28/02/2019	16:30:57:212	14	2000	bluesquare	bluesquare	yellowsquare	bluesquare	TRUE
0.875	teco	DMTS	28/02/2019	16:31:02:743	15	0	bluesquare	bluesquare	yellowsquare	bluesquare	TRUE
0.75	teco	DMTS	28/02/2019	16:31:11:147	16	2000	yellowsquare	yellowsquare	bluesquare	yellowsquare	TRUE
0.889	teco	DMTS	28/02/2019	16:31:16:167	17	0	yellowsquare	bluesquare	yellowsquare	yellowsquare	TRUE
0.6	teco	DMTS	28/02/2019	16:31:24:799	18	2000	bluesquare	bluesquare	yellowsquare	yellowsquare	FALSE
0.9	teco	DMTS	28/02/2019	16:31:33:975	19	0	bluesquare	yellowsquare	bluesquare	bluesquare	TRUE
0.667	teco	DMTS	28/02/2019	16:31:42:559	20	2000	bluesquare	bluesquare	yellowsquare	bluesquare	TRUE
0.909	teco	DMTS	28/02/2019	16:31:48:495	21	0	bluesquare	yellowsquare	bluesquare	bluesquare	TRUE
0.571	teco	DMTS	28/02/2019	16:31:56:364	22	2000	bluesquare	bluesquare	yellowsquare	yellowsquare	FALSE
0.917	teco	DMTS	28/02/2019	16:32:08:852	23	0	yellowsquare	bluesquare	yellowsquare	yellowsquare	TRUE
0.6	teco	DMTS	28/02/2019	16:32:26:341	24	10000	yellowsquare	bluesquare	yellowsquare	yellowsquare	TRUE
0.923	teco	DMTS	28/02/2019	16:32:34:19	25	0	yellowsquare	bluesquare	yellowsquare	yellowsquare	TRUE
0.625	teco	DMTS	28/02/2019	16:32:53:935	26	2000	yellowsquare	bluesquare	yellowsquare	yellowsquare	TRUE
0.556	teco	DMTS	28/02/2019	16:33:20:764	28	2000	yellowsquare	yellowsquare	bluesquare	bluesquare	FALSE
0.929	teco	DMTS	28/02/2019	16:33:29:676	29	0	bluesquare	bluesquare	yellowsquare	bluesquare	TRUE
0.6	teco	DMTS	28/02/2019	16:33:38:108	30	2000	yellowsquare	yellowsquare	bluesquare	yellowsquare	TRUE
0.867	teco	DMTS	28/02/2019	16:33:43:995	31	0	bluesquare	yellowsquare	bluesquare	yellowsquare	FALSE
0.5	teco	DMTS	28/02/2019	16:34:03:72	32	10000	bluesquare	yellowsquare	bluesquare	yellowsquare	FALSE
0.875	teco	DMTS	28/02/2019	16:34:13:407	33	0	bluesquare	yellowsquare	bluesquare	bluesquare	TRUE
0.636	teco	DMTS	28/02/2019	16:34:22:415	34	2000	bluesquare	yellowsquare	bluesquare	bluesquare	TRUE
0.882	teco	DMTS	28/02/2019	16:34:27:888	35	0	bluesquare	yellowsquare	bluesquare	bluesquare	TRUE
0.429	teco	DMTS	28/02/2019	16:34:43:395	36	10000	bluesquare	bluesquare	yellowsquare	yellowsquare	FALSE
0.889	teco	DMTS	28/02/2019	16:34:53:112	37	0	bluesquare	yellowsquare	bluesquare	bluesquare	TRUE
0.5	teco	DMTS	28/02/2019	16:35:09:783	38	10000	bluesquare	yellowsquare	bluesquare	bluesquare	TRUE
0.895	teco	DMTS	28/02/2019	16:35:16:577	39	0	bluesquare	bluesquare	yellowsquare	bluesquare	TRUE
0.444	teco	DMTS	28/02/2019	16:35:32:269	40	10000	bluesquare	bluesquare	yellowsquare	yellowsquare	FALSE
0.9	teco	DMTS	28/02/2019	16:35:51:771	41	0	yellowsquare	yellowsquare	bluesquare	yellowsquare	TRUE
0.667	teco	DMTS	28/02/2019	16:36:00:48	42	2000	bluesquare	bluesquare	yellowsquare	bluesquare	TRUE
0.857	teco	DMTS	28/02/2019	16:36:06:695	43	0	bluesquare	bluesquare	yellowsquare	yellowsquare	FALSE
0.615	teco	DMTS	28/02/2019	16:36:24:495	44	2000	bluesquare	bluesquare	yellowsquare	yellowsquare	FALSE
0.864	teco	DMTS	28/02/2019	16:36:33:780	45	0	bluesquare	yellowsquare	bluesquare	bluesquare	TRUE
0.643	teco	DMTS	28/02/2019	16:36:41:972	46	2000	yellowsquare	bluesquare	yellowsquare	yellowsquare	TRUE
0.87	teco	DMTS	28/02/2019	16:36:47:368	47	0	yellowsquare	yellowsquare	bluesquare	yellowsquare	TRUE
0.667	teco	DMTS	28/02/2019	16:36:55:721	48	2000	bluesquare	bluesquare	yellowsquare	bluesquare	TRUE
0.875	teco	DMTS	28/02/2019	16:37:01:229	49	0	bluesquare	yellowsquare	bluesquare	bluesquare	TRUE
0.5	teco	DMTS	28/02/2019	16:37:17:282	50	10000	bluesquare	yellowsquare	bluesquare	bluesquare	TRUE
0.88	teco	DMTS	28/02/2019	16:37:24:120	51	0	bluesquare	bluesquare	yellowsquare	bluesquare	TRUE
0.688	teco	DMTS	28/02/2019	16:37:32:272	52	2000	yellowsquare	yellowsquare	bluesquare	yellowsquare	TRUE
0.885	teco	DMTS	28/02/2019	16:37:39:464	53	0	bluesquare	bluesquare	yellowsquare	bluesquare	TRUE
0.706	teco	DMTS	28/02/2019	16:37:48:99	54	2000	yellowsquare	bluesquare	yellowsquare	yellowsquare	TRUE
0.889	teco	DMTS	28/02/2019	16:37:54:419	55	0	bluesquare	bluesquare	yellowsquare	bluesquare	TRUE
0.455	teco	DMTS	28/02/2019	16:38:11:616	56	10000	bluesquare	yellowsquare	bluesquare	yellowsquare	FALSE
0.893	teco	DMTS	28/02/2019	16:38:21:131	57	0	bluesquare	bluesquare	yellowsquare	bluesquare	TRUE
0.722	teco	DMTS	28/02/2019	16:38:29:216	58	2000	bluesquare	yellowsquare	bluesquare	bluesquare	TRUE
0.897	teco	DMTS	28/02/2019	16:38:35:355	59	0	bluesquare	bluesquare	yellowsquare	bluesquare	TRUE
0.684	teco	DMTS	28/02/2019	16:38:45:385	60	2000	yellowsquare	yellowsquare	bluesquare	bluesquare	FALSE
0.867	teco	DMTS	28/02/2019	16:41:51:639	1	0	bluesquare	yellowsquare	bluesquare	yellowsquare	FALSE
0.5	teco	DMTS	28/02/2019	16:42:11:352	2	10000	yellowsquare	yellowsquare	bluesquare	yellowsquare	TRUE
0.871	teco	DMTS	28/02/2019	16:42:18:235	3	0	bluesquare	yellowsquare	bluesquare	bluesquare	TRUE
0.538	teco	DMTS	28/02/2019	16:42:36:8	4	10000	yellowsquare	bluesquare	yellowsquare	yellowsquare	TRUE
0.875	teco	DMTS	28/02/2019	16:42:44:655	5	0	yellowsquare	bluesquare	yellowsquare	yellowsquare	TRUE
0.7	teco	DMTS	28/02/2019	16:42:55:303	6	2000	yellowsquare	bluesquare	yellowsquare	yellowsquare	TRUE
0.879	teco	DMTS	28/02/2019	16:43:02:997	7	0	yellowsquare	bluesquare	yellowsquare	yellowsquare	TRUE
0.714	teco	DMTS	28/02/2019	16:43:10:528	8	2000	yellowsquare	bluesquare	yellowsquare	yellowsquare	TRUE
0.882	teco	DMTS	28/02/2019	16:43:18:351	9	0	bluesquare	bluesquare	yellowsquare	bluesquare	TRUE
0.727	teco	DMTS	28/02/2019	16:43:26:35	10	2000	yellowsquare	yellowsquare	bluesquare	yellowsquare	TRUE
0.886	teco	DMTS	28/02/2019	16:43:31:889	11	0	yellowsquare	yellowsquare	bluesquare	yellowsquare	TRUE
0.5	teco	DMTS	28/02/2019	16:43:49:652	12	10000	yellowsquare	yellowsquare	bluesquare	bluesquare	FALSE
0.889	teco	DMTS	28/02/2019	16:43:58:370	13	0	yellowsquare	bluesquare	yellowsquare	yellowsquare	TRUE
0.696	teco	DMTS	28/02/2019	16:44:09:229	14	2000	yellowsquare	yellowsquare	bluesquare	bluesquare	FALSE
0.865	teco	DMTS	28/02/2019	16:44:18:442	15	0	bluesquare	bluesquare	yellowsquare	yellowsquare	FALSE
0.533	teco	DMTS	28/02/2019	16:44:38:160	16	10000	bluesquare	bluesquare	yellowsquare	bluesquare	TRUE
0.868	teco	DMTS	28/02/2019	16:44:44:823	17	0	bluesquare	yellowsquare	bluesquare	bluesquare	TRUE
0.708	teco	DMTS	28/02/2019	16:44:52:657	18	2000	bluesquare	bluesquare	yellowsquare	bluesquare	TRUE
0.872	teco	DMTS	28/02/2019	16:45:02:968	19	0	yellowsquare	bluesquare	yellowsquare	yellowsquare	TRUE
0.562	teco	DMTS	28/02/2019	16:45:22:959	20	10000	yellowsquare	yellowsquare	bluesquare	yellowsquare	TRUE
0.875	teco	DMTS	28/02/2019	16:45:29:339	21	0	bluesquare	bluesquare	yellowsquare	bluesquare	TRUE
0.72	teco	DMTS	28/02/2019	16:45:38:236	22	2000	yellowsquare	yellowsquare	bluesquare	yellowsquare	TRUE
0.878	teco	DMTS	28/02/2019	16:45:44:560	23	0	bluesquare	yellowsquare	bluesquare	bluesquare	TRUE
0.588	teco	DMTS	28/02/2019	16:46:01:511	24	10000	bluesquare	bluesquare	yellowsquare	bluesquare	TRUE
0.881	teco	DMTS	28/02/2019	16:46:10:228	25	0	bluesquare	bluesquare	yellowsquare	bluesquare	TRUE
0.731	teco	DMTS	28/02/2019	16:46:17:732	26	2000	bluesquare	bluesquare	yellowsquare	bluesquare	TRUE
0.884	teco	DMTS	28/02/2019	16:46:25:75	27	0	bluesquare	yellowsquare	bluesquare	bluesquare	TRUE
0.556	teco	DMTS	28/02/2019	16:46:41:801	28	10000	yellowsquare	yellowsquare	bluesquare	bluesquare	FALSE
0.886	teco	DMTS	28/02/2019	16:46:50:694	29	0	yellowsquare	bluesquare	yellowsquare	yellowsquare	TRUE
0.526	teco	DMTS	28/02/2019	16:47:07:840	30	10000	bluesquare	bluesquare	yellowsquare	yellowsquare	FALSE
0.889	teco	DMTS	28/02/2019	16:47:16:862	31	0	yellowsquare	yellowsquare	bluesquare	yellowsquare	TRUE
0.5	teco	DMTS	28/02/2019	16:47:33:568	32	10000	bluesquare	bluesquare	yellowsquare	yellowsquare	FALSE
0.891	teco	DMTS	28/02/2019	16:47:44:283	33	0	yellowsquare	bluesquare	yellowsquare	yellowsquare	TRUE
0.741	teco	DMTS	28/02/2019	16:47:54:28	34	2000	yellowsquare	yellowsquare	bluesquare	yellowsquare	TRUE
0.894	teco	DMTS	28/02/2019	16:48:00:583	35	0	yellowsquare	bluesquare	yellowsquare	yellowsquare	TRUE
0.476	teco	DMTS	28/02/2019	16:48:16:332	36	10000	bluesquare	bluesquare	yellowsquare	yellowsquare	FALSE
0.896	teco	DMTS	28/02/2019	16:48:25:246	37	0	yellowsquare	yellowsquare	bluesquare	yellowsquare	TRUE
0.75	teco	DMTS	28/02/2019	16:48:34:430	38	2000	yellowsquare	bluesquare	yellowsquare	yellowsquare	TRUE
0.898	teco	DMTS	28/02/2019	16:48:39:895	39	0	bluesquare	bluesquare	yellowsquare	bluesquare	TRUE
0.759	teco	DMTS	28/02/2019	16:48:47:651	40	2000	bluesquare	yellowsquare	bluesquare	bluesquare	TRUE
0.9	teco	DMTS	28/02/2019	16:48:55:747	41	0	yellowsquare	bluesquare	yellowsquare	yellowsquare	TRUE
0.767	teco	DMTS	28/02/2019	16:49:04:367	42	2000	yellowsquare	bluesquare	yellowsquare	yellowsquare	TRUE
0.902	teco	DMTS	28/02/2019	16:49:11:582	43	0	yellowsquare	bluesquare	yellowsquare	yellowsquare	TRUE
0.455	teco	DMTS	28/02/2019	16:49:29:676	44	10000	yellowsquare	yellowsquare	bluesquare	bluesquare	FALSE
0.904	teco	DMTS	28/02/2019	16:49:38:628	45	0	bluesquare	yellowsquare	bluesquare	bluesquare	TRUE
0.742	teco	DMTS	28/02/2019	16:49:46:404	46	2000	yellowsquare	yellowsquare	bluesquare	bluesquare	FALSE
0.906	teco	DMTS	28/02/2019	16:49:56:786	47	0	yellowsquare	bluesquare	yellowsquare	yellowsquare	TRUE
0.478	teco	DMTS	28/02/2019	16:50:14:804	48	10000	bluesquare	bluesquare	yellowsquare	bluesquare	TRUE
0.907	teco	DMTS	28/02/2019	16:50:23:155	49	0	yellowsquare	bluesquare	yellowsquare	yellowsquare	TRUE
0.75	teco	DMTS	28/02/2019	16:50:34:447	50	2000	bluesquare	yellowsquare	bluesquare	bluesquare	TRUE
0.891	teco	DMTS	28/02/2019	16:50:41:579	51	0	bluesquare	bluesquare	yellowsquare	yellowsquare	FALSE
0.5	teco	DMTS	28/02/2019	16:51:00:806	52	10000	bluesquare	yellowsquare	bluesquare	bluesquare	TRUE
0.875	teco	DMTS	28/02/2019	16:51:06:744	53	0	bluesquare	bluesquare	yellowsquare	yellowsquare	FALSE
0.48	teco	DMTS	28/02/2019	16:51:26:970	54	10000	bluesquare	bluesquare	yellowsquare	yellowsquare	FALSE
0.86	teco	DMTS	28/02/2019	16:51:36:399	55	0	yellowsquare	yellowsquare	bluesquare	bluesquare	FALSE
0.727	teco	DMTS	28/02/2019	16:51:48:796	56	2000	bluesquare	yellowsquare	bluesquare	yellowsquare	FALSE
0.862	teco	DMTS	28/02/2019	16:51:57:502	57	0	yellowsquare	yellowsquare	bluesquare	yellowsquare	TRUE
0.735	teco	DMTS	28/02/2019	16:52:05:58	58	2000	bluesquare	yellowsquare	bluesquare	bluesquare	TRUE
0.864	teco	DMTS	28/02/2019	16:52:10:642	59	0	yellowsquare	yellowsquare	bluesquare	yellowsquare	TRUE
0.743	teco	DMTS	28/02/2019	16:52:18:870	60	2000	bluesquare	yellowsquare	bluesquare	bluesquare	TRUE
1	teco	DMTS	01/03/2019	11:42:23:725	1	0	bluesquare	bluesquare	yellowsquare	bluesquare	TRUE
1	teco	DMTS	01/03/2019	11:42:32:838	2	2000	yellowsquare	bluesquare	yellowsquare	yellowsquare	TRUE
1	teco	DMTS	01/03/2019	11:42:39:600	3	0	yellowsquare	bluesquare	yellowsquare	yellowsquare	TRUE
0	teco	DMTS	01/03/2019	11:42:56:750	4	10000	bluesquare	yellowsquare	bluesquare	yellowsquare	FALSE
1	teco	DMTS	01/03/2019	11:43:07:809	5	0	bluesquare	bluesquare	yellowsquare	bluesquare	TRUE
1	teco	DMTS	01/03/2019	11:43:16:688	6	2000	bluesquare	yellowsquare	bluesquare	bluesquare	TRUE
1	teco	DMTS	01/03/2019	11:43:22:270	7	0	yellowsquare	yellowsquare	bluesquare	yellowsquare	TRUE
0.5	teco	DMTS	01/03/2019	11:43:46:542	8	10000	bluesquare	yellowsquare	bluesquare	bluesquare	TRUE
1	teco	DMTS	01/03/2019	11:43:54:38	9	0	yellowsquare	bluesquare	yellowsquare	yellowsquare	TRUE
0.667	teco	DMTS	01/03/2019	11:44:10:273	10	10000	bluesquare	bluesquare	yellowsquare	bluesquare	TRUE
1	teco	DMTS	01/03/2019	11:44:15:669	11	0	yellowsquare	bluesquare	yellowsquare	yellowsquare	TRUE
0.5	teco	DMTS	01/03/2019	11:44:43:675	12	10000	yellowsquare	yellowsquare	bluesquare	bluesquare	FALSE
0.857	teco	DMTS	01/03/2019	11:44:52:935	13	0	yellowsquare	bluesquare	yellowsquare	bluesquare	FALSE
0.4	teco	DMTS	01/03/2019	11:45:12:123	14	10000	bluesquare	bluesquare	yellowsquare	yellowsquare	FALSE
0.875	teco	DMTS	01/03/2019	11:45:21:326	15	0	bluesquare	yellowsquare	bluesquare	bluesquare	TRUE
0.667	teco	DMTS	01/03/2019	11:45:29:397	16	2000	bluesquare	yellowsquare	bluesquare	yellowsquare	FALSE
0.889	teco	DMTS	01/03/2019	11:45:38:282	17	0	yellowsquare	yellowsquare	bluesquare	yellowsquare	TRUE
0.75	teco	DMTS	01/03/2019	11:45:56:338	18	2000	bluesquare	yellowsquare	bluesquare	bluesquare	TRUE
0.9	teco	DMTS	01/03/2019	11:46:02:560	19	0	yellowsquare	bluesquare	yellowsquare	yellowsquare	TRUE
0.8	teco	DMTS	01/03/2019	11:46:12:42	20	2000	bluesquare	bluesquare	yellowsquare	bluesquare	TRUE
0.909	teco	DMTS	01/03/2019	11:46:18:766	21	0	bluesquare	yellowsquare	bluesquare	bluesquare	TRUE
0.833	teco	DMTS	01/03/2019	11:46:27:621	22	2000	yellowsquare	yellowsquare	bluesquare	yellowsquare	TRUE
0.833	teco	DMTS	01/03/2019	11:46:52:882	23	0	bluesquare	yellowsquare	bluesquare	yellowsquare	FALSE
0.5	teco	DMTS	01/03/2019	11:47:12:314	24	10000	bluesquare	bluesquare	yellowsquare	bluesquare	TRUE
0.846	teco	DMTS	01/03/2019	11:47:19:125	25	0	yellowsquare	bluesquare	yellowsquare	yellowsquare	TRUE
0.571	teco	DMTS	01/03/2019	11:47:35:837	26	10000	bluesquare	bluesquare	yellowsquare	bluesquare	TRUE
0.857	teco	DMTS	01/03/2019	11:47:43:839	27	0	yellowsquare	bluesquare	yellowsquare	yellowsquare	TRUE
0.625	teco	DMTS	01/03/2019	11:48:00:342	28	10000	yellowsquare	bluesquare	yellowsquare	yellowsquare	TRUE
0.867	teco	DMTS	01/03/2019	11:48:08:530	29	0	bluesquare	yellowsquare	bluesquare	bluesquare	TRUE
0.857	teco	DMTS	01/03/2019	11:48:18:157	30	2000	bluesquare	bluesquare	yellowsquare	bluesquare	TRUE
0.875	teco	DMTS	01/03/2019	11:48:25:218	31	0	yellowsquare	bluesquare	yellowsquare	yellowsquare	TRUE
0.667	teco	DMTS	01/03/2019	11:48:43:108	32	10000	bluesquare	bluesquare	yellowsquare	bluesquare	TRUE
0.882	teco	DMTS	01/03/2019	11:48:50:922	33	0	yellowsquare	yellowsquare	bluesquare	yellowsquare	TRUE
0.7	teco	DMTS	01/03/2019	11:49:08:60	34	10000	yellowsquare	yellowsquare	bluesquare	yellowsquare	TRUE
0.889	teco	DMTS	01/03/2019	11:49:15:216	35	0	bluesquare	yellowsquare	bluesquare	bluesquare	TRUE
0.636	teco	DMTS	01/03/2019	11:49:31:488	36	10000	bluesquare	yellowsquare	bluesquare	yellowsquare	FALSE
0.895	teco	DMTS	01/03/2019	11:49:41:719	37	0	bluesquare	bluesquare	yellowsquare	bluesquare	TRUE
0.667	teco	DMTS	01/03/2019	11:49:58:54	38	10000	bluesquare	bluesquare	yellowsquare	bluesquare	TRUE
0.9	teco	DMTS	01/03/2019	11:50:04:348	39	0	bluesquare	bluesquare	yellowsquare	bluesquare	TRUE
0.75	teco	DMTS	01/03/2019	11:50:13:57	40	2000	bluesquare	yellowsquare	bluesquare	yellowsquare	FALSE
0.905	teco	DMTS	01/03/2019	11:50:22:595	41	0	bluesquare	yellowsquare	bluesquare	bluesquare	TRUE
0.692	teco	DMTS	01/03/2019	11:50:40:70	42	10000	yellowsquare	yellowsquare	bluesquare	yellowsquare	TRUE
0.909	teco	DMTS	01/03/2019	11:50:47:317	43	0	bluesquare	bluesquare	yellowsquare	bluesquare	TRUE
0.667	teco	DMTS	01/03/2019	11:50:57:303	44	2000	bluesquare	yellowsquare	bluesquare	yellowsquare	FALSE
0.913	teco	DMTS	01/03/2019	11:51:07:928	45	0	yellowsquare	bluesquare	yellowsquare	yellowsquare	TRUE
0.6	teco	DMTS	01/03/2019	11:51:18:349	46	2000	bluesquare	yellowsquare	bluesquare	yellowsquare	FALSE
0.917	teco	DMTS	01/03/2019	11:51:27:434	47	0	yellowsquare	bluesquare	yellowsquare	yellowsquare	TRUE
0.545	teco	DMTS	01/03/2019	11:51:40:25	48	2000	bluesquare	yellowsquare	bluesquare	yellowsquare	FALSE
0.92	teco	DMTS	01/03/2019	11:51:49:69	49	0	bluesquare	bluesquare	yellowsquare	bluesquare	TRUE
0.714	teco	DMTS	01/03/2019	11:52:07:142	50	10000	yellowsquare	yellowsquare	bluesquare	yellowsquare	TRUE
0.923	teco	DMTS	01/03/2019	11:52:14:861	51	0	bluesquare	yellowsquare	bluesquare	bluesquare	TRUE
0.583	teco	DMTS	01/03/2019	11:52:24:609	52	2000	bluesquare	bluesquare	yellowsquare	bluesquare	TRUE
0.926	teco	DMTS	01/03/2019	11:52:30:746	53	0	bluesquare	bluesquare	yellowsquare	bluesquare	TRUE
0.615	teco	DMTS	01/03/2019	11:52:39:942	54	2000	yellowsquare	yellowsquare	bluesquare	yellowsquare	TRUE
0.929	teco	DMTS	01/03/2019	11:52:46:548	55	0	bluesquare	bluesquare	yellowsquare	bluesquare	TRUE
0.643	teco	DMTS	01/03/2019	11:52:55:524	56	2000	yellowsquare	yellowsquare	bluesquare	yellowsquare	TRUE
0.931	teco	DMTS	01/03/2019	11:53:04:280	57	0	bluesquare	yellowsquare	bluesquare	bluesquare	TRUE
0.6	teco	DMTS	01/03/2019	11:53:13:81	58	2000	bluesquare	bluesquare	yellowsquare	yellowsquare	FALSE
0.933	teco	DMTS	01/03/2019	11:53:22:773	59	0	yellowsquare	yellowsquare	bluesquare	yellowsquare	TRUE
0.667	teco	DMTS	01/03/2019	11:53:39:717	60	10000	bluesquare	yellowsquare	bluesquare	yellowsquare	FALSE
0.935	teco	DMTS	01/03/2019	11:55:59:713	1	0	bluesquare	yellowsquare	bluesquare	bluesquare	TRUE
0.688	teco	DMTS	01/03/2019	11:56:19:733	2	10000	yellowsquare	bluesquare	yellowsquare	yellowsquare	TRUE
0.938	teco	DMTS	01/03/2019	11:56:26:677	3	0	yellowsquare	yellowsquare	bluesquare	yellowsquare	TRUE
0.706	teco	DMTS	01/03/2019	11:56:45:329	4	10000	bluesquare	bluesquare	yellowsquare	bluesquare	TRUE
0.939	teco	DMTS	01/03/2019	11:56:52:445	5	0	bluesquare	bluesquare	yellowsquare	bluesquare	TRUE
0.625	teco	DMTS	01/03/2019	11:57:02:765	6	2000	yellowsquare	bluesquare	yellowsquare	yellowsquare	TRUE
0.941	teco	DMTS	01/03/2019	11:57:10:378	7	0	bluesquare	bluesquare	yellowsquare	bluesquare	TRUE
0.647	teco	DMTS	01/03/2019	11:57:22:13	8	2000	bluesquare	bluesquare	yellowsquare	bluesquare	TRUE
0.943	teco	DMTS	01/03/2019	11:57:29:678	9	0	bluesquare	bluesquare	yellowsquare	bluesquare	TRUE
0.611	teco	DMTS	01/03/2019	11:57:38:722	10	2000	bluesquare	yellowsquare	bluesquare	yellowsquare	FALSE
0.944	teco	DMTS	01/03/2019	11:57:48:106	11	0	yellowsquare	yellowsquare	bluesquare	yellowsquare	TRUE
0.667	teco	DMTS	01/03/2019	11:58:04:243	12	10000	bluesquare	bluesquare	yellowsquare	yellowsquare	FALSE
0.946	teco	DMTS	01/03/2019	11:58:13:488	13	0	bluesquare	bluesquare	yellowsquare	bluesquare	TRUE
0.632	teco	DMTS	01/03/2019	11:58:21:798	14	2000	yellowsquare	bluesquare	yellowsquare	yellowsquare	TRUE
0.947	teco	DMTS	01/03/2019	11:58:27:778	15	0	bluesquare	bluesquare	yellowsquare	bluesquare	TRUE
0.65	teco	DMTS	01/03/2019	11:58:36:328	16	2000	yellowsquare	yellowsquare	bluesquare	yellowsquare	TRUE
0.949	teco	DMTS	01/03/2019	11:58:42:289	17	0	bluesquare	bluesquare	yellowsquare	bluesquare	TRUE
0.619	teco	DMTS	01/03/2019	11:58:50:637	18	2000	yellowsquare	bluesquare	yellowsquare	bluesquare	FALSE
0.95	teco	DMTS	01/03/2019	11:58:59:908	19	0	bluesquare	bluesquare	yellowsquare	bluesquare	TRUE
0.632	teco	DMTS	01/03/2019	11:59:17:499	20	10000	bluesquare	yellowsquare	bluesquare	yellowsquare	FALSE
0.951	teco	DMTS	01/03/2019	11:59:26:622	21	0	yellowsquare	yellowsquare	bluesquare	yellowsquare	TRUE
0.591	teco	DMTS	01/03/2019	11:59:36:686	22	2000	bluesquare	yellowsquare	bluesquare	yellowsquare	FALSE
0.952	teco	DMTS	01/03/2019	11:59:45:928	23	0	bluesquare	yellowsquare	bluesquare	bluesquare	TRUE
0.609	teco	DMTS	01/03/2019	11:59:56:438	24	2000	bluesquare	yellowsquare	bluesquare	bluesquare	TRUE
0.953	teco	DMTS	01/03/2019	12:00:04:618	25	0	bluesquare	bluesquare	yellowsquare	bluesquare	TRUE
0.65	teco	DMTS	01/03/2019	12:00:20:926	26	10000	bluesquare	yellowsquare	bluesquare	bluesquare	TRUE
0.955	teco	DMTS	01/03/2019	12:00:27:542	27	0	bluesquare	yellowsquare	bluesquare	bluesquare	TRUE
0.619	teco	DMTS	01/03/2019	12:00:44:457	28	10000	bluesquare	yellowsquare	bluesquare	yellowsquare	FALSE
0.956	teco	DMTS	01/03/2019	12:00:53:926	29	0	bluesquare	yellowsquare	bluesquare	bluesquare	TRUE
0.591	teco	DMTS	01/03/2019	12:01:15:790	30	10000	yellowsquare	yellowsquare	bluesquare	bluesquare	FALSE
0.957	teco	DMTS	01/03/2019	12:01:25:6	31	0	yellowsquare	yellowsquare	bluesquare	yellowsquare	TRUE
0.609	teco	DMTS	01/03/2019	12:01:42:915	32	10000	bluesquare	bluesquare	yellowsquare	bluesquare	TRUE
0.957	teco	DMTS	01/03/2019	12:01:50:9	33	0	bluesquare	yellowsquare	bluesquare	bluesquare	TRUE
0.625	teco	DMTS	01/03/2019	12:02:07:99	34	10000	bluesquare	bluesquare	yellowsquare	bluesquare	TRUE
0.958	teco	DMTS	01/03/2019	12:02:13:365	35	0	yellowsquare	yellowsquare	bluesquare	yellowsquare	TRUE
0.6	teco	DMTS	01/03/2019	12:02:30:603	36	10000	bluesquare	yellowsquare	bluesquare	yellowsquare	FALSE
0.959	teco	DMTS	01/03/2019	12:02:41:12	37	0	bluesquare	bluesquare	yellowsquare	bluesquare	TRUE
0.625	teco	DMTS	01/03/2019	12:02:50:108	38	2000	bluesquare	bluesquare	yellowsquare	bluesquare	TRUE
0.96	teco	DMTS	01/03/2019	12:02:56:765	39	0	bluesquare	yellowsquare	bluesquare	bluesquare	TRUE
0.615	teco	DMTS	01/03/2019	12:03:15:370	40	10000	bluesquare	bluesquare	yellowsquare	bluesquare	TRUE
0.961	teco	DMTS	01/03/2019	12:03:21:24	41	0	bluesquare	yellowsquare	bluesquare	bluesquare	TRUE
0.63	teco	DMTS	01/03/2019	12:03:37:996	42	10000	bluesquare	bluesquare	yellowsquare	bluesquare	TRUE
0.962	teco	DMTS	01/03/2019	12:03:43:331	43	0	yellowsquare	yellowsquare	bluesquare	yellowsquare	TRUE
0.64	teco	DMTS	01/03/2019	12:03:51:51	44	2000	bluesquare	bluesquare	yellowsquare	bluesquare	TRUE
0.962	teco	DMTS	01/03/2019	12:03:58:82	45	0	yellowsquare	yellowsquare	bluesquare	yellowsquare	TRUE
0.654	teco	DMTS	01/03/2019	12:04:06:813	46	2000	bluesquare	bluesquare	yellowsquare	bluesquare	TRUE
0.963	teco	DMTS	01/03/2019	12:04:11:977	47	0	yellowsquare	yellowsquare	bluesquare	yellowsquare	TRUE
0.667	teco	DMTS	01/03/2019	12:04:19:334	48	2000	bluesquare	bluesquare	yellowsquare	bluesquare	TRUE
0.964	teco	DMTS	01/03/2019	12:04:27:331	49	0	bluesquare	yellowsquare	bluesquare	bluesquare	TRUE
0.643	teco	DMTS	01/03/2019	12:04:45:913	50	10000	bluesquare	bluesquare	yellowsquare	bluesquare	TRUE
0.964	teco	DMTS	01/03/2019	12:04:53:741	51	0	bluesquare	yellowsquare	bluesquare	bluesquare	TRUE
0.679	teco	DMTS	01/03/2019	12:05:01:357	52	2000	yellowsquare	bluesquare	yellowsquare	yellowsquare	TRUE
0.965	teco	DMTS	01/03/2019	12:05:07:576	53	0	yellowsquare	yellowsquare	bluesquare	yellowsquare	TRUE
0.69	teco	DMTS	01/03/2019	12:05:15:389	54	2000	bluesquare	yellowsquare	bluesquare	bluesquare	TRUE
0.966	teco	DMTS	01/03/2019	12:05:21:873	55	0	bluesquare	bluesquare	yellowsquare	bluesquare	TRUE
0.621	teco	DMTS	01/03/2019	12:05:38:235	56	10000	bluesquare	yellowsquare	bluesquare	yellowsquare	FALSE
0.966	teco	DMTS	01/03/2019	12:05:47:643	57	0	bluesquare	bluesquare	yellowsquare	bluesquare	TRUE
0.6	teco	DMTS	01/03/2019	12:06:04:16	58	10000	yellowsquare	bluesquare	yellowsquare	bluesquare	FALSE
0.967	teco	DMTS	01/03/2019	12:06:13:255	59	0	bluesquare	bluesquare	yellowsquare	bluesquare	TRUE
0.613	teco	DMTS	01/03/2019	12:06:31:21	60	10000	bluesquare	bluesquare	yellowsquare	bluesquare	TRUE
1	teco	DMTS	04/03/2019	12:51:56:477	1	0	yellowsquare	yellowsquare	bluesquare	yellowsquare	TRUE
1	teco	DMTS	04/03/2019	12:52:05:788	2	2000	bluesquare	bluesquare	yellowsquare	bluesquare	TRUE
1	teco	DMTS	04/03/2019	12:52:12:298	3	0	yellowsquare	bluesquare	yellowsquare	yellowsquare	TRUE
1	teco	DMTS	04/03/2019	12:52:22:23	4	2000	bluesquare	bluesquare	yellowsquare	bluesquare	TRUE
1	teco	DMTS	04/03/2019	12:52:29:414	5	0	yellowsquare	bluesquare	yellowsquare	yellowsquare	TRUE
1	teco	DMTS	04/03/2019	12:52:38:538	6	2000	yellowsquare	yellowsquare	bluesquare	yellowsquare	TRUE
1	teco	DMTS	04/03/2019	12:52:48:202	7	0	yellowsquare	yellowsquare	bluesquare	yellowsquare	TRUE
1	teco	DMTS	04/03/2019	12:53:08:397	8	10000	bluesquare	yellowsquare	bluesquare	bluesquare	TRUE
1	teco	DMTS	04/03/2019	12:53:16:14	9	0	bluesquare	bluesquare	yellowsquare	bluesquare	TRUE
1	teco	DMTS	04/03/2019	12:53:25:1	10	2000	bluesquare	yellowsquare	bluesquare	bluesquare	TRUE
0.833	teco	DMTS	04/03/2019	12:53:33:170	11	0	yellowsquare	yellowsquare	bluesquare	bluesquare	FALSE
0.8	teco	DMTS	04/03/2019	12:53:44:510	12	2000	yellowsquare	yellowsquare	bluesquare	bluesquare	FALSE
0.857	teco	DMTS	04/03/2019	12:53:53:422	13	0	bluesquare	bluesquare	yellowsquare	bluesquare	TRUE
1	teco	DMTS	04/03/2019	12:54:10:110	14	10000	bluesquare	bluesquare	yellowsquare	bluesquare	TRUE
0.875	teco	DMTS	04/03/2019	12:54:16:406	15	0	bluesquare	yellowsquare	bluesquare	bluesquare	TRUE
0.667	teco	DMTS	04/03/2019	12:54:33:86	16	10000	yellowsquare	bluesquare	yellowsquare	bluesquare	FALSE
0.889	teco	DMTS	04/03/2019	12:54:42:414	17	0	yellowsquare	yellowsquare	bluesquare	yellowsquare	TRUE
0.75	teco	DMTS	04/03/2019	12:54:59:154	18	10000	bluesquare	bluesquare	yellowsquare	bluesquare	TRUE
0.9	teco	DMTS	04/03/2019	12:55:09:70	19	0	bluesquare	bluesquare	yellowsquare	bluesquare	TRUE
0.833	teco	DMTS	04/03/2019	12:55:18:893	20	2000	bluesquare	bluesquare	yellowsquare	bluesquare	TRUE
0.909	teco	DMTS	04/03/2019	12:55:24:499	21	0	bluesquare	yellowsquare	bluesquare	bluesquare	TRUE
0.8	teco	DMTS	04/03/2019	12:55:41:115	22	10000	bluesquare	bluesquare	yellowsquare	bluesquare	TRUE
0.917	teco	DMTS	04/03/2019	12:55:47:112	23	0	yellowsquare	bluesquare	yellowsquare	yellowsquare	TRUE
0.833	teco	DMTS	04/03/2019	12:56:04:350	24	10000	bluesquare	bluesquare	yellowsquare	bluesquare	TRUE
0.923	teco	DMTS	04/03/2019	12:56:13:123	25	0	bluesquare	yellowsquare	bluesquare	bluesquare	TRUE
0.857	teco	DMTS	04/03/2019	12:56:23:34	26	2000	yellowsquare	bluesquare	yellowsquare	yellowsquare	TRUE
0.929	teco	DMTS	04/03/2019	12:56:32:669	27	0	yellowsquare	bluesquare	yellowsquare	yellowsquare	TRUE
0.714	teco	DMTS	04/03/2019	12:56:49:222	28	10000	yellowsquare	bluesquare	yellowsquare	bluesquare	FALSE
0.933	teco	DMTS	04/03/2019	12:56:58:603	29	0	bluesquare	yellowsquare	bluesquare	bluesquare	TRUE
0.75	teco	DMTS	04/03/2019	12:57:16:21	30	10000	bluesquare	bluesquare	yellowsquare	bluesquare	TRUE
0.938	teco	DMTS	04/03/2019	12:57:23:296	31	0	bluesquare	bluesquare	yellowsquare	bluesquare	TRUE
0.667	teco	DMTS	04/03/2019	12:57:40:824	32	10000	bluesquare	yellowsquare	bluesquare	yellowsquare	FALSE
0.941	teco	DMTS	04/03/2019	12:57:50:119	33	0	yellowsquare	bluesquare	yellowsquare	yellowsquare	TRUE
0.7	teco	DMTS	04/03/2019	12:58:07:836	34	10000	bluesquare	yellowsquare	bluesquare	bluesquare	TRUE
0.944	teco	DMTS	04/03/2019	12:58:14:719	35	0	bluesquare	bluesquare	yellowsquare	bluesquare	TRUE
0.727	teco	DMTS	04/03/2019	12:58:32:638	36	10000	yellowsquare	yellowsquare	bluesquare	yellowsquare	TRUE
0.947	teco	DMTS	04/03/2019	12:58:38:595	37	0	yellowsquare	bluesquare	yellowsquare	yellowsquare	TRUE
0.875	teco	DMTS	04/03/2019	12:58:47:122	38	2000	yellowsquare	yellowsquare	bluesquare	yellowsquare	TRUE
0.95	teco	DMTS	04/03/2019	12:58:52:494	39	0	bluesquare	bluesquare	yellowsquare	bluesquare	TRUE
0.778	teco	DMTS	04/03/2019	12:59:01:525	40	2000	yellowsquare	bluesquare	yellowsquare	bluesquare	FALSE
0.905	teco	DMTS	04/03/2019	12:59:14:168	41	0	yellowsquare	bluesquare	yellowsquare	bluesquare	FALSE
0.8	teco	DMTS	04/03/2019	12:59:25:573	42	2000	bluesquare	yellowsquare	bluesquare	bluesquare	TRUE
0.909	teco	DMTS	04/03/2019	12:59:31:851	43	0	yellowsquare	yellowsquare	bluesquare	yellowsquare	TRUE
0.818	teco	DMTS	04/03/2019	12:59:40:365	44	2000	yellowsquare	yellowsquare	bluesquare	yellowsquare	TRUE
0.913	teco	DMTS	04/03/2019	12:59:46:355	45	0	bluesquare	yellowsquare	bluesquare	bluesquare	TRUE
0.75	teco	DMTS	04/03/2019	13:00:03:636	46	10000	bluesquare	yellowsquare	bluesquare	bluesquare	TRUE
0.917	teco	DMTS	04/03/2019	13:00:11:726	47	0	yellowsquare	bluesquare	yellowsquare	yellowsquare	TRUE
0.833	teco	DMTS	04/03/2019	13:00:26:243	48	2000	bluesquare	yellowsquare	bluesquare	bluesquare	TRUE
0.92	teco	DMTS	04/03/2019	13:00:33:889	49	0	bluesquare	yellowsquare	bluesquare	bluesquare	TRUE
0.769	teco	DMTS	04/03/2019	13:00:51:98	50	10000	yellowsquare	yellowsquare	bluesquare	yellowsquare	TRUE
0.923	teco	DMTS	04/03/2019	13:00:57:399	51	0	bluesquare	yellowsquare	bluesquare	bluesquare	TRUE
0.786	teco	DMTS	04/03/2019	13:01:14:9	52	10000	bluesquare	bluesquare	yellowsquare	bluesquare	TRUE
0.926	teco	DMTS	04/03/2019	13:01:21:939	53	0	yellowsquare	bluesquare	yellowsquare	yellowsquare	TRUE
0.769	teco	DMTS	04/03/2019	13:01:31:580	54	2000	yellowsquare	bluesquare	yellowsquare	bluesquare	FALSE
0.929	teco	DMTS	04/03/2019	13:01:40:611	55	0	bluesquare	bluesquare	yellowsquare	bluesquare	TRUE
0.786	teco	DMTS	04/03/2019	13:01:49:230	56	2000	yellowsquare	yellowsquare	bluesquare	yellowsquare	TRUE
0.931	teco	DMTS	04/03/2019	13:01:56:549	57	0	bluesquare	bluesquare	yellowsquare	bluesquare	TRUE
0.8	teco	DMTS	04/03/2019	13:02:13:251	58	10000	yellowsquare	yellowsquare	bluesquare	yellowsquare	TRUE
0.933	teco	DMTS	04/03/2019	13:02:19:267	59	0	bluesquare	bluesquare	yellowsquare	bluesquare	TRUE
0.75	teco	DMTS	04/03/2019	13:02:38:179	60	10000	yellowsquare	yellowsquare	bluesquare	bluesquare	FALSE
0.935	teco	DMTS	04/03/2019	13:04:46:672	1	0	yellowsquare	yellowsquare	bluesquare	yellowsquare	TRUE
0.765	teco	DMTS	04/03/2019	13:05:03:205	2	10000	bluesquare	bluesquare	yellowsquare	bluesquare	TRUE
0.938	teco	DMTS	04/03/2019	13:05:09:880	3	0	bluesquare	yellowsquare	bluesquare	bluesquare	TRUE
0.722	teco	DMTS	04/03/2019	13:05:37:587	4	10000	yellowsquare	yellowsquare	bluesquare	bluesquare	FALSE
0.939	teco	DMTS	04/03/2019	13:05:46:593	5	0	yellowsquare	bluesquare	yellowsquare	yellowsquare	TRUE
0.737	teco	DMTS	04/03/2019	13:06:04:26	6	10000	bluesquare	bluesquare	yellowsquare	bluesquare	TRUE
0.941	teco	DMTS	04/03/2019	13:06:11:798	7	0	yellowsquare	yellowsquare	bluesquare	yellowsquare	TRUE
0.75	teco	DMTS	04/03/2019	13:06:28:978	8	10000	bluesquare	yellowsquare	bluesquare	bluesquare	TRUE
0.943	teco	DMTS	04/03/2019	13:06:34:975	9	0	bluesquare	yellowsquare	bluesquare	bluesquare	TRUE
0.8	teco	DMTS	04/03/2019	13:06:43:517	10	2000	yellowsquare	bluesquare	yellowsquare	yellowsquare	TRUE
0.917	teco	DMTS	04/03/2019	13:06:51:371	11	0	yellowsquare	yellowsquare	bluesquare	bluesquare	FALSE
0.714	teco	DMTS	04/03/2019	13:07:12:977	12	10000	yellowsquare	yellowsquare	bluesquare	bluesquare	FALSE
0.919	teco	DMTS	04/03/2019	13:07:21:837	13	0	yellowsquare	bluesquare	yellowsquare	yellowsquare	TRUE
0.682	teco	DMTS	04/03/2019	13:07:39:875	14	10000	yellowsquare	bluesquare	yellowsquare	bluesquare	FALSE
0.921	teco	DMTS	04/03/2019	13:07:49:793	15	0	yellowsquare	yellowsquare	bluesquare	yellowsquare	TRUE
0.652	teco	DMTS	04/03/2019	13:08:06:377	16	10000	yellowsquare	bluesquare	yellowsquare	bluesquare	FALSE
0.923	teco	DMTS	04/03/2019	13:08:22:338	17	0	bluesquare	bluesquare	yellowsquare	bluesquare	TRUE
0.812	teco	DMTS	04/03/2019	13:08:30:926	18	2000	bluesquare	bluesquare	yellowsquare	bluesquare	TRUE
0.9	teco	DMTS	04/03/2019	13:08:39:462	19	0	yellowsquare	yellowsquare	bluesquare	bluesquare	FALSE
0.824	teco	DMTS	04/03/2019	13:08:53:419	20	2000	bluesquare	yellowsquare	bluesquare	bluesquare	TRUE
0.878	teco	DMTS	04/03/2019	13:09:02:4	21	0	yellowsquare	yellowsquare	bluesquare	bluesquare	FALSE
0.778	teco	DMTS	04/03/2019	13:09:13:954	22	2000	yellowsquare	yellowsquare	bluesquare	bluesquare	FALSE
0.881	teco	DMTS	04/03/2019	13:09:24:258	23	0	bluesquare	bluesquare	yellowsquare	bluesquare	TRUE
0.789	teco	DMTS	04/03/2019	13:09:36:178	24	2000	bluesquare	bluesquare	yellowsquare	bluesquare	TRUE
0.884	teco	DMTS	04/03/2019	13:09:44:102	25	0	bluesquare	yellowsquare	bluesquare	bluesquare	TRUE
0.667	teco	DMTS	04/03/2019	13:10:05:101	26	10000	bluesquare	bluesquare	yellowsquare	bluesquare	TRUE
0.886	teco	DMTS	04/03/2019	13:10:10:480	27	0	yellowsquare	bluesquare	yellowsquare	yellowsquare	TRUE
0.68	teco	DMTS	04/03/2019	13:10:27:594	28	10000	bluesquare	yellowsquare	bluesquare	bluesquare	TRUE
0.889	teco	DMTS	04/03/2019	13:10:35:490	29	0	bluesquare	yellowsquare	bluesquare	bluesquare	TRUE
0.692	teco	DMTS	04/03/2019	13:10:53:279	30	10000	bluesquare	yellowsquare	bluesquare	bluesquare	TRUE
0.891	teco	DMTS	04/03/2019	13:11:00:581	31	0	yellowsquare	yellowsquare	bluesquare	yellowsquare	TRUE
0.704	teco	DMTS	04/03/2019	13:11:16:774	32	10000	bluesquare	yellowsquare	bluesquare	bluesquare	TRUE
0.894	teco	DMTS	04/03/2019	13:11:23:942	33	0	bluesquare	yellowsquare	bluesquare	bluesquare	TRUE
0.8	teco	DMTS	04/03/2019	13:11:32:781	34	2000	bluesquare	bluesquare	yellowsquare	bluesquare	TRUE
0.896	teco	DMTS	04/03/2019	13:11:40:623	35	0	bluesquare	bluesquare	yellowsquare	bluesquare	TRUE
0.714	teco	DMTS	04/03/2019	13:11:59:858	36	10000	bluesquare	bluesquare	yellowsquare	bluesquare	TRUE
0.898	teco	DMTS	04/03/2019	13:12:06:126	37	0	bluesquare	yellowsquare	bluesquare	bluesquare	TRUE
0.762	teco	DMTS	04/03/2019	13:12:15:747	38	2000	yellowsquare	bluesquare	yellowsquare	bluesquare	FALSE
0.9	teco	DMTS	04/03/2019	13:12:26:554	39	0	bluesquare	bluesquare	yellowsquare	bluesquare	TRUE
0.724	teco	DMTS	04/03/2019	13:12:43:394	40	10000	bluesquare	bluesquare	yellowsquare	bluesquare	TRUE
0.882	teco	DMTS	04/03/2019	13:12:50:373	41	0	yellowsquare	yellowsquare	bluesquare	bluesquare	FALSE
0.733	teco	DMTS	04/03/2019	13:13:10:132	42	10000	bluesquare	yellowsquare	bluesquare	bluesquare	TRUE
0.885	teco	DMTS	04/03/2019	13:13:18:148	43	0	yellowsquare	yellowsquare	bluesquare	yellowsquare	TRUE
0.727	teco	DMTS	04/03/2019	13:13:29:499	44	2000	yellowsquare	yellowsquare	bluesquare	bluesquare	FALSE
0.887	teco	DMTS	04/03/2019	13:13:39:36	45	0	yellowsquare	bluesquare	yellowsquare	yellowsquare	TRUE
0.742	teco	DMTS	04/03/2019	13:13:57:94	46	10000	bluesquare	bluesquare	yellowsquare	bluesquare	TRUE
0.889	teco	DMTS	04/03/2019	13:14:04:770	47	0	yellowsquare	yellowsquare	bluesquare	yellowsquare	TRUE
0.719	teco	DMTS	04/03/2019	13:14:23:362	48	10000	yellowsquare	bluesquare	yellowsquare	bluesquare	FALSE
0.891	teco	DMTS	04/03/2019	13:14:32:399	49	0	yellowsquare	yellowsquare	bluesquare	yellowsquare	TRUE
0.739	teco	DMTS	04/03/2019	13:14:41:868	50	2000	bluesquare	yellowsquare	bluesquare	bluesquare	TRUE
0.893	teco	DMTS	04/03/2019	13:14:49:172	51	0	yellowsquare	bluesquare	yellowsquare	yellowsquare	TRUE
0.697	teco	DMTS	04/03/2019	13:15:06:904	52	10000	bluesquare	bluesquare	yellowsquare	yellowsquare	FALSE
0.895	teco	DMTS	04/03/2019	13:15:15:904	53	0	bluesquare	bluesquare	yellowsquare	bluesquare	TRUE
0.676	teco	DMTS	04/03/2019	13:15:33:273	54	10000	yellowsquare	yellowsquare	bluesquare	bluesquare	FALSE
0.897	teco	DMTS	04/03/2019	13:15:42:441	55	0	yellowsquare	bluesquare	yellowsquare	yellowsquare	TRUE
0.75	teco	DMTS	04/03/2019	13:15:52:15	56	2000	bluesquare	bluesquare	yellowsquare	bluesquare	TRUE
0.898	teco	DMTS	04/03/2019	13:15:58:532	57	0	yellowsquare	bluesquare	yellowsquare	yellowsquare	TRUE
0.76	teco	DMTS	04/03/2019	13:16:07:693	58	2000	bluesquare	bluesquare	yellowsquare	bluesquare	TRUE
0.9	teco	DMTS	04/03/2019	13:16:14:514	59	0	bluesquare	bluesquare	yellowsquare	bluesquare	TRUE
0.657	teco	DMTS	04/03/2019	13:16:30:679	60	10000	yellowsquare	yellowsquare	bluesquare	bluesquare	FALSE
1	teco	DMTS	05/03/2019	12:56:09:829	1	0	yellowsquare	bluesquare	yellowsquare	yellowsquare	TRUE
1	teco	DMTS	05/03/2019	12:56:19:285	2	2000	bluesquare	bluesquare	yellowsquare	bluesquare	TRUE
1	teco	DMTS	05/03/2019	12:56:25:460	3	0	yellowsquare	yellowsquare	bluesquare	yellowsquare	TRUE
0.5	teco	DMTS	05/03/2019	12:56:35:141	4	2000	bluesquare	yellowsquare	bluesquare	yellowsquare	FALSE
1	teco	DMTS	05/03/2019	12:56:53:112	5	0	yellowsquare	bluesquare	yellowsquare	yellowsquare	TRUE
0.667	teco	DMTS	05/03/2019	12:57:30:261	6	2000	yellowsquare	bluesquare	yellowsquare	yellowsquare	TRUE
1	teco	DMTS	05/03/2019	12:57:35:549	7	0	yellowsquare	bluesquare	yellowsquare	yellowsquare	TRUE
0.75	teco	DMTS	05/03/2019	12:57:45:396	8	2000	bluesquare	yellowsquare	bluesquare	bluesquare	TRUE
1	teco	DMTS	05/03/2019	12:57:52:801	9	0	yellowsquare	yellowsquare	bluesquare	yellowsquare	TRUE
0.8	teco	DMTS	05/03/2019	12:58:00:923	10	2000	bluesquare	bluesquare	yellowsquare	bluesquare	TRUE
1	teco	DMTS	05/03/2019	12:58:10:340	11	0	bluesquare	yellowsquare	bluesquare	bluesquare	TRUE
1	teco	DMTS	05/03/2019	12:58:28:48	12	10000	bluesquare	yellowsquare	bluesquare	bluesquare	TRUE
1	teco	DMTS	05/03/2019	12:58:34:135	13	0	yellowsquare	yellowsquare	bluesquare	yellowsquare	TRUE
0.5	teco	DMTS	05/03/2019	12:58:54:928	14	10000	yellowsquare	bluesquare	yellowsquare	bluesquare	FALSE
1	teco	DMTS	05/03/2019	12:59:04:324	15	0	bluesquare	yellowsquare	bluesquare	bluesquare	TRUE
0.833	teco	DMTS	05/03/2019	12:59:13:658	16	2000	bluesquare	yellowsquare	bluesquare	bluesquare	TRUE
1	teco	DMTS	05/03/2019	12:59:20:480	17	0	bluesquare	bluesquare	yellowsquare	bluesquare	TRUE
0.857	teco	DMTS	05/03/2019	12:59:30:625	18	2000	yellowsquare	yellowsquare	bluesquare	yellowsquare	TRUE
1	teco	DMTS	05/03/2019	12:59:40:0	19	0	yellowsquare	bluesquare	yellowsquare	yellowsquare	TRUE
0.333	teco	DMTS	05/03/2019	13:00:00:756	20	10000	bluesquare	yellowsquare	bluesquare	yellowsquare	FALSE
1	teco	DMTS	05/03/2019	13:00:09:714	21	0	bluesquare	yellowsquare	bluesquare	bluesquare	TRUE
0.25	teco	DMTS	05/03/2019	13:00:26:118	22	10000	yellowsquare	yellowsquare	bluesquare	bluesquare	FALSE
1	teco	DMTS	05/03/2019	13:00:36:129	23	0	bluesquare	yellowsquare	bluesquare	bluesquare	TRUE
0.75	teco	DMTS	05/03/2019	13:00:47:277	24	2000	yellowsquare	bluesquare	yellowsquare	bluesquare	FALSE
1	teco	DMTS	05/03/2019	13:00:56:349	25	0	bluesquare	yellowsquare	bluesquare	bluesquare	TRUE
0.778	teco	DMTS	05/03/2019	13:01:06:412	26	2000	bluesquare	bluesquare	yellowsquare	bluesquare	TRUE
0.929	teco	DMTS	05/03/2019	13:01:13:408	27	0	yellowsquare	yellowsquare	bluesquare	bluesquare	FALSE
0.7	teco	DMTS	05/03/2019	13:01:25:324	28	2000	yellowsquare	bluesquare	yellowsquare	bluesquare	FALSE
0.933	teco	DMTS	05/03/2019	13:01:34:504	29	0	yellowsquare	bluesquare	yellowsquare	yellowsquare	TRUE
0.727	teco	DMTS	05/03/2019	13:01:42:780	30	2000	bluesquare	yellowsquare	bluesquare	bluesquare	TRUE
0.938	teco	DMTS	05/03/2019	13:01:50:168	31	0	bluesquare	yellowsquare	bluesquare	bluesquare	TRUE
0.2	teco	DMTS	05/03/2019	13:02:07:168	32	10000	yellowsquare	bluesquare	yellowsquare	bluesquare	FALSE
0.941	teco	DMTS	05/03/2019	13:02:19:16	33	0	yellowsquare	yellowsquare	bluesquare	yellowsquare	TRUE
0.75	teco	DMTS	05/03/2019	13:02:28:324	34	2000	bluesquare	bluesquare	yellowsquare	bluesquare	TRUE
0.944	teco	DMTS	05/03/2019	13:02:36:717	35	0	yellowsquare	yellowsquare	bluesquare	yellowsquare	TRUE
0.769	teco	DMTS	05/03/2019	13:02:46:854	36	2000	yellowsquare	bluesquare	yellowsquare	yellowsquare	TRUE
0.947	teco	DMTS	05/03/2019	13:02:54:12	37	0	yellowsquare	yellowsquare	bluesquare	yellowsquare	TRUE
0.333	teco	DMTS	05/03/2019	13:03:12:309	38	10000	bluesquare	bluesquare	yellowsquare	bluesquare	TRUE
0.95	teco	DMTS	05/03/2019	13:03:18:730	39	0	yellowsquare	yellowsquare	bluesquare	yellowsquare	TRUE
0.786	teco	DMTS	05/03/2019	13:03:27:245	40	2000	yellowsquare	yellowsquare	bluesquare	yellowsquare	TRUE
0.952	teco	DMTS	05/03/2019	13:03:33:845	41	0	yellowsquare	bluesquare	yellowsquare	yellowsquare	TRUE
0.8	teco	DMTS	05/03/2019	13:03:42:638	42	2000	bluesquare	yellowsquare	bluesquare	bluesquare	TRUE
0.955	teco	DMTS	05/03/2019	13:03:50:418	43	0	bluesquare	bluesquare	yellowsquare	bluesquare	TRUE
0.286	teco	DMTS	05/03/2019	13:04:11:383	44	10000	yellowsquare	bluesquare	yellowsquare	bluesquare	FALSE
0.957	teco	DMTS	05/03/2019	13:04:20:865	45	0	yellowsquare	yellowsquare	bluesquare	yellowsquare	TRUE
0.812	teco	DMTS	05/03/2019	13:04:29:906	46	2000	bluesquare	bluesquare	yellowsquare	bluesquare	TRUE
0.958	teco	DMTS	05/03/2019	13:04:38:101	47	0	bluesquare	yellowsquare	bluesquare	bluesquare	TRUE
0.824	teco	DMTS	05/03/2019	13:04:45:560	48	2000	bluesquare	yellowsquare	bluesquare	bluesquare	TRUE
0.92	teco	DMTS	05/03/2019	13:04:54:66	49	0	yellowsquare	yellowsquare	bluesquare	bluesquare	FALSE
0.375	teco	DMTS	05/03/2019	13:05:13:384	50	10000	bluesquare	yellowsquare	bluesquare	bluesquare	TRUE
0.923	teco	DMTS	05/03/2019	13:05:20:218	51	0	yellowsquare	yellowsquare	bluesquare	yellowsquare	TRUE
0.333	teco	DMTS	05/03/2019	13:05:36:176	52	10000	yellowsquare	yellowsquare	bluesquare	bluesquare	FALSE
0.926	teco	DMTS	05/03/2019	13:05:46:314	53	0	bluesquare	bluesquare	yellowsquare	bluesquare	TRUE
0.3	teco	DMTS	05/03/2019	13:06:03:148	54	10000	yellowsquare	yellowsquare	bluesquare	bluesquare	FALSE
0.929	teco	DMTS	05/03/2019	13:06:13:30	55	0	bluesquare	yellowsquare	bluesquare	bluesquare	TRUE
0.273	teco	DMTS	05/03/2019	13:06:39:224	56	10000	yellowsquare	bluesquare	yellowsquare	bluesquare	FALSE
0.931	teco	DMTS	05/03/2019	13:06:48:912	57	0	yellowsquare	yellowsquare	bluesquare	yellowsquare	TRUE
0.333	teco	DMTS	05/03/2019	13:07:10:400	58	10000	bluesquare	bluesquare	yellowsquare	bluesquare	TRUE
0.933	teco	DMTS	05/03/2019	13:07:16:454	59	0	bluesquare	bluesquare	yellowsquare	bluesquare	TRUE
0.385	teco	DMTS	05/03/2019	13:07:32:273	60	10000	bluesquare	yellowsquare	bluesquare	bluesquare	TRUE
1	teco	DMTS	05/03/2019	13:10:28:772	1	0	yellowsquare	yellowsquare	bluesquare	yellowsquare	TRUE
0	teco	DMTS	05/03/2019	13:10:41:505	2	2000	yellowsquare	yellowsquare	bluesquare	bluesquare	FALSE
1	teco	DMTS	05/03/2019	13:10:50:758	3	0	yellowsquare	bluesquare	yellowsquare	yellowsquare	TRUE
0.5	teco	DMTS	05/03/2019	13:10:59:624	4	2000	yellowsquare	yellowsquare	bluesquare	yellowsquare	TRUE
1	teco	DMTS	05/03/2019	13:11:07:549	5	0	yellowsquare	bluesquare	yellowsquare	yellowsquare	TRUE
0.333	teco	DMTS	05/03/2019	13:11:18:725	6	2000	yellowsquare	bluesquare	yellowsquare	bluesquare	FALSE
1	teco	DMTS	05/03/2019	13:11:27:927	7	0	yellowsquare	bluesquare	yellowsquare	yellowsquare	TRUE
0	teco	DMTS	05/03/2019	13:11:44:884	8	10000	yellowsquare	yellowsquare	bluesquare	bluesquare	FALSE
1	teco	DMTS	05/03/2019	13:11:54:178	9	0	bluesquare	bluesquare	yellowsquare	bluesquare	TRUE
0	teco	DMTS	05/03/2019	13:12:14:408	10	10000	yellowsquare	bluesquare	yellowsquare	bluesquare	FALSE
1	teco	DMTS	05/03/2019	13:12:23:853	11	0	yellowsquare	yellowsquare	bluesquare	yellowsquare	TRUE
0.25	teco	DMTS	05/03/2019	13:12:34:402	12	2000	yellowsquare	yellowsquare	bluesquare	bluesquare	FALSE
1	teco	DMTS	05/03/2019	13:12:43:320	13	0	yellowsquare	yellowsquare	bluesquare	yellowsquare	TRUE
0.4	teco	DMTS	05/03/2019	13:12:53:88	14	2000	bluesquare	yellowsquare	bluesquare	bluesquare	TRUE
1	teco	DMTS	05/03/2019	13:13:02:301	15	0	yellowsquare	yellowsquare	bluesquare	yellowsquare	TRUE
0.5	teco	DMTS	05/03/2019	13:13:11:61	16	2000	yellowsquare	bluesquare	yellowsquare	yellowsquare	TRUE
1	teco	DMTS	05/03/2019	13:13:17:178	17	0	bluesquare	yellowsquare	bluesquare	bluesquare	TRUE
0.571	teco	DMTS	05/03/2019	13:13:26:767	18	2000	bluesquare	bluesquare	yellowsquare	bluesquare	TRUE
1	teco	DMTS	05/03/2019	13:13:35:300	19	0	bluesquare	yellowsquare	bluesquare	bluesquare	TRUE
0.333	teco	DMTS	05/03/2019	13:13:51:542	20	10000	bluesquare	bluesquare	yellowsquare	bluesquare	TRUE
1	teco	DMTS	05/03/2019	13:13:58:266	21	0	yellowsquare	yellowsquare	bluesquare	yellowsquare	TRUE
0.5	teco	DMTS	05/03/2019	13:14:15:726	22	10000	yellowsquare	yellowsquare	bluesquare	yellowsquare	TRUE
1	teco	DMTS	05/03/2019	13:14:24:950	23	0	yellowsquare	yellowsquare	bluesquare	yellowsquare	TRUE
0.625	teco	DMTS	05/03/2019	13:14:32:646	24	2000	yellowsquare	yellowsquare	bluesquare	yellowsquare	TRUE
1	teco	DMTS	05/03/2019	13:14:37:985	25	0	bluesquare	yellowsquare	bluesquare	bluesquare	TRUE
0.556	teco	DMTS	05/03/2019	13:14:46:348	26	2000	yellowsquare	yellowsquare	bluesquare	bluesquare	FALSE
1	teco	DMTS	05/03/2019	13:14:55:209	27	0	bluesquare	yellowsquare	bluesquare	bluesquare	TRUE
0.6	teco	DMTS	05/03/2019	13:15:12:24	28	10000	yellowsquare	yellowsquare	bluesquare	yellowsquare	TRUE
1	teco	DMTS	05/03/2019	13:15:18:681	29	0	yellowsquare	yellowsquare	bluesquare	yellowsquare	TRUE
0.6	teco	DMTS	05/03/2019	13:15:27:13	30	2000	yellowsquare	bluesquare	yellowsquare	yellowsquare	TRUE
1	teco	DMTS	05/03/2019	13:15:32:289	31	0	bluesquare	yellowsquare	bluesquare	bluesquare	TRUE
0.636	teco	DMTS	05/03/2019	13:15:42:405	32	2000	bluesquare	yellowsquare	bluesquare	bluesquare	TRUE
1	teco	DMTS	05/03/2019	13:15:49:705	33	0	bluesquare	bluesquare	yellowsquare	bluesquare	TRUE
0.667	teco	DMTS	05/03/2019	13:15:58:172	34	2000	bluesquare	yellowsquare	bluesquare	bluesquare	TRUE
1	teco	DMTS	05/03/2019	13:16:03:970	35	0	bluesquare	bluesquare	yellowsquare	bluesquare	TRUE
0.615	teco	DMTS	05/03/2019	13:16:12:896	36	2000	yellowsquare	yellowsquare	bluesquare	bluesquare	FALSE
1	teco	DMTS	05/03/2019	13:16:22:50	37	0	bluesquare	bluesquare	yellowsquare	bluesquare	TRUE
0.571	teco	DMTS	05/03/2019	13:16:29:584	38	2000	yellowsquare	bluesquare	yellowsquare	bluesquare	FALSE
1	teco	DMTS	05/03/2019	13:16:39:846	39	0	yellowsquare	yellowsquare	bluesquare	yellowsquare	TRUE
0.667	teco	DMTS	05/03/2019	13:16:55:252	40	10000	bluesquare	yellowsquare	bluesquare	bluesquare	TRUE
1	teco	DMTS	05/03/2019	13:17:02:480	41	0	yellowsquare	bluesquare	yellowsquare	yellowsquare	TRUE
0.714	teco	DMTS	05/03/2019	13:17:21:441	42	10000	bluesquare	bluesquare	yellowsquare	bluesquare	TRUE
1	teco	DMTS	05/03/2019	13:17:27:86	43	0	bluesquare	yellowsquare	bluesquare	bluesquare	TRUE
0.6	teco	DMTS	05/03/2019	13:17:38:12	44	2000	bluesquare	bluesquare	yellowsquare	bluesquare	TRUE
1	teco	DMTS	05/03/2019	13:17:43:263	45	0	yellowsquare	bluesquare	yellowsquare	yellowsquare	TRUE
0.625	teco	DMTS	05/03/2019	13:17:54:600	46	2000	bluesquare	yellowsquare	bluesquare	bluesquare	TRUE
1	teco	DMTS	05/03/2019	13:18:02:433	47	0	yellowsquare	yellowsquare	bluesquare	yellowsquare	TRUE
0.75	teco	DMTS	05/03/2019	13:18:18:415	48	10000	bluesquare	yellowsquare	bluesquare	bluesquare	TRUE
1	teco	DMTS	05/03/2019	13:18:27:964	49	0	bluesquare	bluesquare	yellowsquare	bluesquare	TRUE
0.647	teco	DMTS	05/03/2019	13:18:37:628	50	2000	yellowsquare	yellowsquare	bluesquare	yellowsquare	TRUE
1	teco	DMTS	05/03/2019	13:18:43:822	51	0	bluesquare	yellowsquare	bluesquare	bluesquare	TRUE
0.667	teco	DMTS	05/03/2019	13:19:08:65	52	10000	yellowsquare	bluesquare	yellowsquare	bluesquare	FALSE
1	teco	DMTS	05/03/2019	13:19:24:635	53	0	yellowsquare	yellowsquare	bluesquare	yellowsquare	TRUE
0.667	teco	DMTS	05/03/2019	13:19:41:365	54	2000	bluesquare	bluesquare	yellowsquare	bluesquare	TRUE
1	teco	DMTS	05/03/2019	13:19:53:92	55	0	bluesquare	yellowsquare	bluesquare	bluesquare	TRUE
0.6	teco	DMTS	05/03/2019	13:20:16:208	56	10000	yellowsquare	yellowsquare	bluesquare	bluesquare	FALSE
1	teco	DMTS	05/03/2019	13:20:47:14	57	0	bluesquare	bluesquare	yellowsquare	bluesquare	TRUE
0.632	teco	DMTS	05/03/2019	13:20:59:928	58	2000	yellowsquare	bluesquare	yellowsquare	bluesquare	FALSE
1	teco	DMTS	05/03/2019	13:21:09:384	59	0	bluesquare	yellowsquare	bluesquare	bluesquare	TRUE
0.65	teco	DMTS	05/03/2019	13:21:17:252	60	2000	bluesquare	bluesquare	yellowsquare	bluesquare	TRUE
