# Supplementary material for: A test of memory for stimulus sequences in great apes
Source: PLoS One. 2023 Sep 6;18(9):e0290546. doi: 10.1371/journal.pone.0290546 (PMC10482264; doi:10.1371/journal.pone.0290546)
Supplement: S1 Dataset — This file contains data from all included tests and an explanatory readme-file. (ZIP) [file pone.0290546.s002.zip › Bonobo_human_data/05-SeqDis_kanzi.csv]

freq_correct	subject	experiment	date	timestamp	trial	sequence	stimulus1	stimulus2	response	is_correct
0.333	kanzi	SeqDis	15/03/2019	11:51:18:503	1	AB	#ffff00	#0000ff	right	FALSE
0.5	kanzi	SeqDis	15/03/2019	11:51:24:849	2	AB	#ffff00	#0000ff	left	TRUE
0.4	kanzi	SeqDis	15/03/2019	11:51:31:541	3	BA	#0000ff	#ffff00	left	FALSE
0.5	kanzi	SeqDis	15/03/2019	11:51:39:358	4	BA	#0000ff	#ffff00	right	TRUE
0.571	kanzi	SeqDis	15/03/2019	11:51:48:261	5	BA	#0000ff	#ffff00	right	TRUE
0.625	kanzi	SeqDis	15/03/2019	11:51:59:645	6	AB	#ffff00	#0000ff	left	TRUE
0.667	kanzi	SeqDis	15/03/2019	11:52:05:837	7	AA	#ffff00	#ffff00	right	TRUE
0.7	kanzi	SeqDis	15/03/2019	11:52:14:370	8	AB	#ffff00	#0000ff	left	TRUE
0.636	kanzi	SeqDis	15/03/2019	11:52:21:250	9	AB	#ffff00	#0000ff	right	FALSE
0.667	kanzi	SeqDis	15/03/2019	11:52:29:836	10	AB	#ffff00	#0000ff	left	TRUE
0.692	kanzi	SeqDis	15/03/2019	11:52:36:418	11	AB	#ffff00	#0000ff	left	TRUE
0.714	kanzi	SeqDis	15/03/2019	11:52:44:322	12	BB	#0000ff	#0000ff	right	TRUE
0.733	kanzi	SeqDis	15/03/2019	11:52:52:641	13	AB	#ffff00	#0000ff	left	TRUE
0.688	kanzi	SeqDis	15/03/2019	11:54:09:446	15	AB	#ffff00	#0000ff	right	FALSE
0.706	kanzi	SeqDis	15/03/2019	11:54:18:113	16	AB	#ffff00	#0000ff	left	TRUE
0.667	kanzi	SeqDis	15/03/2019	11:54:26:754	17	BB	#0000ff	#0000ff	left	FALSE
0.684	kanzi	SeqDis	15/03/2019	11:54:36:325	18	BB	#0000ff	#0000ff	right	TRUE
0.7	kanzi	SeqDis	15/03/2019	11:54:45:88	19	AA	#ffff00	#ffff00	right	TRUE
0.7	kanzi	SeqDis	15/03/2019	11:54:53:144	20	BA	#0000ff	#ffff00	left	FALSE
0.7	kanzi	SeqDis	15/03/2019	11:55:00:84	21	BA	#0000ff	#ffff00	right	TRUE
0.75	kanzi	SeqDis	15/03/2019	11:55:06:721	22	AB	#ffff00	#0000ff	left	TRUE
0.7	kanzi	SeqDis	15/03/2019	11:55:13:470	23	BB	#0000ff	#0000ff	left	FALSE
0.75	kanzi	SeqDis	15/03/2019	11:55:22:233	24	BB	#0000ff	#0000ff	right	TRUE
0.75	kanzi	SeqDis	15/03/2019	11:55:28:980	25	AA	#ffff00	#ffff00	right	TRUE
0.75	kanzi	SeqDis	15/03/2019	11:55:37:214	26	AB	#ffff00	#0000ff	left	TRUE
0.75	kanzi	SeqDis	15/03/2019	11:55:46:213	27	BA	#0000ff	#ffff00	right	TRUE
0.7	kanzi	SeqDis	15/03/2019	11:55:52:850	28	AB	#ffff00	#0000ff	right	FALSE
0.7	kanzi	SeqDis	15/03/2019	11:56:00:132	29	AB	#ffff00	#0000ff	left	TRUE
0.7	kanzi	SeqDis	15/03/2019	11:56:08:590	30	BB	#0000ff	#0000ff	left	FALSE
0.7	kanzi	SeqDis	15/03/2019	11:56:15:497	31	BB	#0000ff	#0000ff	right	TRUE
0.7	kanzi	SeqDis	15/03/2019	11:56:23:786	32	BB	#0000ff	#0000ff	right	TRUE
0.7	kanzi	SeqDis	15/03/2019	11:56:32:714	33	AA	#ffff00	#ffff00	right	TRUE
0.7	kanzi	SeqDis	15/03/2019	11:56:40:101	34	AB	#ffff00	#0000ff	left	TRUE
0.7	kanzi	SeqDis	15/03/2019	11:56:49:362	35	BB	#0000ff	#0000ff	left	FALSE
0.7	kanzi	SeqDis	15/03/2019	11:56:58:156	36	BB	#0000ff	#0000ff	right	TRUE
0.75	kanzi	SeqDis	15/03/2019	11:57:07:754	37	AA	#ffff00	#ffff00	right	TRUE
0.7	kanzi	SeqDis	15/03/2019	11:57:14:773	38	AA	#ffff00	#ffff00	left	FALSE
0.7	kanzi	SeqDis	15/03/2019	11:57:21:743	39	AA	#ffff00	#ffff00	right	TRUE
0.7	kanzi	SeqDis	15/03/2019	11:57:29:913	40	AB	#ffff00	#0000ff	right	FALSE
0.7	kanzi	SeqDis	15/03/2019	11:57:36:425	41	AB	#ffff00	#0000ff	left	TRUE
0.7	kanzi	SeqDis	15/03/2019	11:57:45:86	42	AB	#ffff00	#0000ff	left	TRUE
0.7	kanzi	SeqDis	15/03/2019	11:57:52:178	43	AB	#ffff00	#0000ff	right	FALSE
0.65	kanzi	SeqDis	15/03/2019	11:58:00:725	44	AB	#ffff00	#0000ff	right	FALSE
0.65	kanzi	SeqDis	15/03/2019	11:58:07:695	45	AB	#ffff00	#0000ff	left	TRUE
0.6	kanzi	SeqDis	15/03/2019	11:58:15:698	46	AB	#ffff00	#0000ff	right	FALSE
0.6	kanzi	SeqDis	15/03/2019	11:58:26:835	47	AB	#ffff00	#0000ff	left	TRUE
0.6	kanzi	SeqDis	15/03/2019	11:58:35:306	48	AB	#ffff00	#0000ff	right	FALSE
0.6	kanzi	SeqDis	15/03/2019	11:58:42:617	49	AB	#ffff00	#0000ff	left	TRUE
0.6	kanzi	SeqDis	15/03/2019	11:58:49:701	50	AB	#ffff00	#0000ff	right	FALSE
0.6	kanzi	SeqDis	15/03/2019	11:58:56:415	51	AB	#ffff00	#0000ff	left	TRUE
0.55	kanzi	SeqDis	15/03/2019	11:59:05:285	52	BA	#0000ff	#ffff00	left	FALSE
0.55	kanzi	SeqDis	15/03/2019	11:59:12:136	53	BA	#0000ff	#ffff00	right	TRUE
0.55	kanzi	SeqDis	15/03/2019	11:59:19:176	54	BA	#0000ff	#ffff00	right	TRUE
0.6	kanzi	SeqDis	15/03/2019	11:59:26:801	55	BA	#0000ff	#ffff00	right	TRUE
0.6	kanzi	SeqDis	15/03/2019	11:59:35:624	56	AB	#ffff00	#0000ff	left	TRUE
0.55	kanzi	SeqDis	15/03/2019	11:59:44:350	57	AB	#ffff00	#0000ff	right	FALSE
0.6	kanzi	SeqDis	15/03/2019	11:59:52:797	58	AB	#ffff00	#0000ff	left	TRUE
0.6	kanzi	SeqDis	15/03/2019	12:00:01:802	59	AB	#ffff00	#0000ff	left	TRUE
0	kanzi	SeqDis	15/03/2019	12:00:08:320	60	AB	#ffff00	#0000ff	right	FALSE
0.5	kanzi	SeqDis	15/03/2019	12:00:17:127	61	AB	#ffff00	#0000ff	left	TRUE
0.667	kanzi	SeqDis	15/03/2019	12:02:34:926	62	BB	#0000ff	#0000ff	right	TRUE
0.5	kanzi	SeqDis	15/03/2019	12:02:43:949	63	AB	#ffff00	#0000ff	right	FALSE
0.6	kanzi	SeqDis	15/03/2019	12:02:53:16	64	AB	#ffff00	#0000ff	left	TRUE
0.5	kanzi	SeqDis	15/03/2019	12:03:02:103	65	AB	#ffff00	#0000ff	right	FALSE
0.571	kanzi	SeqDis	15/03/2019	12:03:09:604	66	AB	#ffff00	#0000ff	left	TRUE
0.625	kanzi	SeqDis	15/03/2019	12:03:18:294	67	AA	#ffff00	#ffff00	right	TRUE
0.667	kanzi	SeqDis	15/03/2019	12:03:26:964	68	AB	#ffff00	#0000ff	left	TRUE
0.7	kanzi	SeqDis	15/03/2019	12:03:35:397	69	BB	#0000ff	#0000ff	right	TRUE
0.636	kanzi	SeqDis	15/03/2019	12:03:43:9	70	AB	#ffff00	#0000ff	right	FALSE
0.667	kanzi	SeqDis	15/03/2019	12:03:51:496	71	AB	#ffff00	#0000ff	left	TRUE
0.615	kanzi	SeqDis	15/03/2019	12:03:59:362	72	BA	#0000ff	#ffff00	left	FALSE
0.643	kanzi	SeqDis	15/03/2019	12:04:06:429	73	BA	#0000ff	#ffff00	right	TRUE
0.6	kanzi	SeqDis	15/03/2019	12:04:15:221	74	BA	#0000ff	#ffff00	left	FALSE
0.625	kanzi	SeqDis	15/03/2019	12:04:23:853	75	BA	#0000ff	#ffff00	right	TRUE
0.647	kanzi	SeqDis	15/03/2019	12:04:31:250	76	AB	#ffff00	#0000ff	left	TRUE
0.611	kanzi	SeqDis	15/03/2019	12:04:38:541	77	AB	#ffff00	#0000ff	right	FALSE
0.632	kanzi	SeqDis	15/03/2019	12:04:45:996	78	AB	#ffff00	#0000ff	left	TRUE
0.65	kanzi	SeqDis	15/03/2019	12:04:54:446	79	AB	#ffff00	#0000ff	left	TRUE
0.7	kanzi	SeqDis	15/03/2019	12:05:02:697	80	AA	#ffff00	#ffff00	right	TRUE
0.65	kanzi	SeqDis	15/03/2019	12:05:11:465	81	AA	#ffff00	#ffff00	left	FALSE
0.65	kanzi	SeqDis	15/03/2019	12:05:18:379	82	AA	#ffff00	#ffff00	right	TRUE
0.7	kanzi	SeqDis	15/03/2019	12:05:27:26	83	AB	#ffff00	#0000ff	left	TRUE
0.7	kanzi	SeqDis	15/03/2019	12:05:33:905	84	BB	#0000ff	#0000ff	right	TRUE
0.75	kanzi	SeqDis	15/03/2019	12:05:42:357	85	BA	#0000ff	#ffff00	right	TRUE
0.75	kanzi	SeqDis	15/03/2019	12:05:49:89	86	AA	#ffff00	#ffff00	right	TRUE
0.75	kanzi	SeqDis	15/03/2019	12:05:56:190	87	AB	#ffff00	#0000ff	left	TRUE
0.75	kanzi	SeqDis	15/03/2019	12:06:05:125	88	BA	#0000ff	#ffff00	right	TRUE
0.75	kanzi	SeqDis	15/03/2019	12:06:12:640	89	AB	#ffff00	#0000ff	left	TRUE
0.75	kanzi	SeqDis	15/03/2019	12:06:19:606	90	AB	#ffff00	#0000ff	right	FALSE
0.75	kanzi	SeqDis	15/03/2019	12:06:28:406	91	AB	#ffff00	#0000ff	left	TRUE
0.75	kanzi	SeqDis	15/03/2019	12:06:35:805	92	AB	#ffff00	#0000ff	right	FALSE
0.75	kanzi	SeqDis	15/03/2019	12:06:44:126	93	AB	#ffff00	#0000ff	left	TRUE
0.75	kanzi	SeqDis	15/03/2019	12:06:51:320	94	AB	#ffff00	#0000ff	right	FALSE
0.75	kanzi	SeqDis	15/03/2019	12:06:58:362	95	AB	#ffff00	#0000ff	left	TRUE
0.7	kanzi	SeqDis	15/03/2019	12:07:05:821	96	AB	#ffff00	#0000ff	right	FALSE
0.75	kanzi	SeqDis	15/03/2019	12:07:12:954	97	AB	#ffff00	#0000ff	left	TRUE
0.7	kanzi	SeqDis	15/03/2019	12:07:21:754	98	BB	#0000ff	#0000ff	left	FALSE
0.7	kanzi	SeqDis	15/03/2019	12:07:30:209	99	BB	#0000ff	#0000ff	right	TRUE
0.7	kanzi	SeqDis	15/03/2019	12:07:37:454	100	AA	#ffff00	#ffff00	right	TRUE
0.75	kanzi	SeqDis	15/03/2019	12:07:44:314	101	BB	#0000ff	#0000ff	right	TRUE
0.7	kanzi	SeqDis	15/03/2019	12:07:52:908	102	AB	#ffff00	#0000ff	right	FALSE
0.7	kanzi	SeqDis	15/03/2019	12:08:00:909	103	AB	#ffff00	#0000ff	left	TRUE
0.7	kanzi	SeqDis	15/03/2019	12:08:09:938	104	BB	#0000ff	#0000ff	right	TRUE
0.65	kanzi	SeqDis	15/03/2019	12:08:17:53	105	BA	#0000ff	#ffff00	left	FALSE
0.65	kanzi	SeqDis	15/03/2019	12:08:24:152	106	BA	#0000ff	#ffff00	right	TRUE
0.65	kanzi	SeqDis	15/03/2019	12:08:32:554	107	BA	#0000ff	#ffff00	right	TRUE
0.6	kanzi	SeqDis	15/03/2019	12:08:41:242	108	AB	#ffff00	#0000ff	right	FALSE
0.6	kanzi	SeqDis	15/03/2019	12:08:48:980	109	AB	#ffff00	#0000ff	left	TRUE
0.65	kanzi	SeqDis	15/03/2019	12:08:57:594	110	AA	#ffff00	#ffff00	right	TRUE
0.6	kanzi	SeqDis	15/03/2019	12:09:04:714	111	AB	#ffff00	#0000ff	right	FALSE
0.6	kanzi	SeqDis	15/03/2019	12:09:13:241	112	AB	#ffff00	#0000ff	right	FALSE
0.6	kanzi	SeqDis	15/03/2019	12:09:21:970	113	AB	#ffff00	#0000ff	left	TRUE
0.65	kanzi	SeqDis	15/03/2019	12:09:30:454	114	AB	#ffff00	#0000ff	left	TRUE
0.6	kanzi	SeqDis	15/03/2019	12:09:37:543	115	AA	#ffff00	#ffff00	left	FALSE
0.65	kanzi	SeqDis	15/03/2019	12:09:44:786	116	AA	#ffff00	#ffff00	right	TRUE
0.65	kanzi	SeqDis	15/03/2019	12:09:52:539	117	BB	#0000ff	#0000ff	right	TRUE
0.65	kanzi	SeqDis	15/03/2019	12:10:03:78	118	BB	#0000ff	#0000ff	left	FALSE
0.65	kanzi	SeqDis	15/03/2019	12:10:10:615	119	BB	#0000ff	#0000ff	right	TRUE
0.6	kanzi	SeqDis	15/03/2019	12:10:19:474	120	AB	#ffff00	#0000ff	right	FALSE
0.6	kanzi	SeqDis	15/03/2019	12:10:28:509	121	AB	#ffff00	#0000ff	left	TRUE
0.333	kanzi	SeqDis	18/03/2019	13:09:29:888	1	AA	#ffff00	#ffff00	left	FALSE
0.5	kanzi	SeqDis	18/03/2019	13:09:38:683	2	AA	#ffff00	#ffff00	right	TRUE
0.4	kanzi	SeqDis	18/03/2019	13:09:52:587	3	AB	#ffff00	#0000ff	right	FALSE
0.5	kanzi	SeqDis	18/03/2019	13:10:02:40	4	AB	#ffff00	#0000ff	left	TRUE
0.571	kanzi	SeqDis	18/03/2019	13:10:11:907	5	AB	#ffff00	#0000ff	left	TRUE
0.5	kanzi	SeqDis	18/03/2019	13:10:21:134	6	AB	#ffff00	#0000ff	right	FALSE
0.556	kanzi	SeqDis	18/03/2019	13:10:29:733	7	AB	#ffff00	#0000ff	left	TRUE
0.5	kanzi	SeqDis	18/03/2019	13:10:37:39	8	AB	#ffff00	#0000ff	right	FALSE
0.545	kanzi	SeqDis	18/03/2019	13:10:45:727	9	AB	#ffff00	#0000ff	left	TRUE
0.583	kanzi	SeqDis	18/03/2019	13:10:53:936	10	AB	#ffff00	#0000ff	left	TRUE
0.538	kanzi	SeqDis	18/03/2019	13:11:06:110	11	AB	#ffff00	#0000ff	right	FALSE
0.571	kanzi	SeqDis	18/03/2019	13:11:15:91	12	AB	#ffff00	#0000ff	left	TRUE
0.6	kanzi	SeqDis	18/03/2019	13:11:24:30	13	AB	#ffff00	#0000ff	left	TRUE
0.562	kanzi	SeqDis	18/03/2019	13:11:32:579	14	BB	#0000ff	#0000ff	left	FALSE
0.588	kanzi	SeqDis	18/03/2019	13:11:43:656	15	BB	#0000ff	#0000ff	right	TRUE
0.611	kanzi	SeqDis	18/03/2019	13:11:52:997	16	BA	#0000ff	#ffff00	right	TRUE
0.579	kanzi	SeqDis	18/03/2019	13:12:00:298	17	AB	#ffff00	#0000ff	right	FALSE
0.6	kanzi	SeqDis	18/03/2019	13:12:08:187	18	AB	#ffff00	#0000ff	left	TRUE
0.6	kanzi	SeqDis	18/03/2019	13:12:16:978	19	BB	#0000ff	#0000ff	left	FALSE
0.6	kanzi	SeqDis	18/03/2019	13:12:27:789	20	BB	#0000ff	#0000ff	right	TRUE
0.65	kanzi	SeqDis	18/03/2019	13:12:37:911	21	AA	#ffff00	#ffff00	right	TRUE
0.6	kanzi	SeqDis	18/03/2019	13:12:46:562	22	AA	#ffff00	#ffff00	left	FALSE
0.65	kanzi	SeqDis	18/03/2019	13:12:55:397	23	AA	#ffff00	#ffff00	right	TRUE
0.6	kanzi	SeqDis	18/03/2019	13:13:04:325	24	BB	#0000ff	#0000ff	left	FALSE
0.6	kanzi	SeqDis	18/03/2019	13:13:13:446	25	BB	#0000ff	#0000ff	right	TRUE
0.6	kanzi	SeqDis	18/03/2019	13:13:22:179	26	BA	#0000ff	#ffff00	left	FALSE
0.6	kanzi	SeqDis	18/03/2019	13:13:31:708	27	BA	#0000ff	#ffff00	right	TRUE
0.6	kanzi	SeqDis	18/03/2019	13:13:40:130	28	BA	#0000ff	#ffff00	left	FALSE
0.6	kanzi	SeqDis	18/03/2019	13:13:47:890	29	BA	#0000ff	#ffff00	right	TRUE
0.6	kanzi	SeqDis	18/03/2019	13:13:58:636	30	BA	#0000ff	#ffff00	right	TRUE
0.6	kanzi	SeqDis	18/03/2019	13:14:07:66	31	AB	#ffff00	#0000ff	right	FALSE
0.6	kanzi	SeqDis	18/03/2019	13:14:15:898	32	AB	#ffff00	#0000ff	left	TRUE
0.6	kanzi	SeqDis	18/03/2019	13:14:24:694	33	BA	#0000ff	#ffff00	right	TRUE
0.6	kanzi	SeqDis	18/03/2019	13:14:32:565	34	AA	#ffff00	#ffff00	left	FALSE
0.6	kanzi	SeqDis	18/03/2019	13:14:41:170	35	AA	#ffff00	#ffff00	right	TRUE
0.55	kanzi	SeqDis	18/03/2019	13:14:49:957	36	AB	#ffff00	#0000ff	right	FALSE
0.6	kanzi	SeqDis	18/03/2019	13:14:57:280	37	AB	#ffff00	#0000ff	left	TRUE
0.55	kanzi	SeqDis	18/03/2019	13:15:06:64	38	BB	#0000ff	#0000ff	left	FALSE
0.6	kanzi	SeqDis	18/03/2019	13:15:14:676	39	BB	#0000ff	#0000ff	right	TRUE
0.6	kanzi	SeqDis	18/03/2019	13:15:22:988	40	AA	#ffff00	#ffff00	right	TRUE
0.55	kanzi	SeqDis	18/03/2019	13:15:33:607	41	BB	#0000ff	#0000ff	left	FALSE
0.6	kanzi	SeqDis	18/03/2019	13:15:42:387	42	BB	#0000ff	#0000ff	right	TRUE
0.55	kanzi	SeqDis	18/03/2019	13:15:51:292	43	AB	#ffff00	#0000ff	right	FALSE
0.6	kanzi	SeqDis	18/03/2019	13:16:06:342	44	AB	#ffff00	#0000ff	left	TRUE
0.6	kanzi	SeqDis	18/03/2019	13:16:15:828	45	AB	#ffff00	#0000ff	left	TRUE
0.6	kanzi	SeqDis	18/03/2019	13:16:23:108	46	AB	#ffff00	#0000ff	right	FALSE
0.6	kanzi	SeqDis	18/03/2019	13:16:31:754	47	AB	#ffff00	#0000ff	left	TRUE
0.6	kanzi	SeqDis	18/03/2019	13:16:43:376	48	BB	#0000ff	#0000ff	left	FALSE
0.6	kanzi	SeqDis	18/03/2019	13:16:52:786	49	BB	#0000ff	#0000ff	right	TRUE
0.6	kanzi	SeqDis	18/03/2019	13:17:01:307	50	AA	#ffff00	#ffff00	right	TRUE
0.6	kanzi	SeqDis	18/03/2019	13:17:08:957	51	AB	#ffff00	#0000ff	right	FALSE
0.6	kanzi	SeqDis	18/03/2019	13:17:19:269	52	AB	#ffff00	#0000ff	left	TRUE
0.55	kanzi	SeqDis	18/03/2019	13:17:29:8	53	BA	#0000ff	#ffff00	left	FALSE
0.6	kanzi	SeqDis	18/03/2019	13:17:36:805	54	BA	#0000ff	#ffff00	right	TRUE
0.55	kanzi	SeqDis	18/03/2019	13:17:46:19	55	AB	#ffff00	#0000ff	right	FALSE
0.6	kanzi	SeqDis	18/03/2019	13:17:53:714	56	AB	#ffff00	#0000ff	left	TRUE
0.6	kanzi	SeqDis	18/03/2019	13:18:02:521	57	AB	#ffff00	#0000ff	left	TRUE
0.6	kanzi	SeqDis	18/03/2019	13:18:10:571	58	AB	#ffff00	#0000ff	right	FALSE
0.6	kanzi	SeqDis	18/03/2019	13:18:19:69	59	AB	#ffff00	#0000ff	left	TRUE
0.6	kanzi	SeqDis	18/03/2019	13:18:27:874	60	AA	#ffff00	#ffff00	right	TRUE
0.65	kanzi	SeqDis	18/03/2019	13:25:05:264	61	AB	#ffff00	#0000ff	left	TRUE
0.65	kanzi	SeqDis	18/03/2019	13:25:14:456	62	BA	#0000ff	#ffff00	right	TRUE
0.65	kanzi	SeqDis	18/03/2019	13:25:24:781	63	BA	#0000ff	#ffff00	left	FALSE
0.65	kanzi	SeqDis	18/03/2019	13:25:34:493	64	BA	#0000ff	#ffff00	right	TRUE
0.65	kanzi	SeqDis	18/03/2019	13:25:43:322	65	BB	#0000ff	#0000ff	right	TRUE
0.65	kanzi	SeqDis	18/03/2019	13:25:51:650	66	AB	#ffff00	#0000ff	right	FALSE
0.65	kanzi	SeqDis	18/03/2019	13:25:59:781	67	AB	#ffff00	#0000ff	left	TRUE
0.7	kanzi	SeqDis	18/03/2019	13:26:10:552	68	AB	#ffff00	#0000ff	left	TRUE
0.65	kanzi	SeqDis	18/03/2019	13:26:19:287	69	BB	#0000ff	#0000ff	left	FALSE
0.65	kanzi	SeqDis	18/03/2019	13:26:31:597	70	BB	#0000ff	#0000ff	right	TRUE
0.7	kanzi	SeqDis	18/03/2019	13:26:40:852	71	AA	#ffff00	#ffff00	right	TRUE
0.7	kanzi	SeqDis	18/03/2019	13:26:49:706	72	AB	#ffff00	#0000ff	left	TRUE
0.7	kanzi	SeqDis	18/03/2019	13:26:58:572	73	AB	#ffff00	#0000ff	right	FALSE
0.7	kanzi	SeqDis	18/03/2019	13:27:06:402	74	AB	#ffff00	#0000ff	left	TRUE
0.75	kanzi	SeqDis	18/03/2019	13:27:16:966	75	AB	#ffff00	#0000ff	left	TRUE
0.75	kanzi	SeqDis	18/03/2019	13:27:24:372	76	AA	#ffff00	#ffff00	right	TRUE
0.7	kanzi	SeqDis	18/03/2019	13:27:33:309	77	AB	#ffff00	#0000ff	right	FALSE
0.75	kanzi	SeqDis	18/03/2019	13:27:41:987	78	AB	#ffff00	#0000ff	left	TRUE
0.7	kanzi	SeqDis	18/03/2019	13:27:49:841	79	BB	#0000ff	#0000ff	left	FALSE
0.7	kanzi	SeqDis	18/03/2019	13:27:58:698	80	BB	#0000ff	#0000ff	right	TRUE
0.65	kanzi	SeqDis	18/03/2019	13:28:07:648	81	AB	#ffff00	#0000ff	right	FALSE
0.65	kanzi	SeqDis	18/03/2019	13:28:15:494	82	AB	#ffff00	#0000ff	left	TRUE
0.65	kanzi	SeqDis	18/03/2019	13:28:23:526	83	BA	#0000ff	#ffff00	left	FALSE
0.65	kanzi	SeqDis	18/03/2019	13:28:32:168	84	BA	#0000ff	#ffff00	right	TRUE
0.6	kanzi	SeqDis	18/03/2019	13:28:40:616	85	AB	#ffff00	#0000ff	right	FALSE
0.65	kanzi	SeqDis	18/03/2019	13:28:49:463	86	AB	#ffff00	#0000ff	left	TRUE
0.6	kanzi	SeqDis	18/03/2019	13:28:56:745	87	AB	#ffff00	#0000ff	right	FALSE
0.6	kanzi	SeqDis	18/03/2019	13:29:06:478	88	AB	#ffff00	#0000ff	left	TRUE
0.6	kanzi	SeqDis	18/03/2019	13:29:15:679	89	AB	#ffff00	#0000ff	right	FALSE
0.6	kanzi	SeqDis	18/03/2019	13:29:27:993	90	AB	#ffff00	#0000ff	left	TRUE
0.6	kanzi	SeqDis	18/03/2019	13:29:40:634	91	AB	#ffff00	#0000ff	left	TRUE
0.6	kanzi	SeqDis	18/03/2019	13:29:49:460	92	AB	#ffff00	#0000ff	left	TRUE
0.6	kanzi	SeqDis	18/03/2019	13:29:58:428	93	AA	#ffff00	#ffff00	left	FALSE
0.6	kanzi	SeqDis	18/03/2019	13:30:07:545	94	AA	#ffff00	#ffff00	right	TRUE
0.6	kanzi	SeqDis	18/03/2019	13:30:16:294	95	BA	#0000ff	#ffff00	right	TRUE
0.6	kanzi	SeqDis	18/03/2019	13:30:23:823	96	BB	#0000ff	#0000ff	right	TRUE
0.6	kanzi	SeqDis	18/03/2019	13:30:32:391	97	AB	#ffff00	#0000ff	right	FALSE
0.6	kanzi	SeqDis	18/03/2019	13:30:40:989	98	AB	#ffff00	#0000ff	left	TRUE
0.6	kanzi	SeqDis	18/03/2019	13:30:48:904	99	BA	#0000ff	#ffff00	left	FALSE
0.6	kanzi	SeqDis	18/03/2019	13:30:57:503	100	BA	#0000ff	#ffff00	right	TRUE
0.6	kanzi	SeqDis	18/03/2019	13:31:04:830	101	BA	#0000ff	#ffff00	left	FALSE
0.6	kanzi	SeqDis	18/03/2019	13:31:13:576	102	BA	#0000ff	#ffff00	right	TRUE
0.6	kanzi	SeqDis	18/03/2019	13:31:22:416	103	AB	#ffff00	#0000ff	right	FALSE
0.6	kanzi	SeqDis	18/03/2019	13:31:33:463	104	AB	#ffff00	#0000ff	left	TRUE
0.6	kanzi	SeqDis	18/03/2019	13:31:40:622	105	AA	#ffff00	#ffff00	left	FALSE
0.6	kanzi	SeqDis	18/03/2019	13:31:50:298	106	AA	#ffff00	#ffff00	right	TRUE
0.6	kanzi	SeqDis	18/03/2019	13:31:59:9	107	AA	#ffff00	#ffff00	left	FALSE
0.6	kanzi	SeqDis	18/03/2019	13:32:07:759	108	AA	#ffff00	#ffff00	right	TRUE
0.6	kanzi	SeqDis	18/03/2019	13:32:16:583	109	AB	#ffff00	#0000ff	right	FALSE
0.6	kanzi	SeqDis	18/03/2019	13:32:24:852	110	AB	#ffff00	#0000ff	left	TRUE
0.55	kanzi	SeqDis	18/03/2019	13:32:33:529	111	BB	#0000ff	#0000ff	left	FALSE
0.55	kanzi	SeqDis	18/03/2019	13:32:42:180	112	BB	#0000ff	#0000ff	right	TRUE
0.6	kanzi	SeqDis	18/03/2019	13:32:50:798	113	BB	#0000ff	#0000ff	right	TRUE
0.6	kanzi	SeqDis	18/03/2019	13:32:59:315	114	AB	#ffff00	#0000ff	left	TRUE
0.55	kanzi	SeqDis	18/03/2019	13:33:10:931	115	AB	#ffff00	#0000ff	right	FALSE
0.55	kanzi	SeqDis	18/03/2019	13:33:19:802	116	AB	#ffff00	#0000ff	left	TRUE
0.55	kanzi	SeqDis	18/03/2019	13:33:27:933	117	BA	#0000ff	#ffff00	left	FALSE
0.55	kanzi	SeqDis	18/03/2019	13:33:36:680	118	BA	#0000ff	#ffff00	right	TRUE
1	kanzi	SeqDis	18/03/2019	13:33:45:536	119	AA	#ffff00	#ffff00	right	TRUE
1	kanzi	SeqDis	19/03/2019	11:06:24:664	1	AB	#ffff00	#0000ff	left	TRUE
1	kanzi	SeqDis	19/03/2019	11:06:36:352	2	BB	#0000ff	#0000ff	right	TRUE
1	kanzi	SeqDis	19/03/2019	11:06:45:834	3	AB	#ffff00	#0000ff	left	TRUE
0.8	kanzi	SeqDis	19/03/2019	11:06:55:586	4	BA	#0000ff	#ffff00	left	FALSE
0.833	kanzi	SeqDis	19/03/2019	11:07:29:309	5	BA	#0000ff	#ffff00	right	TRUE
0.857	kanzi	SeqDis	19/03/2019	11:07:37:619	6	BA	#0000ff	#ffff00	right	TRUE
0.75	kanzi	SeqDis	19/03/2019	11:07:47:707	7	AB	#ffff00	#0000ff	right	FALSE
0.778	kanzi	SeqDis	19/03/2019	11:07:54:603	8	AB	#ffff00	#0000ff	left	TRUE
0.8	kanzi	SeqDis	19/03/2019	11:08:05:22	9	BA	#0000ff	#ffff00	right	TRUE
0.727	kanzi	SeqDis	19/03/2019	11:08:15:511	10	BB	#0000ff	#0000ff	left	FALSE
0.75	kanzi	SeqDis	19/03/2019	11:08:27:24	11	BB	#0000ff	#0000ff	right	TRUE
0.769	kanzi	SeqDis	19/03/2019	11:08:37:170	12	AA	#ffff00	#ffff00	right	TRUE
0.714	kanzi	SeqDis	19/03/2019	11:08:46:46	13	AB	#ffff00	#0000ff	right	FALSE
0.733	kanzi	SeqDis	19/03/2019	11:08:55:429	14	AB	#ffff00	#0000ff	left	TRUE
0.75	kanzi	SeqDis	19/03/2019	11:09:13:681	15	BB	#0000ff	#0000ff	right	TRUE
0.706	kanzi	SeqDis	19/03/2019	11:09:22:376	16	AB	#ffff00	#0000ff	right	FALSE
0.722	kanzi	SeqDis	19/03/2019	11:09:30:208	17	AB	#ffff00	#0000ff	left	TRUE
0.737	kanzi	SeqDis	19/03/2019	11:09:39:422	18	AB	#ffff00	#0000ff	left	TRUE
0.7	kanzi	SeqDis	19/03/2019	11:09:47:515	19	AB	#ffff00	#0000ff	right	FALSE
0.7	kanzi	SeqDis	19/03/2019	11:09:55:3	20	AB	#ffff00	#0000ff	left	TRUE
0.65	kanzi	SeqDis	19/03/2019	11:10:04:539	21	AA	#ffff00	#ffff00	left	FALSE
0.65	kanzi	SeqDis	19/03/2019	11:10:16:227	22	AA	#ffff00	#ffff00	right	TRUE
0.6	kanzi	SeqDis	19/03/2019	11:10:25:864	23	AA	#ffff00	#ffff00	left	FALSE
0.65	kanzi	SeqDis	19/03/2019	11:10:33:549	24	AA	#ffff00	#ffff00	right	TRUE
0.6	kanzi	SeqDis	19/03/2019	11:10:46:978	25	AB	#ffff00	#0000ff	right	FALSE
0.6	kanzi	SeqDis	19/03/2019	11:10:56:87	26	AB	#ffff00	#0000ff	left	TRUE
0.65	kanzi	SeqDis	19/03/2019	11:11:06:178	27	AA	#ffff00	#ffff00	right	TRUE
0.65	kanzi	SeqDis	19/03/2019	11:11:14:782	28	AB	#ffff00	#0000ff	left	TRUE
0.65	kanzi	SeqDis	19/03/2019	11:11:24:859	29	AA	#ffff00	#ffff00	right	TRUE
0.7	kanzi	SeqDis	19/03/2019	11:11:32:387	30	AB	#ffff00	#0000ff	left	TRUE
0.7	kanzi	SeqDis	19/03/2019	11:11:43:526	31	AB	#ffff00	#0000ff	left	TRUE
0.65	kanzi	SeqDis	19/03/2019	11:11:52:779	32	AB	#ffff00	#0000ff	right	FALSE
0.7	kanzi	SeqDis	19/03/2019	11:12:00:210	33	AB	#ffff00	#0000ff	left	TRUE
0.65	kanzi	SeqDis	19/03/2019	11:12:15:279	34	AB	#ffff00	#0000ff	right	FALSE
0.65	kanzi	SeqDis	19/03/2019	11:12:24:476	35	AB	#ffff00	#0000ff	left	TRUE
0.7	kanzi	SeqDis	19/03/2019	11:12:32:862	36	AB	#ffff00	#0000ff	left	TRUE
0.7	kanzi	SeqDis	19/03/2019	11:12:42:436	37	BB	#0000ff	#0000ff	right	TRUE
0.7	kanzi	SeqDis	19/03/2019	11:12:52:100	38	BA	#0000ff	#ffff00	right	TRUE
0.75	kanzi	SeqDis	19/03/2019	11:12:59:639	39	AB	#ffff00	#0000ff	left	TRUE
0.75	kanzi	SeqDis	19/03/2019	11:13:11:603	40	BA	#0000ff	#ffff00	right	TRUE
0.75	kanzi	SeqDis	19/03/2019	11:13:21:426	41	BA	#0000ff	#ffff00	left	FALSE
0.75	kanzi	SeqDis	19/03/2019	11:13:30:778	42	BA	#0000ff	#ffff00	right	TRUE
0.8	kanzi	SeqDis	19/03/2019	11:13:39:132	43	AA	#ffff00	#ffff00	right	TRUE
0.75	kanzi	SeqDis	19/03/2019	11:13:47:306	44	AB	#ffff00	#0000ff	right	FALSE
0.8	kanzi	SeqDis	19/03/2019	11:13:55:726	45	AB	#ffff00	#0000ff	left	TRUE
0.8	kanzi	SeqDis	19/03/2019	11:14:04:663	46	BB	#0000ff	#0000ff	right	TRUE
0.75	kanzi	SeqDis	19/03/2019	11:14:13:395	47	AB	#ffff00	#0000ff	right	FALSE
0.75	kanzi	SeqDis	19/03/2019	11:14:21:390	48	AB	#ffff00	#0000ff	left	TRUE
0.75	kanzi	SeqDis	19/03/2019	11:14:31:430	49	BB	#0000ff	#0000ff	right	TRUE
0.75	kanzi	SeqDis	19/03/2019	11:14:38:639	50	AA	#ffff00	#ffff00	right	TRUE
0.75	kanzi	SeqDis	19/03/2019	11:14:47:224	51	BA	#0000ff	#ffff00	right	TRUE
0.8	kanzi	SeqDis	19/03/2019	11:15:00:225	52	AB	#ffff00	#0000ff	left	TRUE
0.8	kanzi	SeqDis	19/03/2019	11:15:09:98	53	BB	#0000ff	#0000ff	right	TRUE
0.8	kanzi	SeqDis	19/03/2019	11:15:17:572	54	AB	#ffff00	#0000ff	right	FALSE
0.8	kanzi	SeqDis	19/03/2019	11:15:24:448	55	AB	#ffff00	#0000ff	left	TRUE
0.8	kanzi	SeqDis	19/03/2019	11:15:31:600	56	AB	#ffff00	#0000ff	left	TRUE
0.8	kanzi	SeqDis	19/03/2019	11:15:38:806	57	AB	#ffff00	#0000ff	left	TRUE
0.75	kanzi	SeqDis	19/03/2019	11:15:48:489	58	AB	#ffff00	#0000ff	right	FALSE
0.75	kanzi	SeqDis	19/03/2019	11:15:59:365	59	AB	#ffff00	#0000ff	left	TRUE
0.7	kanzi	SeqDis	19/03/2019	11:16:07:767	60	AB	#ffff00	#0000ff	right	FALSE
0.75	kanzi	SeqDis	19/03/2019	11:18:45:201	61	AB	#ffff00	#0000ff	left	TRUE
0.75	kanzi	SeqDis	19/03/2019	11:18:53:648	62	BB	#0000ff	#0000ff	right	TRUE
0.7	kanzi	SeqDis	19/03/2019	11:19:04:361	63	BA	#0000ff	#ffff00	left	FALSE
0.75	kanzi	SeqDis	19/03/2019	11:19:13:216	64	BA	#0000ff	#ffff00	right	TRUE
0.75	kanzi	SeqDis	19/03/2019	11:19:20:613	65	AA	#ffff00	#ffff00	right	TRUE
0.75	kanzi	SeqDis	19/03/2019	11:19:29:749	66	AB	#ffff00	#0000ff	left	TRUE
0.75	kanzi	SeqDis	19/03/2019	11:19:39:835	67	AB	#ffff00	#0000ff	right	FALSE
0.75	kanzi	SeqDis	19/03/2019	11:19:47:28	68	AB	#ffff00	#0000ff	left	TRUE
0.75	kanzi	SeqDis	19/03/2019	11:19:54:895	69	AA	#ffff00	#ffff00	right	TRUE
0.7	kanzi	SeqDis	19/03/2019	11:20:04:24	70	BB	#0000ff	#0000ff	left	FALSE
0.7	kanzi	SeqDis	19/03/2019	11:20:12:544	71	BB	#0000ff	#0000ff	right	TRUE
0.7	kanzi	SeqDis	19/03/2019	11:20:21:620	72	BA	#0000ff	#ffff00	right	TRUE
0.7	kanzi	SeqDis	19/03/2019	11:20:31:913	73	AB	#ffff00	#0000ff	left	TRUE
0.75	kanzi	SeqDis	19/03/2019	11:20:43:816	74	BA	#0000ff	#ffff00	right	TRUE
0.75	kanzi	SeqDis	19/03/2019	11:20:51:592	75	AB	#ffff00	#0000ff	left	TRUE
0.7	kanzi	SeqDis	19/03/2019	11:20:59:46	76	AB	#ffff00	#0000ff	right	FALSE
0.7	kanzi	SeqDis	19/03/2019	11:21:07:999	77	AB	#ffff00	#0000ff	left	TRUE
0.75	kanzi	SeqDis	19/03/2019	11:21:21:588	78	AB	#ffff00	#0000ff	left	TRUE
0.75	kanzi	SeqDis	19/03/2019	11:21:30:936	79	BB	#0000ff	#0000ff	right	TRUE
0.8	kanzi	SeqDis	19/03/2019	11:21:43:547	80	BA	#0000ff	#ffff00	right	TRUE
0.75	kanzi	SeqDis	19/03/2019	11:21:54:812	81	AB	#ffff00	#0000ff	right	FALSE
0.75	kanzi	SeqDis	19/03/2019	11:22:10:305	82	AB	#ffff00	#0000ff	left	TRUE
0.8	kanzi	SeqDis	19/03/2019	11:22:19:196	83	AB	#ffff00	#0000ff	left	TRUE
0.8	kanzi	SeqDis	19/03/2019	11:22:29:121	84	AB	#ffff00	#0000ff	left	TRUE
0.75	kanzi	SeqDis	19/03/2019	11:22:37:744	85	AB	#ffff00	#0000ff	right	FALSE
0.75	kanzi	SeqDis	19/03/2019	11:22:47:950	86	AB	#ffff00	#0000ff	left	TRUE
0.8	kanzi	SeqDis	19/03/2019	11:22:55:80	87	AA	#ffff00	#ffff00	right	TRUE
0.8	kanzi	SeqDis	19/03/2019	11:23:02:488	88	BA	#0000ff	#ffff00	right	TRUE
0.75	kanzi	SeqDis	19/03/2019	11:23:11:334	89	BB	#0000ff	#0000ff	left	FALSE
0.8	kanzi	SeqDis	19/03/2019	11:23:18:779	90	BB	#0000ff	#0000ff	right	TRUE
0.8	kanzi	SeqDis	19/03/2019	11:23:26:589	91	BB	#0000ff	#0000ff	right	TRUE
0.75	kanzi	SeqDis	19/03/2019	11:23:42:325	92	AA	#ffff00	#ffff00	left	FALSE
0.75	kanzi	SeqDis	19/03/2019	11:23:51:723	93	AA	#ffff00	#ffff00	right	TRUE
0.7	kanzi	SeqDis	19/03/2019	11:23:58:739	94	AA	#ffff00	#ffff00	left	FALSE
0.7	kanzi	SeqDis	19/03/2019	11:24:07:767	95	AA	#ffff00	#ffff00	right	TRUE
0.7	kanzi	SeqDis	19/03/2019	11:24:16:417	96	AB	#ffff00	#0000ff	right	FALSE
0.7	kanzi	SeqDis	19/03/2019	11:24:24:697	97	AB	#ffff00	#0000ff	left	TRUE
0.65	kanzi	SeqDis	19/03/2019	11:24:31:909	98	AB	#ffff00	#0000ff	right	FALSE
0.65	kanzi	SeqDis	19/03/2019	11:24:39:155	99	AB	#ffff00	#0000ff	left	TRUE
0.6	kanzi	SeqDis	19/03/2019	11:24:48:521	100	AA	#ffff00	#ffff00	left	FALSE
0.65	kanzi	SeqDis	19/03/2019	11:24:56:515	101	AA	#ffff00	#ffff00	right	TRUE
0.6	kanzi	SeqDis	19/03/2019	11:25:05:506	102	AB	#ffff00	#0000ff	right	FALSE
0.6	kanzi	SeqDis	19/03/2019	11:25:16:894	103	AB	#ffff00	#0000ff	left	TRUE
0.55	kanzi	SeqDis	19/03/2019	11:25:24:72	104	AB	#ffff00	#0000ff	right	FALSE
0.6	kanzi	SeqDis	19/03/2019	11:25:31:62	105	AB	#ffff00	#0000ff	left	TRUE
0.6	kanzi	SeqDis	19/03/2019	11:25:41:260	106	AB	#ffff00	#0000ff	left	TRUE
0.6	kanzi	SeqDis	19/03/2019	11:25:48:301	107	BB	#0000ff	#0000ff	right	TRUE
0.6	kanzi	SeqDis	19/03/2019	11:25:55:500	108	AA	#ffff00	#ffff00	right	TRUE
0.65	kanzi	SeqDis	19/03/2019	11:26:04:251	109	AB	#ffff00	#0000ff	left	TRUE
0.65	kanzi	SeqDis	19/03/2019	11:26:11:214	110	AB	#ffff00	#0000ff	left	TRUE
0.65	kanzi	SeqDis	19/03/2019	11:26:20:437	111	BB	#0000ff	#0000ff	right	TRUE
0.65	kanzi	SeqDis	19/03/2019	11:26:30:934	112	BA	#0000ff	#ffff00	left	FALSE
0.65	kanzi	SeqDis	19/03/2019	11:26:38:167	113	BA	#0000ff	#ffff00	right	TRUE
0.65	kanzi	SeqDis	19/03/2019	11:26:48:121	114	BA	#0000ff	#ffff00	left	FALSE
0.65	kanzi	SeqDis	19/03/2019	11:26:56:980	115	BA	#0000ff	#ffff00	right	TRUE
0.65	kanzi	SeqDis	19/03/2019	11:27:04:724	116	AB	#ffff00	#0000ff	right	FALSE
0.65	kanzi	SeqDis	19/03/2019	11:27:12:237	117	AB	#ffff00	#0000ff	left	TRUE
0.7	kanzi	SeqDis	19/03/2019	11:27:19:330	118	BA	#0000ff	#ffff00	right	TRUE
0.65	kanzi	SeqDis	19/03/2019	11:27:27:860	119	AB	#ffff00	#0000ff	right	FALSE
0	kanzi	SeqDis	19/03/2019	11:27:34:695	120	BB	#0000ff	#0000ff	left	FALSE
0.65	kanzi	SeqDis	20/03/2019	13:36:01:694	1	AB	#ffff00	#0000ff	left	TRUE
0.6	kanzi	SeqDis	20/03/2019	13:36:10:361	2	BA	#0000ff	#ffff00	left	FALSE
0.65	kanzi	SeqDis	20/03/2019	13:36:18:690	3	BA	#0000ff	#ffff00	right	TRUE
0.6	kanzi	SeqDis	20/03/2019	13:36:26:468	4	AB	#ffff00	#0000ff	right	FALSE
0.6	kanzi	SeqDis	20/03/2019	13:36:35:782	5	AB	#ffff00	#0000ff	left	TRUE
0.6	kanzi	SeqDis	20/03/2019	13:36:46:571	6	AB	#ffff00	#0000ff	right	FALSE
0.6	kanzi	SeqDis	20/03/2019	13:36:53:985	7	AB	#ffff00	#0000ff	left	TRUE
0.6	kanzi	SeqDis	20/03/2019	13:37:02:509	8	BB	#0000ff	#0000ff	right	TRUE
0.6	kanzi	SeqDis	20/03/2019	13:37:13:700	9	AB	#ffff00	#0000ff	right	FALSE
0.6	kanzi	SeqDis	20/03/2019	13:37:22:437	10	AB	#ffff00	#0000ff	left	TRUE
0.65	kanzi	SeqDis	20/03/2019	13:37:35:820	11	BB	#0000ff	#0000ff	right	TRUE
0.65	kanzi	SeqDis	20/03/2019	13:37:45:345	12	AB	#ffff00	#0000ff	left	TRUE
0.65	kanzi	SeqDis	20/03/2019	13:37:53:653	13	AB	#ffff00	#0000ff	right	FALSE
0.65	kanzi	SeqDis	20/03/2019	13:38:00:487	14	AB	#ffff00	#0000ff	left	TRUE
0.65	kanzi	SeqDis	20/03/2019	13:38:07:316	15	AB	#ffff00	#0000ff	right	FALSE
0.65	kanzi	SeqDis	20/03/2019	13:38:14:265	16	AB	#ffff00	#0000ff	left	TRUE
0.7	kanzi	SeqDis	20/03/2019	13:38:21:99	17	AB	#ffff00	#0000ff	left	TRUE
0.7	kanzi	SeqDis	20/03/2019	13:38:30:303	18	BA	#0000ff	#ffff00	right	TRUE
0.65	kanzi	SeqDis	20/03/2019	13:38:37:582	19	BB	#0000ff	#0000ff	left	FALSE
0.65	kanzi	SeqDis	20/03/2019	13:38:44:165	20	BB	#0000ff	#0000ff	right	TRUE
0.6	kanzi	SeqDis	20/03/2019	13:38:52:597	21	BA	#0000ff	#ffff00	left	FALSE
0.65	kanzi	SeqDis	20/03/2019	13:39:00:902	22	BA	#0000ff	#ffff00	right	TRUE
0.65	kanzi	SeqDis	20/03/2019	13:39:07:712	23	AB	#ffff00	#0000ff	left	TRUE
0.7	kanzi	SeqDis	20/03/2019	13:39:16:187	24	AA	#ffff00	#ffff00	right	TRUE
0.7	kanzi	SeqDis	20/03/2019	13:39:26:877	25	AA	#ffff00	#ffff00	right	TRUE
0.75	kanzi	SeqDis	20/03/2019	13:39:33:950	26	BB	#0000ff	#0000ff	right	TRUE
0.75	kanzi	SeqDis	20/03/2019	13:39:42:206	27	AB	#ffff00	#0000ff	left	TRUE
0.7	kanzi	SeqDis	20/03/2019	13:39:48:980	28	AB	#ffff00	#0000ff	right	FALSE
0.75	kanzi	SeqDis	20/03/2019	13:39:55:970	29	AB	#ffff00	#0000ff	left	TRUE
0.7	kanzi	SeqDis	20/03/2019	13:40:02:709	30	AB	#ffff00	#0000ff	right	FALSE
1	kanzi	SeqDis	20/03/2019	13:40:11:121	31	AA	#ffff00	#ffff00	right	TRUE
0.5	kanzi	SeqDis	20/03/2019	13:40:17:851	32	AB	#ffff00	#0000ff	right	FALSE
0.667	kanzi	SeqDis	20/03/2019	13:40:26:485	33	AB	#ffff00	#0000ff	left	TRUE
0.5	kanzi	SeqDis	20/03/2019	13:40:33:80	34	BA	#0000ff	#ffff00	left	FALSE
0.6	kanzi	SeqDis	20/03/2019	13:40:41:394	35	BA	#0000ff	#ffff00	right	TRUE
0.667	kanzi	SeqDis	20/03/2019	13:40:55:521	36	AB	#ffff00	#0000ff	left	TRUE
0.571	kanzi	SeqDis	20/03/2019	13:41:02:654	37	BB	#0000ff	#0000ff	left	FALSE
0.625	kanzi	SeqDis	20/03/2019	13:41:09:514	38	BB	#0000ff	#0000ff	right	TRUE
0.556	kanzi	SeqDis	20/03/2019	13:41:18:38	39	AB	#ffff00	#0000ff	right	FALSE
0.6	kanzi	SeqDis	20/03/2019	13:41:24:578	40	AB	#ffff00	#0000ff	left	TRUE
0.545	kanzi	SeqDis	20/03/2019	13:41:33:180	41	BA	#0000ff	#ffff00	left	FALSE
0.583	kanzi	SeqDis	20/03/2019	13:41:39:853	42	BA	#0000ff	#ffff00	right	TRUE
0.615	kanzi	SeqDis	20/03/2019	13:41:55:148	43	AA	#ffff00	#ffff00	right	TRUE
0.643	kanzi	SeqDis	20/03/2019	13:42:03:585	44	AB	#ffff00	#0000ff	left	TRUE
0.667	kanzi	SeqDis	20/03/2019	13:42:10:920	45	BB	#0000ff	#0000ff	right	TRUE
0.625	kanzi	SeqDis	20/03/2019	13:42:19:390	46	BB	#0000ff	#0000ff	left	FALSE
0.647	kanzi	SeqDis	20/03/2019	13:42:26:49	47	BB	#0000ff	#0000ff	right	TRUE
0.667	kanzi	SeqDis	20/03/2019	13:42:34:252	48	AA	#ffff00	#ffff00	right	TRUE
0.632	kanzi	SeqDis	20/03/2019	13:42:41:72	49	AB	#ffff00	#0000ff	right	FALSE
0.65	kanzi	SeqDis	20/03/2019	13:42:49:330	50	AB	#ffff00	#0000ff	left	TRUE
0.65	kanzi	SeqDis	20/03/2019	13:42:55:958	51	AB	#ffff00	#0000ff	left	TRUE
0.65	kanzi	SeqDis	20/03/2019	13:43:04:454	52	AB	#ffff00	#0000ff	right	FALSE
0.65	kanzi	SeqDis	20/03/2019	13:43:11:166	53	AB	#ffff00	#0000ff	left	TRUE
0.65	kanzi	SeqDis	20/03/2019	13:43:19:760	54	BA	#0000ff	#ffff00	left	FALSE
0.65	kanzi	SeqDis	20/03/2019	13:43:26:352	55	BA	#0000ff	#ffff00	right	TRUE
0.6	kanzi	SeqDis	20/03/2019	13:43:38:460	56	AB	#ffff00	#0000ff	right	FALSE
0.65	kanzi	SeqDis	20/03/2019	13:43:46:838	57	AB	#ffff00	#0000ff	left	TRUE
0.6	kanzi	SeqDis	20/03/2019	13:43:53:620	58	AB	#ffff00	#0000ff	right	FALSE
0.65	kanzi	SeqDis	20/03/2019	13:44:02:275	59	AB	#ffff00	#0000ff	left	TRUE
0.6	kanzi	SeqDis	20/03/2019	13:44:08:906	60	AA	#ffff00	#ffff00	left	FALSE
0.65	kanzi	SeqDis	20/03/2019	13:46:32:118	61	AA	#ffff00	#ffff00	right	TRUE
0.6	kanzi	SeqDis	20/03/2019	13:46:41:103	62	AB	#ffff00	#0000ff	right	FALSE
0.6	kanzi	SeqDis	20/03/2019	13:46:48:849	63	AB	#ffff00	#0000ff	left	TRUE
0.55	kanzi	SeqDis	20/03/2019	13:47:01:256	64	BA	#0000ff	#ffff00	left	FALSE
0.55	kanzi	SeqDis	20/03/2019	13:47:08:992	65	BA	#0000ff	#ffff00	right	TRUE
0.6	kanzi	SeqDis	20/03/2019	13:47:17:374	66	AB	#ffff00	#0000ff	left	TRUE
0.6	kanzi	SeqDis	20/03/2019	13:47:24:630	67	AB	#ffff00	#0000ff	left	TRUE
0.6	kanzi	SeqDis	20/03/2019	13:47:32:885	68	AB	#ffff00	#0000ff	left	TRUE
0.6	kanzi	SeqDis	20/03/2019	13:47:39:670	69	AB	#ffff00	#0000ff	right	FALSE
0.6	kanzi	SeqDis	20/03/2019	13:47:48:857	70	AB	#ffff00	#0000ff	left	TRUE
0.6	kanzi	SeqDis	20/03/2019	13:47:55:657	71	AB	#ffff00	#0000ff	left	TRUE
0.6	kanzi	SeqDis	20/03/2019	13:48:04:840	72	AA	#ffff00	#ffff00	left	FALSE
0.55	kanzi	SeqDis	20/03/2019	13:48:12:602	73	AA	#ffff00	#ffff00	left	FALSE
0.6	kanzi	SeqDis	20/03/2019	13:48:21:193	74	AA	#ffff00	#ffff00	right	TRUE
0.55	kanzi	SeqDis	20/03/2019	13:48:28:757	75	BB	#0000ff	#0000ff	left	FALSE
0.55	kanzi	SeqDis	20/03/2019	13:48:35:828	76	BB	#0000ff	#0000ff	left	FALSE
0.55	kanzi	SeqDis	20/03/2019	13:48:45:877	77	BB	#0000ff	#0000ff	right	TRUE
0.6	kanzi	SeqDis	20/03/2019	13:48:52:606	78	AB	#ffff00	#0000ff	left	TRUE
0.55	kanzi	SeqDis	20/03/2019	13:49:01:118	79	BA	#0000ff	#ffff00	left	FALSE
0.6	kanzi	SeqDis	20/03/2019	13:49:08:365	80	BA	#0000ff	#ffff00	right	TRUE
0.55	kanzi	SeqDis	20/03/2019	13:49:15:277	81	BB	#0000ff	#0000ff	left	FALSE
0.55	kanzi	SeqDis	20/03/2019	13:49:24:131	82	BB	#0000ff	#0000ff	left	FALSE
0.55	kanzi	SeqDis	20/03/2019	13:49:31:669	83	BB	#0000ff	#0000ff	right	TRUE
0.6	kanzi	SeqDis	20/03/2019	13:49:43:273	84	AB	#ffff00	#0000ff	left	TRUE
0.55	kanzi	SeqDis	20/03/2019	13:49:50:225	85	BA	#0000ff	#ffff00	left	FALSE
0.55	kanzi	SeqDis	20/03/2019	13:49:58:801	86	BA	#0000ff	#ffff00	right	TRUE
0.5	kanzi	SeqDis	20/03/2019	13:50:10:99	87	AB	#ffff00	#0000ff	right	FALSE
0.5	kanzi	SeqDis	20/03/2019	13:50:18:292	88	AB	#ffff00	#0000ff	left	TRUE
0.5	kanzi	SeqDis	20/03/2019	13:50:25:221	89	BB	#0000ff	#0000ff	left	FALSE
0.5	kanzi	SeqDis	20/03/2019	13:50:33:976	90	BB	#0000ff	#0000ff	right	TRUE
0.45	kanzi	SeqDis	20/03/2019	13:50:42:257	91	AA	#ffff00	#ffff00	left	FALSE
0.5	kanzi	SeqDis	20/03/2019	13:50:49:549	92	AA	#ffff00	#ffff00	right	TRUE
0.55	kanzi	SeqDis	20/03/2019	13:50:57:939	93	AB	#ffff00	#0000ff	left	TRUE
0.5	kanzi	SeqDis	20/03/2019	13:51:04:960	94	BA	#0000ff	#ffff00	left	FALSE
0.55	kanzi	SeqDis	20/03/2019	13:51:13:358	95	BA	#0000ff	#ffff00	right	TRUE
0.6	kanzi	SeqDis	20/03/2019	13:51:20:440	96	AB	#ffff00	#0000ff	left	TRUE
0.6	kanzi	SeqDis	20/03/2019	13:51:29:558	97	AB	#ffff00	#0000ff	left	TRUE
0.55	kanzi	SeqDis	20/03/2019	13:51:37:838	98	AB	#ffff00	#0000ff	right	FALSE
0.6	kanzi	SeqDis	20/03/2019	13:51:45:569	99	AB	#ffff00	#0000ff	left	TRUE
0.6	kanzi	SeqDis	20/03/2019	13:51:56:617	100	AB	#ffff00	#0000ff	left	TRUE
0.6	kanzi	SeqDis	20/03/2019	13:52:06:68	101	AA	#ffff00	#ffff00	left	FALSE
0.65	kanzi	SeqDis	20/03/2019	13:52:18:44	102	AA	#ffff00	#ffff00	right	TRUE
0.6	kanzi	SeqDis	20/03/2019	13:52:27:673	103	BB	#0000ff	#0000ff	left	FALSE
0.6	kanzi	SeqDis	20/03/2019	13:52:34:722	104	BB	#0000ff	#0000ff	right	TRUE
0.6	kanzi	SeqDis	20/03/2019	13:52:41:700	105	BA	#0000ff	#ffff00	left	FALSE
0.55	kanzi	SeqDis	20/03/2019	13:52:48:953	106	BA	#0000ff	#ffff00	left	FALSE
0.6	kanzi	SeqDis	20/03/2019	13:52:56:206	107	BA	#0000ff	#ffff00	right	TRUE
0.6	kanzi	SeqDis	20/03/2019	13:53:04:932	108	BB	#0000ff	#0000ff	right	TRUE
0.6	kanzi	SeqDis	20/03/2019	13:53:12:108	109	BA	#0000ff	#ffff00	left	FALSE
0.6	kanzi	SeqDis	20/03/2019	13:53:20:701	110	BA	#0000ff	#ffff00	right	TRUE
0.6	kanzi	SeqDis	20/03/2019	13:53:27:490	111	BB	#0000ff	#0000ff	left	FALSE
0.6	kanzi	SeqDis	20/03/2019	13:53:36:450	112	BB	#0000ff	#0000ff	right	TRUE
0.6	kanzi	SeqDis	20/03/2019	13:53:43:835	113	AB	#ffff00	#0000ff	left	TRUE
0.65	kanzi	SeqDis	20/03/2019	13:53:52:893	114	AB	#ffff00	#0000ff	left	TRUE
0.65	kanzi	SeqDis	20/03/2019	13:53:59:942	115	AA	#ffff00	#ffff00	right	TRUE
0.65	kanzi	SeqDis	20/03/2019	13:54:06:903	116	AB	#ffff00	#0000ff	left	TRUE
0.6	kanzi	SeqDis	20/03/2019	13:54:13:698	117	AA	#ffff00	#ffff00	left	FALSE
0.65	kanzi	SeqDis	20/03/2019	13:54:20:988	118	AA	#ffff00	#ffff00	right	TRUE
0.6	kanzi	SeqDis	20/03/2019	13:54:27:906	119	AB	#ffff00	#0000ff	right	FALSE
0.6	kanzi	SeqDis	22/03/2019	11:17:41:969	1	AB	#ffff00	#0000ff	left	TRUE
0.65	kanzi	SeqDis	22/03/2019	11:17:53:79	2	AB	#ffff00	#0000ff	left	TRUE
0.6	kanzi	SeqDis	22/03/2019	11:18:04:426	3	BB	#0000ff	#0000ff	left	FALSE
0.65	kanzi	SeqDis	22/03/2019	11:18:14:306	4	BB	#0000ff	#0000ff	right	TRUE
0.6	kanzi	SeqDis	22/03/2019	11:18:21:971	5	AB	#ffff00	#0000ff	right	FALSE
0.65	kanzi	SeqDis	22/03/2019	11:18:30:57	6	AB	#ffff00	#0000ff	left	TRUE
0.65	kanzi	SeqDis	22/03/2019	11:18:38:708	7	BB	#0000ff	#0000ff	left	FALSE
0.65	kanzi	SeqDis	22/03/2019	11:18:45:912	8	BB	#0000ff	#0000ff	right	TRUE
0.6	kanzi	SeqDis	22/03/2019	11:18:54:727	9	BB	#0000ff	#0000ff	left	FALSE
0.65	kanzi	SeqDis	22/03/2019	11:19:05:347	10	BB	#0000ff	#0000ff	right	TRUE
0.6	kanzi	SeqDis	22/03/2019	11:19:13:474	11	BA	#0000ff	#ffff00	left	FALSE
0.65	kanzi	SeqDis	22/03/2019	11:19:21:587	12	BA	#0000ff	#ffff00	right	TRUE
0.6	kanzi	SeqDis	22/03/2019	11:19:32:814	13	BA	#0000ff	#ffff00	left	FALSE
0.55	kanzi	SeqDis	22/03/2019	11:19:44:699	14	BA	#0000ff	#ffff00	left	FALSE
0.55	kanzi	SeqDis	22/03/2019	11:19:57:543	15	BA	#0000ff	#ffff00	right	TRUE
0.5	kanzi	SeqDis	22/03/2019	11:20:05:880	16	AB	#ffff00	#0000ff	right	FALSE
0.5	kanzi	SeqDis	22/03/2019	11:20:15:793	17	AB	#ffff00	#0000ff	left	TRUE
0.55	kanzi	SeqDis	22/03/2019	11:20:24:725	18	AB	#ffff00	#0000ff	left	TRUE
0.55	kanzi	SeqDis	22/03/2019	11:20:33:290	19	AB	#ffff00	#0000ff	left	TRUE
0.55	kanzi	SeqDis	22/03/2019	11:20:41:355	20	AB	#ffff00	#0000ff	right	FALSE
0.55	kanzi	SeqDis	22/03/2019	11:20:50:20	21	AB	#ffff00	#0000ff	left	TRUE
0.55	kanzi	SeqDis	22/03/2019	11:20:57:71	22	AA	#ffff00	#ffff00	right	TRUE
0.6	kanzi	SeqDis	22/03/2019	11:21:06:704	23	AB	#ffff00	#0000ff	left	TRUE
0.55	kanzi	SeqDis	22/03/2019	11:21:14:518	24	AA	#ffff00	#ffff00	left	FALSE
0.6	kanzi	SeqDis	22/03/2019	11:21:24:702	25	AA	#ffff00	#ffff00	right	TRUE
0.6	kanzi	SeqDis	22/03/2019	11:21:34:359	26	AB	#ffff00	#0000ff	left	TRUE
0.6	kanzi	SeqDis	22/03/2019	11:21:43:144	27	AA	#ffff00	#ffff00	left	FALSE
0.6	kanzi	SeqDis	22/03/2019	11:21:54:484	28	AA	#ffff00	#ffff00	right	TRUE
0.6	kanzi	SeqDis	22/03/2019	11:22:01:388	29	BA	#0000ff	#ffff00	left	FALSE
0.55	kanzi	SeqDis	22/03/2019	11:22:09:723	30	BA	#0000ff	#ffff00	left	FALSE
0.6	kanzi	SeqDis	22/03/2019	11:22:18:292	31	BA	#0000ff	#ffff00	right	TRUE
0	kanzi	SeqDis	22/03/2019	11:22:26:216	32	AB	#ffff00	#0000ff	right	FALSE
0.5	kanzi	SeqDis	22/03/2019	11:22:34:948	33	AB	#ffff00	#0000ff	left	TRUE
0.333	kanzi	SeqDis	22/03/2019	11:22:43:447	34	BA	#0000ff	#ffff00	left	FALSE
0.5	kanzi	SeqDis	22/03/2019	11:22:52:286	35	BA	#0000ff	#ffff00	right	TRUE
0.4	kanzi	SeqDis	22/03/2019	11:23:01:78	36	AA	#ffff00	#ffff00	left	FALSE
0.5	kanzi	SeqDis	22/03/2019	11:23:10:793	37	AA	#ffff00	#ffff00	right	TRUE
0.571	kanzi	SeqDis	22/03/2019	11:23:21:84	38	AB	#ffff00	#0000ff	left	TRUE
0.5	kanzi	SeqDis	22/03/2019	11:23:28:548	39	BB	#0000ff	#0000ff	left	FALSE
0.444	kanzi	SeqDis	22/03/2019	11:23:37:535	40	BB	#0000ff	#0000ff	left	FALSE
0.5	kanzi	SeqDis	22/03/2019	11:23:44:975	41	BB	#0000ff	#0000ff	right	TRUE
0.455	kanzi	SeqDis	22/03/2019	11:23:52:16	42	AB	#ffff00	#0000ff	right	FALSE
0.5	kanzi	SeqDis	22/03/2019	11:24:01:316	43	AB	#ffff00	#0000ff	left	TRUE
0.538	kanzi	SeqDis	22/03/2019	11:24:10:144	44	AB	#ffff00	#0000ff	left	TRUE
0.5	kanzi	SeqDis	22/03/2019	11:24:17:116	45	AA	#ffff00	#ffff00	left	FALSE
0.533	kanzi	SeqDis	22/03/2019	11:24:25:201	46	AA	#ffff00	#ffff00	right	TRUE
0.562	kanzi	SeqDis	22/03/2019	11:24:32:283	47	AB	#ffff00	#0000ff	left	TRUE
0.529	kanzi	SeqDis	22/03/2019	11:24:40:34	48	BA	#0000ff	#ffff00	left	FALSE
0.556	kanzi	SeqDis	22/03/2019	11:24:48:364	49	BA	#0000ff	#ffff00	right	TRUE
0.526	kanzi	SeqDis	22/03/2019	11:24:55:425	50	BB	#0000ff	#0000ff	left	FALSE
0.5	kanzi	SeqDis	22/03/2019	11:25:03:621	51	BB	#0000ff	#0000ff	left	FALSE
0.55	kanzi	SeqDis	22/03/2019	11:25:10:726	52	BB	#0000ff	#0000ff	right	TRUE
0.5	kanzi	SeqDis	22/03/2019	11:25:21:453	53	BB	#0000ff	#0000ff	left	FALSE
0.55	kanzi	SeqDis	22/03/2019	11:25:29:797	54	BB	#0000ff	#0000ff	right	TRUE
0.5	kanzi	SeqDis	22/03/2019	11:25:36:967	55	AA	#ffff00	#ffff00	left	FALSE
0.5	kanzi	SeqDis	22/03/2019	11:25:47:262	56	AA	#ffff00	#ffff00	left	FALSE
0.5	kanzi	SeqDis	22/03/2019	11:25:54:337	57	AA	#ffff00	#ffff00	right	TRUE
0.45	kanzi	SeqDis	22/03/2019	11:26:02:68	58	AB	#ffff00	#0000ff	right	FALSE
0.5	kanzi	SeqDis	22/03/2019	11:26:09:612	59	AB	#ffff00	#0000ff	left	TRUE
0.55	kanzi	SeqDis	22/03/2019	11:26:16:442	60	AB	#ffff00	#0000ff	left	TRUE
0.55	kanzi	SeqDis	22/03/2019	12:12:09:377	61	AB	#ffff00	#0000ff	left	TRUE
0.55	kanzi	SeqDis	22/03/2019	12:12:17:279	62	BA	#0000ff	#ffff00	left	FALSE
0.55	kanzi	SeqDis	22/03/2019	12:12:24:613	63	BA	#0000ff	#ffff00	right	TRUE
0.55	kanzi	SeqDis	22/03/2019	12:12:34:203	64	AB	#ffff00	#0000ff	left	TRUE
0.6	kanzi	SeqDis	22/03/2019	12:12:41:316	65	AB	#ffff00	#0000ff	left	TRUE
0.55	kanzi	SeqDis	22/03/2019	12:12:50:71	66	AA	#ffff00	#ffff00	left	FALSE
0.55	kanzi	SeqDis	22/03/2019	12:12:58:604	67	AA	#ffff00	#ffff00	right	TRUE
0.6	kanzi	SeqDis	22/03/2019	12:13:05:373	68	BA	#0000ff	#ffff00	right	TRUE
0.55	kanzi	SeqDis	22/03/2019	12:13:12:522	69	AB	#ffff00	#0000ff	right	FALSE
0.6	kanzi	SeqDis	22/03/2019	12:13:22:46	70	AB	#ffff00	#0000ff	left	TRUE
0.65	kanzi	SeqDis	22/03/2019	12:13:30:369	71	AB	#ffff00	#0000ff	left	TRUE
0.65	kanzi	SeqDis	22/03/2019	12:13:38:778	72	AB	#ffff00	#0000ff	left	TRUE
0.65	kanzi	SeqDis	22/03/2019	12:13:45:245	73	BA	#0000ff	#ffff00	left	FALSE
0.65	kanzi	SeqDis	22/03/2019	12:13:53:752	74	BA	#0000ff	#ffff00	right	TRUE
0.7	kanzi	SeqDis	22/03/2019	12:14:01:758	75	AB	#ffff00	#0000ff	left	TRUE
0.75	kanzi	SeqDis	22/03/2019	12:14:08:990	76	AB	#ffff00	#0000ff	left	TRUE
0.75	kanzi	SeqDis	22/03/2019	12:14:15:583	77	AB	#ffff00	#0000ff	left	TRUE
0.75	kanzi	SeqDis	22/03/2019	12:14:23:519	78	BA	#0000ff	#ffff00	left	FALSE
0.75	kanzi	SeqDis	22/03/2019	12:14:30:885	79	BA	#0000ff	#ffff00	right	TRUE
0.7	kanzi	SeqDis	22/03/2019	12:14:40:306	80	BB	#0000ff	#0000ff	left	FALSE
0.65	kanzi	SeqDis	22/03/2019	12:14:47:235	81	BB	#0000ff	#0000ff	left	FALSE
0.7	kanzi	SeqDis	22/03/2019	12:14:56:235	82	BB	#0000ff	#0000ff	right	TRUE
0.7	kanzi	SeqDis	22/03/2019	12:15:03:110	83	AB	#ffff00	#0000ff	left	TRUE
0.7	kanzi	SeqDis	22/03/2019	12:15:13:714	84	AB	#ffff00	#0000ff	left	TRUE
0.65	kanzi	SeqDis	22/03/2019	12:15:20:950	85	AA	#ffff00	#ffff00	left	FALSE
0.65	kanzi	SeqDis	22/03/2019	12:15:33:198	86	AA	#ffff00	#ffff00	left	FALSE
0.65	kanzi	SeqDis	22/03/2019	12:15:40:31	87	AA	#ffff00	#ffff00	right	TRUE
0.65	kanzi	SeqDis	22/03/2019	12:15:49:43	88	AA	#ffff00	#ffff00	right	TRUE
0.65	kanzi	SeqDis	22/03/2019	12:15:57:485	89	BB	#0000ff	#0000ff	left	FALSE
0.65	kanzi	SeqDis	22/03/2019	12:16:04:527	90	BB	#0000ff	#0000ff	right	TRUE
0.6	kanzi	SeqDis	22/03/2019	12:16:12:860	91	BB	#0000ff	#0000ff	left	FALSE
0.55	kanzi	SeqDis	22/03/2019	12:16:19:703	92	BB	#0000ff	#0000ff	left	FALSE
0.6	kanzi	SeqDis	22/03/2019	12:16:28:92	93	BB	#0000ff	#0000ff	right	TRUE
0.55	kanzi	SeqDis	22/03/2019	12:16:34:684	94	AA	#ffff00	#ffff00	left	FALSE
0.55	kanzi	SeqDis	22/03/2019	12:16:42:993	95	AA	#ffff00	#ffff00	right	TRUE
0.55	kanzi	SeqDis	22/03/2019	12:16:50:50	96	AB	#ffff00	#0000ff	left	TRUE
0.55	kanzi	SeqDis	22/03/2019	12:16:58:885	97	BA	#0000ff	#ffff00	right	TRUE
0.55	kanzi	SeqDis	22/03/2019	12:17:06:482	98	AB	#ffff00	#0000ff	right	FALSE
0.55	kanzi	SeqDis	22/03/2019	12:17:13:778	99	AB	#ffff00	#0000ff	left	TRUE
0.55	kanzi	SeqDis	22/03/2019	12:17:23:283	100	BB	#0000ff	#0000ff	left	FALSE
0.6	kanzi	SeqDis	22/03/2019	12:17:31:634	101	BB	#0000ff	#0000ff	right	TRUE
0.6	kanzi	SeqDis	22/03/2019	12:17:38:88	102	BB	#0000ff	#0000ff	right	TRUE
0.6	kanzi	SeqDis	22/03/2019	12:17:46:707	103	AB	#ffff00	#0000ff	left	TRUE
0.55	kanzi	SeqDis	22/03/2019	12:17:55:118	104	AA	#ffff00	#ffff00	left	FALSE
0.6	kanzi	SeqDis	22/03/2019	12:18:03:355	105	AA	#ffff00	#ffff00	right	TRUE
0.65	kanzi	SeqDis	22/03/2019	12:18:10:585	106	AA	#ffff00	#ffff00	right	TRUE
0.65	kanzi	SeqDis	22/03/2019	12:18:18:910	107	AB	#ffff00	#0000ff	left	TRUE
0.65	kanzi	SeqDis	22/03/2019	12:18:27:76	108	AB	#ffff00	#0000ff	left	TRUE
0.7	kanzi	SeqDis	22/03/2019	12:18:33:741	109	BB	#0000ff	#0000ff	right	TRUE
0.7	kanzi	SeqDis	22/03/2019	12:18:42:519	110	AB	#ffff00	#0000ff	left	TRUE
0.75	kanzi	SeqDis	22/03/2019	12:18:51:837	111	AB	#ffff00	#0000ff	left	TRUE
0.8	kanzi	SeqDis	22/03/2019	12:19:00:441	112	AB	#ffff00	#0000ff	left	TRUE
0.75	kanzi	SeqDis	22/03/2019	12:19:08:43	113	BA	#0000ff	#ffff00	left	FALSE
0.8	kanzi	SeqDis	22/03/2019	12:19:15:331	114	BA	#0000ff	#ffff00	right	TRUE
0.75	kanzi	SeqDis	22/03/2019	12:19:22:421	115	BA	#0000ff	#ffff00	left	FALSE
0.7	kanzi	SeqDis	22/03/2019	12:19:31:980	116	BA	#0000ff	#ffff00	left	FALSE
0.7	kanzi	SeqDis	22/03/2019	12:19:38:760	117	BA	#0000ff	#ffff00	right	TRUE
0.75	kanzi	SeqDis	22/03/2019	12:19:45:656	118	AB	#ffff00	#0000ff	left	TRUE
0.75	kanzi	SeqDis	22/03/2019	12:19:54:444	119	AB	#ffff00	#0000ff	left	TRUE
0.75	kanzi	SeqDis	22/03/2019	12:20:02:947	120	AA	#ffff00	#ffff00	left	FALSE
0.75	kanzi	SeqDis	25/03/2019	13:47:47:323	1	AA	#ffff00	#ffff00	right	TRUE
0.75	kanzi	SeqDis	25/03/2019	13:48:01:494	2	AB	#ffff00	#0000ff	left	TRUE
0.75	kanzi	SeqDis	25/03/2019	13:48:15:642	3	AB	#ffff00	#0000ff	left	TRUE
0.75	kanzi	SeqDis	25/03/2019	13:48:24:433	4	BB	#0000ff	#0000ff	left	FALSE
0.75	kanzi	SeqDis	25/03/2019	13:48:33:216	5	BB	#0000ff	#0000ff	right	TRUE
0.7	kanzi	SeqDis	25/03/2019	13:48:42:133	6	BA	#0000ff	#ffff00	left	FALSE
0.7	kanzi	SeqDis	25/03/2019	13:48:50:721	7	BA	#0000ff	#ffff00	right	TRUE
0.7	kanzi	SeqDis	25/03/2019	13:48:59:18	8	BB	#0000ff	#0000ff	right	TRUE
0.7	kanzi	SeqDis	25/03/2019	13:49:07:662	9	AB	#ffff00	#0000ff	left	TRUE
0.7	kanzi	SeqDis	25/03/2019	13:49:16:181	10	AB	#ffff00	#0000ff	left	TRUE
0.65	kanzi	SeqDis	25/03/2019	13:49:24:967	11	AA	#ffff00	#ffff00	left	FALSE
0.65	kanzi	SeqDis	25/03/2019	13:49:33:492	12	AA	#ffff00	#ffff00	right	TRUE
0.65	kanzi	SeqDis	25/03/2019	13:49:41:918	13	AA	#ffff00	#ffff00	left	FALSE
0.65	kanzi	SeqDis	25/03/2019	13:49:50:509	14	AA	#ffff00	#ffff00	right	TRUE
0.65	kanzi	SeqDis	25/03/2019	13:49:59:927	15	BA	#0000ff	#ffff00	left	FALSE
0.7	kanzi	SeqDis	25/03/2019	13:50:08:840	16	BA	#0000ff	#ffff00	right	TRUE
0.7	kanzi	SeqDis	25/03/2019	13:50:17:594	17	BB	#0000ff	#0000ff	right	TRUE
0.7	kanzi	SeqDis	25/03/2019	13:50:24:993	18	AB	#ffff00	#0000ff	left	TRUE
0.7	kanzi	SeqDis	25/03/2019	13:50:31:613	19	AB	#ffff00	#0000ff	left	TRUE
0.7	kanzi	SeqDis	25/03/2019	13:50:40:494	20	AB	#ffff00	#0000ff	right	FALSE
0.7	kanzi	SeqDis	25/03/2019	13:50:49:331	21	AB	#ffff00	#0000ff	left	TRUE
0.7	kanzi	SeqDis	25/03/2019	13:50:57:666	22	AB	#ffff00	#0000ff	left	TRUE
0.7	kanzi	SeqDis	25/03/2019	13:51:06:35	23	BA	#0000ff	#ffff00	right	TRUE
0.7	kanzi	SeqDis	25/03/2019	13:51:13:369	24	AB	#ffff00	#0000ff	right	FALSE
0.7	kanzi	SeqDis	25/03/2019	13:51:20:934	25	AB	#ffff00	#0000ff	left	TRUE
0.7	kanzi	SeqDis	25/03/2019	13:51:28:763	26	BA	#0000ff	#ffff00	left	FALSE
0.7	kanzi	SeqDis	25/03/2019	13:51:36:965	27	BA	#0000ff	#ffff00	right	TRUE
0.65	kanzi	SeqDis	25/03/2019	13:51:43:531	28	AB	#ffff00	#0000ff	right	FALSE
0.65	kanzi	SeqDis	25/03/2019	13:51:51:202	29	AB	#ffff00	#0000ff	left	TRUE
0.65	kanzi	SeqDis	25/03/2019	13:52:01:815	30	AB	#ffff00	#0000ff	left	TRUE
0.65	kanzi	SeqDis	25/03/2019	13:52:09:170	31	BB	#0000ff	#0000ff	left	FALSE
1	kanzi	SeqDis	25/03/2019	13:52:19:465	32	AB	#ffff00	#0000ff	left	TRUE
1	kanzi	SeqDis	25/03/2019	13:52:26:487	33	AA	#ffff00	#ffff00	right	TRUE
0.667	kanzi	SeqDis	25/03/2019	13:52:34:937	34	AB	#ffff00	#0000ff	right	FALSE
0.5	kanzi	SeqDis	25/03/2019	13:52:41:672	35	AB	#ffff00	#0000ff	right	FALSE
0.6	kanzi	SeqDis	25/03/2019	13:52:50:535	36	AB	#ffff00	#0000ff	left	TRUE
0.5	kanzi	SeqDis	25/03/2019	13:52:59:424	37	AB	#ffff00	#0000ff	right	FALSE
0.429	kanzi	SeqDis	25/03/2019	13:53:25:358	38	AB	#ffff00	#0000ff	right	FALSE
0.5	kanzi	SeqDis	25/03/2019	13:53:34:845	39	AB	#ffff00	#0000ff	left	TRUE
0.556	kanzi	SeqDis	25/03/2019	13:53:41:944	40	AB	#ffff00	#0000ff	left	TRUE
0.5	kanzi	SeqDis	25/03/2019	13:53:49:895	41	BA	#0000ff	#ffff00	left	FALSE
0.545	kanzi	SeqDis	25/03/2019	13:53:58:632	42	BA	#0000ff	#ffff00	right	TRUE
0.583	kanzi	SeqDis	25/03/2019	13:54:05:545	43	BA	#0000ff	#ffff00	right	TRUE
0.615	kanzi	SeqDis	25/03/2019	13:54:11:976	44	BB	#0000ff	#0000ff	right	TRUE
0.571	kanzi	SeqDis	25/03/2019	13:54:19:633	45	AB	#ffff00	#0000ff	right	FALSE
0.533	kanzi	SeqDis	25/03/2019	13:54:27:988	46	AB	#ffff00	#0000ff	right	FALSE
0.5	kanzi	SeqDis	25/03/2019	13:54:37:457	47	AB	#ffff00	#0000ff	right	FALSE
0.529	kanzi	SeqDis	25/03/2019	13:54:46:96	48	AB	#ffff00	#0000ff	left	TRUE
0.556	kanzi	SeqDis	25/03/2019	13:54:54:581	49	BB	#0000ff	#0000ff	right	TRUE
0.526	kanzi	SeqDis	25/03/2019	13:55:02:501	50	AB	#ffff00	#0000ff	right	FALSE
0.55	kanzi	SeqDis	25/03/2019	13:55:10:375	51	AB	#ffff00	#0000ff	left	TRUE
0.5	kanzi	SeqDis	25/03/2019	13:55:18:11	52	AB	#ffff00	#0000ff	right	FALSE
0.5	kanzi	SeqDis	25/03/2019	13:55:26:50	53	AB	#ffff00	#0000ff	left	TRUE
0.55	kanzi	SeqDis	25/03/2019	13:55:34:642	54	BB	#0000ff	#0000ff	right	TRUE
0.6	kanzi	SeqDis	25/03/2019	13:55:42:262	55	AA	#ffff00	#ffff00	right	TRUE
0.6	kanzi	SeqDis	25/03/2019	13:55:50:702	56	BA	#0000ff	#ffff00	right	TRUE
0.65	kanzi	SeqDis	25/03/2019	13:55:58:125	57	AA	#ffff00	#ffff00	right	TRUE
0.65	kanzi	SeqDis	25/03/2019	13:56:06:675	58	AB	#ffff00	#0000ff	right	FALSE
0.65	kanzi	SeqDis	25/03/2019	13:56:14:926	59	AB	#ffff00	#0000ff	left	TRUE
0.6	kanzi	SeqDis	25/03/2019	13:56:23:283	60	AB	#ffff00	#0000ff	right	FALSE
0.65	kanzi	SeqDis	25/03/2019	14:13:37:278	61	AB	#ffff00	#0000ff	left	TRUE
0.65	kanzi	SeqDis	25/03/2019	14:13:45:993	62	AB	#ffff00	#0000ff	left	TRUE
0.6	kanzi	SeqDis	25/03/2019	14:13:54:616	63	AB	#ffff00	#0000ff	right	FALSE
0.6	kanzi	SeqDis	25/03/2019	14:14:03:347	64	AB	#ffff00	#0000ff	left	TRUE
0.6	kanzi	SeqDis	25/03/2019	14:14:13:29	65	BB	#0000ff	#0000ff	left	FALSE
0.65	kanzi	SeqDis	25/03/2019	14:14:21:617	66	BB	#0000ff	#0000ff	right	TRUE
0.65	kanzi	SeqDis	25/03/2019	14:14:30:894	67	AB	#ffff00	#0000ff	right	FALSE
0.65	kanzi	SeqDis	25/03/2019	14:14:39:599	68	AB	#ffff00	#0000ff	left	TRUE
0.65	kanzi	SeqDis	25/03/2019	14:14:47:665	69	AB	#ffff00	#0000ff	left	TRUE
0.7	kanzi	SeqDis	25/03/2019	14:14:55:889	70	AB	#ffff00	#0000ff	left	TRUE
0.65	kanzi	SeqDis	25/03/2019	14:15:04:687	71	BB	#0000ff	#0000ff	left	FALSE
0.7	kanzi	SeqDis	25/03/2019	14:15:13:845	72	BB	#0000ff	#0000ff	right	TRUE
0.7	kanzi	SeqDis	25/03/2019	14:15:21:863	73	BA	#0000ff	#ffff00	right	TRUE
0.65	kanzi	SeqDis	25/03/2019	14:15:30:711	74	AB	#ffff00	#0000ff	right	FALSE
0.65	kanzi	SeqDis	25/03/2019	14:15:39:605	75	AB	#ffff00	#0000ff	left	TRUE
0.6	kanzi	SeqDis	25/03/2019	14:15:47:889	76	BB	#0000ff	#0000ff	left	FALSE
0.6	kanzi	SeqDis	25/03/2019	14:15:56:542	77	BB	#0000ff	#0000ff	right	TRUE
0.6	kanzi	SeqDis	25/03/2019	14:16:05:634	78	AB	#ffff00	#0000ff	right	FALSE
0.6	kanzi	SeqDis	25/03/2019	14:16:14:726	79	AB	#ffff00	#0000ff	left	TRUE
0.6	kanzi	SeqDis	25/03/2019	14:16:23:487	80	AA	#ffff00	#ffff00	left	FALSE
0.6	kanzi	SeqDis	25/03/2019	14:16:30:955	81	AA	#ffff00	#ffff00	right	TRUE
0.55	kanzi	SeqDis	25/03/2019	14:16:39:241	82	AB	#ffff00	#0000ff	right	FALSE
0.6	kanzi	SeqDis	25/03/2019	14:16:47:788	83	AB	#ffff00	#0000ff	left	TRUE
0.55	kanzi	SeqDis	25/03/2019	14:16:56:80	84	AA	#ffff00	#ffff00	left	FALSE
0.6	kanzi	SeqDis	25/03/2019	14:17:04:608	85	AA	#ffff00	#ffff00	right	TRUE
0.6	kanzi	SeqDis	25/03/2019	14:17:12:804	86	BA	#0000ff	#ffff00	right	TRUE
0.65	kanzi	SeqDis	25/03/2019	14:17:26:450	87	AA	#ffff00	#ffff00	right	TRUE
0.6	kanzi	SeqDis	25/03/2019	14:17:35:274	88	AB	#ffff00	#0000ff	right	FALSE
0.6	kanzi	SeqDis	25/03/2019	14:17:43:530	89	AB	#ffff00	#0000ff	left	TRUE
0.55	kanzi	SeqDis	25/03/2019	14:17:51:807	90	BA	#0000ff	#ffff00	left	FALSE
0.6	kanzi	SeqDis	25/03/2019	14:17:58:682	91	BA	#0000ff	#ffff00	right	TRUE
0.6	kanzi	SeqDis	25/03/2019	14:18:07:16	92	BB	#0000ff	#0000ff	right	TRUE
0.6	kanzi	SeqDis	25/03/2019	14:18:13:926	93	AB	#ffff00	#0000ff	left	TRUE
0.6	kanzi	SeqDis	25/03/2019	14:18:22:149	94	AB	#ffff00	#0000ff	right	FALSE
0.6	kanzi	SeqDis	25/03/2019	14:18:28:868	95	AB	#ffff00	#0000ff	left	TRUE
0.65	kanzi	SeqDis	25/03/2019	14:18:36:979	96	BB	#0000ff	#0000ff	right	TRUE
0.6	kanzi	SeqDis	25/03/2019	14:18:45:461	97	AB	#ffff00	#0000ff	right	FALSE
0.65	kanzi	SeqDis	25/03/2019	14:18:53:849	98	AB	#ffff00	#0000ff	left	TRUE
0.6	kanzi	SeqDis	25/03/2019	14:19:00:863	99	BB	#0000ff	#0000ff	left	FALSE
0.65	kanzi	SeqDis	25/03/2019	14:19:09:613	100	BB	#0000ff	#0000ff	right	TRUE
0.6	kanzi	SeqDis	25/03/2019	14:19:17:297	101	AB	#ffff00	#0000ff	right	FALSE
0.65	kanzi	SeqDis	25/03/2019	14:19:26:159	102	AB	#ffff00	#0000ff	left	TRUE
0.65	kanzi	SeqDis	25/03/2019	14:19:34:948	103	AB	#ffff00	#0000ff	left	TRUE
0.7	kanzi	SeqDis	25/03/2019	14:19:43:268	104	AB	#ffff00	#0000ff	left	TRUE
0.7	kanzi	SeqDis	25/03/2019	14:19:50:700	105	AA	#ffff00	#ffff00	right	TRUE
0.7	kanzi	SeqDis	25/03/2019	14:19:57:390	106	BA	#0000ff	#ffff00	right	TRUE
0.65	kanzi	SeqDis	25/03/2019	14:20:05:775	107	AB	#ffff00	#0000ff	right	FALSE
0.7	kanzi	SeqDis	25/03/2019	14:20:13:412	108	AB	#ffff00	#0000ff	left	TRUE
0.65	kanzi	SeqDis	25/03/2019	14:20:21:416	109	AB	#ffff00	#0000ff	right	FALSE
0.7	kanzi	SeqDis	25/03/2019	14:20:29:741	110	AB	#ffff00	#0000ff	left	TRUE
0.65	kanzi	SeqDis	25/03/2019	14:20:37:174	111	BA	#0000ff	#ffff00	left	FALSE
0.65	kanzi	SeqDis	25/03/2019	14:20:44:712	112	BA	#0000ff	#ffff00	right	TRUE
0.65	kanzi	SeqDis	25/03/2019	14:20:53:302	113	BA	#0000ff	#ffff00	right	TRUE
0.65	kanzi	SeqDis	25/03/2019	14:21:00:784	114	AB	#ffff00	#0000ff	right	FALSE
0.65	kanzi	SeqDis	25/03/2019	14:21:09:995	115	AB	#ffff00	#0000ff	left	TRUE
0.6	kanzi	SeqDis	25/03/2019	14:21:17:180	116	AA	#ffff00	#ffff00	left	FALSE
0.65	kanzi	SeqDis	25/03/2019	14:21:25:428	117	AA	#ffff00	#ffff00	right	TRUE
0.65	kanzi	SeqDis	25/03/2019	14:21:32:20	118	AA	#ffff00	#ffff00	right	TRUE
0.65	kanzi	SeqDis	25/03/2019	14:21:40:472	119	AB	#ffff00	#0000ff	right	FALSE
0.65	kanzi	SeqDis	25/03/2019	14:21:47:839	120	AB	#ffff00	#0000ff	left	TRUE
0.65	kanzi	SeqDis	26/03/2019	14:20:28:171	1	AB	#ffff00	#0000ff	right	FALSE
0.65	kanzi	SeqDis	26/03/2019	14:20:36:959	2	AB	#ffff00	#0000ff	left	TRUE
0.65	kanzi	SeqDis	26/03/2019	14:20:52:968	3	AB	#ffff00	#0000ff	left	TRUE
0.6	kanzi	SeqDis	26/03/2019	14:21:01:685	4	AB	#ffff00	#0000ff	right	FALSE
0.6	kanzi	SeqDis	26/03/2019	14:21:11:67	5	AB	#ffff00	#0000ff	left	TRUE
0.6	kanzi	SeqDis	26/03/2019	14:21:20:568	6	AB	#ffff00	#0000ff	left	TRUE
0.6	kanzi	SeqDis	26/03/2019	14:21:28:459	7	AA	#ffff00	#ffff00	left	FALSE
0.6	kanzi	SeqDis	26/03/2019	14:21:38:446	8	AA	#ffff00	#ffff00	right	TRUE
0.6	kanzi	SeqDis	26/03/2019	14:21:46:334	9	AA	#ffff00	#ffff00	left	FALSE
0.6	kanzi	SeqDis	26/03/2019	14:21:55:161	10	AA	#ffff00	#ffff00	right	TRUE
0.65	kanzi	SeqDis	26/03/2019	14:22:03:877	11	BB	#0000ff	#0000ff	right	TRUE
0.65	kanzi	SeqDis	26/03/2019	14:22:13:662	12	BB	#0000ff	#0000ff	right	TRUE
0.6	kanzi	SeqDis	26/03/2019	14:22:22:314	13	AB	#ffff00	#0000ff	right	FALSE
0.65	kanzi	SeqDis	26/03/2019	14:22:34:633	14	AB	#ffff00	#0000ff	left	TRUE
0.6	kanzi	SeqDis	26/03/2019	14:22:42:350	15	BA	#0000ff	#ffff00	left	FALSE
0.65	kanzi	SeqDis	26/03/2019	14:23:01:297	16	BA	#0000ff	#ffff00	right	TRUE
0.65	kanzi	SeqDis	26/03/2019	14:23:10:323	17	AA	#ffff00	#ffff00	right	TRUE
0.65	kanzi	SeqDis	26/03/2019	14:23:18:18	18	BA	#0000ff	#ffff00	right	TRUE
0.65	kanzi	SeqDis	26/03/2019	14:23:26:554	19	AB	#ffff00	#0000ff	right	FALSE
0.65	kanzi	SeqDis	26/03/2019	14:23:33:979	20	AB	#ffff00	#0000ff	left	TRUE
0.65	kanzi	SeqDis	26/03/2019	14:23:42:471	21	BA	#0000ff	#ffff00	left	FALSE
0.65	kanzi	SeqDis	26/03/2019	14:23:57:853	22	BA	#0000ff	#ffff00	right	TRUE
0.6	kanzi	SeqDis	26/03/2019	14:24:07:447	23	AB	#ffff00	#0000ff	right	FALSE
0.65	kanzi	SeqDis	26/03/2019	14:24:15:974	24	AB	#ffff00	#0000ff	left	TRUE
0.6	kanzi	SeqDis	26/03/2019	14:24:24:314	25	BB	#0000ff	#0000ff	left	FALSE
0.6	kanzi	SeqDis	26/03/2019	14:24:32:959	26	BB	#0000ff	#0000ff	right	TRUE
0.6	kanzi	SeqDis	26/03/2019	14:24:43:59	27	AB	#ffff00	#0000ff	right	FALSE
0.6	kanzi	SeqDis	26/03/2019	14:24:52:556	28	AB	#ffff00	#0000ff	left	TRUE
0.6	kanzi	SeqDis	26/03/2019	14:25:00:68	29	BA	#0000ff	#ffff00	left	FALSE
0.6	kanzi	SeqDis	26/03/2019	14:25:08:512	30	BA	#0000ff	#ffff00	right	TRUE
0.6	kanzi	SeqDis	26/03/2019	14:25:22:256	31	AB	#ffff00	#0000ff	left	TRUE
0	kanzi	SeqDis	26/03/2019	14:25:31:910	32	BA	#0000ff	#ffff00	left	FALSE
0.5	kanzi	SeqDis	26/03/2019	14:25:40:200	33	BA	#0000ff	#ffff00	right	TRUE
0.667	kanzi	SeqDis	26/03/2019	14:25:48:639	34	BA	#0000ff	#ffff00	right	TRUE
0.75	kanzi	SeqDis	26/03/2019	14:25:56:96	35	AB	#ffff00	#0000ff	left	TRUE
0.6	kanzi	SeqDis	26/03/2019	14:26:04:557	36	BB	#0000ff	#0000ff	left	FALSE
0.667	kanzi	SeqDis	26/03/2019	14:26:13:232	37	BB	#0000ff	#0000ff	right	TRUE
0.714	kanzi	SeqDis	26/03/2019	14:26:20:970	38	AA	#ffff00	#ffff00	right	TRUE
0.625	kanzi	SeqDis	26/03/2019	14:26:28:779	39	AB	#ffff00	#0000ff	right	FALSE
0.667	kanzi	SeqDis	26/03/2019	14:26:36:596	40	AB	#ffff00	#0000ff	left	TRUE
0.6	kanzi	SeqDis	26/03/2019	14:26:44:217	41	AA	#ffff00	#ffff00	left	FALSE
0.636	kanzi	SeqDis	26/03/2019	14:26:51:435	42	AA	#ffff00	#ffff00	right	TRUE
0.583	kanzi	SeqDis	26/03/2019	14:27:01:214	43	AB	#ffff00	#0000ff	right	FALSE
0.615	kanzi	SeqDis	26/03/2019	14:27:10:257	44	AB	#ffff00	#0000ff	left	TRUE
0.571	kanzi	SeqDis	26/03/2019	14:27:18:689	45	BB	#0000ff	#0000ff	left	FALSE
0.6	kanzi	SeqDis	26/03/2019	14:27:26:198	46	BB	#0000ff	#0000ff	right	TRUE
0.562	kanzi	SeqDis	26/03/2019	14:27:34:212	47	AB	#ffff00	#0000ff	right	FALSE
0.588	kanzi	SeqDis	26/03/2019	14:27:41:909	48	AB	#ffff00	#0000ff	left	TRUE
0.611	kanzi	SeqDis	26/03/2019	14:27:50:326	49	AB	#ffff00	#0000ff	left	TRUE
0.579	kanzi	SeqDis	26/03/2019	14:27:57:309	50	AB	#ffff00	#0000ff	right	FALSE
0.6	kanzi	SeqDis	26/03/2019	14:28:06:496	51	AB	#ffff00	#0000ff	left	TRUE
0.6	kanzi	SeqDis	26/03/2019	14:28:14:887	52	BB	#0000ff	#0000ff	left	FALSE
0.6	kanzi	SeqDis	26/03/2019	14:28:22:706	53	BB	#0000ff	#0000ff	right	TRUE
0.55	kanzi	SeqDis	26/03/2019	14:28:31:110	54	AB	#ffff00	#0000ff	right	FALSE
0.55	kanzi	SeqDis	26/03/2019	14:28:39:371	55	AB	#ffff00	#0000ff	left	TRUE
0.6	kanzi	SeqDis	26/03/2019	14:28:46:832	56	AB	#ffff00	#0000ff	left	TRUE
0.6	kanzi	SeqDis	26/03/2019	14:28:56:604	57	AB	#ffff00	#0000ff	left	TRUE
0.55	kanzi	SeqDis	26/03/2019	14:29:03:962	58	BA	#0000ff	#ffff00	left	FALSE
0.6	kanzi	SeqDis	26/03/2019	14:29:12:383	59	BA	#0000ff	#ffff00	right	TRUE
0.6	kanzi	SeqDis	26/03/2019	14:29:19:746	60	AA	#ffff00	#ffff00	right	TRUE
0.65	kanzi	SeqDis	26/03/2019	14:33:30:876	61	AA	#ffff00	#ffff00	right	TRUE
0.65	kanzi	SeqDis	26/03/2019	14:33:39:845	62	BB	#0000ff	#0000ff	right	TRUE
0.65	kanzi	SeqDis	26/03/2019	14:33:48:580	63	AB	#ffff00	#0000ff	right	FALSE
0.6	kanzi	SeqDis	26/03/2019	14:33:56:722	64	AB	#ffff00	#0000ff	right	FALSE
0.65	kanzi	SeqDis	26/03/2019	14:34:07:400	65	AB	#ffff00	#0000ff	left	TRUE
0.6	kanzi	SeqDis	26/03/2019	14:34:17:648	66	BA	#0000ff	#ffff00	left	FALSE
0.6	kanzi	SeqDis	26/03/2019	14:34:27:48	67	BA	#0000ff	#ffff00	left	FALSE
0.6	kanzi	SeqDis	26/03/2019	14:34:35:376	68	BA	#0000ff	#ffff00	right	TRUE
0.6	kanzi	SeqDis	26/03/2019	14:34:43:857	69	AA	#ffff00	#ffff00	right	TRUE
0.65	kanzi	SeqDis	26/03/2019	14:34:53:144	70	AB	#ffff00	#0000ff	left	TRUE
0.6	kanzi	SeqDis	26/03/2019	14:35:01:505	71	BB	#0000ff	#0000ff	left	FALSE
0.65	kanzi	SeqDis	26/03/2019	14:35:09:41	72	BB	#0000ff	#0000ff	right	TRUE
0.6	kanzi	SeqDis	26/03/2019	14:35:18:239	73	AB	#ffff00	#0000ff	right	FALSE
0.65	kanzi	SeqDis	26/03/2019	14:35:26:873	74	AB	#ffff00	#0000ff	left	TRUE
0.65	kanzi	SeqDis	26/03/2019	14:35:35:30	75	AB	#ffff00	#0000ff	left	TRUE
0.65	kanzi	SeqDis	26/03/2019	14:35:43:863	76	AB	#ffff00	#0000ff	left	TRUE
0.65	kanzi	SeqDis	26/03/2019	14:35:52:891	77	BB	#0000ff	#0000ff	right	TRUE
0.7	kanzi	SeqDis	26/03/2019	14:36:02:292	78	AB	#ffff00	#0000ff	left	TRUE
0.7	kanzi	SeqDis	26/03/2019	14:36:11:333	79	AB	#ffff00	#0000ff	left	TRUE
0.7	kanzi	SeqDis	26/03/2019	14:36:20:160	80	AB	#ffff00	#0000ff	left	TRUE
0.65	kanzi	SeqDis	26/03/2019	14:36:29:520	81	AA	#ffff00	#ffff00	left	FALSE
0.65	kanzi	SeqDis	26/03/2019	14:36:37:273	82	AA	#ffff00	#ffff00	right	TRUE
0.7	kanzi	SeqDis	26/03/2019	14:36:45:610	83	BA	#0000ff	#ffff00	right	TRUE
0.7	kanzi	SeqDis	26/03/2019	14:36:53:716	84	BA	#0000ff	#ffff00	left	FALSE
0.7	kanzi	SeqDis	26/03/2019	14:37:01:28	85	BA	#0000ff	#ffff00	right	TRUE
0.75	kanzi	SeqDis	26/03/2019	14:37:10:256	86	AB	#ffff00	#0000ff	left	TRUE
0.75	kanzi	SeqDis	26/03/2019	14:37:23:107	87	BA	#0000ff	#ffff00	left	FALSE
0.75	kanzi	SeqDis	26/03/2019	14:37:30:866	88	BA	#0000ff	#ffff00	right	TRUE
0.75	kanzi	SeqDis	26/03/2019	14:37:38:726	89	BB	#0000ff	#0000ff	right	TRUE
0.75	kanzi	SeqDis	26/03/2019	14:37:45:882	90	AB	#ffff00	#0000ff	left	TRUE
0.75	kanzi	SeqDis	26/03/2019	14:37:53:164	91	BB	#0000ff	#0000ff	left	FALSE
1	kanzi	SeqDis	26/03/2019	14:38:00:705	92	BA	#0000ff	#ffff00	right	TRUE
1	kanzi	SeqDis	26/03/2019	14:38:09:420	93	BA	#0000ff	#ffff00	right	TRUE
0.667	kanzi	SeqDis	26/03/2019	14:38:16:295	94	AB	#ffff00	#0000ff	right	FALSE
0.5	kanzi	SeqDis	26/03/2019	14:38:23:755	95	AB	#ffff00	#0000ff	right	FALSE
0.4	kanzi	SeqDis	26/03/2019	14:38:30:703	96	AB	#ffff00	#0000ff	right	FALSE
0.5	kanzi	SeqDis	26/03/2019	14:38:38:920	97	AB	#ffff00	#0000ff	left	TRUE
0.429	kanzi	SeqDis	26/03/2019	14:38:50:517	98	BB	#0000ff	#0000ff	left	FALSE
0.5	kanzi	SeqDis	26/03/2019	14:38:59:1000	99	BB	#0000ff	#0000ff	right	TRUE
0.444	kanzi	SeqDis	26/03/2019	14:39:06:909	100	AB	#ffff00	#0000ff	right	FALSE
0.5	kanzi	SeqDis	26/03/2019	14:39:14:41	101	AB	#ffff00	#0000ff	left	TRUE
0.455	kanzi	SeqDis	26/03/2019	14:39:22:133	102	AA	#ffff00	#ffff00	left	FALSE
0.5	kanzi	SeqDis	26/03/2019	14:39:30:49	103	AA	#ffff00	#ffff00	right	TRUE
0.538	kanzi	SeqDis	26/03/2019	14:39:37:554	104	AA	#ffff00	#ffff00	right	TRUE
0.5	kanzi	SeqDis	26/03/2019	14:39:46:85	105	AB	#ffff00	#0000ff	right	FALSE
0.533	kanzi	SeqDis	26/03/2019	14:39:54:913	106	AB	#ffff00	#0000ff	left	TRUE
0.5	kanzi	SeqDis	26/03/2019	14:40:03:281	107	BB	#0000ff	#0000ff	left	FALSE
0.529	kanzi	SeqDis	26/03/2019	14:40:11:809	108	BB	#0000ff	#0000ff	right	TRUE
0.556	kanzi	SeqDis	26/03/2019	14:40:20:152	109	AB	#ffff00	#0000ff	left	TRUE
0.526	kanzi	SeqDis	26/03/2019	14:40:27:546	110	AA	#ffff00	#ffff00	left	FALSE
0.5	kanzi	SeqDis	26/03/2019	14:40:35:860	111	AA	#ffff00	#ffff00	left	FALSE
0.5	kanzi	SeqDis	26/03/2019	14:40:43:240	112	AA	#ffff00	#ffff00	right	TRUE
0.45	kanzi	SeqDis	26/03/2019	14:40:51:415	113	AB	#ffff00	#0000ff	right	FALSE
0.5	kanzi	SeqDis	26/03/2019	14:40:59:269	114	AB	#ffff00	#0000ff	left	TRUE
0.5	kanzi	SeqDis	26/03/2019	14:41:07:379	115	BA	#0000ff	#ffff00	left	FALSE
0.55	kanzi	SeqDis	26/03/2019	14:41:14:630	116	BA	#0000ff	#ffff00	right	TRUE
0.55	kanzi	SeqDis	26/03/2019	14:41:22:136	117	BB	#0000ff	#0000ff	right	TRUE
0.55	kanzi	SeqDis	26/03/2019	14:41:30:576	118	AB	#ffff00	#0000ff	right	FALSE
0.55	kanzi	SeqDis	26/03/2019	14:41:38:31	119	AB	#ffff00	#0000ff	left	TRUE
0.6	kanzi	SeqDis	26/03/2019	14:41:46:156	120	AB	#ffff00	#0000ff	left	TRUE
0.6	kanzi	SeqDis	27/03/2019	09:31:38:555	1	AB	#ffff00	#0000ff	left	TRUE
0.65	kanzi	SeqDis	27/03/2019	09:31:46:329	2	AB	#ffff00	#0000ff	left	TRUE
0.6	kanzi	SeqDis	27/03/2019	09:31:55:690	3	BA	#0000ff	#ffff00	left	FALSE
0.55	kanzi	SeqDis	27/03/2019	09:32:04:964	4	BA	#0000ff	#ffff00	left	FALSE
0.55	kanzi	SeqDis	27/03/2019	09:32:12:514	5	BA	#0000ff	#ffff00	left	FALSE
0.55	kanzi	SeqDis	27/03/2019	09:32:21:621	6	BA	#0000ff	#ffff00	right	TRUE
0.6	kanzi	SeqDis	27/03/2019	09:32:36:718	7	AA	#ffff00	#ffff00	right	TRUE
0.55	kanzi	SeqDis	27/03/2019	09:32:46:679	8	AB	#ffff00	#0000ff	right	FALSE
0.55	kanzi	SeqDis	27/03/2019	09:32:55:883	9	AB	#ffff00	#0000ff	left	TRUE
0.6	kanzi	SeqDis	27/03/2019	09:33:06:137	10	AB	#ffff00	#0000ff	left	TRUE
0.65	kanzi	SeqDis	27/03/2019	09:33:18:239	11	AB	#ffff00	#0000ff	left	TRUE
0.6	kanzi	SeqDis	27/03/2019	09:33:28:699	12	BB	#0000ff	#0000ff	left	FALSE
0.65	kanzi	SeqDis	27/03/2019	09:33:37:954	13	BB	#0000ff	#0000ff	right	TRUE
0.65	kanzi	SeqDis	27/03/2019	09:33:44:863	14	AB	#ffff00	#0000ff	left	TRUE
0.7	kanzi	SeqDis	27/03/2019	09:33:52:351	15	AB	#ffff00	#0000ff	left	TRUE
0.65	kanzi	SeqDis	27/03/2019	09:34:01:656	16	AA	#ffff00	#ffff00	left	FALSE
0.6	kanzi	SeqDis	27/03/2019	09:34:10:145	17	AA	#ffff00	#ffff00	left	FALSE
0.65	kanzi	SeqDis	27/03/2019	09:34:25:740	18	AA	#ffff00	#ffff00	right	TRUE
0.65	kanzi	SeqDis	27/03/2019	09:34:34:599	19	BB	#0000ff	#0000ff	right	TRUE
0.65	kanzi	SeqDis	27/03/2019	09:35:37:67	21	AA	#ffff00	#ffff00	right	TRUE
0.65	kanzi	SeqDis	27/03/2019	09:35:46:162	22	BB	#0000ff	#0000ff	right	TRUE
0.65	kanzi	SeqDis	27/03/2019	09:35:58:387	23	BA	#0000ff	#ffff00	right	TRUE
0.65	kanzi	SeqDis	27/03/2019	09:36:06:240	24	AB	#ffff00	#0000ff	right	FALSE
0.65	kanzi	SeqDis	27/03/2019	09:36:15:615	25	AB	#ffff00	#0000ff	right	FALSE
0.7	kanzi	SeqDis	27/03/2019	09:36:28:683	26	AB	#ffff00	#0000ff	left	TRUE
0.7	kanzi	SeqDis	27/03/2019	09:36:37:555	27	AB	#ffff00	#0000ff	left	TRUE
0.7	kanzi	SeqDis	27/03/2019	09:36:44:499	28	AB	#ffff00	#0000ff	left	TRUE
0.7	kanzi	SeqDis	27/03/2019	09:36:51:627	29	BA	#0000ff	#ffff00	left	FALSE
0.7	kanzi	SeqDis	27/03/2019	09:37:00:355	30	BA	#0000ff	#ffff00	right	TRUE
0.65	kanzi	SeqDis	27/03/2019	09:37:18:231	31	AB	#ffff00	#0000ff	right	FALSE
0.6	kanzi	SeqDis	27/03/2019	09:37:26:984	32	AB	#ffff00	#0000ff	right	FALSE
0	kanzi	SeqDis	27/03/2019	09:37:36:18	33	AB	#ffff00	#0000ff	right	FALSE
0	kanzi	SeqDis	27/03/2019	09:37:43:828	34	AB	#ffff00	#0000ff	right	FALSE
0.333	kanzi	SeqDis	27/03/2019	09:37:52:316	35	AB	#ffff00	#0000ff	left	TRUE
0.25	kanzi	SeqDis	27/03/2019	09:37:59:349	36	BA	#0000ff	#ffff00	left	FALSE
0.4	kanzi	SeqDis	27/03/2019	09:38:10:868	37	BA	#0000ff	#ffff00	right	TRUE
0.5	kanzi	SeqDis	27/03/2019	09:38:18:827	38	AB	#ffff00	#0000ff	left	TRUE
0.571	kanzi	SeqDis	27/03/2019	09:38:34:940	39	AB	#ffff00	#0000ff	left	TRUE
0.625	kanzi	SeqDis	27/03/2019	09:38:44:823	40	BA	#0000ff	#ffff00	right	TRUE
0.556	kanzi	SeqDis	27/03/2019	09:38:52:820	41	AA	#ffff00	#ffff00	left	FALSE
0.6	kanzi	SeqDis	27/03/2019	09:39:03:111	42	AA	#ffff00	#ffff00	right	TRUE
0.545	kanzi	SeqDis	27/03/2019	09:39:11:692	43	AB	#ffff00	#0000ff	right	FALSE
0.583	kanzi	SeqDis	27/03/2019	09:39:32:79	44	AB	#ffff00	#0000ff	left	TRUE
0.538	kanzi	SeqDis	27/03/2019	09:39:44:863	45	AB	#ffff00	#0000ff	right	FALSE
0.571	kanzi	SeqDis	27/03/2019	09:39:53:252	46	AB	#ffff00	#0000ff	left	TRUE
0.6	kanzi	SeqDis	27/03/2019	09:40:05:228	47	AB	#ffff00	#0000ff	left	TRUE
0.562	kanzi	SeqDis	27/03/2019	09:40:14:463	48	BA	#0000ff	#ffff00	left	FALSE
0.588	kanzi	SeqDis	27/03/2019	09:40:21:670	49	BA	#0000ff	#ffff00	right	TRUE
0.556	kanzi	SeqDis	27/03/2019	09:40:29:974	50	AA	#ffff00	#ffff00	left	FALSE
0.526	kanzi	SeqDis	27/03/2019	09:40:38:982	51	AA	#ffff00	#ffff00	left	FALSE
0.55	kanzi	SeqDis	27/03/2019	09:40:46:793	52	AA	#ffff00	#ffff00	right	TRUE
0.55	kanzi	SeqDis	27/03/2019	09:41:00:274	53	AB	#ffff00	#0000ff	right	FALSE
0.6	kanzi	SeqDis	27/03/2019	09:41:09:911	54	AB	#ffff00	#0000ff	left	TRUE
0.55	kanzi	SeqDis	27/03/2019	09:41:17:905	55	BB	#0000ff	#0000ff	left	FALSE
0.6	kanzi	SeqDis	27/03/2019	09:41:27:888	56	BB	#0000ff	#0000ff	right	TRUE
0.55	kanzi	SeqDis	27/03/2019	09:41:37:612	57	BB	#0000ff	#0000ff	left	FALSE
0.5	kanzi	SeqDis	27/03/2019	09:41:46:622	58	BB	#0000ff	#0000ff	left	FALSE
0.5	kanzi	SeqDis	27/03/2019	09:41:55:720	59	BB	#0000ff	#0000ff	right	TRUE
0.5	kanzi	SeqDis	27/03/2019	09:42:07:134	60	AB	#ffff00	#0000ff	left	TRUE
0.5	kanzi	SeqDis	27/03/2019	09:42:22:137	61	AA	#ffff00	#ffff00	left	FALSE
0.5	kanzi	SeqDis	27/03/2019	15:25:45:73	1	AA	#ffff00	#ffff00	right	TRUE
0.55	kanzi	SeqDis	27/03/2019	15:25:54:158	2	AB	#ffff00	#0000ff	left	TRUE
0.5	kanzi	SeqDis	27/03/2019	15:26:06:451	3	BB	#0000ff	#0000ff	left	FALSE
0.55	kanzi	SeqDis	27/03/2019	15:26:18:464	4	BB	#0000ff	#0000ff	right	TRUE
0.55	kanzi	SeqDis	27/03/2019	15:26:29:47	5	AB	#ffff00	#0000ff	left	TRUE
0.55	kanzi	SeqDis	27/03/2019	15:26:39:611	6	AB	#ffff00	#0000ff	left	TRUE
0.55	kanzi	SeqDis	27/03/2019	15:26:50:584	7	BB	#0000ff	#0000ff	left	FALSE
0.55	kanzi	SeqDis	27/03/2019	15:27:00:713	8	BB	#0000ff	#0000ff	right	TRUE
0.6	kanzi	SeqDis	27/03/2019	15:27:09:783	9	AA	#ffff00	#ffff00	right	TRUE
0.6	kanzi	SeqDis	27/03/2019	15:27:18:430	10	BB	#0000ff	#0000ff	left	FALSE
0.6	kanzi	SeqDis	27/03/2019	15:27:27:202	11	BB	#0000ff	#0000ff	right	TRUE
0.6	kanzi	SeqDis	27/03/2019	15:27:36:908	12	BA	#0000ff	#ffff00	left	FALSE
0.6	kanzi	SeqDis	27/03/2019	15:27:45:703	13	BA	#0000ff	#ffff00	right	TRUE
0.6	kanzi	SeqDis	27/03/2019	15:27:53:133	14	AA	#ffff00	#ffff00	left	FALSE
0.55	kanzi	SeqDis	27/03/2019	15:28:03:277	15	AA	#ffff00	#ffff00	left	FALSE
0.6	kanzi	SeqDis	27/03/2019	15:28:12:196	16	AA	#ffff00	#ffff00	right	TRUE
0.65	kanzi	SeqDis	27/03/2019	15:28:21:199	17	AB	#ffff00	#0000ff	left	TRUE
0.65	kanzi	SeqDis	27/03/2019	15:28:30:803	18	AB	#ffff00	#0000ff	left	TRUE
0.6	kanzi	SeqDis	27/03/2019	15:28:39:249	19	AB	#ffff00	#0000ff	right	FALSE
0.65	kanzi	SeqDis	27/03/2019	15:28:49:852	20	AB	#ffff00	#0000ff	left	TRUE
0.65	kanzi	SeqDis	27/03/2019	15:28:58:54	21	AB	#ffff00	#0000ff	left	TRUE
0.65	kanzi	SeqDis	27/03/2019	15:29:06:556	22	AB	#ffff00	#0000ff	left	TRUE
0.7	kanzi	SeqDis	27/03/2019	15:29:14:815	23	AB	#ffff00	#0000ff	left	TRUE
0.65	kanzi	SeqDis	27/03/2019	15:29:23:286	24	BB	#0000ff	#0000ff	left	FALSE
0.65	kanzi	SeqDis	27/03/2019	15:29:32:574	25	BB	#0000ff	#0000ff	right	TRUE
0.65	kanzi	SeqDis	27/03/2019	15:29:40:110	26	AB	#ffff00	#0000ff	left	TRUE
0.65	kanzi	SeqDis	27/03/2019	15:29:48:600	27	AA	#ffff00	#ffff00	left	FALSE
0.65	kanzi	SeqDis	27/03/2019	15:29:56:302	28	AA	#ffff00	#ffff00	right	TRUE
0.65	kanzi	SeqDis	27/03/2019	15:30:08:489	29	BA	#0000ff	#ffff00	right	TRUE
0.7	kanzi	SeqDis	27/03/2019	15:30:16:746	30	BA	#0000ff	#ffff00	right	TRUE
0.65	kanzi	SeqDis	27/03/2019	15:30:25:308	31	AB	#ffff00	#0000ff	right	FALSE
1	kanzi	SeqDis	27/03/2019	15:30:33:520	32	AB	#ffff00	#0000ff	left	TRUE
0.5	kanzi	SeqDis	27/03/2019	15:30:43:394	33	BB	#0000ff	#0000ff	left	FALSE
0.667	kanzi	SeqDis	27/03/2019	15:30:53:647	34	BB	#0000ff	#0000ff	right	TRUE
0.5	kanzi	SeqDis	27/03/2019	15:31:02:912	35	AB	#ffff00	#0000ff	right	FALSE
0.6	kanzi	SeqDis	27/03/2019	15:31:11:151	36	AB	#ffff00	#0000ff	left	TRUE
0.667	kanzi	SeqDis	27/03/2019	15:31:19:669	37	AB	#ffff00	#0000ff	left	TRUE
0.571	kanzi	SeqDis	27/03/2019	15:31:29:380	38	BA	#0000ff	#ffff00	left	FALSE
0.5	kanzi	SeqDis	27/03/2019	15:31:38:905	39	BA	#0000ff	#ffff00	left	FALSE
0.556	kanzi	SeqDis	27/03/2019	15:31:47:167	40	BA	#0000ff	#ffff00	right	TRUE
0.6	kanzi	SeqDis	27/03/2019	15:31:54:484	41	BB	#0000ff	#0000ff	right	TRUE
0.636	kanzi	SeqDis	27/03/2019	15:32:03:85	42	BB	#0000ff	#0000ff	right	TRUE
0.583	kanzi	SeqDis	27/03/2019	15:32:11:786	43	AA	#ffff00	#ffff00	left	FALSE
0.538	kanzi	SeqDis	27/03/2019	15:32:20:664	44	AA	#ffff00	#ffff00	left	FALSE
0.571	kanzi	SeqDis	27/03/2019	15:32:28:885	45	AA	#ffff00	#ffff00	right	TRUE
0.533	kanzi	SeqDis	27/03/2019	15:32:37:642	46	AB	#ffff00	#0000ff	right	FALSE
0.562	kanzi	SeqDis	27/03/2019	15:32:45:27	47	AB	#ffff00	#0000ff	left	TRUE
0.588	kanzi	SeqDis	27/03/2019	15:32:53:229	48	AB	#ffff00	#0000ff	left	TRUE
0.556	kanzi	SeqDis	27/03/2019	15:33:02:608	49	BA	#0000ff	#ffff00	left	FALSE
0.526	kanzi	SeqDis	27/03/2019	15:33:10:955	50	BA	#0000ff	#ffff00	left	FALSE
0.55	kanzi	SeqDis	27/03/2019	15:33:20:670	51	BA	#0000ff	#ffff00	right	TRUE
0.5	kanzi	SeqDis	27/03/2019	15:33:28:973	52	AA	#ffff00	#ffff00	left	FALSE
0.5	kanzi	SeqDis	27/03/2019	15:33:37:461	53	AA	#ffff00	#ffff00	left	FALSE
0.5	kanzi	SeqDis	27/03/2019	15:33:46:34	54	AA	#ffff00	#ffff00	right	TRUE
0.5	kanzi	SeqDis	27/03/2019	15:33:54:576	55	AB	#ffff00	#0000ff	right	FALSE
0.5	kanzi	SeqDis	27/03/2019	15:34:11:703	56	AB	#ffff00	#0000ff	left	TRUE
0.45	kanzi	SeqDis	27/03/2019	15:34:20:740	57	BA	#0000ff	#ffff00	left	FALSE
0.5	kanzi	SeqDis	27/03/2019	15:34:29:625	58	BA	#0000ff	#ffff00	right	TRUE
0.55	kanzi	SeqDis	27/03/2019	15:34:37:820	59	AA	#ffff00	#ffff00	right	TRUE
0.5	kanzi	SeqDis	27/03/2019	15:34:46:664	60	AB	#ffff00	#0000ff	right	FALSE
0.5	kanzi	SeqDis	28/03/2019	13:41:34:601	1	AB	#ffff00	#0000ff	left	TRUE
0.5	kanzi	SeqDis	28/03/2019	13:41:43:397	2	AB	#ffff00	#0000ff	left	TRUE
0.5	kanzi	SeqDis	28/03/2019	13:41:50:500	3	AB	#ffff00	#0000ff	right	FALSE
0.55	kanzi	SeqDis	28/03/2019	13:41:57:621	4	AB	#ffff00	#0000ff	left	TRUE
0.5	kanzi	SeqDis	28/03/2019	13:42:06:69	5	AA	#ffff00	#ffff00	left	FALSE
0.55	kanzi	SeqDis	28/03/2019	13:42:14:816	6	AA	#ffff00	#ffff00	right	TRUE
0.5	kanzi	SeqDis	28/03/2019	13:42:23:183	7	AA	#ffff00	#ffff00	left	FALSE
0.5	kanzi	SeqDis	28/03/2019	13:42:32:805	8	AA	#ffff00	#ffff00	right	TRUE
0.5	kanzi	SeqDis	28/03/2019	13:42:42:488	9	AB	#ffff00	#0000ff	right	FALSE
0.55	kanzi	SeqDis	28/03/2019	13:42:53:699	10	AB	#ffff00	#0000ff	left	TRUE
0.55	kanzi	SeqDis	28/03/2019	13:43:01:425	11	AB	#ffff00	#0000ff	left	TRUE
0.55	kanzi	SeqDis	28/03/2019	13:43:09:956	12	AB	#ffff00	#0000ff	right	FALSE
0.6	kanzi	SeqDis	28/03/2019	13:43:21:773	13	AB	#ffff00	#0000ff	left	TRUE
0.55	kanzi	SeqDis	28/03/2019	13:43:30:19	14	BB	#0000ff	#0000ff	left	FALSE
0.6	kanzi	SeqDis	28/03/2019	13:43:37:787	15	BB	#0000ff	#0000ff	right	TRUE
0.55	kanzi	SeqDis	28/03/2019	13:43:46:343	16	BB	#0000ff	#0000ff	left	FALSE
0.6	kanzi	SeqDis	28/03/2019	13:43:53:678	17	BB	#0000ff	#0000ff	right	TRUE
0.55	kanzi	SeqDis	28/03/2019	13:44:02:325	18	AB	#ffff00	#0000ff	right	FALSE
0.55	kanzi	SeqDis	28/03/2019	13:44:10:902	19	AB	#ffff00	#0000ff	left	TRUE
0.55	kanzi	SeqDis	28/03/2019	13:44:19:241	20	BB	#0000ff	#0000ff	left	FALSE
0.55	kanzi	SeqDis	28/03/2019	13:44:27:321	21	BB	#0000ff	#0000ff	right	TRUE
0.5	kanzi	SeqDis	28/03/2019	13:44:36:544	22	AB	#ffff00	#0000ff	right	FALSE
0.55	kanzi	SeqDis	28/03/2019	13:44:44:916	23	AB	#ffff00	#0000ff	left	TRUE
0.5	kanzi	SeqDis	28/03/2019	13:44:54:981	24	BA	#0000ff	#ffff00	left	FALSE
0.55	kanzi	SeqDis	28/03/2019	13:45:02:421	25	BA	#0000ff	#ffff00	right	TRUE
0.5	kanzi	SeqDis	28/03/2019	13:45:11:506	26	AB	#ffff00	#0000ff	right	FALSE
0.55	kanzi	SeqDis	28/03/2019	13:45:19:248	27	AB	#ffff00	#0000ff	left	TRUE
0.5	kanzi	SeqDis	28/03/2019	13:45:27:512	28	BA	#0000ff	#ffff00	left	FALSE
0.55	kanzi	SeqDis	28/03/2019	13:45:36:794	29	BA	#0000ff	#ffff00	right	TRUE
0.55	kanzi	SeqDis	28/03/2019	13:45:44:618	30	AB	#ffff00	#0000ff	left	TRUE
0.55	kanzi	SeqDis	28/03/2019	13:45:53:764	31	AB	#ffff00	#0000ff	left	TRUE
1	kanzi	SeqDis	28/03/2019	13:46:01:973	32	BA	#0000ff	#ffff00	right	TRUE
1	kanzi	SeqDis	28/03/2019	13:46:10:283	33	AB	#ffff00	#0000ff	left	TRUE
0.667	kanzi	SeqDis	28/03/2019	13:46:18:706	34	BB	#0000ff	#0000ff	left	FALSE
0.75	kanzi	SeqDis	28/03/2019	13:46:26:483	35	BB	#0000ff	#0000ff	right	TRUE
0.6	kanzi	SeqDis	28/03/2019	13:46:34:920	36	BA	#0000ff	#ffff00	left	FALSE
0.5	kanzi	SeqDis	28/03/2019	13:46:44:223	37	BA	#0000ff	#ffff00	left	FALSE
0.571	kanzi	SeqDis	28/03/2019	13:46:52:427	38	BA	#0000ff	#ffff00	right	TRUE
0.625	kanzi	SeqDis	28/03/2019	13:47:01:305	39	BB	#0000ff	#0000ff	right	TRUE
0.556	kanzi	SeqDis	28/03/2019	13:47:10:388	40	AB	#ffff00	#0000ff	right	FALSE
0.6	kanzi	SeqDis	28/03/2019	13:47:17:466	41	AB	#ffff00	#0000ff	left	TRUE
0.636	kanzi	SeqDis	28/03/2019	13:47:25:730	42	AB	#ffff00	#0000ff	left	TRUE
0.667	kanzi	SeqDis	28/03/2019	13:47:32:696	43	AB	#ffff00	#0000ff	left	TRUE
0.692	kanzi	SeqDis	28/03/2019	13:47:41:174	44	AB	#ffff00	#0000ff	left	TRUE
0.643	kanzi	SeqDis	28/03/2019	13:47:48:2	45	BB	#0000ff	#0000ff	left	FALSE
0.667	kanzi	SeqDis	28/03/2019	13:47:55:344	46	BB	#0000ff	#0000ff	right	TRUE
0.625	kanzi	SeqDis	28/03/2019	13:48:03:678	47	AA	#ffff00	#ffff00	left	FALSE
0.647	kanzi	SeqDis	28/03/2019	13:48:11:759	48	AA	#ffff00	#ffff00	right	TRUE
0.611	kanzi	SeqDis	28/03/2019	13:48:18:431	49	AB	#ffff00	#0000ff	right	FALSE
0.632	kanzi	SeqDis	28/03/2019	13:48:26:705	50	AB	#ffff00	#0000ff	left	TRUE
0.65	kanzi	SeqDis	28/03/2019	13:48:34:104	51	AB	#ffff00	#0000ff	left	TRUE
0.65	kanzi	SeqDis	28/03/2019	13:48:41:217	52	AB	#ffff00	#0000ff	left	TRUE
0.6	kanzi	SeqDis	28/03/2019	13:48:49:754	53	AA	#ffff00	#ffff00	left	FALSE
0.6	kanzi	SeqDis	28/03/2019	13:48:58:17	54	AA	#ffff00	#ffff00	left	FALSE
0.6	kanzi	SeqDis	28/03/2019	13:49:05:349	55	AA	#ffff00	#ffff00	right	TRUE
0.65	kanzi	SeqDis	28/03/2019	13:49:13:624	56	AA	#ffff00	#ffff00	right	TRUE
0.7	kanzi	SeqDis	28/03/2019	13:49:22:430	57	BA	#0000ff	#ffff00	right	TRUE
0.65	kanzi	SeqDis	28/03/2019	13:49:29:416	58	AB	#ffff00	#0000ff	right	FALSE
0.65	kanzi	SeqDis	28/03/2019	13:49:36:802	59	AB	#ffff00	#0000ff	left	TRUE
0.7	kanzi	SeqDis	28/03/2019	13:49:45:327	60	AB	#ffff00	#0000ff	left	TRUE
0.65	kanzi	SeqDis	28/03/2019	13:52:47:165	61	BB	#0000ff	#0000ff	left	FALSE
0.65	kanzi	SeqDis	28/03/2019	13:52:56:75	62	BB	#0000ff	#0000ff	right	TRUE
0.6	kanzi	SeqDis	28/03/2019	13:53:04:827	63	AB	#ffff00	#0000ff	right	FALSE
0.6	kanzi	SeqDis	28/03/2019	13:53:13:435	64	AB	#ffff00	#0000ff	left	TRUE
0.65	kanzi	SeqDis	28/03/2019	13:53:21:341	65	AB	#ffff00	#0000ff	left	TRUE
0.65	kanzi	SeqDis	28/03/2019	13:53:29:817	66	AB	#ffff00	#0000ff	left	TRUE
0.65	kanzi	SeqDis	28/03/2019	13:53:37:22	67	BA	#0000ff	#ffff00	left	FALSE
0.65	kanzi	SeqDis	28/03/2019	13:53:44:298	68	BA	#0000ff	#ffff00	right	TRUE
0.7	kanzi	SeqDis	28/03/2019	13:53:52:769	69	AA	#ffff00	#ffff00	right	TRUE
0.7	kanzi	SeqDis	28/03/2019	13:54:00:764	70	BB	#0000ff	#0000ff	right	TRUE
0.7	kanzi	SeqDis	28/03/2019	13:54:09:148	71	BB	#0000ff	#0000ff	right	TRUE
0.65	kanzi	SeqDis	28/03/2019	13:54:16:587	72	AB	#ffff00	#0000ff	right	FALSE
0.7	kanzi	SeqDis	28/03/2019	13:54:25:383	73	AB	#ffff00	#0000ff	left	TRUE
0.7	kanzi	SeqDis	28/03/2019	13:54:33:707	74	BA	#0000ff	#ffff00	left	FALSE
0.65	kanzi	SeqDis	28/03/2019	13:54:42:414	75	BA	#0000ff	#ffff00	left	FALSE
0.65	kanzi	SeqDis	28/03/2019	13:54:51:44	76	BA	#0000ff	#ffff00	right	TRUE
0.6	kanzi	SeqDis	28/03/2019	13:54:58:524	77	AB	#ffff00	#0000ff	right	FALSE
0.65	kanzi	SeqDis	28/03/2019	13:55:07:368	78	AB	#ffff00	#0000ff	left	TRUE
0.6	kanzi	SeqDis	28/03/2019	13:55:15:528	79	AA	#ffff00	#ffff00	left	FALSE
0.6	kanzi	SeqDis	28/03/2019	13:55:23:329	80	AA	#ffff00	#ffff00	right	TRUE
0.6	kanzi	SeqDis	28/03/2019	13:55:32:244	81	AB	#ffff00	#0000ff	right	FALSE
0.6	kanzi	SeqDis	28/03/2019	13:55:42:604	82	AB	#ffff00	#0000ff	left	TRUE
0.6	kanzi	SeqDis	28/03/2019	13:55:51:70	83	BA	#0000ff	#ffff00	left	FALSE
0.6	kanzi	SeqDis	28/03/2019	13:55:59:467	84	BA	#0000ff	#ffff00	right	TRUE
0.6	kanzi	SeqDis	28/03/2019	13:56:08:338	85	AA	#ffff00	#ffff00	right	TRUE
0.55	kanzi	SeqDis	28/03/2019	13:56:16:871	86	AB	#ffff00	#0000ff	right	FALSE
0.6	kanzi	SeqDis	28/03/2019	13:56:24:900	87	AB	#ffff00	#0000ff	left	TRUE
0.6	kanzi	SeqDis	28/03/2019	13:56:31:512	88	AB	#ffff00	#0000ff	left	TRUE
0.55	kanzi	SeqDis	28/03/2019	13:56:40:103	89	BA	#0000ff	#ffff00	left	FALSE
0.55	kanzi	SeqDis	28/03/2019	13:56:47:312	90	BA	#0000ff	#ffff00	right	TRUE
0.55	kanzi	SeqDis	28/03/2019	13:56:54:435	91	AB	#ffff00	#0000ff	left	TRUE
0.6	kanzi	SeqDis	28/03/2019	13:57:02:952	92	AB	#ffff00	#0000ff	left	TRUE
0.55	kanzi	SeqDis	28/03/2019	13:57:10:666	93	AA	#ffff00	#ffff00	left	FALSE
0.6	kanzi	SeqDis	28/03/2019	13:57:17:487	94	AA	#ffff00	#ffff00	right	TRUE
0.6	kanzi	SeqDis	28/03/2019	13:57:25:934	95	AB	#ffff00	#0000ff	right	FALSE
0.6	kanzi	SeqDis	28/03/2019	13:57:33:673	96	AB	#ffff00	#0000ff	left	TRUE
0.65	kanzi	SeqDis	28/03/2019	13:57:41:86	97	AB	#ffff00	#0000ff	left	TRUE
0.65	kanzi	SeqDis	28/03/2019	13:57:49:413	98	AB	#ffff00	#0000ff	left	TRUE
0.65	kanzi	SeqDis	28/03/2019	13:57:56:545	99	BB	#0000ff	#0000ff	left	FALSE
0.65	kanzi	SeqDis	28/03/2019	13:58:04:64	100	BB	#0000ff	#0000ff	right	TRUE
0.7	kanzi	SeqDis	28/03/2019	13:58:12:461	101	AB	#ffff00	#0000ff	left	TRUE
0.65	kanzi	SeqDis	28/03/2019	13:58:19:441	102	AA	#ffff00	#ffff00	left	FALSE
0.7	kanzi	SeqDis	28/03/2019	13:58:27:944	103	AA	#ffff00	#ffff00	right	TRUE
0.7	kanzi	SeqDis	28/03/2019	13:58:36:314	104	BB	#0000ff	#0000ff	right	TRUE
0.7	kanzi	SeqDis	28/03/2019	13:58:43:862	105	BA	#0000ff	#ffff00	right	TRUE
0.7	kanzi	SeqDis	28/03/2019	13:58:52:93	106	AB	#ffff00	#0000ff	right	FALSE
0.7	kanzi	SeqDis	28/03/2019	13:59:01:28	107	AB	#ffff00	#0000ff	left	TRUE
0.7	kanzi	SeqDis	28/03/2019	13:59:08:755	108	AB	#ffff00	#0000ff	left	TRUE
0.7	kanzi	SeqDis	28/03/2019	13:59:17:136	109	BA	#0000ff	#ffff00	left	FALSE
0.7	kanzi	SeqDis	28/03/2019	13:59:24:300	110	BA	#0000ff	#ffff00	right	TRUE
0.7	kanzi	SeqDis	28/03/2019	13:59:32:508	111	AB	#ffff00	#0000ff	left	TRUE
0.65	kanzi	SeqDis	28/03/2019	13:59:39:568	112	AA	#ffff00	#ffff00	left	FALSE
0.7	kanzi	SeqDis	28/03/2019	13:59:47:773	113	AA	#ffff00	#ffff00	right	TRUE
0.7	kanzi	SeqDis	28/03/2019	13:59:54:813	114	BB	#0000ff	#0000ff	right	TRUE
0.7	kanzi	SeqDis	28/03/2019	14:00:01:532	115	AB	#ffff00	#0000ff	right	FALSE
0.7	kanzi	SeqDis	28/03/2019	14:00:09:609	116	AB	#ffff00	#0000ff	left	TRUE
0.7	kanzi	SeqDis	28/03/2019	14:00:17:877	117	AB	#ffff00	#0000ff	left	TRUE
0.65	kanzi	SeqDis	28/03/2019	14:00:26:158	118	BA	#0000ff	#ffff00	left	FALSE
0.65	kanzi	SeqDis	28/03/2019	14:00:34:982	119	BA	#0000ff	#ffff00	left	FALSE
0.65	kanzi	SeqDis	28/03/2019	14:00:41:937	120	BA	#0000ff	#ffff00	right	TRUE
0.65	kanzi	SeqDis	29/03/2019	08:52:57:719	1	BA	#0000ff	#ffff00	right	TRUE
0.65	kanzi	SeqDis	29/03/2019	08:53:06:844	2	AB	#ffff00	#0000ff	right	FALSE
0.65	kanzi	SeqDis	29/03/2019	08:53:14:371	3	AB	#ffff00	#0000ff	left	TRUE
0.65	kanzi	SeqDis	29/03/2019	08:53:21:523	4	AB	#ffff00	#0000ff	left	TRUE
0.6	kanzi	SeqDis	29/03/2019	08:53:29:705	5	AA	#ffff00	#ffff00	left	FALSE
0.65	kanzi	SeqDis	29/03/2019	08:53:38:626	6	AA	#ffff00	#ffff00	right	TRUE
0.65	kanzi	SeqDis	29/03/2019	08:53:46:26	7	AB	#ffff00	#0000ff	left	TRUE
0.65	kanzi	SeqDis	29/03/2019	08:53:55:239	8	AB	#ffff00	#0000ff	left	TRUE
0.7	kanzi	SeqDis	29/03/2019	08:54:02:819	9	AB	#ffff00	#0000ff	left	TRUE
0.65	kanzi	SeqDis	29/03/2019	08:54:11:254	10	BB	#0000ff	#0000ff	left	FALSE
0.65	kanzi	SeqDis	29/03/2019	08:54:18:302	11	BB	#0000ff	#0000ff	right	TRUE
0.7	kanzi	SeqDis	29/03/2019	08:54:27:555	12	AA	#ffff00	#ffff00	right	TRUE
0.65	kanzi	SeqDis	29/03/2019	08:54:36:938	13	AB	#ffff00	#0000ff	right	FALSE
0.65	kanzi	SeqDis	29/03/2019	08:54:45:477	14	AB	#ffff00	#0000ff	left	TRUE
0.65	kanzi	SeqDis	29/03/2019	08:54:54:486	15	AA	#ffff00	#ffff00	left	FALSE
0.65	kanzi	SeqDis	29/03/2019	08:55:02:90	16	AA	#ffff00	#ffff00	right	TRUE
0.65	kanzi	SeqDis	29/03/2019	08:55:10:634	17	BB	#0000ff	#0000ff	right	TRUE
0.65	kanzi	SeqDis	29/03/2019	08:55:18:786	18	BA	#0000ff	#ffff00	left	FALSE
0.7	kanzi	SeqDis	29/03/2019	08:55:28:289	19	BA	#0000ff	#ffff00	right	TRUE
0.65	kanzi	SeqDis	29/03/2019	08:55:35:123	20	AB	#ffff00	#0000ff	right	FALSE
0.65	kanzi	SeqDis	29/03/2019	08:55:42:433	21	AB	#ffff00	#0000ff	left	TRUE
0.65	kanzi	SeqDis	29/03/2019	08:55:51:629	22	BB	#0000ff	#0000ff	left	FALSE
0.65	kanzi	SeqDis	29/03/2019	08:55:59:18	23	BB	#0000ff	#0000ff	right	TRUE
0.6	kanzi	SeqDis	29/03/2019	08:56:07:874	24	AB	#ffff00	#0000ff	right	FALSE
0.65	kanzi	SeqDis	29/03/2019	08:56:14:793	25	AB	#ffff00	#0000ff	left	TRUE
0.65	kanzi	SeqDis	29/03/2019	08:56:24:791	26	AB	#ffff00	#0000ff	left	TRUE
0.6	kanzi	SeqDis	29/03/2019	08:56:33:959	27	BB	#0000ff	#0000ff	left	FALSE
0.6	kanzi	SeqDis	29/03/2019	08:56:43:76	28	BB	#0000ff	#0000ff	right	TRUE
0.55	kanzi	SeqDis	29/03/2019	08:56:51:971	29	AB	#ffff00	#0000ff	right	FALSE
0.6	kanzi	SeqDis	29/03/2019	08:57:02:466	30	AB	#ffff00	#0000ff	left	TRUE
0.55	kanzi	SeqDis	29/03/2019	08:57:11:302	31	BA	#0000ff	#ffff00	left	FALSE
0	kanzi	SeqDis	29/03/2019	08:57:19:381	32	BB	#0000ff	#0000ff	left	FALSE
0.5	kanzi	SeqDis	29/03/2019	08:57:28:61	33	BB	#0000ff	#0000ff	right	TRUE
0.667	kanzi	SeqDis	29/03/2019	08:57:35:451	34	AB	#ffff00	#0000ff	left	TRUE
0.75	kanzi	SeqDis	29/03/2019	08:57:45:190	35	AB	#ffff00	#0000ff	left	TRUE
0.6	kanzi	SeqDis	29/03/2019	08:57:53:216	36	AB	#ffff00	#0000ff	right	FALSE
0.667	kanzi	SeqDis	29/03/2019	08:58:03:530	37	AB	#ffff00	#0000ff	left	TRUE
0.714	kanzi	SeqDis	29/03/2019	08:58:12:726	38	BA	#0000ff	#ffff00	right	TRUE
0.75	kanzi	SeqDis	29/03/2019	08:58:21:302	39	AB	#ffff00	#0000ff	left	TRUE
0.667	kanzi	SeqDis	29/03/2019	08:58:29:625	40	BB	#0000ff	#0000ff	left	FALSE
0.7	kanzi	SeqDis	29/03/2019	08:58:37:369	41	BB	#0000ff	#0000ff	right	TRUE
0.727	kanzi	SeqDis	29/03/2019	08:58:47:790	42	BB	#0000ff	#0000ff	right	TRUE
0.667	kanzi	SeqDis	29/03/2019	08:58:57:410	43	AB	#ffff00	#0000ff	right	FALSE
0.692	kanzi	SeqDis	29/03/2019	08:59:06:5	44	AB	#ffff00	#0000ff	left	TRUE
0.714	kanzi	SeqDis	29/03/2019	08:59:14:31	45	AB	#ffff00	#0000ff	left	TRUE
0.667	kanzi	SeqDis	29/03/2019	08:59:22:887	46	AA	#ffff00	#ffff00	left	FALSE
0.688	kanzi	SeqDis	29/03/2019	08:59:30:961	47	AA	#ffff00	#ffff00	right	TRUE
0.647	kanzi	SeqDis	29/03/2019	08:59:39:929	48	AB	#ffff00	#0000ff	right	FALSE
0.667	kanzi	SeqDis	29/03/2019	08:59:47:493	49	AB	#ffff00	#0000ff	left	TRUE
0.632	kanzi	SeqDis	29/03/2019	08:59:59:187	50	AB	#ffff00	#0000ff	right	FALSE
0.65	kanzi	SeqDis	29/03/2019	09:00:06:443	51	AB	#ffff00	#0000ff	left	TRUE
0.65	kanzi	SeqDis	29/03/2019	09:00:14:932	52	AB	#ffff00	#0000ff	right	FALSE
0.65	kanzi	SeqDis	29/03/2019	09:00:27:400	53	AB	#ffff00	#0000ff	left	TRUE
0.6	kanzi	SeqDis	29/03/2019	09:00:35:959	54	AA	#ffff00	#ffff00	left	FALSE
0.6	kanzi	SeqDis	29/03/2019	09:00:47:896	55	AA	#ffff00	#ffff00	right	TRUE
0.65	kanzi	SeqDis	29/03/2019	09:00:54:699	56	BA	#0000ff	#ffff00	right	TRUE
0.6	kanzi	SeqDis	29/03/2019	09:01:04:781	57	AA	#ffff00	#ffff00	left	FALSE
0.6	kanzi	SeqDis	29/03/2019	09:01:13:449	58	AA	#ffff00	#ffff00	right	TRUE
0.55	kanzi	SeqDis	29/03/2019	09:01:20:378	59	BA	#0000ff	#ffff00	left	FALSE
0.6	kanzi	SeqDis	29/03/2019	09:01:29:153	60	BA	#0000ff	#ffff00	right	TRUE
0.6	kanzi	SeqDis	29/03/2019	09:03:33:466	1	BB	#0000ff	#0000ff	right	TRUE
0.6	kanzi	SeqDis	29/03/2019	09:03:43:352	2	AB	#ffff00	#0000ff	left	TRUE
0.6	kanzi	SeqDis	29/03/2019	09:03:51:558	3	AA	#ffff00	#ffff00	left	FALSE
0.6	kanzi	SeqDis	29/03/2019	09:04:00:202	4	AA	#ffff00	#ffff00	right	TRUE
0.55	kanzi	SeqDis	29/03/2019	09:04:08:854	5	AB	#ffff00	#0000ff	right	FALSE
0.6	kanzi	SeqDis	29/03/2019	09:04:17:114	6	AB	#ffff00	#0000ff	left	TRUE
0.6	kanzi	SeqDis	29/03/2019	09:04:27:314	7	AB	#ffff00	#0000ff	left	TRUE
0.65	kanzi	SeqDis	29/03/2019	09:04:35:462	8	BA	#0000ff	#ffff00	right	TRUE
0.6	kanzi	SeqDis	29/03/2019	09:04:45:74	9	AB	#ffff00	#0000ff	right	FALSE
0.65	kanzi	SeqDis	29/03/2019	09:04:52:462	10	AB	#ffff00	#0000ff	left	TRUE
0.6	kanzi	SeqDis	29/03/2019	09:04:59:376	11	BA	#0000ff	#ffff00	left	FALSE
0.65	kanzi	SeqDis	29/03/2019	09:05:07:678	12	BA	#0000ff	#ffff00	right	TRUE
0.65	kanzi	SeqDis	29/03/2019	09:05:17:146	13	AB	#ffff00	#0000ff	left	TRUE
0.7	kanzi	SeqDis	29/03/2019	09:05:25:575	14	BB	#0000ff	#0000ff	right	TRUE
0.65	kanzi	SeqDis	29/03/2019	09:05:34:452	15	AA	#ffff00	#ffff00	left	FALSE
0.65	kanzi	SeqDis	29/03/2019	09:05:42:274	16	AA	#ffff00	#ffff00	right	TRUE
0.7	kanzi	SeqDis	29/03/2019	09:05:49:556	17	AA	#ffff00	#ffff00	right	TRUE
0.7	kanzi	SeqDis	29/03/2019	09:05:56:585	18	AB	#ffff00	#0000ff	left	TRUE
0.7	kanzi	SeqDis	29/03/2019	09:06:07:146	19	AB	#ffff00	#0000ff	right	FALSE
0.7	kanzi	SeqDis	29/03/2019	09:06:18:930	20	AB	#ffff00	#0000ff	left	TRUE
0.65	kanzi	SeqDis	29/03/2019	09:06:27:869	21	AB	#ffff00	#0000ff	right	FALSE
0.65	kanzi	SeqDis	29/03/2019	09:06:40:775	22	AB	#ffff00	#0000ff	left	TRUE
0.65	kanzi	SeqDis	29/03/2019	09:06:51:356	23	BB	#0000ff	#0000ff	left	FALSE
0.65	kanzi	SeqDis	29/03/2019	09:06:59:975	24	BB	#0000ff	#0000ff	right	TRUE
0.65	kanzi	SeqDis	29/03/2019	09:07:07:597	25	AB	#ffff00	#0000ff	right	FALSE
0.65	kanzi	SeqDis	29/03/2019	09:07:14:899	26	AB	#ffff00	#0000ff	left	TRUE
0.6	kanzi	SeqDis	29/03/2019	09:07:33:994	27	BA	#0000ff	#ffff00	left	FALSE
0.6	kanzi	SeqDis	29/03/2019	09:07:42:742	28	BA	#0000ff	#ffff00	right	TRUE
0.65	kanzi	SeqDis	29/03/2019	09:07:53:219	29	BB	#0000ff	#0000ff	right	TRUE
0.65	kanzi	SeqDis	29/03/2019	09:08:01:141	30	AB	#ffff00	#0000ff	left	TRUE
0.7	kanzi	SeqDis	29/03/2019	09:08:09:173	31	AA	#ffff00	#ffff00	right	TRUE
0.65	kanzi	SeqDis	29/03/2019	09:08:16:666	32	AB	#ffff00	#0000ff	right	FALSE
0.65	kanzi	SeqDis	29/03/2019	09:08:26:850	33	AB	#ffff00	#0000ff	left	TRUE
0.65	kanzi	SeqDis	29/03/2019	09:08:34:934	34	AB	#ffff00	#0000ff	left	TRUE
0.7	kanzi	SeqDis	29/03/2019	09:08:43:441	35	AB	#ffff00	#0000ff	left	TRUE
0.7	kanzi	SeqDis	29/03/2019	09:08:59:284	36	BA	#0000ff	#ffff00	right	TRUE
0.7	kanzi	SeqDis	29/03/2019	09:09:10:98	37	BA	#0000ff	#ffff00	right	TRUE
0.65	kanzi	SeqDis	29/03/2019	09:09:17:268	38	AB	#ffff00	#0000ff	right	FALSE
0.7	kanzi	SeqDis	29/03/2019	09:09:26:70	39	AB	#ffff00	#0000ff	left	TRUE
0.65	kanzi	SeqDis	29/03/2019	09:09:37:397	40	BB	#0000ff	#0000ff	left	FALSE
0.7	kanzi	SeqDis	29/03/2019	09:09:46:675	41	BB	#0000ff	#0000ff	right	TRUE
0.7	kanzi	SeqDis	29/03/2019	09:09:57:900	42	AA	#ffff00	#ffff00	right	TRUE
0.75	kanzi	SeqDis	29/03/2019	09:10:05:819	43	AA	#ffff00	#ffff00	right	TRUE
0.7	kanzi	SeqDis	29/03/2019	09:10:14:809	44	AB	#ffff00	#0000ff	right	FALSE
0.75	kanzi	SeqDis	29/03/2019	09:10:25:383	45	AB	#ffff00	#0000ff	left	TRUE
0.75	kanzi	SeqDis	29/03/2019	09:10:33:699	46	AB	#ffff00	#0000ff	left	TRUE
0.75	kanzi	SeqDis	29/03/2019	09:10:42:471	47	BA	#0000ff	#ffff00	left	FALSE
0.75	kanzi	SeqDis	29/03/2019	09:10:50:706	48	BA	#0000ff	#ffff00	right	TRUE
0.7	kanzi	SeqDis	29/03/2019	09:11:00:979	49	AB	#ffff00	#0000ff	right	FALSE
0.7	kanzi	SeqDis	29/03/2019	09:11:10:35	50	AB	#ffff00	#0000ff	left	TRUE
0.65	kanzi	SeqDis	29/03/2019	09:11:19:43	51	BB	#0000ff	#0000ff	left	FALSE
0.7	kanzi	SeqDis	29/03/2019	09:11:28:303	52	BB	#0000ff	#0000ff	right	TRUE
0.65	kanzi	SeqDis	29/03/2019	09:11:36:295	53	AB	#ffff00	#0000ff	right	FALSE
0.65	kanzi	SeqDis	29/03/2019	09:11:42:747	54	AB	#ffff00	#0000ff	left	TRUE
0.6	kanzi	SeqDis	29/03/2019	09:11:52:402	55	AB	#ffff00	#0000ff	right	FALSE
0.6	kanzi	SeqDis	29/03/2019	09:12:00:995	56	AB	#ffff00	#0000ff	left	TRUE
0.6	kanzi	SeqDis	29/03/2019	09:12:11:130	57	AB	#ffff00	#0000ff	left	TRUE
0.6	kanzi	SeqDis	29/03/2019	09:12:19:335	58	AB	#ffff00	#0000ff	right	FALSE
0.6	kanzi	SeqDis	29/03/2019	09:12:26:786	59	AB	#ffff00	#0000ff	left	TRUE
0.6	kanzi	SeqDis	29/03/2019	09:12:35:281	60	AB	#ffff00	#0000ff	right	FALSE
1	kanzi	SeqDis	01/04/2019	13:03:23:449	1	AA	#ffff00	#ffff00	right	TRUE
1	kanzi	SeqDis	01/04/2019	13:03:32:151	2	AB	#ffff00	#0000ff	left	TRUE
0.667	kanzi	SeqDis	01/04/2019	13:03:42:833	3	BB	#0000ff	#0000ff	left	FALSE
0.5	kanzi	SeqDis	01/04/2019	13:03:51:115	4	BB	#0000ff	#0000ff	left	FALSE
0.6	kanzi	SeqDis	01/04/2019	13:04:03:456	5	BB	#0000ff	#0000ff	right	TRUE
0.667	kanzi	SeqDis	01/04/2019	13:04:11:892	6	AB	#ffff00	#0000ff	left	TRUE
0.571	kanzi	SeqDis	01/04/2019	13:04:28:46	7	BB	#0000ff	#0000ff	left	FALSE
0.625	kanzi	SeqDis	01/04/2019	13:04:41:399	8	BB	#0000ff	#0000ff	right	TRUE
0.556	kanzi	SeqDis	01/04/2019	13:04:49:779	9	AB	#ffff00	#0000ff	right	FALSE
0.6	kanzi	SeqDis	01/04/2019	13:05:00:84	10	AB	#ffff00	#0000ff	left	TRUE
0.636	kanzi	SeqDis	01/04/2019	13:05:11:744	11	AB	#ffff00	#0000ff	left	TRUE
0.583	kanzi	SeqDis	01/04/2019	13:05:22:497	12	BB	#0000ff	#0000ff	left	FALSE
0.615	kanzi	SeqDis	01/04/2019	13:05:33:502	13	BB	#0000ff	#0000ff	right	TRUE
0.571	kanzi	SeqDis	01/04/2019	13:05:42:289	14	AA	#ffff00	#ffff00	left	FALSE
0.533	kanzi	SeqDis	01/04/2019	13:05:52:737	15	AA	#ffff00	#ffff00	left	FALSE
0.562	kanzi	SeqDis	01/04/2019	13:06:04:614	16	AA	#ffff00	#ffff00	right	TRUE
0.529	kanzi	SeqDis	01/04/2019	13:06:12:904	17	BA	#0000ff	#ffff00	left	FALSE
0.556	kanzi	SeqDis	01/04/2019	13:06:24:735	18	BA	#0000ff	#ffff00	right	TRUE
0.579	kanzi	SeqDis	01/04/2019	13:06:34:617	19	AB	#ffff00	#0000ff	left	TRUE
0.6	kanzi	SeqDis	01/04/2019	13:06:43:401	20	AB	#ffff00	#0000ff	left	TRUE
0.6	kanzi	SeqDis	01/04/2019	13:06:54:400	21	AB	#ffff00	#0000ff	left	TRUE
0.55	kanzi	SeqDis	01/04/2019	13:07:02:763	22	AA	#ffff00	#ffff00	left	FALSE
0.6	kanzi	SeqDis	01/04/2019	13:07:12:963	23	AA	#ffff00	#ffff00	right	TRUE
0.6	kanzi	SeqDis	01/04/2019	13:07:24:441	24	BA	#0000ff	#ffff00	left	FALSE
0.55	kanzi	SeqDis	01/04/2019	13:07:33:925	25	BA	#0000ff	#ffff00	left	FALSE
0.55	kanzi	SeqDis	01/04/2019	13:07:46:156	26	BA	#0000ff	#ffff00	right	TRUE
0.6	kanzi	SeqDis	01/04/2019	13:07:56:238	27	AB	#ffff00	#0000ff	left	TRUE
0.55	kanzi	SeqDis	01/04/2019	13:08:08:154	28	BA	#0000ff	#ffff00	left	FALSE
0.6	kanzi	SeqDis	01/04/2019	13:08:16:600	29	BA	#0000ff	#ffff00	right	TRUE
0.55	kanzi	SeqDis	01/04/2019	13:08:26:695	30	BB	#0000ff	#0000ff	left	FALSE
0.5	kanzi	SeqDis	01/04/2019	13:08:35:331	31	BB	#0000ff	#0000ff	left	FALSE
0.55	kanzi	SeqDis	01/04/2019	13:08:47:474	32	BB	#0000ff	#0000ff	right	TRUE
0.55	kanzi	SeqDis	01/04/2019	13:09:16:840	33	AB	#ffff00	#0000ff	left	TRUE
0.55	kanzi	SeqDis	01/04/2019	13:09:25:15	34	BB	#0000ff	#0000ff	left	FALSE
0.55	kanzi	SeqDis	01/04/2019	13:09:36:400	35	BB	#0000ff	#0000ff	left	FALSE
0.55	kanzi	SeqDis	01/04/2019	13:09:48:772	36	BB	#0000ff	#0000ff	right	TRUE
0.6	kanzi	SeqDis	01/04/2019	13:09:57:114	37	AA	#ffff00	#ffff00	right	TRUE
0.55	kanzi	SeqDis	01/04/2019	13:10:09:589	38	AB	#ffff00	#0000ff	right	FALSE
0.55	kanzi	SeqDis	01/04/2019	13:10:18:239	39	AB	#ffff00	#0000ff	left	TRUE
0.5	kanzi	SeqDis	01/04/2019	13:10:30:600	40	BB	#0000ff	#0000ff	left	FALSE
0.5	kanzi	SeqDis	01/04/2019	13:10:38:803	41	BB	#0000ff	#0000ff	right	TRUE
0.5	kanzi	SeqDis	01/04/2019	13:10:51:613	42	AB	#ffff00	#0000ff	right	FALSE
0.5	kanzi	SeqDis	01/04/2019	13:11:03:279	43	AB	#ffff00	#0000ff	left	TRUE
0.55	kanzi	SeqDis	01/04/2019	13:11:12:351	44	AB	#ffff00	#0000ff	left	TRUE
0.6	kanzi	SeqDis	01/04/2019	13:11:22:909	45	AB	#ffff00	#0000ff	left	TRUE
0.55	kanzi	SeqDis	01/04/2019	13:11:31:470	46	BA	#0000ff	#ffff00	left	FALSE
0.55	kanzi	SeqDis	01/04/2019	13:11:42:574	47	BA	#0000ff	#ffff00	right	TRUE
0.6	kanzi	SeqDis	01/04/2019	13:11:53:924	48	BA	#0000ff	#ffff00	right	TRUE
0.6	kanzi	SeqDis	01/04/2019	13:12:03:475	49	AA	#ffff00	#ffff00	right	TRUE
0.6	kanzi	SeqDis	01/04/2019	13:12:15:50	50	AB	#ffff00	#0000ff	right	FALSE
0.65	kanzi	SeqDis	01/04/2019	13:12:23:258	51	AB	#ffff00	#0000ff	left	TRUE
0.65	kanzi	SeqDis	01/04/2019	13:12:34:626	52	BA	#0000ff	#ffff00	right	TRUE
0.65	kanzi	SeqDis	01/04/2019	13:12:50:607	53	AA	#ffff00	#ffff00	right	TRUE
0.65	kanzi	SeqDis	01/04/2019	13:12:58:770	54	AB	#ffff00	#0000ff	right	FALSE
0.7	kanzi	SeqDis	01/04/2019	13:13:06:993	55	AB	#ffff00	#0000ff	left	TRUE
0.65	kanzi	SeqDis	01/04/2019	13:13:15:657	56	AB	#ffff00	#0000ff	right	FALSE
0.65	kanzi	SeqDis	01/04/2019	13:13:24:168	57	AB	#ffff00	#0000ff	left	TRUE
0.7	kanzi	SeqDis	01/04/2019	13:13:32:375	58	AB	#ffff00	#0000ff	left	TRUE
0.65	kanzi	SeqDis	01/04/2019	13:13:42:463	59	BB	#0000ff	#0000ff	left	FALSE
0.7	kanzi	SeqDis	01/04/2019	13:13:53:649	60	BB	#0000ff	#0000ff	right	TRUE
0.65	kanzi	SeqDis	01/04/2019	13:18:26:25	61	AA	#ffff00	#ffff00	left	FALSE
0.7	kanzi	SeqDis	01/04/2019	13:18:36:192	62	AA	#ffff00	#ffff00	right	TRUE
0.65	kanzi	SeqDis	01/04/2019	13:18:46:746	63	BA	#0000ff	#ffff00	left	FALSE
0.65	kanzi	SeqDis	01/04/2019	13:18:58:6	64	BA	#0000ff	#ffff00	right	TRUE
0.6	kanzi	SeqDis	01/04/2019	13:19:09:458	65	AB	#ffff00	#0000ff	right	FALSE
0.6	kanzi	SeqDis	01/04/2019	13:19:18:722	66	AB	#ffff00	#0000ff	right	FALSE
0.55	kanzi	SeqDis	01/04/2019	13:19:28:658	67	AB	#ffff00	#0000ff	right	FALSE
0.55	kanzi	SeqDis	01/04/2019	13:19:40:307	68	AB	#ffff00	#0000ff	left	TRUE
0.5	kanzi	SeqDis	01/04/2019	13:19:48:513	69	BA	#0000ff	#ffff00	left	FALSE
0.55	kanzi	SeqDis	01/04/2019	13:19:57:102	70	BA	#0000ff	#ffff00	right	TRUE
0.55	kanzi	SeqDis	01/04/2019	13:20:05:128	71	AA	#ffff00	#ffff00	right	TRUE
0.5	kanzi	SeqDis	01/04/2019	13:20:13:426	72	AB	#ffff00	#0000ff	right	FALSE
0.45	kanzi	SeqDis	01/04/2019	13:20:24:36	73	AB	#ffff00	#0000ff	right	FALSE
0.5	kanzi	SeqDis	01/04/2019	13:20:36:45	74	AB	#ffff00	#0000ff	left	TRUE
0.5	kanzi	SeqDis	01/04/2019	13:20:47:411	75	AB	#ffff00	#0000ff	left	TRUE
0.55	kanzi	SeqDis	01/04/2019	13:20:57:922	76	AB	#ffff00	#0000ff	left	TRUE
0.5	kanzi	SeqDis	01/04/2019	13:21:07:581	77	AB	#ffff00	#0000ff	right	FALSE
0.5	kanzi	SeqDis	01/04/2019	13:21:19:348	78	AB	#ffff00	#0000ff	left	TRUE
0.5	kanzi	SeqDis	01/04/2019	13:21:30:814	79	AA	#ffff00	#ffff00	left	FALSE
0.5	kanzi	SeqDis	01/04/2019	13:21:39:96	80	AA	#ffff00	#ffff00	right	TRUE
0.5	kanzi	SeqDis	01/04/2019	13:21:50:83	81	AB	#ffff00	#0000ff	right	FALSE
0.5	kanzi	SeqDis	01/04/2019	13:21:58:799	82	AB	#ffff00	#0000ff	left	TRUE
0.5	kanzi	SeqDis	01/04/2019	13:22:10:106	83	BB	#0000ff	#0000ff	left	FALSE
0.5	kanzi	SeqDis	01/04/2019	13:22:18:911	84	BB	#0000ff	#0000ff	right	TRUE
0.55	kanzi	SeqDis	01/04/2019	13:22:29:932	85	BA	#0000ff	#ffff00	right	TRUE
0.55	kanzi	SeqDis	01/04/2019	13:22:38:334	86	AB	#ffff00	#0000ff	right	FALSE
0.6	kanzi	SeqDis	01/04/2019	13:22:47:368	87	AB	#ffff00	#0000ff	left	TRUE
0.6	kanzi	SeqDis	01/04/2019	13:22:59:301	88	AB	#ffff00	#0000ff	left	TRUE
0.65	kanzi	SeqDis	01/04/2019	13:23:06:678	89	AB	#ffff00	#0000ff	left	TRUE
0.65	kanzi	SeqDis	01/04/2019	13:23:14:986	90	BB	#0000ff	#0000ff	right	TRUE
0.65	kanzi	SeqDis	01/04/2019	13:23:23:705	91	BA	#0000ff	#ffff00	right	TRUE
0.7	kanzi	SeqDis	01/04/2019	13:23:31:876	92	BB	#0000ff	#0000ff	right	TRUE
0.75	kanzi	SeqDis	01/04/2019	13:23:42:765	93	BA	#0000ff	#ffff00	right	TRUE
0.75	kanzi	SeqDis	01/04/2019	13:23:54:753	94	BA	#0000ff	#ffff00	right	TRUE
0.75	kanzi	SeqDis	01/04/2019	13:24:05:663	95	AA	#ffff00	#ffff00	right	TRUE
0.7	kanzi	SeqDis	01/04/2019	13:24:13:960	96	AB	#ffff00	#0000ff	right	FALSE
0.7	kanzi	SeqDis	01/04/2019	13:24:21:612	97	AB	#ffff00	#0000ff	right	FALSE
0.7	kanzi	SeqDis	01/04/2019	13:24:30:446	98	AB	#ffff00	#0000ff	left	TRUE
0.75	kanzi	SeqDis	01/04/2019	13:24:42:392	99	AB	#ffff00	#0000ff	left	TRUE
0.7	kanzi	SeqDis	01/04/2019	13:24:50:819	100	AA	#ffff00	#ffff00	left	FALSE
0.75	kanzi	SeqDis	01/04/2019	13:25:02:150	101	AA	#ffff00	#ffff00	right	TRUE
0.7	kanzi	SeqDis	01/04/2019	13:25:10:444	102	AB	#ffff00	#0000ff	right	FALSE
0.75	kanzi	SeqDis	01/04/2019	13:25:24:379	103	AB	#ffff00	#0000ff	left	TRUE
0.75	kanzi	SeqDis	01/04/2019	13:25:32:872	104	AB	#ffff00	#0000ff	left	TRUE
0.7	kanzi	SeqDis	01/04/2019	13:25:44:99	105	BB	#0000ff	#0000ff	left	FALSE
0.7	kanzi	SeqDis	01/04/2019	13:25:53:657	106	BB	#0000ff	#0000ff	left	FALSE
0.7	kanzi	SeqDis	01/04/2019	13:26:04:256	107	BB	#0000ff	#0000ff	right	TRUE
0.65	kanzi	SeqDis	01/04/2019	13:26:12:773	108	AB	#ffff00	#0000ff	right	FALSE
0.65	kanzi	SeqDis	01/04/2019	13:26:23:387	109	AB	#ffff00	#0000ff	left	TRUE
0.6	kanzi	SeqDis	01/04/2019	13:26:32:155	110	BB	#0000ff	#0000ff	left	FALSE
0.6	kanzi	SeqDis	01/04/2019	13:26:41:826	111	BB	#0000ff	#0000ff	right	TRUE
0.55	kanzi	SeqDis	01/04/2019	13:26:50:230	112	AB	#ffff00	#0000ff	right	FALSE
0.55	kanzi	SeqDis	01/04/2019	13:27:00:683	113	AB	#ffff00	#0000ff	left	TRUE
0.55	kanzi	SeqDis	01/04/2019	13:27:08:939	114	AB	#ffff00	#0000ff	left	TRUE
0.55	kanzi	SeqDis	01/04/2019	13:27:20:95	115	AB	#ffff00	#0000ff	left	TRUE
0.55	kanzi	SeqDis	01/04/2019	13:27:31:132	116	AA	#ffff00	#ffff00	left	FALSE
0.6	kanzi	SeqDis	01/04/2019	13:27:42:432	117	AA	#ffff00	#ffff00	right	TRUE
0.55	kanzi	SeqDis	01/04/2019	13:27:50:808	118	AB	#ffff00	#0000ff	right	FALSE
0.5	kanzi	SeqDis	01/04/2019	13:28:00:975	119	AB	#ffff00	#0000ff	right	FALSE
0.55	kanzi	SeqDis	01/04/2019	13:28:09:169	120	AB	#ffff00	#0000ff	left	TRUE
0	kanzi	SeqDis	02/04/2019	13:08:21:788	1	BB	#0000ff	#0000ff	left	FALSE
0.5	kanzi	SeqDis	02/04/2019	13:08:30:718	2	BB	#0000ff	#0000ff	right	TRUE
0.333	kanzi	SeqDis	02/04/2019	13:08:39:576	3	AB	#ffff00	#0000ff	right	FALSE
0.5	kanzi	SeqDis	02/04/2019	13:08:47:387	4	AB	#ffff00	#0000ff	left	TRUE
0.6	kanzi	SeqDis	02/04/2019	13:08:56:126	5	AB	#ffff00	#0000ff	left	TRUE
0.5	kanzi	SeqDis	02/04/2019	13:09:04:123	6	AA	#ffff00	#ffff00	left	FALSE
0.571	kanzi	SeqDis	02/04/2019	13:09:12:580	7	AA	#ffff00	#ffff00	right	TRUE
0.5	kanzi	SeqDis	02/04/2019	13:09:20:852	8	AB	#ffff00	#0000ff	right	FALSE
0.556	kanzi	SeqDis	02/04/2019	13:09:27:946	9	AB	#ffff00	#0000ff	left	TRUE
0.6	kanzi	SeqDis	02/04/2019	13:09:37:19	10	BA	#0000ff	#ffff00	right	TRUE
0.545	kanzi	SeqDis	02/04/2019	13:09:45:440	11	AB	#ffff00	#0000ff	right	FALSE
0.5	kanzi	SeqDis	02/04/2019	13:09:55:982	12	AB	#ffff00	#0000ff	right	FALSE
0.538	kanzi	SeqDis	02/04/2019	13:10:03:576	13	AB	#ffff00	#0000ff	left	TRUE
0.571	kanzi	SeqDis	02/04/2019	13:10:13:97	14	AB	#ffff00	#0000ff	left	TRUE
0.533	kanzi	SeqDis	02/04/2019	13:10:21:901	15	BB	#0000ff	#0000ff	left	FALSE
0.562	kanzi	SeqDis	02/04/2019	13:10:30:615	16	BB	#0000ff	#0000ff	right	TRUE
0.588	kanzi	SeqDis	02/04/2019	13:10:38:632	17	AA	#ffff00	#ffff00	right	TRUE
0.556	kanzi	SeqDis	02/04/2019	13:10:45:513	18	AB	#ffff00	#0000ff	right	FALSE
0.526	kanzi	SeqDis	02/04/2019	13:10:53:233	19	AB	#ffff00	#0000ff	right	FALSE
0.55	kanzi	SeqDis	02/04/2019	13:11:01:500	20	AB	#ffff00	#0000ff	left	TRUE
0.6	kanzi	SeqDis	02/04/2019	13:11:09:634	21	AB	#ffff00	#0000ff	left	TRUE
0.55	kanzi	SeqDis	02/04/2019	13:11:17:768	22	AA	#ffff00	#ffff00	left	FALSE
0.6	kanzi	SeqDis	02/04/2019	13:11:26:484	23	AA	#ffff00	#ffff00	right	TRUE
0.55	kanzi	SeqDis	02/04/2019	13:11:34:196	24	AB	#ffff00	#0000ff	right	FALSE
0.5	kanzi	SeqDis	02/04/2019	13:11:41:260	25	AB	#ffff00	#0000ff	right	FALSE
0.55	kanzi	SeqDis	02/04/2019	13:11:50:259	26	AB	#ffff00	#0000ff	left	TRUE
0.55	kanzi	SeqDis	02/04/2019	13:11:58:494	27	BA	#0000ff	#ffff00	right	TRUE
0.6	kanzi	SeqDis	02/04/2019	13:12:08:992	28	BA	#0000ff	#ffff00	right	TRUE
0.55	kanzi	SeqDis	02/04/2019	13:12:17:774	29	AB	#ffff00	#0000ff	right	FALSE
0.55	kanzi	SeqDis	02/04/2019	13:12:26:373	30	AB	#ffff00	#0000ff	left	TRUE
0.55	kanzi	SeqDis	02/04/2019	13:12:34:939	31	BB	#0000ff	#0000ff	left	FALSE
0.6	kanzi	SeqDis	02/04/2019	13:12:41:871	32	BB	#0000ff	#0000ff	right	TRUE
0.6	kanzi	SeqDis	02/04/2019	13:12:51:851	33	BB	#0000ff	#0000ff	right	TRUE
0.55	kanzi	SeqDis	02/04/2019	13:12:59:736	34	AB	#ffff00	#0000ff	right	FALSE
0.55	kanzi	SeqDis	02/04/2019	13:13:06:750	35	AB	#ffff00	#0000ff	right	FALSE
0.55	kanzi	SeqDis	02/04/2019	13:13:15:126	36	AB	#ffff00	#0000ff	left	TRUE
0.5	kanzi	SeqDis	02/04/2019	13:13:22:530	37	AA	#ffff00	#ffff00	left	FALSE
0.5	kanzi	SeqDis	02/04/2019	13:13:30:791	38	AA	#ffff00	#ffff00	left	FALSE
0.55	kanzi	SeqDis	02/04/2019	13:13:40:2	39	AA	#ffff00	#ffff00	right	TRUE
0.55	kanzi	SeqDis	02/04/2019	13:13:48:483	40	BB	#0000ff	#0000ff	right	TRUE
0.5	kanzi	SeqDis	02/04/2019	13:13:55:594	41	AB	#ffff00	#0000ff	right	FALSE
0.5	kanzi	SeqDis	02/04/2019	13:14:03:229	42	AB	#ffff00	#0000ff	right	FALSE
0.5	kanzi	SeqDis	02/04/2019	13:14:13:745	43	AB	#ffff00	#0000ff	left	TRUE
0.5	kanzi	SeqDis	02/04/2019	13:14:20:798	44	AA	#ffff00	#ffff00	left	FALSE
0.55	kanzi	SeqDis	02/04/2019	13:14:28:155	45	AA	#ffff00	#ffff00	right	TRUE
0.5	kanzi	SeqDis	02/04/2019	13:14:37:56	46	AB	#ffff00	#0000ff	right	FALSE
0.5	kanzi	SeqDis	02/04/2019	13:14:44:335	47	AB	#ffff00	#0000ff	left	TRUE
0.45	kanzi	SeqDis	02/04/2019	13:14:51:165	48	AB	#ffff00	#0000ff	right	FALSE
0.5	kanzi	SeqDis	02/04/2019	13:14:58:136	49	AB	#ffff00	#0000ff	left	TRUE
0.5	kanzi	SeqDis	02/04/2019	13:15:04:952	50	BA	#0000ff	#ffff00	right	TRUE
0.55	kanzi	SeqDis	02/04/2019	13:15:11:671	51	BA	#0000ff	#ffff00	right	TRUE
0.5	kanzi	SeqDis	02/04/2019	13:15:18:567	52	BB	#0000ff	#0000ff	left	FALSE
0.5	kanzi	SeqDis	02/04/2019	13:15:28:476	53	BB	#0000ff	#0000ff	right	TRUE
0.5	kanzi	SeqDis	02/04/2019	13:15:36:901	54	AB	#ffff00	#0000ff	right	FALSE
0.55	kanzi	SeqDis	02/04/2019	13:15:44:618	55	AB	#ffff00	#0000ff	left	TRUE
0.5	kanzi	SeqDis	02/04/2019	13:15:53:66	56	AB	#ffff00	#0000ff	right	FALSE
0.55	kanzi	SeqDis	02/04/2019	13:15:59:731	57	AB	#ffff00	#0000ff	left	TRUE
0.6	kanzi	SeqDis	02/04/2019	13:16:06:716	58	AA	#ffff00	#ffff00	right	TRUE
0.55	kanzi	SeqDis	02/04/2019	13:16:14:991	59	BA	#0000ff	#ffff00	left	FALSE
0.55	kanzi	SeqDis	02/04/2019	13:16:22:624	60	BA	#0000ff	#ffff00	right	TRUE
0.55	kanzi	SeqDis	02/04/2019	13:19:19:116	61	AB	#ffff00	#0000ff	right	FALSE
0.6	kanzi	SeqDis	02/04/2019	13:19:27:733	62	AB	#ffff00	#0000ff	left	TRUE
0.55	kanzi	SeqDis	02/04/2019	13:19:34:778	63	AB	#ffff00	#0000ff	right	FALSE
0.55	kanzi	SeqDis	02/04/2019	13:19:43:24	64	AB	#ffff00	#0000ff	right	FALSE
0.55	kanzi	SeqDis	02/04/2019	13:19:52:491	65	AB	#ffff00	#0000ff	left	TRUE
0.6	kanzi	SeqDis	02/04/2019	13:20:01:137	66	AB	#ffff00	#0000ff	left	TRUE
0.6	kanzi	SeqDis	02/04/2019	13:20:09:527	67	AB	#ffff00	#0000ff	left	TRUE
0.65	kanzi	SeqDis	02/04/2019	13:20:17:410	68	AB	#ffff00	#0000ff	left	TRUE
0.6	kanzi	SeqDis	02/04/2019	13:20:25:576	69	AB	#ffff00	#0000ff	right	FALSE
0.55	kanzi	SeqDis	02/04/2019	13:20:33:716	70	AB	#ffff00	#0000ff	right	FALSE
0.55	kanzi	SeqDis	02/04/2019	13:20:42:242	71	AB	#ffff00	#0000ff	left	TRUE
0.55	kanzi	SeqDis	02/04/2019	13:20:51:42	72	BA	#0000ff	#ffff00	left	FALSE
0.55	kanzi	SeqDis	02/04/2019	13:21:26:781	74	BA	#0000ff	#ffff00	right	TRUE
0.6	kanzi	SeqDis	02/04/2019	13:21:38:386	75	AB	#ffff00	#0000ff	left	TRUE
0.6	kanzi	SeqDis	02/04/2019	13:21:48:72	76	AA	#ffff00	#ffff00	right	TRUE
0.65	kanzi	SeqDis	02/04/2019	13:21:57:384	77	AB	#ffff00	#0000ff	left	TRUE
0.65	kanzi	SeqDis	02/04/2019	13:22:07:155	78	BB	#0000ff	#0000ff	right	TRUE
0.65	kanzi	SeqDis	02/04/2019	13:22:14:932	79	AA	#ffff00	#ffff00	right	TRUE
0.65	kanzi	SeqDis	02/04/2019	13:22:24:46	80	AB	#ffff00	#0000ff	right	FALSE
0.6	kanzi	SeqDis	02/04/2019	13:22:31:430	81	AB	#ffff00	#0000ff	right	FALSE
0.65	kanzi	SeqDis	02/04/2019	13:22:38:471	82	AB	#ffff00	#0000ff	left	TRUE
0.65	kanzi	SeqDis	02/04/2019	13:22:46:3	83	AA	#ffff00	#ffff00	right	TRUE
0.7	kanzi	SeqDis	02/04/2019	13:22:54:331	84	AB	#ffff00	#0000ff	left	TRUE
0.7	kanzi	SeqDis	02/04/2019	13:23:01:559	85	BB	#0000ff	#0000ff	left	FALSE
0.7	kanzi	SeqDis	02/04/2019	13:23:09:889	86	BB	#0000ff	#0000ff	right	TRUE
0.7	kanzi	SeqDis	02/04/2019	13:23:17:272	87	BB	#0000ff	#0000ff	right	TRUE
0.7	kanzi	SeqDis	02/04/2019	13:23:24:170	88	BA	#0000ff	#ffff00	right	TRUE
0.65	kanzi	SeqDis	02/04/2019	13:23:31:633	89	AB	#ffff00	#0000ff	right	FALSE
0.7	kanzi	SeqDis	02/04/2019	13:23:39:447	90	AB	#ffff00	#0000ff	left	TRUE
0.75	kanzi	SeqDis	02/04/2019	13:23:47:852	91	BA	#0000ff	#ffff00	right	TRUE
0.7	kanzi	SeqDis	02/04/2019	13:23:55:112	92	AB	#ffff00	#0000ff	right	FALSE
0.7	kanzi	SeqDis	02/04/2019	13:24:09:759	93	AB	#ffff00	#0000ff	right	FALSE
0.65	kanzi	SeqDis	02/04/2019	13:24:16:872	94	AB	#ffff00	#0000ff	right	FALSE
0.6	kanzi	SeqDis	02/04/2019	13:24:25:316	95	AB	#ffff00	#0000ff	right	FALSE
0.6	kanzi	SeqDis	02/04/2019	13:24:33:468	96	AB	#ffff00	#0000ff	left	TRUE
0.55	kanzi	SeqDis	02/04/2019	13:24:40:278	97	BB	#0000ff	#0000ff	left	FALSE
0.5	kanzi	SeqDis	02/04/2019	13:24:48:643	98	BB	#0000ff	#0000ff	left	FALSE
0.5	kanzi	SeqDis	02/04/2019	13:24:55:527	99	BB	#0000ff	#0000ff	right	TRUE
0.5	kanzi	SeqDis	02/04/2019	13:25:04:56	100	BB	#0000ff	#0000ff	left	FALSE
0.55	kanzi	SeqDis	02/04/2019	13:25:12:286	101	BB	#0000ff	#0000ff	right	TRUE
0.5	kanzi	SeqDis	02/04/2019	13:25:19:587	102	AB	#ffff00	#0000ff	right	FALSE
0.45	kanzi	SeqDis	02/04/2019	13:25:27:951	103	AB	#ffff00	#0000ff	right	FALSE
0.4	kanzi	SeqDis	02/04/2019	13:25:36:148	104	AB	#ffff00	#0000ff	right	FALSE
0.45	kanzi	SeqDis	02/04/2019	13:25:42:670	105	AB	#ffff00	#0000ff	left	TRUE
0.45	kanzi	SeqDis	02/04/2019	13:25:50:816	106	BA	#0000ff	#ffff00	right	TRUE
0.4	kanzi	SeqDis	02/04/2019	13:26:01:644	107	AB	#ffff00	#0000ff	right	FALSE
0.35	kanzi	SeqDis	02/04/2019	13:26:08:408	108	AB	#ffff00	#0000ff	right	FALSE
0.35	kanzi	SeqDis	02/04/2019	13:26:15:276	109	AB	#ffff00	#0000ff	right	FALSE
0.35	kanzi	SeqDis	02/04/2019	13:26:23:638	110	AB	#ffff00	#0000ff	left	TRUE
0.3	kanzi	SeqDis	02/04/2019	13:26:32:497	111	AB	#ffff00	#0000ff	right	FALSE
0.3	kanzi	SeqDis	02/04/2019	13:26:39:65	112	AB	#ffff00	#0000ff	right	FALSE
0.3	kanzi	SeqDis	02/04/2019	13:26:47:574	113	AB	#ffff00	#0000ff	right	FALSE
0.35	kanzi	SeqDis	02/04/2019	13:26:58:610	114	AB	#ffff00	#0000ff	left	TRUE
0.4	kanzi	SeqDis	02/04/2019	13:27:07:625	115	AA	#ffff00	#ffff00	right	TRUE
0.35	kanzi	SeqDis	02/04/2019	13:27:14:745	116	AB	#ffff00	#0000ff	right	FALSE
0.4	kanzi	SeqDis	02/04/2019	13:27:23:97	117	AB	#ffff00	#0000ff	left	TRUE
0.4	kanzi	SeqDis	02/04/2019	13:27:35:418	118	AB	#ffff00	#0000ff	right	FALSE
0.35	kanzi	SeqDis	02/04/2019	13:27:44:467	119	AB	#ffff00	#0000ff	right	FALSE
0.35	kanzi	SeqDis	02/04/2019	13:27:51:564	120	AB	#ffff00	#0000ff	right	FALSE
1	kanzi	SeqDis	02/04/2019	13:27:58:284	121	AB	#ffff00	#0000ff	left	TRUE
1	kanzi	SeqDis	03/04/2019	09:57:24:160	1	BA	#0000ff	#ffff00	right	TRUE
0.667	kanzi	SeqDis	03/04/2019	09:57:34:223	2	AB	#ffff00	#0000ff	right	FALSE
0.75	kanzi	SeqDis	03/04/2019	09:57:43:6	3	AB	#ffff00	#0000ff	left	TRUE
0.6	kanzi	SeqDis	03/04/2019	09:57:51:222	4	AB	#ffff00	#0000ff	right	FALSE
0.667	kanzi	SeqDis	03/04/2019	09:57:59:325	5	AB	#ffff00	#0000ff	left	TRUE
0.714	kanzi	SeqDis	03/04/2019	09:58:08:314	6	BB	#0000ff	#0000ff	right	TRUE
0.625	kanzi	SeqDis	03/04/2019	09:58:15:810	7	AB	#ffff00	#0000ff	right	FALSE
0.556	kanzi	SeqDis	03/04/2019	09:58:24:412	8	AB	#ffff00	#0000ff	right	FALSE
0.5	kanzi	SeqDis	03/04/2019	09:58:34:27	9	AB	#ffff00	#0000ff	right	FALSE
0.455	kanzi	SeqDis	03/04/2019	09:58:43:674	10	AB	#ffff00	#0000ff	right	FALSE
0.417	kanzi	SeqDis	03/04/2019	09:58:51:879	11	AB	#ffff00	#0000ff	right	FALSE
0.385	kanzi	SeqDis	03/04/2019	09:59:02:632	12	AB	#ffff00	#0000ff	right	FALSE
0.429	kanzi	SeqDis	03/04/2019	09:59:10:795	13	AB	#ffff00	#0000ff	left	TRUE
0.4	kanzi	SeqDis	03/04/2019	09:59:18:356	14	BA	#0000ff	#ffff00	left	FALSE
0.438	kanzi	SeqDis	03/04/2019	09:59:27:232	15	BA	#0000ff	#ffff00	right	TRUE
0.412	kanzi	SeqDis	03/04/2019	09:59:35:620	16	AB	#ffff00	#0000ff	right	FALSE
0.444	kanzi	SeqDis	03/04/2019	09:59:42:812	17	AB	#ffff00	#0000ff	left	TRUE
0.474	kanzi	SeqDis	03/04/2019	09:59:51:673	18	AA	#ffff00	#ffff00	right	TRUE
0.45	kanzi	SeqDis	03/04/2019	10:00:00:613	19	AB	#ffff00	#0000ff	right	FALSE
0.45	kanzi	SeqDis	03/04/2019	10:00:09:519	20	AB	#ffff00	#0000ff	left	TRUE
0.4	kanzi	SeqDis	03/04/2019	10:00:18:315	21	AA	#ffff00	#ffff00	left	FALSE
0.45	kanzi	SeqDis	03/04/2019	10:00:25:527	22	AA	#ffff00	#ffff00	right	TRUE
0.4	kanzi	SeqDis	03/04/2019	10:00:34:354	23	AB	#ffff00	#0000ff	right	FALSE
0.4	kanzi	SeqDis	03/04/2019	10:00:44:832	24	AB	#ffff00	#0000ff	right	FALSE
0.4	kanzi	SeqDis	03/04/2019	10:00:53:656	25	AB	#ffff00	#0000ff	left	TRUE
0.35	kanzi	SeqDis	03/04/2019	10:01:01:335	26	BA	#0000ff	#ffff00	left	FALSE
0.4	kanzi	SeqDis	03/04/2019	10:01:09:697	27	BA	#0000ff	#ffff00	right	TRUE
0.45	kanzi	SeqDis	03/04/2019	10:01:19:100	28	AA	#ffff00	#ffff00	right	TRUE
0.5	kanzi	SeqDis	03/04/2019	10:01:26:103	29	BB	#0000ff	#0000ff	right	TRUE
0.5	kanzi	SeqDis	03/04/2019	10:01:33:433	30	AB	#ffff00	#0000ff	right	FALSE
0.55	kanzi	SeqDis	03/04/2019	10:01:42:111	31	AB	#ffff00	#0000ff	left	TRUE
0.6	kanzi	SeqDis	03/04/2019	10:01:49:616	32	BB	#0000ff	#0000ff	right	TRUE
0.6	kanzi	SeqDis	03/04/2019	10:01:57:484	33	AB	#ffff00	#0000ff	left	TRUE
0.65	kanzi	SeqDis	03/04/2019	10:02:06:19	34	BB	#0000ff	#0000ff	right	TRUE
0.6	kanzi	SeqDis	03/04/2019	10:02:13:980	35	BA	#0000ff	#ffff00	left	FALSE
0.6	kanzi	SeqDis	03/04/2019	10:02:22:436	36	BA	#0000ff	#ffff00	left	FALSE
0.6	kanzi	SeqDis	03/04/2019	10:02:30:523	37	BA	#0000ff	#ffff00	right	TRUE
0.6	kanzi	SeqDis	03/04/2019	10:02:42:608	38	AA	#ffff00	#ffff00	right	TRUE
0.6	kanzi	SeqDis	03/04/2019	10:02:50:551	39	AB	#ffff00	#0000ff	right	FALSE
0.6	kanzi	SeqDis	03/04/2019	10:02:58:571	40	AB	#ffff00	#0000ff	left	TRUE
0.6	kanzi	SeqDis	03/04/2019	10:03:06:78	41	AB	#ffff00	#0000ff	right	FALSE
0.6	kanzi	SeqDis	03/04/2019	10:03:13:451	42	AB	#ffff00	#0000ff	left	TRUE
0.6	kanzi	SeqDis	03/04/2019	10:03:22:612	43	AB	#ffff00	#0000ff	right	FALSE
0.65	kanzi	SeqDis	03/04/2019	10:03:30:18	44	AB	#ffff00	#0000ff	left	TRUE
0.6	kanzi	SeqDis	03/04/2019	10:03:36:803	45	AB	#ffff00	#0000ff	right	FALSE
0.65	kanzi	SeqDis	03/04/2019	10:03:45:552	46	AB	#ffff00	#0000ff	left	TRUE
0.6	kanzi	SeqDis	03/04/2019	10:03:52:276	47	AB	#ffff00	#0000ff	right	FALSE
0.6	kanzi	SeqDis	03/04/2019	10:03:59:739	48	AB	#ffff00	#0000ff	left	TRUE
0.55	kanzi	SeqDis	03/04/2019	10:04:08:65	49	AB	#ffff00	#0000ff	right	FALSE
0.6	kanzi	SeqDis	03/04/2019	10:04:15:132	50	AB	#ffff00	#0000ff	left	TRUE
0.6	kanzi	SeqDis	03/04/2019	10:04:21:980	51	BA	#0000ff	#ffff00	right	TRUE
0.55	kanzi	SeqDis	03/04/2019	10:04:28:739	52	AA	#ffff00	#ffff00	left	FALSE
0.55	kanzi	SeqDis	03/04/2019	10:04:35:174	53	AA	#ffff00	#ffff00	right	TRUE
0.55	kanzi	SeqDis	03/04/2019	10:04:43:573	54	BB	#0000ff	#0000ff	right	TRUE
0.6	kanzi	SeqDis	03/04/2019	10:04:52:336	55	AA	#ffff00	#ffff00	right	TRUE
0.6	kanzi	SeqDis	03/04/2019	10:05:00:874	56	AB	#ffff00	#0000ff	right	FALSE
0.6	kanzi	SeqDis	03/04/2019	10:05:08:656	57	AB	#ffff00	#0000ff	left	TRUE
0.55	kanzi	SeqDis	03/04/2019	10:05:15:795	58	BB	#0000ff	#0000ff	left	FALSE
0.6	kanzi	SeqDis	03/04/2019	10:05:22:466	59	BB	#0000ff	#0000ff	right	TRUE
0.6	kanzi	SeqDis	03/04/2019	10:05:31:221	60	BA	#0000ff	#ffff00	right	TRUE
0.65	kanzi	SeqDis	03/04/2019	10:07:58:128	61	AB	#ffff00	#0000ff	left	TRUE
0.6	kanzi	SeqDis	03/04/2019	10:08:07:76	62	AB	#ffff00	#0000ff	right	FALSE
0.65	kanzi	SeqDis	03/04/2019	10:08:13:748	63	AB	#ffff00	#0000ff	left	TRUE
0.6	kanzi	SeqDis	03/04/2019	10:08:20:782	64	AB	#ffff00	#0000ff	right	FALSE
0.65	kanzi	SeqDis	03/04/2019	10:08:29:140	65	AB	#ffff00	#0000ff	left	TRUE
0.65	kanzi	SeqDis	03/04/2019	10:08:36:170	66	AB	#ffff00	#0000ff	left	TRUE
0.7	kanzi	SeqDis	03/04/2019	10:08:42:755	67	AA	#ffff00	#ffff00	right	TRUE
0.65	kanzi	SeqDis	03/04/2019	10:08:49:750	68	BA	#0000ff	#ffff00	left	FALSE
0.65	kanzi	SeqDis	03/04/2019	10:08:58:136	69	BA	#0000ff	#ffff00	left	FALSE
0.65	kanzi	SeqDis	03/04/2019	10:09:07:583	70	BA	#0000ff	#ffff00	right	TRUE
0.6	kanzi	SeqDis	03/04/2019	10:09:14:98	71	BB	#0000ff	#0000ff	left	FALSE
0.6	kanzi	SeqDis	03/04/2019	10:09:23:82	72	BB	#0000ff	#0000ff	left	FALSE
0.6	kanzi	SeqDis	03/04/2019	10:09:30:183	73	BB	#0000ff	#0000ff	right	TRUE
0.6	kanzi	SeqDis	03/04/2019	10:09:37:932	74	BA	#0000ff	#ffff00	right	TRUE
0.55	kanzi	SeqDis	03/04/2019	10:09:44:827	75	AB	#ffff00	#0000ff	right	FALSE
0.6	kanzi	SeqDis	03/04/2019	10:09:53:599	76	AB	#ffff00	#0000ff	left	TRUE
0.6	kanzi	SeqDis	03/04/2019	10:10:01:898	77	BB	#0000ff	#0000ff	right	TRUE
0.65	kanzi	SeqDis	03/04/2019	10:10:11:388	78	AA	#ffff00	#ffff00	right	TRUE
0.6	kanzi	SeqDis	03/04/2019	10:10:18:28	79	AB	#ffff00	#0000ff	right	FALSE
0.6	kanzi	SeqDis	03/04/2019	10:10:25:262	80	AB	#ffff00	#0000ff	left	TRUE
0.6	kanzi	SeqDis	03/04/2019	10:10:32:107	81	AB	#ffff00	#0000ff	left	TRUE
0.6	kanzi	SeqDis	03/04/2019	10:10:39:538	82	AB	#ffff00	#0000ff	right	FALSE
0.6	kanzi	SeqDis	03/04/2019	10:10:47:888	83	AB	#ffff00	#0000ff	left	TRUE
0.65	kanzi	SeqDis	03/04/2019	10:10:54:302	84	AB	#ffff00	#0000ff	left	TRUE
0.65	kanzi	SeqDis	03/04/2019	10:11:02:418	85	AA	#ffff00	#ffff00	right	TRUE
0.65	kanzi	SeqDis	03/04/2019	10:11:09:296	86	BB	#0000ff	#0000ff	right	TRUE
0.6	kanzi	SeqDis	03/04/2019	10:11:20:496	87	BA	#0000ff	#ffff00	left	FALSE
0.65	kanzi	SeqDis	03/04/2019	10:11:27:263	88	BA	#0000ff	#ffff00	right	TRUE
0.7	kanzi	SeqDis	03/04/2019	10:11:34:454	89	AB	#ffff00	#0000ff	left	TRUE
0.7	kanzi	SeqDis	03/04/2019	10:11:45:866	90	AB	#ffff00	#0000ff	left	TRUE
0.75	kanzi	SeqDis	03/04/2019	10:11:54:314	91	BB	#0000ff	#0000ff	right	TRUE
0.8	kanzi	SeqDis	03/04/2019	10:12:02:105	92	AB	#ffff00	#0000ff	left	TRUE
0.75	kanzi	SeqDis	03/04/2019	10:12:10:619	93	AB	#ffff00	#0000ff	right	FALSE
0.75	kanzi	SeqDis	03/04/2019	10:12:19:128	94	AB	#ffff00	#0000ff	left	TRUE
0.75	kanzi	SeqDis	03/04/2019	10:12:25:863	95	AB	#ffff00	#0000ff	right	FALSE
0.75	kanzi	SeqDis	03/04/2019	10:12:34:231	96	AB	#ffff00	#0000ff	left	TRUE
0.75	kanzi	SeqDis	03/04/2019	10:12:40:963	97	AB	#ffff00	#0000ff	left	TRUE
0.7	kanzi	SeqDis	03/04/2019	10:12:49:515	98	AB	#ffff00	#0000ff	right	FALSE
0.75	kanzi	SeqDis	03/04/2019	10:12:56:546	99	AB	#ffff00	#0000ff	left	TRUE
0.7	kanzi	SeqDis	03/04/2019	10:13:04:828	100	BA	#0000ff	#ffff00	left	FALSE
0.7	kanzi	SeqDis	03/04/2019	10:13:14:727	101	BA	#0000ff	#ffff00	right	TRUE
0.75	kanzi	SeqDis	03/04/2019	10:13:24:308	102	BB	#0000ff	#0000ff	right	TRUE
0.75	kanzi	SeqDis	03/04/2019	10:13:33:390	103	BA	#0000ff	#ffff00	right	TRUE
0.7	kanzi	SeqDis	03/04/2019	10:13:42:380	104	AA	#ffff00	#ffff00	left	FALSE
0.7	kanzi	SeqDis	03/04/2019	10:13:50:502	105	AA	#ffff00	#ffff00	right	TRUE
0.7	kanzi	SeqDis	03/04/2019	10:13:58:951	106	BA	#0000ff	#ffff00	right	TRUE
0.7	kanzi	SeqDis	03/04/2019	10:14:07:364	107	AB	#ffff00	#0000ff	right	FALSE
0.7	kanzi	SeqDis	03/04/2019	10:14:15:688	108	AB	#ffff00	#0000ff	left	TRUE
0.65	kanzi	SeqDis	03/04/2019	10:14:25:148	109	AB	#ffff00	#0000ff	right	FALSE
0.65	kanzi	SeqDis	03/04/2019	10:14:32:891	110	AB	#ffff00	#0000ff	left	TRUE
0.65	kanzi	SeqDis	03/04/2019	10:14:41:392	111	AA	#ffff00	#ffff00	right	TRUE
0.6	kanzi	SeqDis	03/04/2019	10:14:51:482	112	BB	#0000ff	#0000ff	left	FALSE
0.65	kanzi	SeqDis	03/04/2019	10:15:03:956	113	BB	#0000ff	#0000ff	right	TRUE
0.65	kanzi	SeqDis	03/04/2019	10:15:13:124	114	AB	#ffff00	#0000ff	left	TRUE
0.7	kanzi	SeqDis	03/04/2019	10:15:21:415	115	AB	#ffff00	#0000ff	left	TRUE
0.7	kanzi	SeqDis	03/04/2019	10:15:30:104	116	AA	#ffff00	#ffff00	right	TRUE
0.65	kanzi	SeqDis	03/04/2019	10:15:37:96	117	AA	#ffff00	#ffff00	left	FALSE
0.7	kanzi	SeqDis	03/04/2019	10:15:45:998	118	AA	#ffff00	#ffff00	right	TRUE
0.65	kanzi	SeqDis	03/04/2019	10:15:55:704	119	BA	#0000ff	#ffff00	left	FALSE
0	kanzi	SeqDis	03/04/2019	10:16:02:974	120	AB	#ffff00	#0000ff	right	FALSE
0	kanzi	SeqDis	04/04/2019	12:16:14:52	1	AB	#ffff00	#0000ff	right	FALSE
0.333	kanzi	SeqDis	04/04/2019	12:16:22:903	2	AB	#ffff00	#0000ff	left	TRUE
0.25	kanzi	SeqDis	04/04/2019	12:16:32:804	3	AB	#ffff00	#0000ff	right	FALSE
0.4	kanzi	SeqDis	04/04/2019	12:16:42:478	4	AB	#ffff00	#0000ff	left	TRUE
0.5	kanzi	SeqDis	04/04/2019	12:16:52:264	5	AB	#ffff00	#0000ff	left	TRUE
0.571	kanzi	SeqDis	04/04/2019	12:16:59:838	6	BB	#0000ff	#0000ff	right	TRUE
0.625	kanzi	SeqDis	04/04/2019	12:17:07:307	7	AB	#ffff00	#0000ff	left	TRUE
0.556	kanzi	SeqDis	04/04/2019	12:17:19:488	8	BA	#0000ff	#ffff00	left	FALSE
0.6	kanzi	SeqDis	04/04/2019	12:17:33:600	9	BA	#0000ff	#ffff00	right	TRUE
0.545	kanzi	SeqDis	04/04/2019	12:17:45:751	10	AA	#ffff00	#ffff00	left	FALSE
0.5	kanzi	SeqDis	04/04/2019	12:17:55:218	11	AA	#ffff00	#ffff00	left	FALSE
0.538	kanzi	SeqDis	04/04/2019	12:18:03:486	12	AA	#ffff00	#ffff00	right	TRUE
0.571	kanzi	SeqDis	04/04/2019	12:18:12:528	13	AB	#ffff00	#0000ff	left	TRUE
0.6	kanzi	SeqDis	04/04/2019	12:18:21:477	14	AB	#ffff00	#0000ff	left	TRUE
0.625	kanzi	SeqDis	04/04/2019	12:18:30:546	15	AB	#ffff00	#0000ff	left	TRUE
0.588	kanzi	SeqDis	04/04/2019	12:18:39:174	16	BB	#0000ff	#0000ff	left	FALSE
0.611	kanzi	SeqDis	04/04/2019	12:18:47:244	17	BB	#0000ff	#0000ff	right	TRUE
0.632	kanzi	SeqDis	04/04/2019	12:18:57:524	18	AB	#ffff00	#0000ff	left	TRUE
0.6	kanzi	SeqDis	04/04/2019	12:19:06:36	19	BA	#0000ff	#ffff00	left	FALSE
0.6	kanzi	SeqDis	04/04/2019	12:19:13:15	20	BA	#0000ff	#ffff00	left	FALSE
0.65	kanzi	SeqDis	04/04/2019	12:19:23:354	21	BA	#0000ff	#ffff00	right	TRUE
0.6	kanzi	SeqDis	04/04/2019	12:19:33:172	22	BA	#0000ff	#ffff00	left	FALSE
0.65	kanzi	SeqDis	04/04/2019	12:19:40:288	23	BA	#0000ff	#ffff00	right	TRUE
0.65	kanzi	SeqDis	04/04/2019	12:19:48:460	24	AB	#ffff00	#0000ff	left	TRUE
0.6	kanzi	SeqDis	04/04/2019	12:19:59:403	25	AA	#ffff00	#ffff00	left	FALSE
0.6	kanzi	SeqDis	04/04/2019	12:20:08:908	26	AA	#ffff00	#ffff00	right	TRUE
0.6	kanzi	SeqDis	04/04/2019	12:20:20:60	27	BB	#0000ff	#0000ff	right	TRUE
0.65	kanzi	SeqDis	04/04/2019	12:20:28:396	28	AA	#ffff00	#ffff00	right	TRUE
0.6	kanzi	SeqDis	04/04/2019	12:20:36:343	29	AB	#ffff00	#0000ff	right	FALSE
0.65	kanzi	SeqDis	04/04/2019	12:20:44:676	30	AB	#ffff00	#0000ff	left	TRUE
0.65	kanzi	SeqDis	04/04/2019	12:20:53:339	31	BB	#0000ff	#0000ff	left	FALSE
0.65	kanzi	SeqDis	04/04/2019	12:21:01:456	32	BB	#0000ff	#0000ff	right	TRUE
0.6	kanzi	SeqDis	04/04/2019	12:21:08:292	33	AB	#ffff00	#0000ff	right	FALSE
0.6	kanzi	SeqDis	04/04/2019	12:21:16:615	34	AB	#ffff00	#0000ff	left	TRUE
0.6	kanzi	SeqDis	04/04/2019	12:21:23:666	35	BA	#0000ff	#ffff00	right	TRUE
0.65	kanzi	SeqDis	04/04/2019	12:21:31:898	36	BA	#0000ff	#ffff00	right	TRUE
0.6	kanzi	SeqDis	04/04/2019	12:21:38:439	37	AA	#ffff00	#ffff00	left	FALSE
0.6	kanzi	SeqDis	04/04/2019	12:21:47:100	38	AA	#ffff00	#ffff00	right	TRUE
0.6	kanzi	SeqDis	04/04/2019	12:21:55:797	39	AB	#ffff00	#0000ff	right	FALSE
0.65	kanzi	SeqDis	04/04/2019	12:22:02:424	40	AB	#ffff00	#0000ff	left	TRUE
0.65	kanzi	SeqDis	04/04/2019	12:22:11:117	41	AB	#ffff00	#0000ff	left	TRUE
0.65	kanzi	SeqDis	04/04/2019	12:22:17:944	42	BA	#0000ff	#ffff00	left	FALSE
0.65	kanzi	SeqDis	04/04/2019	12:22:25:950	43	BA	#0000ff	#ffff00	right	TRUE
0.6	kanzi	SeqDis	04/04/2019	12:22:34:967	44	AA	#ffff00	#ffff00	left	FALSE
0.65	kanzi	SeqDis	04/04/2019	12:22:45:46	45	AA	#ffff00	#ffff00	right	TRUE
0.6	kanzi	SeqDis	04/04/2019	12:22:53:896	46	AB	#ffff00	#0000ff	right	FALSE
0.6	kanzi	SeqDis	04/04/2019	12:23:05:756	47	AB	#ffff00	#0000ff	left	TRUE
0.55	kanzi	SeqDis	04/04/2019	12:23:14:168	48	AB	#ffff00	#0000ff	right	FALSE
0.6	kanzi	SeqDis	04/04/2019	12:23:22:760	49	AB	#ffff00	#0000ff	left	TRUE
0.55	kanzi	SeqDis	04/04/2019	12:23:31:176	50	BB	#0000ff	#0000ff	left	FALSE
0.6	kanzi	SeqDis	04/04/2019	12:23:39:308	51	BB	#0000ff	#0000ff	right	TRUE
0.55	kanzi	SeqDis	04/04/2019	12:23:47:968	52	AB	#ffff00	#0000ff	right	FALSE
0.6	kanzi	SeqDis	04/04/2019	12:23:57:608	53	AB	#ffff00	#0000ff	left	TRUE
0.6	kanzi	SeqDis	04/04/2019	12:24:06:331	54	BB	#0000ff	#0000ff	right	TRUE
0.55	kanzi	SeqDis	04/04/2019	12:24:13:115	55	AB	#ffff00	#0000ff	right	FALSE
0.55	kanzi	SeqDis	04/04/2019	12:24:21:372	56	AB	#ffff00	#0000ff	left	TRUE
0.55	kanzi	SeqDis	04/04/2019	12:24:28:245	57	AB	#ffff00	#0000ff	right	FALSE
0.55	kanzi	SeqDis	04/04/2019	12:24:37:917	58	AB	#ffff00	#0000ff	left	TRUE
0.55	kanzi	SeqDis	04/04/2019	12:24:46:757	59	AA	#ffff00	#ffff00	left	FALSE
0.5	kanzi	SeqDis	04/04/2019	12:24:56:258	60	AA	#ffff00	#ffff00	left	FALSE
0.5	kanzi	SeqDis	04/04/2019	12:28:00:738	61	AA	#ffff00	#ffff00	right	TRUE
0.5	kanzi	SeqDis	04/04/2019	12:28:08:971	62	AB	#ffff00	#0000ff	right	FALSE
0.5	kanzi	SeqDis	04/04/2019	12:28:16:127	63	AB	#ffff00	#0000ff	left	TRUE
0.5	kanzi	SeqDis	04/04/2019	12:28:22:862	64	BB	#0000ff	#0000ff	left	FALSE
0.5	kanzi	SeqDis	04/04/2019	12:28:31:208	65	BB	#0000ff	#0000ff	right	TRUE
0.5	kanzi	SeqDis	04/04/2019	12:28:38:231	66	AB	#ffff00	#0000ff	right	FALSE
0.5	kanzi	SeqDis	04/04/2019	12:28:46:768	67	AB	#ffff00	#0000ff	left	TRUE
0.5	kanzi	SeqDis	04/04/2019	12:28:56:55	68	AA	#ffff00	#ffff00	left	FALSE
0.5	kanzi	SeqDis	04/04/2019	12:29:04:972	69	AA	#ffff00	#ffff00	right	TRUE
0.5	kanzi	SeqDis	04/04/2019	12:29:15:15	70	BB	#0000ff	#0000ff	left	FALSE
0.5	kanzi	SeqDis	04/04/2019	12:29:23:728	71	BB	#0000ff	#0000ff	right	TRUE
0.5	kanzi	SeqDis	04/04/2019	12:29:32:560	72	BB	#0000ff	#0000ff	left	FALSE
0.5	kanzi	SeqDis	04/04/2019	12:29:41:198	73	BB	#0000ff	#0000ff	right	TRUE
0.5	kanzi	SeqDis	04/04/2019	12:29:49:582	74	AB	#ffff00	#0000ff	left	TRUE
0.55	kanzi	SeqDis	04/04/2019	12:29:59:690	75	BA	#0000ff	#ffff00	right	TRUE
0.55	kanzi	SeqDis	04/04/2019	12:30:08:684	76	AB	#ffff00	#0000ff	left	TRUE
0.55	kanzi	SeqDis	04/04/2019	12:30:16:882	77	AB	#ffff00	#0000ff	right	FALSE
0.55	kanzi	SeqDis	04/04/2019	12:30:23:584	78	AB	#ffff00	#0000ff	left	TRUE
0.6	kanzi	SeqDis	04/04/2019	12:30:31:176	79	AA	#ffff00	#ffff00	right	TRUE
0.6	kanzi	SeqDis	04/04/2019	12:30:39:672	80	BA	#0000ff	#ffff00	left	FALSE
0.6	kanzi	SeqDis	04/04/2019	12:30:50:121	81	BA	#0000ff	#ffff00	right	TRUE
0.65	kanzi	SeqDis	04/04/2019	12:30:58:331	82	AB	#ffff00	#0000ff	left	TRUE
0.65	kanzi	SeqDis	04/04/2019	12:31:05:540	83	AB	#ffff00	#0000ff	left	TRUE
0.65	kanzi	SeqDis	04/04/2019	12:31:13:853	84	AB	#ffff00	#0000ff	right	FALSE
0.65	kanzi	SeqDis	04/04/2019	12:31:20:676	85	AB	#ffff00	#0000ff	left	TRUE
0.7	kanzi	SeqDis	04/04/2019	12:31:33:232	86	AB	#ffff00	#0000ff	left	TRUE
0.7	kanzi	SeqDis	04/04/2019	12:31:44:370	87	BA	#0000ff	#ffff00	right	TRUE
0.7	kanzi	SeqDis	04/04/2019	12:31:52:592	88	AA	#ffff00	#ffff00	left	FALSE
0.65	kanzi	SeqDis	04/04/2019	12:31:59:419	89	AA	#ffff00	#ffff00	left	FALSE
0.7	kanzi	SeqDis	04/04/2019	12:32:08:199	90	AA	#ffff00	#ffff00	right	TRUE
0.65	kanzi	SeqDis	04/04/2019	12:32:17:160	91	BA	#0000ff	#ffff00	left	FALSE
0.7	kanzi	SeqDis	04/04/2019	12:32:26:576	92	BA	#0000ff	#ffff00	right	TRUE
0.65	kanzi	SeqDis	04/04/2019	12:32:35:344	93	AB	#ffff00	#0000ff	right	FALSE
0.65	kanzi	SeqDis	04/04/2019	12:32:44:650	94	AB	#ffff00	#0000ff	left	TRUE
0.6	kanzi	SeqDis	04/04/2019	12:32:52:883	95	BB	#0000ff	#0000ff	left	FALSE
0.55	kanzi	SeqDis	04/04/2019	12:33:01:159	96	BB	#0000ff	#0000ff	left	FALSE
0.6	kanzi	SeqDis	04/04/2019	12:33:09:419	97	BB	#0000ff	#0000ff	right	TRUE
0.6	kanzi	SeqDis	04/04/2019	12:33:18:383	98	AB	#ffff00	#0000ff	left	TRUE
0.6	kanzi	SeqDis	04/04/2019	12:33:26:765	99	AA	#ffff00	#ffff00	right	TRUE
0.65	kanzi	SeqDis	04/04/2019	12:33:35:338	100	AB	#ffff00	#0000ff	left	TRUE
0.65	kanzi	SeqDis	04/04/2019	12:33:46:363	101	BA	#0000ff	#ffff00	right	TRUE
0.65	kanzi	SeqDis	04/04/2019	12:33:59:636	102	AA	#ffff00	#ffff00	right	TRUE
0.65	kanzi	SeqDis	04/04/2019	12:34:09:212	103	AB	#ffff00	#0000ff	left	TRUE
0.7	kanzi	SeqDis	04/04/2019	12:34:17:496	104	AB	#ffff00	#0000ff	left	TRUE
0.7	kanzi	SeqDis	04/04/2019	12:34:25:968	105	BB	#0000ff	#0000ff	right	TRUE
0.65	kanzi	SeqDis	04/04/2019	12:34:34:385	106	AB	#ffff00	#0000ff	right	FALSE
0.65	kanzi	SeqDis	04/04/2019	12:34:44:315	107	AB	#ffff00	#0000ff	left	TRUE
0.7	kanzi	SeqDis	04/04/2019	12:34:53:29	108	AB	#ffff00	#0000ff	left	TRUE
0.75	kanzi	SeqDis	04/04/2019	12:35:03:601	109	AA	#ffff00	#ffff00	right	TRUE
0.7	kanzi	SeqDis	04/04/2019	12:35:18:591	110	BB	#0000ff	#0000ff	left	FALSE
0.75	kanzi	SeqDis	04/04/2019	12:35:27:759	111	BB	#0000ff	#0000ff	right	TRUE
0.7	kanzi	SeqDis	04/04/2019	12:35:36:775	112	BA	#0000ff	#ffff00	left	FALSE
0.75	kanzi	SeqDis	04/04/2019	12:35:46:767	113	BA	#0000ff	#ffff00	right	TRUE
0.75	kanzi	SeqDis	04/04/2019	12:35:58:206	114	AB	#ffff00	#0000ff	left	TRUE
0.8	kanzi	SeqDis	04/04/2019	12:36:06:846	115	AB	#ffff00	#0000ff	left	TRUE
0.85	kanzi	SeqDis	04/04/2019	12:36:15:707	116	AB	#ffff00	#0000ff	left	TRUE
0.85	kanzi	SeqDis	04/04/2019	12:36:24:587	117	AB	#ffff00	#0000ff	left	TRUE
0.8	kanzi	SeqDis	04/04/2019	12:36:33:5	118	AA	#ffff00	#ffff00	left	FALSE
1	kanzi	SeqDis	04/04/2019	12:36:41:281	119	AA	#ffff00	#ffff00	right	TRUE
1	kanzi	SeqDis	04/04/2019	12:36:48:703	120	AA	#ffff00	#ffff00	right	TRUE
0.667	kanzi	SeqDis	05/04/2019	15:46:00:195	1	AB	#ffff00	#0000ff	right	FALSE
0.75	kanzi	SeqDis	05/04/2019	15:46:07:624	2	AB	#ffff00	#0000ff	left	TRUE
0.8	kanzi	SeqDis	05/04/2019	15:46:16:106	3	AB	#ffff00	#0000ff	left	TRUE
0.667	kanzi	SeqDis	05/04/2019	15:46:22:887	4	AB	#ffff00	#0000ff	right	FALSE
0.714	kanzi	SeqDis	05/04/2019	15:46:31:426	5	AB	#ffff00	#0000ff	left	TRUE
0.625	kanzi	SeqDis	05/04/2019	15:46:38:815	6	BB	#0000ff	#0000ff	left	FALSE
0.667	kanzi	SeqDis	05/04/2019	15:46:49:983	7	BB	#0000ff	#0000ff	right	TRUE
0.7	kanzi	SeqDis	05/04/2019	15:46:58:414	8	AB	#ffff00	#0000ff	left	TRUE
0.727	kanzi	SeqDis	05/04/2019	15:47:07:443	9	BB	#0000ff	#0000ff	right	TRUE
0.667	kanzi	SeqDis	05/04/2019	15:47:15:938	10	BA	#0000ff	#ffff00	left	FALSE
0.692	kanzi	SeqDis	05/04/2019	15:47:25:827	11	BA	#0000ff	#ffff00	right	TRUE
0.643	kanzi	SeqDis	05/04/2019	15:47:34:463	12	AB	#ffff00	#0000ff	right	FALSE
0.667	kanzi	SeqDis	05/04/2019	15:47:43:333	13	AB	#ffff00	#0000ff	left	TRUE
0.625	kanzi	SeqDis	05/04/2019	15:47:53:789	14	BA	#0000ff	#ffff00	left	FALSE
0.647	kanzi	SeqDis	05/04/2019	15:48:03:624	15	BA	#0000ff	#ffff00	right	TRUE
0.611	kanzi	SeqDis	05/04/2019	15:48:13:184	16	AB	#ffff00	#0000ff	right	FALSE
0.632	kanzi	SeqDis	05/04/2019	15:48:21:481	17	AB	#ffff00	#0000ff	left	TRUE
0.65	kanzi	SeqDis	05/04/2019	15:48:29:615	18	AB	#ffff00	#0000ff	left	TRUE
0.65	kanzi	SeqDis	05/04/2019	15:48:37:44	19	AB	#ffff00	#0000ff	left	TRUE
0.6	kanzi	SeqDis	05/04/2019	15:48:45:283	20	BB	#0000ff	#0000ff	left	FALSE
0.65	kanzi	SeqDis	05/04/2019	15:48:53:669	21	BB	#0000ff	#0000ff	right	TRUE
0.6	kanzi	SeqDis	05/04/2019	15:49:00:341	22	BA	#0000ff	#ffff00	left	FALSE
0.55	kanzi	SeqDis	05/04/2019	15:49:08:380	23	BA	#0000ff	#ffff00	left	FALSE
0.6	kanzi	SeqDis	05/04/2019	15:49:15:655	24	BA	#0000ff	#ffff00	right	TRUE
0.55	kanzi	SeqDis	05/04/2019	15:49:24:64	25	AB	#ffff00	#0000ff	right	FALSE
0.6	kanzi	SeqDis	05/04/2019	15:49:35:276	26	AB	#ffff00	#0000ff	left	TRUE
0.55	kanzi	SeqDis	05/04/2019	15:49:44:93	27	AA	#ffff00	#ffff00	left	FALSE
0.55	kanzi	SeqDis	05/04/2019	15:49:50:885	28	AA	#ffff00	#ffff00	right	TRUE
0.55	kanzi	SeqDis	05/04/2019	15:49:59:81	29	BB	#0000ff	#0000ff	right	TRUE
0.55	kanzi	SeqDis	05/04/2019	15:50:10:54	30	BB	#0000ff	#0000ff	left	FALSE
0.55	kanzi	SeqDis	05/04/2019	15:50:18:955	31	BB	#0000ff	#0000ff	right	TRUE
0.6	kanzi	SeqDis	05/04/2019	15:50:46:855	32	BA	#0000ff	#ffff00	right	TRUE
0.55	kanzi	SeqDis	05/04/2019	15:50:55:273	33	AB	#ffff00	#0000ff	right	FALSE
0.6	kanzi	SeqDis	05/04/2019	15:51:03:937	34	AB	#ffff00	#0000ff	left	TRUE
0.55	kanzi	SeqDis	05/04/2019	15:51:12:290	35	BA	#0000ff	#ffff00	left	FALSE
0.6	kanzi	SeqDis	05/04/2019	15:51:21:728	36	BA	#0000ff	#ffff00	right	TRUE
0.55	kanzi	SeqDis	05/04/2019	15:51:31:861	37	AB	#ffff00	#0000ff	right	FALSE
0.55	kanzi	SeqDis	05/04/2019	15:51:40:162	38	AB	#ffff00	#0000ff	left	TRUE
0.55	kanzi	SeqDis	05/04/2019	15:51:50:287	39	AB	#ffff00	#0000ff	left	TRUE
0.6	kanzi	SeqDis	05/04/2019	15:51:58:488	40	AA	#ffff00	#ffff00	right	TRUE
0.55	kanzi	SeqDis	05/04/2019	15:52:06:757	41	AB	#ffff00	#0000ff	right	FALSE
0.6	kanzi	SeqDis	05/04/2019	15:52:15:455	42	AB	#ffff00	#0000ff	left	TRUE
0.65	kanzi	SeqDis	05/04/2019	15:52:41:521	43	BA	#0000ff	#ffff00	right	TRUE
0.65	kanzi	SeqDis	05/04/2019	15:52:50:682	44	AB	#ffff00	#0000ff	left	TRUE
0.7	kanzi	SeqDis	05/04/2019	15:52:57:838	45	AB	#ffff00	#0000ff	left	TRUE
0.65	kanzi	SeqDis	05/04/2019	15:53:06:336	46	AB	#ffff00	#0000ff	right	FALSE
0.7	kanzi	SeqDis	05/04/2019	15:53:14:837	47	AB	#ffff00	#0000ff	left	TRUE
0.65	kanzi	SeqDis	05/04/2019	15:53:23:739	48	AA	#ffff00	#ffff00	left	FALSE
0.65	kanzi	SeqDis	05/04/2019	15:53:30:952	49	AA	#ffff00	#ffff00	right	TRUE
0.65	kanzi	SeqDis	05/04/2019	15:53:39:135	50	AA	#ffff00	#ffff00	left	FALSE
0.6	kanzi	SeqDis	05/04/2019	15:53:47:205	51	AA	#ffff00	#ffff00	left	FALSE
0.6	kanzi	SeqDis	05/04/2019	15:53:55:625	52	AA	#ffff00	#ffff00	right	TRUE
0.6	kanzi	SeqDis	05/04/2019	15:54:03:905	53	AB	#ffff00	#0000ff	right	FALSE
0.6	kanzi	SeqDis	05/04/2019	15:54:12:706	54	AB	#ffff00	#0000ff	left	TRUE
0.65	kanzi	SeqDis	05/04/2019	15:54:23:793	55	AB	#ffff00	#0000ff	left	TRUE
0.65	kanzi	SeqDis	05/04/2019	15:54:31:967	56	BB	#0000ff	#0000ff	right	TRUE
0.7	kanzi	SeqDis	05/04/2019	15:54:39:780	57	BA	#0000ff	#ffff00	right	TRUE
0.65	kanzi	SeqDis	05/04/2019	15:54:48:25	58	BB	#0000ff	#0000ff	left	FALSE
0.65	kanzi	SeqDis	05/04/2019	15:54:56:820	59	BB	#0000ff	#0000ff	right	TRUE
0.65	kanzi	SeqDis	05/04/2019	15:55:06:580	60	AA	#ffff00	#ffff00	right	TRUE
0.65	kanzi	SeqDis	05/04/2019	15:57:57:728	61	BA	#0000ff	#ffff00	left	FALSE
0.65	kanzi	SeqDis	05/04/2019	15:58:06:900	62	BA	#0000ff	#ffff00	right	TRUE
0.6	kanzi	SeqDis	05/04/2019	15:58:14:124	63	AB	#ffff00	#0000ff	right	FALSE
0.55	kanzi	SeqDis	05/04/2019	15:58:22:959	64	AB	#ffff00	#0000ff	right	FALSE
0.55	kanzi	SeqDis	05/04/2019	15:58:31:417	65	AB	#ffff00	#0000ff	left	TRUE
0.6	kanzi	SeqDis	05/04/2019	15:58:40:415	66	AB	#ffff00	#0000ff	left	TRUE
0.6	kanzi	SeqDis	05/04/2019	15:58:47:571	67	AA	#ffff00	#ffff00	right	TRUE
0.65	kanzi	SeqDis	05/04/2019	15:58:55:459	68	AB	#ffff00	#0000ff	left	TRUE
0.6	kanzi	SeqDis	05/04/2019	15:59:04:537	69	AB	#ffff00	#0000ff	right	FALSE
0.65	kanzi	SeqDis	05/04/2019	15:59:11:487	70	AB	#ffff00	#0000ff	left	TRUE
0.65	kanzi	SeqDis	05/04/2019	15:59:19:366	71	AB	#ffff00	#0000ff	right	FALSE
0.65	kanzi	SeqDis	05/04/2019	15:59:27:561	72	AB	#ffff00	#0000ff	left	TRUE
0.7	kanzi	SeqDis	05/04/2019	15:59:34:713	73	AB	#ffff00	#0000ff	left	TRUE
0.7	kanzi	SeqDis	05/04/2019	15:59:43:477	74	BB	#0000ff	#0000ff	right	TRUE
0.7	kanzi	SeqDis	05/04/2019	15:59:51:579	75	BA	#0000ff	#ffff00	right	TRUE
0.7	kanzi	SeqDis	05/04/2019	16:00:00:436	76	AB	#ffff00	#0000ff	left	TRUE
0.7	kanzi	SeqDis	05/04/2019	16:00:09:33	77	AA	#ffff00	#ffff00	right	TRUE
0.75	kanzi	SeqDis	05/04/2019	16:00:15:619	78	BB	#0000ff	#0000ff	right	TRUE
0.7	kanzi	SeqDis	05/04/2019	16:00:23:25	79	AB	#ffff00	#0000ff	right	FALSE
0.7	kanzi	SeqDis	05/04/2019	16:00:31:311	80	AB	#ffff00	#0000ff	left	TRUE
0.7	kanzi	SeqDis	05/04/2019	16:00:39:98	81	AB	#ffff00	#0000ff	right	FALSE
0.7	kanzi	SeqDis	05/04/2019	16:00:47:311	82	AB	#ffff00	#0000ff	left	TRUE
0.7	kanzi	SeqDis	05/04/2019	16:00:54:300	83	AB	#ffff00	#0000ff	right	FALSE
0.75	kanzi	SeqDis	05/04/2019	16:01:03:2	84	AB	#ffff00	#0000ff	left	TRUE
0.7	kanzi	SeqDis	05/04/2019	16:01:11:819	85	AA	#ffff00	#ffff00	left	FALSE
0.65	kanzi	SeqDis	05/04/2019	16:01:20:320	86	AA	#ffff00	#ffff00	left	FALSE
0.65	kanzi	SeqDis	05/04/2019	16:01:27:383	87	AA	#ffff00	#ffff00	right	TRUE
0.6	kanzi	SeqDis	05/04/2019	16:01:35:590	88	AB	#ffff00	#0000ff	right	FALSE
0.65	kanzi	SeqDis	05/04/2019	16:01:42:654	89	AB	#ffff00	#0000ff	left	TRUE
0.6	kanzi	SeqDis	05/04/2019	16:01:50:866	90	BA	#0000ff	#ffff00	left	FALSE
0.65	kanzi	SeqDis	05/04/2019	16:01:58:181	91	BA	#0000ff	#ffff00	right	TRUE
0.6	kanzi	SeqDis	05/04/2019	16:02:04:885	92	AB	#ffff00	#0000ff	right	FALSE
0.6	kanzi	SeqDis	05/04/2019	16:02:12:945	93	AB	#ffff00	#0000ff	left	TRUE
0.55	kanzi	SeqDis	05/04/2019	16:02:21:209	94	AB	#ffff00	#0000ff	right	FALSE
0.55	kanzi	SeqDis	05/04/2019	16:02:29:537	95	AB	#ffff00	#0000ff	left	TRUE
0.55	kanzi	SeqDis	05/04/2019	16:02:36:174	96	AB	#ffff00	#0000ff	left	TRUE
0.55	kanzi	SeqDis	05/04/2019	16:02:44:130	97	AB	#ffff00	#0000ff	left	TRUE
0.5	kanzi	SeqDis	05/04/2019	16:02:51:6	98	AA	#ffff00	#ffff00	left	FALSE
0.55	kanzi	SeqDis	05/04/2019	16:02:58:931	99	AA	#ffff00	#ffff00	right	TRUE
0.55	kanzi	SeqDis	05/04/2019	16:03:06:116	100	BB	#0000ff	#0000ff	right	TRUE
0.55	kanzi	SeqDis	05/04/2019	16:03:14:403	101	AB	#ffff00	#0000ff	right	FALSE
0.5	kanzi	SeqDis	05/04/2019	16:03:21:902	102	AB	#ffff00	#0000ff	right	FALSE
0.55	kanzi	SeqDis	05/04/2019	16:03:32:68	103	AB	#ffff00	#0000ff	left	TRUE
0.5	kanzi	SeqDis	05/04/2019	16:03:40:233	104	BA	#0000ff	#ffff00	left	FALSE
0.55	kanzi	SeqDis	05/04/2019	16:03:48:62	105	BA	#0000ff	#ffff00	right	TRUE
0.6	kanzi	SeqDis	05/04/2019	16:03:56:208	106	BA	#0000ff	#ffff00	right	TRUE
0.55	kanzi	SeqDis	05/04/2019	16:04:03:101	107	AB	#ffff00	#0000ff	right	FALSE
0.6	kanzi	SeqDis	05/04/2019	16:04:12:316	108	AB	#ffff00	#0000ff	left	TRUE
0.55	kanzi	SeqDis	05/04/2019	16:04:20:29	109	BB	#0000ff	#0000ff	left	FALSE
0.6	kanzi	SeqDis	05/04/2019	16:04:28:979	110	BB	#0000ff	#0000ff	right	TRUE
0.6	kanzi	SeqDis	05/04/2019	16:04:38:740	111	AA	#ffff00	#ffff00	right	TRUE
0.65	kanzi	SeqDis	05/04/2019	16:04:45:603	112	BB	#0000ff	#0000ff	right	TRUE
0.6	kanzi	SeqDis	05/04/2019	16:04:53:580	113	AB	#ffff00	#0000ff	right	FALSE
0.65	kanzi	SeqDis	05/04/2019	16:05:05:284	114	AB	#ffff00	#0000ff	left	TRUE
0.65	kanzi	SeqDis	05/04/2019	16:05:13:509	115	AB	#ffff00	#0000ff	left	TRUE
0.65	kanzi	SeqDis	05/04/2019	16:05:22:117	116	BB	#0000ff	#0000ff	right	TRUE
0.6	kanzi	SeqDis	05/04/2019	16:05:30:412	117	AB	#ffff00	#0000ff	right	FALSE
0.6	kanzi	SeqDis	05/04/2019	16:05:39:159	118	AB	#ffff00	#0000ff	right	FALSE
1	kanzi	SeqDis	05/04/2019	16:05:48:63	119	AB	#ffff00	#0000ff	left	TRUE
0.5	kanzi	SeqDis	05/04/2019	16:05:56:741	120	AA	#ffff00	#ffff00	left	FALSE
0.333	kanzi	SeqDis	08/04/2019	12:01:34:808	1	AA	#ffff00	#ffff00	left	FALSE
0.5	kanzi	SeqDis	08/04/2019	12:01:43:873	2	AA	#ffff00	#ffff00	right	TRUE
0.4	kanzi	SeqDis	08/04/2019	12:01:52:436	3	AB	#ffff00	#0000ff	right	FALSE
0.333	kanzi	SeqDis	08/04/2019	12:02:01:120	4	AB	#ffff00	#0000ff	right	FALSE
0.429	kanzi	SeqDis	08/04/2019	12:02:09:51	5	AB	#ffff00	#0000ff	left	TRUE
0.375	kanzi	SeqDis	08/04/2019	12:02:17:360	6	AB	#ffff00	#0000ff	right	FALSE
0.333	kanzi	SeqDis	08/04/2019	12:02:26:704	7	AB	#ffff00	#0000ff	right	FALSE
0.4	kanzi	SeqDis	08/04/2019	12:02:35:238	8	AB	#ffff00	#0000ff	left	TRUE
0.455	kanzi	SeqDis	08/04/2019	12:02:43:855	9	AB	#ffff00	#0000ff	left	TRUE
0.5	kanzi	SeqDis	08/04/2019	12:02:53:284	10	BB	#0000ff	#0000ff	right	TRUE
0.462	kanzi	SeqDis	08/04/2019	12:03:02:652	11	BB	#0000ff	#0000ff	left	FALSE
0.5	kanzi	SeqDis	08/04/2019	12:03:12:737	12	BB	#0000ff	#0000ff	right	TRUE
0.467	kanzi	SeqDis	08/04/2019	12:03:20:776	13	AB	#ffff00	#0000ff	right	FALSE
0.438	kanzi	SeqDis	08/04/2019	12:03:29:453	14	AB	#ffff00	#0000ff	right	FALSE
0.471	kanzi	SeqDis	08/04/2019	12:03:38:860	15	AB	#ffff00	#0000ff	left	TRUE
0.5	kanzi	SeqDis	08/04/2019	12:03:47:856	16	AB	#ffff00	#0000ff	left	TRUE
0.474	kanzi	SeqDis	08/04/2019	12:03:55:140	17	BA	#0000ff	#ffff00	left	FALSE
0.45	kanzi	SeqDis	08/04/2019	12:04:04:208	18	BA	#0000ff	#ffff00	left	FALSE
0.45	kanzi	SeqDis	08/04/2019	12:04:12:541	19	BA	#0000ff	#ffff00	right	TRUE
0.45	kanzi	SeqDis	08/04/2019	12:04:20:887	20	AB	#ffff00	#0000ff	right	FALSE
0.5	kanzi	SeqDis	08/04/2019	12:04:29:104	21	AB	#ffff00	#0000ff	left	TRUE
0.5	kanzi	SeqDis	08/04/2019	12:04:36:449	22	BA	#0000ff	#ffff00	right	TRUE
0.55	kanzi	SeqDis	08/04/2019	12:04:44:961	23	BA	#0000ff	#ffff00	right	TRUE
0.55	kanzi	SeqDis	08/04/2019	12:04:56:317	24	AB	#ffff00	#0000ff	right	FALSE
0.55	kanzi	SeqDis	08/04/2019	12:05:04:679	25	AB	#ffff00	#0000ff	left	TRUE
0.6	kanzi	SeqDis	08/04/2019	12:05:12:989	26	AB	#ffff00	#0000ff	left	TRUE
0.65	kanzi	SeqDis	08/04/2019	12:05:20:619	27	BB	#0000ff	#0000ff	right	TRUE
0.65	kanzi	SeqDis	08/04/2019	12:05:29:240	28	AA	#ffff00	#ffff00	right	TRUE
0.65	kanzi	SeqDis	08/04/2019	12:05:36:278	29	AA	#ffff00	#ffff00	right	TRUE
0.65	kanzi	SeqDis	08/04/2019	12:05:43:631	30	AA	#ffff00	#ffff00	right	TRUE
0.65	kanzi	SeqDis	08/04/2019	12:05:50:630	31	AB	#ffff00	#0000ff	right	FALSE
0.65	kanzi	SeqDis	08/04/2019	12:05:59:69	32	AB	#ffff00	#0000ff	left	TRUE
0.65	kanzi	SeqDis	08/04/2019	12:06:08:941	33	AB	#ffff00	#0000ff	right	FALSE
0.65	kanzi	SeqDis	08/04/2019	12:06:16:452	34	AB	#ffff00	#0000ff	right	FALSE
0.6	kanzi	SeqDis	08/04/2019	12:06:23:951	35	AB	#ffff00	#0000ff	right	FALSE
0.6	kanzi	SeqDis	08/04/2019	12:06:32:439	36	AB	#ffff00	#0000ff	left	TRUE
0.65	kanzi	SeqDis	08/04/2019	12:06:39:537	37	AB	#ffff00	#0000ff	left	TRUE
0.7	kanzi	SeqDis	08/04/2019	12:06:47:631	38	AA	#ffff00	#ffff00	right	TRUE
0.65	kanzi	SeqDis	08/04/2019	12:06:56:825	39	AB	#ffff00	#0000ff	right	FALSE
0.7	kanzi	SeqDis	08/04/2019	12:07:03:921	40	AB	#ffff00	#0000ff	left	TRUE
0.7	kanzi	SeqDis	08/04/2019	12:07:11:959	41	BA	#0000ff	#ffff00	right	TRUE
0.7	kanzi	SeqDis	08/04/2019	12:07:20:698	42	AA	#ffff00	#ffff00	right	TRUE
0.65	kanzi	SeqDis	08/04/2019	12:07:29:613	43	BA	#0000ff	#ffff00	left	FALSE
0.7	kanzi	SeqDis	08/04/2019	12:07:39:90	44	BA	#0000ff	#ffff00	right	TRUE
0.65	kanzi	SeqDis	08/04/2019	12:07:47:403	45	AB	#ffff00	#0000ff	right	FALSE
0.6	kanzi	SeqDis	08/04/2019	12:07:57:158	46	AB	#ffff00	#0000ff	right	FALSE
0.6	kanzi	SeqDis	08/04/2019	12:08:04:355	47	AB	#ffff00	#0000ff	left	TRUE
0.6	kanzi	SeqDis	08/04/2019	12:08:12:950	48	BB	#0000ff	#0000ff	right	TRUE
0.6	kanzi	SeqDis	08/04/2019	12:08:20:337	49	AB	#ffff00	#0000ff	left	TRUE
0.6	kanzi	SeqDis	08/04/2019	12:08:28:905	50	BB	#0000ff	#0000ff	right	TRUE
0.6	kanzi	SeqDis	08/04/2019	12:08:38:144	51	AB	#ffff00	#0000ff	right	FALSE
0.6	kanzi	SeqDis	08/04/2019	12:08:47:663	52	AB	#ffff00	#0000ff	left	TRUE
0.6	kanzi	SeqDis	08/04/2019	12:08:55:143	53	BB	#0000ff	#0000ff	left	FALSE
0.65	kanzi	SeqDis	08/04/2019	12:09:02:499	54	BB	#0000ff	#0000ff	right	TRUE
0.65	kanzi	SeqDis	08/04/2019	12:09:11:755	55	AB	#ffff00	#0000ff	right	FALSE
0.65	kanzi	SeqDis	08/04/2019	12:09:20:265	56	AB	#ffff00	#0000ff	left	TRUE
0.6	kanzi	SeqDis	08/04/2019	12:09:30:851	57	AB	#ffff00	#0000ff	right	FALSE
0.6	kanzi	SeqDis	08/04/2019	12:09:40:293	58	AB	#ffff00	#0000ff	left	TRUE
0.6	kanzi	SeqDis	08/04/2019	12:09:51:875	59	BA	#0000ff	#ffff00	left	FALSE
0.55	kanzi	SeqDis	08/04/2019	12:09:59:783	60	BA	#0000ff	#ffff00	left	FALSE
0.5	kanzi	SeqDis	08/04/2019	12:14:43:300	61	BA	#0000ff	#ffff00	left	FALSE
0.5	kanzi	SeqDis	08/04/2019	12:14:51:747	62	BA	#0000ff	#ffff00	right	TRUE
0.5	kanzi	SeqDis	08/04/2019	12:15:03:302	63	AB	#ffff00	#0000ff	right	FALSE
0.5	kanzi	SeqDis	08/04/2019	12:15:12:45	64	AB	#ffff00	#0000ff	left	TRUE
0.5	kanzi	SeqDis	08/04/2019	12:15:20:114	65	BB	#0000ff	#0000ff	left	FALSE
0.55	kanzi	SeqDis	08/04/2019	12:15:27:854	66	BB	#0000ff	#0000ff	right	TRUE
0.55	kanzi	SeqDis	08/04/2019	12:15:37:505	67	BB	#0000ff	#0000ff	right	TRUE
0.55	kanzi	SeqDis	08/04/2019	12:15:45:786	68	BA	#0000ff	#ffff00	right	TRUE
0.5	kanzi	SeqDis	08/04/2019	12:15:56:518	69	AB	#ffff00	#0000ff	right	FALSE
0.5	kanzi	SeqDis	08/04/2019	12:16:04:841	70	AB	#ffff00	#0000ff	left	TRUE
0.5	kanzi	SeqDis	08/04/2019	12:16:13:476	71	AB	#ffff00	#0000ff	right	FALSE
0.5	kanzi	SeqDis	08/04/2019	12:16:20:551	72	AB	#ffff00	#0000ff	left	TRUE
0.5	kanzi	SeqDis	08/04/2019	12:16:28:610	73	BA	#0000ff	#ffff00	left	FALSE
0.5	kanzi	SeqDis	08/04/2019	12:16:36:809	74	BA	#0000ff	#ffff00	right	TRUE
0.5	kanzi	SeqDis	08/04/2019	12:16:45:602	75	AB	#ffff00	#0000ff	right	FALSE
0.5	kanzi	SeqDis	08/04/2019	12:16:53:716	76	AB	#ffff00	#0000ff	left	TRUE
0.5	kanzi	SeqDis	08/04/2019	12:17:03:153	77	AB	#ffff00	#0000ff	right	FALSE
0.5	kanzi	SeqDis	08/04/2019	12:17:09:784	78	AB	#ffff00	#0000ff	left	TRUE
0.5	kanzi	SeqDis	08/04/2019	12:17:17:930	79	AB	#ffff00	#0000ff	right	FALSE
0.55	kanzi	SeqDis	08/04/2019	12:17:25:272	80	AB	#ffff00	#0000ff	left	TRUE
0.55	kanzi	SeqDis	08/04/2019	12:17:32:591	81	AA	#ffff00	#ffff00	left	FALSE
0.55	kanzi	SeqDis	08/04/2019	12:17:41:271	82	AA	#ffff00	#ffff00	right	TRUE
0.55	kanzi	SeqDis	08/04/2019	12:17:49:726	83	AB	#ffff00	#0000ff	right	FALSE
0.55	kanzi	SeqDis	08/04/2019	12:17:58:593	84	AB	#ffff00	#0000ff	left	TRUE
0.55	kanzi	SeqDis	08/04/2019	12:18:07:408	85	BB	#0000ff	#0000ff	left	FALSE
0.55	kanzi	SeqDis	08/04/2019	12:18:15:789	86	BB	#0000ff	#0000ff	right	TRUE
0.5	kanzi	SeqDis	08/04/2019	12:18:23:466	87	AB	#ffff00	#0000ff	right	FALSE
0.5	kanzi	SeqDis	08/04/2019	12:18:30:316	88	AB	#ffff00	#0000ff	left	TRUE
0.5	kanzi	SeqDis	08/04/2019	12:18:37:222	89	AB	#ffff00	#0000ff	right	FALSE
0.5	kanzi	SeqDis	08/04/2019	12:18:45:601	90	AB	#ffff00	#0000ff	left	TRUE
0.5	kanzi	SeqDis	08/04/2019	12:18:53:999	91	AA	#ffff00	#ffff00	left	FALSE
0.5	kanzi	SeqDis	08/04/2019	12:19:03:454	92	AA	#ffff00	#ffff00	right	TRUE
0.5	kanzi	SeqDis	08/04/2019	12:19:12:73	93	BA	#0000ff	#ffff00	left	FALSE
0.5	kanzi	SeqDis	08/04/2019	12:19:20:316	94	BA	#0000ff	#ffff00	right	TRUE
0.5	kanzi	SeqDis	08/04/2019	12:19:28:370	95	AA	#ffff00	#ffff00	left	FALSE
0.5	kanzi	SeqDis	08/04/2019	12:19:36:692	96	AA	#ffff00	#ffff00	right	TRUE
0.55	kanzi	SeqDis	08/04/2019	12:19:44:480	97	AB	#ffff00	#0000ff	left	TRUE
0.55	kanzi	SeqDis	08/04/2019	12:19:51:717	98	BB	#0000ff	#0000ff	right	TRUE
0.55	kanzi	SeqDis	08/04/2019	12:19:59:276	99	BB	#0000ff	#0000ff	left	FALSE
0.55	kanzi	SeqDis	08/04/2019	12:20:05:927	100	BB	#0000ff	#0000ff	right	TRUE
0.55	kanzi	SeqDis	08/04/2019	12:20:14:298	101	AA	#ffff00	#ffff00	left	FALSE
0.55	kanzi	SeqDis	08/04/2019	12:20:22:210	102	AA	#ffff00	#ffff00	right	TRUE
0.6	kanzi	SeqDis	08/04/2019	12:20:30:264	103	BA	#0000ff	#ffff00	right	TRUE
0.55	kanzi	SeqDis	08/04/2019	12:20:38:253	104	AB	#ffff00	#0000ff	right	FALSE
0.6	kanzi	SeqDis	08/04/2019	12:20:46:855	105	AB	#ffff00	#0000ff	left	TRUE
0.6	kanzi	SeqDis	08/04/2019	12:20:54:588	106	BB	#0000ff	#0000ff	right	TRUE
0.6	kanzi	SeqDis	08/04/2019	12:21:03:61	107	AB	#ffff00	#0000ff	right	FALSE
0.6	kanzi	SeqDis	08/04/2019	12:21:13:457	108	AB	#ffff00	#0000ff	left	TRUE
0.65	kanzi	SeqDis	08/04/2019	12:21:22:58	109	AB	#ffff00	#0000ff	left	TRUE
0.6	kanzi	SeqDis	08/04/2019	12:21:30:514	110	AB	#ffff00	#0000ff	right	FALSE
0.65	kanzi	SeqDis	08/04/2019	12:21:39:1	111	AB	#ffff00	#0000ff	left	TRUE
0.65	kanzi	SeqDis	08/04/2019	12:21:46:167	112	AA	#ffff00	#ffff00	right	TRUE
0.7	kanzi	SeqDis	08/04/2019	12:21:53:60	113	AB	#ffff00	#0000ff	left	TRUE
0.65	kanzi	SeqDis	08/04/2019	12:22:01:256	114	AB	#ffff00	#0000ff	right	FALSE
0.7	kanzi	SeqDis	08/04/2019	12:22:09:585	115	AB	#ffff00	#0000ff	left	TRUE
0.65	kanzi	SeqDis	08/04/2019	12:22:17:730	116	AB	#ffff00	#0000ff	right	FALSE
0.65	kanzi	SeqDis	08/04/2019	12:22:24:624	117	AB	#ffff00	#0000ff	left	TRUE
0.6	kanzi	SeqDis	08/04/2019	12:22:32:685	118	BA	#0000ff	#ffff00	left	FALSE
0	kanzi	SeqDis	08/04/2019	12:22:40:62	119	BB	#0000ff	#0000ff	left	FALSE
0.5	kanzi	SeqDis	08/04/2019	12:22:48:133	120	BB	#0000ff	#0000ff	right	TRUE
0.333	kanzi	SeqDis	10/04/2019	15:23:15:652	1	AB	#ffff00	#0000ff	right	FALSE
0.5	kanzi	SeqDis	10/04/2019	15:23:25:313	2	AB	#ffff00	#0000ff	left	TRUE
0.4	kanzi	SeqDis	10/04/2019	15:23:33:238	3	AB	#ffff00	#0000ff	right	FALSE
0.5	kanzi	SeqDis	10/04/2019	15:23:44:713	4	AB	#ffff00	#0000ff	left	TRUE
0.429	kanzi	SeqDis	10/04/2019	15:23:54:747	5	AB	#ffff00	#0000ff	right	FALSE
0.5	kanzi	SeqDis	10/04/2019	15:24:01:956	6	AB	#ffff00	#0000ff	left	TRUE
0.556	kanzi	SeqDis	10/04/2019	15:24:11:247	7	AA	#ffff00	#ffff00	right	TRUE
0.5	kanzi	SeqDis	10/04/2019	15:24:20:522	8	AA	#ffff00	#ffff00	left	FALSE
0.545	kanzi	SeqDis	10/04/2019	15:24:29:207	9	AA	#ffff00	#ffff00	right	TRUE
0.583	kanzi	SeqDis	10/04/2019	15:24:38:701	10	AB	#ffff00	#0000ff	left	TRUE
0.538	kanzi	SeqDis	10/04/2019	15:24:46:960	11	BB	#0000ff	#0000ff	left	FALSE
0.571	kanzi	SeqDis	10/04/2019	15:24:55:148	12	BB	#0000ff	#0000ff	right	TRUE
0.6	kanzi	SeqDis	10/04/2019	15:25:04:328	13	BB	#0000ff	#0000ff	right	TRUE
0.562	kanzi	SeqDis	10/04/2019	15:25:15:800	14	BA	#0000ff	#ffff00	left	FALSE
0.588	kanzi	SeqDis	10/04/2019	15:25:26:521	15	BA	#0000ff	#ffff00	right	TRUE
0.556	kanzi	SeqDis	10/04/2019	15:25:35:339	16	AB	#ffff00	#0000ff	right	FALSE
0.579	kanzi	SeqDis	10/04/2019	15:25:43:768	17	AB	#ffff00	#0000ff	left	TRUE
0.6	kanzi	SeqDis	10/04/2019	15:25:52:441	18	AA	#ffff00	#ffff00	right	TRUE
0.65	kanzi	SeqDis	10/04/2019	15:26:01:270	19	BA	#0000ff	#ffff00	right	TRUE
0.65	kanzi	SeqDis	10/04/2019	15:26:10:160	20	BA	#0000ff	#ffff00	right	TRUE
0.65	kanzi	SeqDis	10/04/2019	15:26:19:528	21	AB	#ffff00	#0000ff	right	FALSE
0.65	kanzi	SeqDis	10/04/2019	15:26:27:695	22	AB	#ffff00	#0000ff	left	TRUE
0.65	kanzi	SeqDis	10/04/2019	15:26:35:273	23	AB	#ffff00	#0000ff	right	FALSE
0.65	kanzi	SeqDis	10/04/2019	15:26:43:972	24	AB	#ffff00	#0000ff	left	TRUE
0.65	kanzi	SeqDis	10/04/2019	15:26:51:652	25	AB	#ffff00	#0000ff	right	FALSE
0.65	kanzi	SeqDis	10/04/2019	15:26:58:859	26	AB	#ffff00	#0000ff	left	TRUE
0.6	kanzi	SeqDis	10/04/2019	15:27:06:896	27	AB	#ffff00	#0000ff	right	FALSE
0.65	kanzi	SeqDis	10/04/2019	15:27:15:737	28	AB	#ffff00	#0000ff	left	TRUE
0.65	kanzi	SeqDis	10/04/2019	15:27:24:344	29	AA	#ffff00	#ffff00	right	TRUE
0.65	kanzi	SeqDis	10/04/2019	15:27:33:966	30	AA	#ffff00	#ffff00	right	TRUE
0.65	kanzi	SeqDis	10/04/2019	15:27:42:856	31	AA	#ffff00	#ffff00	left	FALSE
0.65	kanzi	SeqDis	10/04/2019	15:27:50:345	32	AA	#ffff00	#ffff00	right	TRUE
0.6	kanzi	SeqDis	10/04/2019	15:27:58:627	33	AB	#ffff00	#0000ff	right	FALSE
0.6	kanzi	SeqDis	10/04/2019	15:28:09:153	34	AB	#ffff00	#0000ff	right	FALSE
0.6	kanzi	SeqDis	10/04/2019	15:28:17:329	35	AB	#ffff00	#0000ff	left	TRUE
0.65	kanzi	SeqDis	10/04/2019	15:28:25:301	36	BB	#0000ff	#0000ff	right	TRUE
0.65	kanzi	SeqDis	10/04/2019	15:28:34:155	37	AB	#ffff00	#0000ff	left	TRUE
0.65	kanzi	SeqDis	10/04/2019	15:28:40:522	38	BB	#0000ff	#0000ff	right	TRUE
0.65	kanzi	SeqDis	10/04/2019	15:28:48:199	39	AB	#ffff00	#0000ff	left	TRUE
0.6	kanzi	SeqDis	10/04/2019	15:28:55:8	40	AB	#ffff00	#0000ff	right	FALSE
0.65	kanzi	SeqDis	10/04/2019	15:29:03:409	41	AB	#ffff00	#0000ff	left	TRUE
0.6	kanzi	SeqDis	10/04/2019	15:29:10:279	42	AB	#ffff00	#0000ff	right	FALSE
0.65	kanzi	SeqDis	10/04/2019	15:29:18:508	43	AB	#ffff00	#0000ff	left	TRUE
0.65	kanzi	SeqDis	10/04/2019	15:29:26:815	44	BA	#0000ff	#ffff00	right	TRUE
0.7	kanzi	SeqDis	10/04/2019	15:29:36:761	45	AB	#ffff00	#0000ff	left	TRUE
0.65	kanzi	SeqDis	10/04/2019	15:29:44:968	46	AB	#ffff00	#0000ff	right	FALSE
0.7	kanzi	SeqDis	10/04/2019	15:29:52:196	47	AB	#ffff00	#0000ff	left	TRUE
0.7	kanzi	SeqDis	10/04/2019	15:30:00:634	48	BB	#0000ff	#0000ff	right	TRUE
0.7	kanzi	SeqDis	10/04/2019	15:30:07:92	49	AB	#ffff00	#0000ff	left	TRUE
0.7	kanzi	SeqDis	10/04/2019	15:30:15:165	50	BA	#0000ff	#ffff00	right	TRUE
0.7	kanzi	SeqDis	10/04/2019	15:30:21:690	51	BA	#0000ff	#ffff00	left	FALSE
0.7	kanzi	SeqDis	10/04/2019	15:30:29:899	52	BA	#0000ff	#ffff00	right	TRUE
0.75	kanzi	SeqDis	10/04/2019	15:30:36:518	53	AB	#ffff00	#0000ff	left	TRUE
0.8	kanzi	SeqDis	10/04/2019	15:30:44:694	54	AB	#ffff00	#0000ff	left	TRUE
0.8	kanzi	SeqDis	10/04/2019	15:30:51:412	55	BA	#0000ff	#ffff00	right	TRUE
0.75	kanzi	SeqDis	10/04/2019	15:30:58:115	56	AB	#ffff00	#0000ff	right	FALSE
0.75	kanzi	SeqDis	10/04/2019	15:31:04:464	57	AB	#ffff00	#0000ff	left	TRUE
0.7	kanzi	SeqDis	10/04/2019	15:31:13:138	58	AB	#ffff00	#0000ff	right	FALSE
0.65	kanzi	SeqDis	10/04/2019	15:31:20:439	59	AB	#ffff00	#0000ff	right	FALSE
0.7	kanzi	SeqDis	10/04/2019	15:31:28:676	60	AB	#ffff00	#0000ff	left	TRUE
0.7	kanzi	SeqDis	10/04/2019	15:34:07:129	61	BB	#0000ff	#0000ff	right	TRUE
0.75	kanzi	SeqDis	10/04/2019	15:34:14:625	62	AB	#ffff00	#0000ff	left	TRUE
0.75	kanzi	SeqDis	10/04/2019	15:34:23:49	63	AA	#ffff00	#ffff00	right	TRUE
0.75	kanzi	SeqDis	10/04/2019	15:34:32:142	64	AB	#ffff00	#0000ff	left	TRUE
0.75	kanzi	SeqDis	10/04/2019	15:34:38:792	65	AA	#ffff00	#ffff00	right	TRUE
0.75	kanzi	SeqDis	10/04/2019	15:34:47:675	66	BA	#0000ff	#ffff00	left	FALSE
0.75	kanzi	SeqDis	10/04/2019	15:34:56:312	67	BA	#0000ff	#ffff00	right	TRUE
0.7	kanzi	SeqDis	10/04/2019	15:35:03:829	68	BB	#0000ff	#0000ff	left	FALSE
0.7	kanzi	SeqDis	10/04/2019	15:35:12:224	69	BB	#0000ff	#0000ff	right	TRUE
0.7	kanzi	SeqDis	10/04/2019	15:35:18:706	70	BA	#0000ff	#ffff00	right	TRUE
0.7	kanzi	SeqDis	10/04/2019	15:35:27:29	71	AB	#ffff00	#0000ff	right	FALSE
0.7	kanzi	SeqDis	10/04/2019	15:35:33:652	72	AB	#ffff00	#0000ff	left	TRUE
0.7	kanzi	SeqDis	10/04/2019	15:35:41:33	73	BB	#0000ff	#0000ff	right	TRUE
0.7	kanzi	SeqDis	10/04/2019	15:35:48:1000	74	AB	#ffff00	#0000ff	left	TRUE
0.65	kanzi	SeqDis	10/04/2019	15:35:55:325	75	AB	#ffff00	#0000ff	right	FALSE
0.7	kanzi	SeqDis	10/04/2019	15:36:02:206	76	AB	#ffff00	#0000ff	left	TRUE
0.7	kanzi	SeqDis	10/04/2019	15:36:11:230	77	AA	#ffff00	#ffff00	right	TRUE
0.7	kanzi	SeqDis	10/04/2019	15:36:18:449	78	AB	#ffff00	#0000ff	right	FALSE
0.75	kanzi	SeqDis	10/04/2019	15:36:26:812	79	AB	#ffff00	#0000ff	left	TRUE
0.7	kanzi	SeqDis	10/04/2019	15:36:33:332	80	BA	#0000ff	#ffff00	left	FALSE
0.7	kanzi	SeqDis	10/04/2019	15:36:41:945	81	BA	#0000ff	#ffff00	right	TRUE
[truncated: 488 more rows]
