# Supplementary material for: A test of memory for stimulus sequences in great apes
Source: PLoS One. 2023 Sep 6;18(9):e0290546. doi: 10.1371/journal.pone.0290546 (PMC10482264; doi:10.1371/journal.pone.0290546)
Supplement: S1 Dataset — This file contains data from all included tests and an explanatory readme-file. (ZIP) [file pone.0290546.s002.zip › Bonobo_human_data/06-SeqDis_teco.csv]

freq_correct	subject	experiment	date	timestamp	trial	sequence	stimulus1	stimulus2	response	is_correct
1	teco	SeqDis	15/03/2019	11:14:19:914	1	AB	#0000ff	#ffff00	left	TRUE
0.5	teco	SeqDis	15/03/2019	11:14:27:158	2	AB	#0000ff	#ffff00	right	FALSE
0.333	teco	SeqDis	15/03/2019	11:14:35:672	3	AB	#0000ff	#ffff00	right	FALSE
0.5	teco	SeqDis	15/03/2019	11:14:44:510	4	AB	#0000ff	#ffff00	left	TRUE
0.6	teco	SeqDis	15/03/2019	11:14:52:820	5	AB	#0000ff	#ffff00	left	TRUE
0.667	teco	SeqDis	15/03/2019	11:15:02:952	6	AB	#0000ff	#ffff00	left	TRUE
0.571	teco	SeqDis	15/03/2019	11:15:11:985	7	AB	#0000ff	#ffff00	right	FALSE
0.625	teco	SeqDis	15/03/2019	11:15:20:783	8	AB	#0000ff	#ffff00	left	TRUE
0.667	teco	SeqDis	15/03/2019	11:15:44:324	9	BB	#ffff00	#ffff00	right	TRUE
0.6	teco	SeqDis	15/03/2019	11:15:52:71	10	BA	#ffff00	#0000ff	left	FALSE
0.636	teco	SeqDis	15/03/2019	11:16:00:7	11	BA	#ffff00	#0000ff	right	TRUE
0.667	teco	SeqDis	15/03/2019	11:16:07:164	12	AB	#0000ff	#ffff00	left	TRUE
0.615	teco	SeqDis	15/03/2019	11:16:15:402	13	BB	#ffff00	#ffff00	left	FALSE
0.571	teco	SeqDis	15/03/2019	11:16:23:62	14	BB	#ffff00	#ffff00	left	FALSE
0.533	teco	SeqDis	15/03/2019	11:16:31:442	15	BB	#ffff00	#ffff00	left	FALSE
0.5	teco	SeqDis	15/03/2019	11:16:40:995	16	BB	#ffff00	#ffff00	left	FALSE
0.471	teco	SeqDis	15/03/2019	11:16:50:591	17	BB	#ffff00	#ffff00	left	FALSE
0.444	teco	SeqDis	15/03/2019	11:16:59:683	18	BB	#ffff00	#ffff00	left	FALSE
0.421	teco	SeqDis	15/03/2019	11:17:08:226	19	BB	#ffff00	#ffff00	left	FALSE
0.45	teco	SeqDis	15/03/2019	11:17:20:6	20	BB	#ffff00	#ffff00	right	TRUE
0.4	teco	SeqDis	15/03/2019	11:17:27:760	21	BB	#ffff00	#ffff00	left	FALSE
0.4	teco	SeqDis	15/03/2019	11:17:37:105	22	BB	#ffff00	#ffff00	left	FALSE
0.4	teco	SeqDis	15/03/2019	11:17:46:500	23	BB	#ffff00	#ffff00	left	FALSE
0.35	teco	SeqDis	15/03/2019	11:17:57:987	24	BB	#ffff00	#ffff00	left	FALSE
0.3	teco	SeqDis	15/03/2019	11:18:24:435	25	BB	#ffff00	#ffff00	left	FALSE
0.25	teco	SeqDis	15/03/2019	11:18:32:847	26	BB	#ffff00	#ffff00	left	FALSE
0.25	teco	SeqDis	15/03/2019	11:18:44:540	27	BB	#ffff00	#ffff00	left	FALSE
0.2	teco	SeqDis	15/03/2019	11:18:53:79	28	BB	#ffff00	#ffff00	left	FALSE
0.15	teco	SeqDis	15/03/2019	11:19:02:136	29	BB	#ffff00	#ffff00	left	FALSE
0.15	teco	SeqDis	15/03/2019	11:19:12:957	30	BB	#ffff00	#ffff00	left	FALSE
0.1	teco	SeqDis	15/03/2019	11:19:22:51	31	BB	#ffff00	#ffff00	left	FALSE
0.05	teco	SeqDis	15/03/2019	11:19:31:391	32	BB	#ffff00	#ffff00	left	FALSE
0.1	teco	SeqDis	15/03/2019	11:19:41:270	33	BB	#ffff00	#ffff00	right	TRUE
0.1	teco	SeqDis	15/03/2019	11:19:49:992	34	BA	#ffff00	#0000ff	left	FALSE
0.1	teco	SeqDis	15/03/2019	11:20:00:870	35	BA	#ffff00	#0000ff	left	FALSE
0.1	teco	SeqDis	15/03/2019	11:20:09:560	36	BA	#ffff00	#0000ff	left	FALSE
0.1	teco	SeqDis	15/03/2019	11:20:23:59	37	BA	#ffff00	#0000ff	left	FALSE
0.1	teco	SeqDis	15/03/2019	11:20:35:943	38	BA	#ffff00	#0000ff	left	FALSE
0.1	teco	SeqDis	15/03/2019	11:20:44:649	39	BA	#ffff00	#0000ff	left	FALSE
0.1	teco	SeqDis	15/03/2019	11:21:04:668	40	BA	#ffff00	#0000ff	right	TRUE
0.1	teco	SeqDis	15/03/2019	11:21:13:278	41	BA	#ffff00	#0000ff	left	FALSE
0.1	teco	SeqDis	15/03/2019	11:21:22:68	42	BA	#ffff00	#0000ff	left	FALSE
0.1	teco	SeqDis	15/03/2019	11:21:32:599	43	BA	#ffff00	#0000ff	left	FALSE
0.1	teco	SeqDis	15/03/2019	11:21:45:806	44	BA	#ffff00	#0000ff	left	FALSE
0.1	teco	SeqDis	15/03/2019	11:21:54:248	45	BA	#ffff00	#0000ff	left	FALSE
0.1	teco	SeqDis	15/03/2019	11:22:34:731	46	BA	#ffff00	#0000ff	left	FALSE
0.1	teco	SeqDis	15/03/2019	11:23:09:612	47	BA	#ffff00	#0000ff	left	FALSE
0.15	teco	SeqDis	15/03/2019	11:23:34:855	48	BA	#ffff00	#0000ff	right	TRUE
0.2	teco	SeqDis	15/03/2019	11:23:43:489	49	AB	#0000ff	#ffff00	left	TRUE
0.2	teco	SeqDis	15/03/2019	11:23:55:126	50	AA	#0000ff	#0000ff	left	FALSE
0.2	teco	SeqDis	15/03/2019	11:24:18:687	51	AA	#0000ff	#0000ff	left	FALSE
0.2	teco	SeqDis	15/03/2019	11:24:30:296	52	AA	#0000ff	#0000ff	left	FALSE
0.15	teco	SeqDis	15/03/2019	11:24:42:189	53	AA	#0000ff	#0000ff	left	FALSE
0.15	teco	SeqDis	15/03/2019	11:25:26:497	54	AA	#0000ff	#0000ff	left	FALSE
0.15	teco	SeqDis	15/03/2019	11:25:35:175	55	AA	#0000ff	#0000ff	left	FALSE
0.15	teco	SeqDis	15/03/2019	11:26:04:991	56	AA	#0000ff	#0000ff	left	FALSE
0	teco	SeqDis	18/03/2019	10:31:32:947	1	BA	#ffff00	#0000ff	left	FALSE
0.5	teco	SeqDis	18/03/2019	10:31:53:714	2	BA	#ffff00	#0000ff	right	TRUE
0.667	teco	SeqDis	18/03/2019	10:32:03:689	3	BA	#ffff00	#0000ff	right	TRUE
0.75	teco	SeqDis	18/03/2019	10:32:12:649	4	AB	#0000ff	#ffff00	left	TRUE
0.8	teco	SeqDis	18/03/2019	10:32:20:576	5	AB	#0000ff	#ffff00	left	TRUE
0.833	teco	SeqDis	18/03/2019	10:32:41:92	6	BA	#ffff00	#0000ff	right	TRUE
0.857	teco	SeqDis	18/03/2019	10:33:06:488	7	AB	#0000ff	#ffff00	left	TRUE
0.875	teco	SeqDis	18/03/2019	10:33:15:592	8	AB	#0000ff	#ffff00	left	TRUE
0.889	teco	SeqDis	18/03/2019	10:33:26:119	9	AB	#0000ff	#ffff00	left	TRUE
0.8	teco	SeqDis	18/03/2019	10:33:37:590	10	BB	#ffff00	#ffff00	left	FALSE
0.727	teco	SeqDis	18/03/2019	10:34:22:605	11	BB	#ffff00	#ffff00	left	FALSE
0.75	teco	SeqDis	18/03/2019	10:34:48:973	12	BB	#ffff00	#ffff00	right	TRUE
0.692	teco	SeqDis	18/03/2019	10:35:02:664	13	BB	#ffff00	#ffff00	left	FALSE
0.643	teco	SeqDis	18/03/2019	10:35:11:316	14	BB	#ffff00	#ffff00	left	FALSE
0.6	teco	SeqDis	18/03/2019	10:35:26:708	15	BB	#ffff00	#ffff00	left	FALSE
0.562	teco	SeqDis	18/03/2019	10:35:41:470	16	BB	#ffff00	#ffff00	left	FALSE
0.529	teco	SeqDis	18/03/2019	10:36:16:115	17	BB	#ffff00	#ffff00	left	FALSE
0.5	teco	SeqDis	18/03/2019	10:36:31:322	18	BB	#ffff00	#ffff00	left	FALSE
0.526	teco	SeqDis	18/03/2019	10:36:40:226	19	BB	#ffff00	#ffff00	right	TRUE
0.5	teco	SeqDis	18/03/2019	10:36:48:342	20	AA	#0000ff	#0000ff	left	FALSE
0.5	teco	SeqDis	18/03/2019	10:36:56:173	21	AA	#0000ff	#0000ff	left	FALSE
0.5	teco	SeqDis	18/03/2019	10:37:04:397	22	AA	#0000ff	#0000ff	right	TRUE
0.5	teco	SeqDis	18/03/2019	10:37:16:994	23	AB	#0000ff	#ffff00	left	TRUE
0.5	teco	SeqDis	18/03/2019	10:37:34:89	24	AB	#0000ff	#ffff00	left	TRUE
0.45	teco	SeqDis	18/03/2019	10:37:44:51	25	AB	#0000ff	#ffff00	right	FALSE
0.45	teco	SeqDis	18/03/2019	10:37:54:639	26	AB	#0000ff	#ffff00	left	TRUE
0.45	teco	SeqDis	18/03/2019	10:38:05:570	27	AB	#0000ff	#ffff00	left	TRUE
0.4	teco	SeqDis	18/03/2019	10:38:13:248	28	BB	#ffff00	#ffff00	left	FALSE
0.35	teco	SeqDis	18/03/2019	10:38:23:742	29	BB	#ffff00	#ffff00	left	FALSE
0.4	teco	SeqDis	18/03/2019	10:38:52:283	30	BB	#ffff00	#ffff00	right	TRUE
0.45	teco	SeqDis	18/03/2019	10:39:02:893	31	AA	#0000ff	#0000ff	right	TRUE
0.45	teco	SeqDis	18/03/2019	10:39:10:297	32	AA	#0000ff	#0000ff	right	TRUE
0.45	teco	SeqDis	18/03/2019	10:39:17:734	33	AA	#0000ff	#0000ff	left	FALSE
0.45	teco	SeqDis	18/03/2019	10:39:26:359	34	AA	#0000ff	#0000ff	left	FALSE
0.5	teco	SeqDis	18/03/2019	10:39:35:241	35	AA	#0000ff	#0000ff	right	TRUE
0.55	teco	SeqDis	18/03/2019	10:39:43:950	36	AB	#0000ff	#ffff00	left	TRUE
0.55	teco	SeqDis	18/03/2019	10:39:52:73	37	BA	#ffff00	#0000ff	left	FALSE
0.55	teco	SeqDis	18/03/2019	10:40:03:795	38	BA	#ffff00	#0000ff	left	FALSE
0.5	teco	SeqDis	18/03/2019	10:40:12:396	39	BA	#ffff00	#0000ff	left	FALSE
0.5	teco	SeqDis	18/03/2019	10:40:20:907	40	BA	#ffff00	#0000ff	left	FALSE
0.5	teco	SeqDis	18/03/2019	10:40:29:109	41	BA	#ffff00	#0000ff	left	FALSE
0.45	teco	SeqDis	18/03/2019	10:40:37:950	42	BA	#ffff00	#0000ff	left	FALSE
0.4	teco	SeqDis	18/03/2019	10:45:03:303	43	BA	#ffff00	#0000ff	left	FALSE
0.4	teco	SeqDis	18/03/2019	10:45:12:854	44	BA	#ffff00	#0000ff	right	TRUE
0.45	teco	SeqDis	18/03/2019	10:45:29:966	45	AB	#0000ff	#ffff00	left	TRUE
0.45	teco	SeqDis	18/03/2019	10:45:39:95	46	AB	#0000ff	#ffff00	left	TRUE
0.45	teco	SeqDis	18/03/2019	10:45:58:855	47	AB	#0000ff	#ffff00	left	TRUE
0.45	teco	SeqDis	18/03/2019	10:46:10:646	48	BB	#ffff00	#ffff00	left	FALSE
0.5	teco	SeqDis	18/03/2019	10:46:21:110	49	BB	#ffff00	#ffff00	right	TRUE
0.45	teco	SeqDis	18/03/2019	10:46:37:836	50	BB	#ffff00	#ffff00	left	FALSE
0.45	teco	SeqDis	18/03/2019	10:46:47:196	51	BB	#ffff00	#ffff00	right	TRUE
0.4	teco	SeqDis	18/03/2019	10:46:55:790	52	BA	#ffff00	#0000ff	left	FALSE
0.45	teco	SeqDis	18/03/2019	10:47:04:93	53	BA	#ffff00	#0000ff	right	TRUE
0.45	teco	SeqDis	18/03/2019	10:47:19:194	54	AA	#0000ff	#0000ff	left	FALSE
0.4	teco	SeqDis	18/03/2019	10:47:28:491	55	AA	#0000ff	#0000ff	left	FALSE
0.35	teco	SeqDis	18/03/2019	10:47:36:962	56	AA	#0000ff	#0000ff	left	FALSE
0.35	teco	SeqDis	18/03/2019	10:48:02:972	57	AA	#0000ff	#0000ff	left	FALSE
0.35	teco	SeqDis	18/03/2019	10:48:11:394	58	AA	#0000ff	#0000ff	left	FALSE
0.35	teco	SeqDis	18/03/2019	10:55:16:302	59	AA	#0000ff	#0000ff	left	FALSE
0.35	teco	SeqDis	18/03/2019	10:55:24:832	60	AA	#0000ff	#0000ff	left	FALSE
0.35	teco	SeqDis	18/03/2019	10:55:36:294	61	AA	#0000ff	#0000ff	left	FALSE
0.4	teco	SeqDis	18/03/2019	10:55:44:519	62	AA	#0000ff	#0000ff	right	TRUE
0.4	teco	SeqDis	18/03/2019	10:55:55:501	63	AB	#0000ff	#ffff00	right	FALSE
0.4	teco	SeqDis	18/03/2019	10:56:03:970	64	AB	#0000ff	#ffff00	left	TRUE
0.35	teco	SeqDis	18/03/2019	10:56:28:380	65	BB	#ffff00	#ffff00	left	FALSE
0.35	teco	SeqDis	18/03/2019	10:56:37:490	66	BB	#ffff00	#ffff00	right	TRUE
0.35	teco	SeqDis	18/03/2019	10:56:52:82	67	BA	#ffff00	#0000ff	right	TRUE
0.4	teco	SeqDis	18/03/2019	10:57:00:440	68	AA	#0000ff	#0000ff	right	TRUE
0.35	teco	SeqDis	18/03/2019	10:57:07:923	69	AB	#0000ff	#ffff00	right	FALSE
0.35	teco	SeqDis	18/03/2019	10:57:16:785	70	AB	#0000ff	#ffff00	right	FALSE
0.3	teco	SeqDis	18/03/2019	10:57:25:706	71	AB	#0000ff	#ffff00	right	FALSE
0.3	teco	SeqDis	18/03/2019	10:57:36:988	72	AB	#0000ff	#ffff00	right	FALSE
0.25	teco	SeqDis	18/03/2019	10:57:46:365	73	AB	#0000ff	#ffff00	right	FALSE
0.25	teco	SeqDis	18/03/2019	10:57:55:236	74	AB	#0000ff	#ffff00	right	FALSE
0.25	teco	SeqDis	18/03/2019	11:03:33:426	75	AB	#0000ff	#ffff00	right	FALSE
0.25	teco	SeqDis	18/03/2019	11:03:43:200	76	AB	#0000ff	#ffff00	right	FALSE
0.25	teco	SeqDis	18/03/2019	11:03:55:781	77	AB	#0000ff	#ffff00	right	FALSE
0.25	teco	SeqDis	18/03/2019	11:04:11:663	78	AB	#0000ff	#ffff00	right	FALSE
0.25	teco	SeqDis	18/03/2019	11:04:27:620	79	AB	#0000ff	#ffff00	right	FALSE
0.25	teco	SeqDis	18/03/2019	11:04:36:188	80	AB	#0000ff	#ffff00	right	FALSE
0.25	teco	SeqDis	18/03/2019	11:04:50:321	81	AB	#0000ff	#ffff00	right	FALSE
0	teco	SeqDis	19/03/2019	12:44:42:482	1	AA	#0000ff	#0000ff	left	FALSE
0	teco	SeqDis	19/03/2019	12:44:51:438	2	AA	#0000ff	#0000ff	left	FALSE
0.333	teco	SeqDis	19/03/2019	12:45:00:354	3	AA	#0000ff	#0000ff	right	TRUE
0.5	teco	SeqDis	19/03/2019	12:46:08:89	4	BB	#ffff00	#ffff00	right	TRUE
0.4	teco	SeqDis	19/03/2019	12:46:21:171	5	AB	#0000ff	#ffff00	right	FALSE
0.333	teco	SeqDis	19/03/2019	12:46:39:725	6	AB	#0000ff	#ffff00	right	FALSE
0.286	teco	SeqDis	19/03/2019	12:46:53:245	7	AB	#0000ff	#ffff00	right	FALSE
0.25	teco	SeqDis	19/03/2019	12:47:27:539	8	AB	#0000ff	#ffff00	right	FALSE
0.222	teco	SeqDis	19/03/2019	12:47:39:527	9	AB	#0000ff	#ffff00	right	FALSE
0.2	teco	SeqDis	19/03/2019	12:47:51:572	10	AB	#0000ff	#ffff00	right	FALSE
0.273	teco	SeqDis	19/03/2019	12:48:00:399	11	AB	#0000ff	#ffff00	left	TRUE
0.333	teco	SeqDis	19/03/2019	12:48:23:1	12	AB	#0000ff	#ffff00	left	TRUE
0.308	teco	SeqDis	19/03/2019	12:49:04:574	13	AB	#0000ff	#ffff00	right	FALSE
0.357	teco	SeqDis	19/03/2019	12:49:38:131	14	AB	#0000ff	#ffff00	left	TRUE
0.333	teco	SeqDis	19/03/2019	12:50:10:51	15	BA	#ffff00	#0000ff	left	FALSE
0.312	teco	SeqDis	19/03/2019	12:51:08:638	16	BA	#ffff00	#0000ff	left	FALSE
0.294	teco	SeqDis	19/03/2019	12:51:33:434	17	BA	#ffff00	#0000ff	left	FALSE
0.278	teco	SeqDis	19/03/2019	12:51:43:631	18	BA	#ffff00	#0000ff	left	FALSE
0.316	teco	SeqDis	19/03/2019	12:52:16:48	19	BA	#ffff00	#0000ff	right	TRUE
0.35	teco	SeqDis	19/03/2019	12:52:25:320	20	BA	#ffff00	#0000ff	right	TRUE
0.4	teco	SeqDis	19/03/2019	12:52:35:852	21	AB	#0000ff	#ffff00	left	TRUE
0.45	teco	SeqDis	19/03/2019	12:52:55:563	22	AA	#0000ff	#0000ff	right	TRUE
0.4	teco	SeqDis	19/03/2019	12:53:10:509	23	AB	#0000ff	#ffff00	right	FALSE
0.35	teco	SeqDis	19/03/2019	12:53:20:272	24	AB	#0000ff	#ffff00	right	FALSE
0.35	teco	SeqDis	19/03/2019	12:53:31:873	25	AB	#0000ff	#ffff00	right	FALSE
0.35	teco	SeqDis	19/03/2019	12:53:41:818	26	AB	#0000ff	#ffff00	right	FALSE
0.35	teco	SeqDis	19/03/2019	12:54:14:368	27	AB	#0000ff	#ffff00	right	FALSE
0.35	teco	SeqDis	19/03/2019	12:54:23:241	28	AB	#0000ff	#ffff00	right	FALSE
0	teco	SeqDis	21/03/2019	11:42:39:25	1	AB	#0000ff	#ffff00	right	FALSE
0	teco	SeqDis	21/03/2019	11:42:48:308	2	AB	#0000ff	#ffff00	right	FALSE
0	teco	SeqDis	21/03/2019	11:42:56:839	3	AB	#0000ff	#ffff00	right	FALSE
0	teco	SeqDis	21/03/2019	11:43:07:169	4	AB	#0000ff	#ffff00	right	FALSE
0	teco	SeqDis	21/03/2019	11:43:16:617	5	AB	#0000ff	#ffff00	right	FALSE
0	teco	SeqDis	21/03/2019	11:43:29:594	6	AB	#0000ff	#ffff00	right	FALSE
0	teco	SeqDis	21/03/2019	11:43:38:869	7	AB	#0000ff	#ffff00	right	FALSE
0	teco	SeqDis	21/03/2019	11:43:52:474	8	AB	#0000ff	#ffff00	right	FALSE
0	teco	SeqDis	21/03/2019	11:44:02:39	9	AB	#0000ff	#ffff00	right	FALSE
0	teco	SeqDis	21/03/2019	11:44:14:85	10	AB	#0000ff	#ffff00	right	FALSE
0	teco	SeqDis	21/03/2019	11:44:22:622	11	AB	#0000ff	#ffff00	right	FALSE
0	teco	SeqDis	21/03/2019	11:44:30:982	12	AB	#0000ff	#ffff00	right	FALSE
0	teco	SeqDis	21/03/2019	11:44:52:966	13	AB	#0000ff	#ffff00	right	FALSE
0	teco	SeqDis	21/03/2019	11:45:01:73	14	AB	#0000ff	#ffff00	right	FALSE
0	teco	SeqDis	21/03/2019	11:45:13:560	15	AB	#0000ff	#ffff00	right	FALSE
0	teco	SeqDis	21/03/2019	11:45:25:331	16	AB	#0000ff	#ffff00	right	FALSE
0	teco	SeqDis	21/03/2019	11:45:42:815	17	AB	#0000ff	#ffff00	right	FALSE
0	teco	SeqDis	21/03/2019	11:46:06:839	18	AB	#0000ff	#ffff00	right	FALSE
0	teco	SeqDis	21/03/2019	11:46:15:639	19	AB	#0000ff	#ffff00	right	FALSE
0	teco	SeqDis	21/03/2019	11:46:27:758	20	AB	#0000ff	#ffff00	right	FALSE
0	teco	SeqDis	21/03/2019	11:47:25:307	21	AB	#0000ff	#ffff00	right	FALSE
0	teco	SeqDis	21/03/2019	11:47:34:626	22	AB	#0000ff	#ffff00	right	FALSE
0	teco	SeqDis	21/03/2019	11:47:45:179	23	AB	#0000ff	#ffff00	right	FALSE
0	teco	SeqDis	21/03/2019	11:48:02:59	24	AB	#0000ff	#ffff00	right	FALSE
0	teco	SeqDis	21/03/2019	11:48:11:991	25	AB	#0000ff	#ffff00	right	FALSE
0	teco	SeqDis	21/03/2019	11:48:25:521	26	AB	#0000ff	#ffff00	right	FALSE
0	teco	SeqDis	21/03/2019	11:48:34:71	27	AB	#0000ff	#ffff00	right	FALSE
0	teco	SeqDis	21/03/2019	11:48:42:356	28	AB	#0000ff	#ffff00	right	FALSE
0	teco	SeqDis	21/03/2019	11:48:54:247	29	AB	#0000ff	#ffff00	right	FALSE
0	teco	SeqDis	21/03/2019	11:49:31:135	30	AB	#0000ff	#ffff00	right	FALSE
0.05	teco	SeqDis	21/03/2019	11:50:03:830	31	AB	#0000ff	#ffff00	left	TRUE
0.05	teco	SeqDis	21/03/2019	11:50:11:539	32	BA	#ffff00	#0000ff	left	FALSE
0.1	teco	SeqDis	21/03/2019	11:50:25:220	33	BA	#ffff00	#0000ff	right	TRUE
0.1	teco	SeqDis	21/03/2019	11:50:32:720	34	AB	#0000ff	#ffff00	right	FALSE
0.1	teco	SeqDis	21/03/2019	11:50:49:878	35	AB	#0000ff	#ffff00	right	FALSE
0.1	teco	SeqDis	21/03/2019	11:51:03:662	36	AB	#0000ff	#ffff00	right	FALSE
0.1	teco	SeqDis	21/03/2019	11:51:17:800	37	AB	#0000ff	#ffff00	right	FALSE
0.15	teco	SeqDis	21/03/2019	11:51:28:147	38	AB	#0000ff	#ffff00	left	TRUE
0.2	teco	SeqDis	21/03/2019	11:51:36:819	39	AA	#0000ff	#0000ff	right	TRUE
0.25	teco	SeqDis	21/03/2019	11:51:44:711	40	BB	#ffff00	#ffff00	right	TRUE
0.25	teco	SeqDis	21/03/2019	11:51:52:931	41	AB	#0000ff	#ffff00	right	FALSE
0.25	teco	SeqDis	21/03/2019	11:52:07:275	42	AB	#0000ff	#ffff00	right	FALSE
0.25	teco	SeqDis	21/03/2019	11:52:27:381	43	AB	#0000ff	#ffff00	right	FALSE
0.25	teco	SeqDis	21/03/2019	11:52:37:894	44	AB	#0000ff	#ffff00	right	FALSE
0.3	teco	SeqDis	21/03/2019	11:52:50:354	45	AB	#0000ff	#ffff00	left	TRUE
0.3	teco	SeqDis	21/03/2019	11:52:59:348	46	AB	#0000ff	#ffff00	right	FALSE
0.3	teco	SeqDis	21/03/2019	11:53:10:787	47	AB	#0000ff	#ffff00	right	FALSE
0.3	teco	SeqDis	21/03/2019	11:53:25:106	48	AB	#0000ff	#ffff00	right	FALSE
0.3	teco	SeqDis	21/03/2019	11:53:55:782	49	AB	#0000ff	#ffff00	right	FALSE
0.3	teco	SeqDis	21/03/2019	11:54:07:412	50	AB	#0000ff	#ffff00	right	FALSE
0.25	teco	SeqDis	21/03/2019	11:54:19:51	51	AB	#0000ff	#ffff00	right	FALSE
0.25	teco	SeqDis	21/03/2019	11:54:29:114	52	AB	#0000ff	#ffff00	right	FALSE
0.2	teco	SeqDis	21/03/2019	11:54:38:492	53	AB	#0000ff	#ffff00	right	FALSE
0.2	teco	SeqDis	21/03/2019	11:54:55:204	54	AB	#0000ff	#ffff00	right	FALSE
0.2	teco	SeqDis	21/03/2019	11:55:03:528	55	AB	#0000ff	#ffff00	right	FALSE
0.2	teco	SeqDis	21/03/2019	11:55:18:571	56	AB	#0000ff	#ffff00	right	FALSE
0.2	teco	SeqDis	21/03/2019	11:55:32:609	57	AB	#0000ff	#ffff00	right	FALSE
0.15	teco	SeqDis	21/03/2019	11:56:37:154	58	AB	#0000ff	#ffff00	right	FALSE
0.1	teco	SeqDis	21/03/2019	11:56:45:18	59	AB	#0000ff	#ffff00	right	FALSE
0.05	teco	SeqDis	21/03/2019	11:57:06:379	60	AB	#0000ff	#ffff00	right	FALSE
1	teco	SeqDis	22/03/2019	14:55:22:4	1	AA	#0000ff	#0000ff	right	TRUE
0.5	teco	SeqDis	22/03/2019	14:56:14:920	2	AB	#0000ff	#ffff00	right	FALSE
0.333	teco	SeqDis	22/03/2019	14:56:25:623	3	AB	#0000ff	#ffff00	right	FALSE
0.25	teco	SeqDis	22/03/2019	14:56:37:767	4	AB	#0000ff	#ffff00	right	FALSE
0.2	teco	SeqDis	22/03/2019	14:57:08:375	5	AB	#0000ff	#ffff00	right	FALSE
0.167	teco	SeqDis	22/03/2019	14:58:55:563	6	AB	#0000ff	#ffff00	right	FALSE
0.143	teco	SeqDis	22/03/2019	14:59:04:835	7	AB	#0000ff	#ffff00	right	FALSE
0.25	teco	SeqDis	22/03/2019	14:59:18:708	8	AB	#0000ff	#ffff00	left	TRUE
0.222	teco	SeqDis	22/03/2019	14:59:26:915	9	AB	#0000ff	#ffff00	right	FALSE
0.2	teco	SeqDis	22/03/2019	14:59:36:547	10	AB	#0000ff	#ffff00	right	FALSE
0.182	teco	SeqDis	22/03/2019	15:00:00:71	11	AB	#0000ff	#ffff00	right	FALSE
0.167	teco	SeqDis	22/03/2019	15:00:11:238	12	AB	#0000ff	#ffff00	right	FALSE
0.154	teco	SeqDis	22/03/2019	15:01:21:944	13	AB	#0000ff	#ffff00	right	FALSE
0.143	teco	SeqDis	22/03/2019	15:01:30:111	14	AB	#0000ff	#ffff00	right	FALSE
0.133	teco	SeqDis	22/03/2019	15:01:47:83	15	AB	#0000ff	#ffff00	right	FALSE
0.125	teco	SeqDis	22/03/2019	15:02:05:938	16	AB	#0000ff	#ffff00	right	FALSE
0.118	teco	SeqDis	22/03/2019	15:02:58:631	17	AB	#0000ff	#ffff00	right	FALSE
1	teco	SeqDis	25/03/2019	11:57:27:605	1	BB	#ffff00	#ffff00	right	TRUE
1	teco	SeqDis	25/03/2019	11:57:45:140	2	BA	#ffff00	#0000ff	right	TRUE
0.667	teco	SeqDis	25/03/2019	11:57:53:909	3	AB	#0000ff	#ffff00	right	FALSE
0.5	teco	SeqDis	25/03/2019	11:58:07:898	4	AB	#0000ff	#ffff00	right	FALSE
0.4	teco	SeqDis	25/03/2019	11:58:18:292	5	AB	#0000ff	#ffff00	right	FALSE
0.333	teco	SeqDis	25/03/2019	11:58:36:182	6	AB	#0000ff	#ffff00	right	FALSE
0.286	teco	SeqDis	25/03/2019	11:58:46:501	7	AB	#0000ff	#ffff00	right	FALSE
0.25	teco	SeqDis	25/03/2019	11:58:54:858	8	AB	#0000ff	#ffff00	right	FALSE
0.222	teco	SeqDis	25/03/2019	11:59:37:230	9	AB	#0000ff	#ffff00	right	FALSE
0.2	teco	SeqDis	25/03/2019	11:59:46:422	10	AB	#0000ff	#ffff00	right	FALSE
0.182	teco	SeqDis	25/03/2019	11:59:54:638	11	AB	#0000ff	#ffff00	right	FALSE
0.167	teco	SeqDis	25/03/2019	12:00:03:897	12	AB	#0000ff	#ffff00	right	FALSE
0.154	teco	SeqDis	25/03/2019	12:00:13:938	13	AB	#0000ff	#ffff00	right	FALSE
0.143	teco	SeqDis	25/03/2019	12:00:54:157	14	AB	#0000ff	#ffff00	right	FALSE
0.133	teco	SeqDis	25/03/2019	12:01:03:415	15	AB	#0000ff	#ffff00	right	FALSE
0.125	teco	SeqDis	25/03/2019	12:01:41:109	16	AB	#0000ff	#ffff00	right	FALSE
0.118	teco	SeqDis	25/03/2019	12:01:49:962	17	AB	#0000ff	#ffff00	right	FALSE
0.111	teco	SeqDis	25/03/2019	12:02:17:90	18	AB	#0000ff	#ffff00	right	FALSE
0.158	teco	SeqDis	25/03/2019	12:03:08:997	19	AB	#0000ff	#ffff00	left	TRUE
0.15	teco	SeqDis	25/03/2019	12:03:20:901	20	AB	#0000ff	#ffff00	right	FALSE
0.1	teco	SeqDis	25/03/2019	12:03:29:424	21	AB	#0000ff	#ffff00	right	FALSE
0.05	teco	SeqDis	25/03/2019	12:03:41:20	22	AB	#0000ff	#ffff00	right	FALSE
0.1	teco	SeqDis	25/03/2019	12:04:07:874	23	AB	#0000ff	#ffff00	left	TRUE
0.1	teco	SeqDis	25/03/2019	12:04:17:722	24	AA	#0000ff	#0000ff	left	FALSE
0.1	teco	SeqDis	25/03/2019	12:04:27:267	25	AA	#0000ff	#0000ff	left	FALSE
0.1	teco	SeqDis	25/03/2019	12:04:35:863	26	AA	#0000ff	#0000ff	left	FALSE
0.15	teco	SeqDis	25/03/2019	12:07:30:902	27	AA	#0000ff	#0000ff	right	TRUE
0.2	teco	SeqDis	25/03/2019	12:07:47:77	28	BA	#ffff00	#0000ff	right	TRUE
0.2	teco	SeqDis	25/03/2019	12:07:55:682	29	AB	#0000ff	#ffff00	right	FALSE
0.2	teco	SeqDis	25/03/2019	12:08:07:565	30	AB	#0000ff	#ffff00	right	FALSE
0.2	teco	SeqDis	25/03/2019	12:08:18:598	31	AB	#0000ff	#ffff00	right	FALSE
1	teco	SeqDis	26/03/2019	11:15:04:82	1	BA	#ffff00	#0000ff	right	TRUE
1	teco	SeqDis	26/03/2019	11:15:28:348	2	BA	#ffff00	#0000ff	right	TRUE
1	teco	SeqDis	26/03/2019	11:15:39:105	3	AA	#0000ff	#0000ff	right	TRUE
1	teco	SeqDis	26/03/2019	11:15:50:903	4	AB	#0000ff	#ffff00	left	TRUE
1	teco	SeqDis	26/03/2019	11:16:04:400	5	AB	#0000ff	#ffff00	left	TRUE
0.833	teco	SeqDis	26/03/2019	11:16:19:725	6	BA	#ffff00	#0000ff	left	FALSE
0.714	teco	SeqDis	26/03/2019	11:16:28:71	7	BA	#ffff00	#0000ff	left	FALSE
0.75	teco	SeqDis	26/03/2019	11:16:38:788	8	BA	#ffff00	#0000ff	right	TRUE
0.778	teco	SeqDis	26/03/2019	11:16:52:162	9	AA	#0000ff	#0000ff	right	TRUE
0.7	teco	SeqDis	26/03/2019	11:17:06:753	10	AB	#0000ff	#ffff00	right	FALSE
0.727	teco	SeqDis	26/03/2019	11:17:15:6	11	AB	#0000ff	#ffff00	left	TRUE
0.667	teco	SeqDis	26/03/2019	11:17:29:949	12	AB	#0000ff	#ffff00	right	FALSE
0.692	teco	SeqDis	26/03/2019	11:17:39:263	13	AB	#0000ff	#ffff00	left	TRUE
0.714	teco	SeqDis	26/03/2019	11:17:57:10	14	AB	#0000ff	#ffff00	left	TRUE
0.733	teco	SeqDis	26/03/2019	11:18:10:777	15	BB	#ffff00	#ffff00	right	TRUE
0.75	teco	SeqDis	26/03/2019	11:18:28:618	16	BB	#ffff00	#ffff00	right	TRUE
0.706	teco	SeqDis	26/03/2019	11:18:40:76	17	AB	#0000ff	#ffff00	right	FALSE
0.667	teco	SeqDis	26/03/2019	11:18:49:196	18	AB	#0000ff	#ffff00	right	FALSE
0.632	teco	SeqDis	26/03/2019	11:18:58:256	19	AB	#0000ff	#ffff00	right	FALSE
0.6	teco	SeqDis	26/03/2019	11:19:08:408	20	AB	#0000ff	#ffff00	right	FALSE
0.6	teco	SeqDis	26/03/2019	11:19:16:869	21	AB	#0000ff	#ffff00	left	TRUE
0.6	teco	SeqDis	26/03/2019	11:19:45:34	22	AA	#0000ff	#0000ff	right	TRUE
0.55	teco	SeqDis	26/03/2019	11:20:00:7	23	AB	#0000ff	#ffff00	right	FALSE
0.5	teco	SeqDis	26/03/2019	11:20:09:305	24	AB	#0000ff	#ffff00	right	FALSE
0.45	teco	SeqDis	26/03/2019	11:20:17:966	25	AB	#0000ff	#ffff00	right	FALSE
0.45	teco	SeqDis	26/03/2019	11:20:30:501	26	AB	#0000ff	#ffff00	right	FALSE
0.45	teco	SeqDis	26/03/2019	11:20:46:198	27	AB	#0000ff	#ffff00	right	FALSE
0.45	teco	SeqDis	26/03/2019	11:20:56:208	28	AB	#0000ff	#ffff00	left	TRUE
0.4	teco	SeqDis	26/03/2019	11:21:08:468	29	AB	#0000ff	#ffff00	right	FALSE
0.45	teco	SeqDis	26/03/2019	11:21:18:151	30	AB	#0000ff	#ffff00	left	TRUE
0.45	teco	SeqDis	26/03/2019	11:21:39:324	31	BB	#ffff00	#ffff00	right	TRUE
0.5	teco	SeqDis	26/03/2019	11:21:52:282	32	AB	#0000ff	#ffff00	left	TRUE
0.5	teco	SeqDis	26/03/2019	11:22:06:178	33	AB	#0000ff	#ffff00	left	TRUE
0.5	teco	SeqDis	26/03/2019	11:22:31:84	34	AB	#0000ff	#ffff00	left	TRUE
0.45	teco	SeqDis	26/03/2019	11:22:47:185	35	AB	#0000ff	#ffff00	right	FALSE
0.4	teco	SeqDis	26/03/2019	11:22:58:380	36	AB	#0000ff	#ffff00	right	FALSE
0.4	teco	SeqDis	26/03/2019	11:23:07:221	37	AB	#0000ff	#ffff00	right	FALSE
0.4	teco	SeqDis	26/03/2019	11:23:16:79	38	AB	#0000ff	#ffff00	right	FALSE
0.45	teco	SeqDis	26/03/2019	11:23:34:260	39	AB	#0000ff	#ffff00	left	TRUE
0.5	teco	SeqDis	26/03/2019	11:23:50:389	40	AB	#0000ff	#ffff00	left	TRUE
0.5	teco	SeqDis	26/03/2019	11:24:09:541	41	AB	#0000ff	#ffff00	left	TRUE
0.5	teco	SeqDis	26/03/2019	11:24:25:712	42	AA	#0000ff	#0000ff	right	TRUE
0.5	teco	SeqDis	26/03/2019	11:24:43:480	43	AA	#0000ff	#0000ff	left	FALSE
0.55	teco	SeqDis	26/03/2019	11:24:55:550	44	AA	#0000ff	#0000ff	right	TRUE
0.55	teco	SeqDis	26/03/2019	11:25:14:55	45	BA	#ffff00	#0000ff	left	FALSE
0.6	teco	SeqDis	26/03/2019	11:25:22:925	46	BA	#ffff00	#0000ff	right	TRUE
0.6	teco	SeqDis	26/03/2019	11:25:46:658	47	AB	#0000ff	#ffff00	right	FALSE
0.6	teco	SeqDis	26/03/2019	11:25:59:365	48	AB	#0000ff	#ffff00	left	TRUE
0.65	teco	SeqDis	26/03/2019	11:26:16:784	49	AB	#0000ff	#ffff00	left	TRUE
0.6	teco	SeqDis	26/03/2019	11:26:37:629	50	BA	#ffff00	#0000ff	left	FALSE
0.6	teco	SeqDis	26/03/2019	11:26:45:945	51	BA	#ffff00	#0000ff	right	TRUE
0.6	teco	SeqDis	26/03/2019	11:26:56:838	52	BB	#ffff00	#ffff00	right	TRUE
0.6	teco	SeqDis	26/03/2019	11:27:14:129	53	AB	#0000ff	#ffff00	left	TRUE
0.55	teco	SeqDis	26/03/2019	11:27:34:674	54	AA	#0000ff	#0000ff	left	FALSE
0.6	teco	SeqDis	26/03/2019	11:27:45:253	55	AA	#0000ff	#0000ff	right	TRUE
0.65	teco	SeqDis	26/03/2019	11:28:01:535	56	BA	#ffff00	#0000ff	right	TRUE
0.7	teco	SeqDis	26/03/2019	11:28:15:529	57	BB	#ffff00	#ffff00	right	TRUE
0.7	teco	SeqDis	26/03/2019	11:28:37:84	58	AB	#0000ff	#ffff00	right	FALSE
0.65	teco	SeqDis	26/03/2019	11:28:45:865	59	AB	#0000ff	#ffff00	right	FALSE
0.6	teco	SeqDis	26/03/2019	11:29:00:978	60	AB	#0000ff	#ffff00	right	FALSE
0.6	teco	SeqDis	26/03/2019	11:31:52:129	61	AB	#0000ff	#ffff00	left	TRUE
0.6	teco	SeqDis	26/03/2019	11:32:02:394	62	BB	#ffff00	#ffff00	right	TRUE
0.6	teco	SeqDis	26/03/2019	11:32:22:197	63	AB	#0000ff	#ffff00	right	FALSE
0.6	teco	SeqDis	26/03/2019	11:32:31:626	64	AB	#0000ff	#ffff00	left	TRUE
0.6	teco	SeqDis	26/03/2019	11:32:47:62	65	AB	#0000ff	#ffff00	right	FALSE
0.6	teco	SeqDis	26/03/2019	11:33:00:506	66	AB	#0000ff	#ffff00	left	TRUE
0.65	teco	SeqDis	26/03/2019	11:33:14:338	67	AB	#0000ff	#ffff00	left	TRUE
0.65	teco	SeqDis	26/03/2019	11:33:28:973	68	AB	#0000ff	#ffff00	left	TRUE
0.65	teco	SeqDis	26/03/2019	11:33:45:977	69	BB	#ffff00	#ffff00	right	TRUE
0.65	teco	SeqDis	26/03/2019	11:34:00:163	70	AB	#0000ff	#ffff00	right	FALSE
0.65	teco	SeqDis	26/03/2019	11:34:13:338	71	AB	#0000ff	#ffff00	left	TRUE
0.65	teco	SeqDis	26/03/2019	11:34:24:998	72	BA	#ffff00	#0000ff	right	TRUE
0.65	teco	SeqDis	26/03/2019	11:34:42:937	73	AB	#0000ff	#ffff00	left	TRUE
0.7	teco	SeqDis	26/03/2019	11:35:03:34	74	AA	#0000ff	#0000ff	right	TRUE
0.65	teco	SeqDis	26/03/2019	11:35:19:571	75	AA	#0000ff	#0000ff	left	FALSE
0.6	teco	SeqDis	26/03/2019	11:35:27:970	76	AA	#0000ff	#0000ff	left	FALSE
0.6	teco	SeqDis	26/03/2019	11:35:38:828	77	AA	#0000ff	#0000ff	right	TRUE
0.65	teco	SeqDis	26/03/2019	11:35:55:918	78	BB	#ffff00	#ffff00	right	TRUE
0.65	teco	SeqDis	26/03/2019	11:36:24:61	79	BA	#ffff00	#0000ff	left	FALSE
0.65	teco	SeqDis	26/03/2019	11:36:34:929	80	BA	#ffff00	#0000ff	left	FALSE
0.6	teco	SeqDis	26/03/2019	11:36:47:804	81	BA	#ffff00	#0000ff	left	FALSE
0.55	teco	SeqDis	26/03/2019	11:36:58:4	82	BA	#ffff00	#0000ff	left	FALSE
0.55	teco	SeqDis	26/03/2019	11:37:08:972	83	BA	#ffff00	#0000ff	left	FALSE
0.5	teco	SeqDis	26/03/2019	11:37:17:898	84	BA	#ffff00	#0000ff	left	FALSE
0.5	teco	SeqDis	26/03/2019	11:37:26:633	85	BA	#ffff00	#0000ff	left	FALSE
0.45	teco	SeqDis	26/03/2019	11:37:35:246	86	BA	#ffff00	#0000ff	left	FALSE
0.4	teco	SeqDis	26/03/2019	11:37:43:801	87	BA	#ffff00	#0000ff	left	FALSE
0.4	teco	SeqDis	26/03/2019	11:37:53:555	88	BA	#ffff00	#0000ff	right	TRUE
0.4	teco	SeqDis	26/03/2019	11:38:16:355	89	AA	#0000ff	#0000ff	right	TRUE
0.45	teco	SeqDis	26/03/2019	11:38:49:335	90	AB	#0000ff	#ffff00	left	TRUE
0.45	teco	SeqDis	26/03/2019	11:38:57:982	91	AB	#0000ff	#ffff00	left	TRUE
0.4	teco	SeqDis	26/03/2019	11:39:23:705	92	BB	#ffff00	#ffff00	left	FALSE
0.35	teco	SeqDis	26/03/2019	11:39:35:120	93	BB	#ffff00	#ffff00	left	FALSE
0.35	teco	SeqDis	26/03/2019	11:39:45:543	94	BB	#ffff00	#ffff00	right	TRUE
0.4	teco	SeqDis	26/03/2019	11:40:25:422	95	AB	#0000ff	#ffff00	left	TRUE
0.45	teco	SeqDis	26/03/2019	11:40:36:315	96	BA	#ffff00	#0000ff	right	TRUE
0.45	teco	SeqDis	26/03/2019	11:40:58:660	97	AB	#0000ff	#ffff00	left	TRUE
0.4	teco	SeqDis	26/03/2019	11:41:28:408	98	AB	#0000ff	#ffff00	right	FALSE
0.4	teco	SeqDis	26/03/2019	11:41:38:245	99	AB	#0000ff	#ffff00	right	FALSE
0.4	teco	SeqDis	26/03/2019	11:41:46:737	100	AB	#0000ff	#ffff00	right	FALSE
0.4	teco	SeqDis	26/03/2019	11:43:33:226	101	AB	#0000ff	#ffff00	right	FALSE
0.4	teco	SeqDis	26/03/2019	11:43:43:990	102	AB	#0000ff	#ffff00	right	FALSE
0.45	teco	SeqDis	26/03/2019	11:43:54:885	103	AB	#0000ff	#ffff00	left	TRUE
0.5	teco	SeqDis	26/03/2019	11:44:22:344	104	BB	#ffff00	#ffff00	right	TRUE
0.55	teco	SeqDis	26/03/2019	11:44:49:588	105	AB	#0000ff	#ffff00	left	TRUE
0.6	teco	SeqDis	26/03/2019	11:45:01:223	106	AA	#0000ff	#0000ff	right	TRUE
0.6	teco	SeqDis	26/03/2019	11:45:41:434	107	AB	#0000ff	#ffff00	right	FALSE
0.6	teco	SeqDis	26/03/2019	11:45:49:770	108	AB	#0000ff	#ffff00	left	TRUE
0.55	teco	SeqDis	26/03/2019	11:46:04:497	109	AB	#0000ff	#ffff00	right	FALSE
0.5	teco	SeqDis	26/03/2019	11:46:16:134	110	AB	#0000ff	#ffff00	right	FALSE
0.45	teco	SeqDis	26/03/2019	11:46:25:484	111	AB	#0000ff	#ffff00	right	FALSE
0.5	teco	SeqDis	26/03/2019	11:46:35:462	112	AB	#0000ff	#ffff00	left	TRUE
0.5	teco	SeqDis	26/03/2019	11:46:57:954	113	BA	#ffff00	#0000ff	left	FALSE
0.5	teco	SeqDis	26/03/2019	11:47:07:622	114	BA	#ffff00	#0000ff	right	TRUE
0.5	teco	SeqDis	26/03/2019	11:47:21:861	115	BA	#ffff00	#0000ff	right	TRUE
0.5	teco	SeqDis	26/03/2019	11:47:53:775	116	AB	#0000ff	#ffff00	left	TRUE
0.45	teco	SeqDis	26/03/2019	11:48:10:920	117	AB	#0000ff	#ffff00	right	FALSE
0.5	teco	SeqDis	26/03/2019	11:48:19:973	118	AB	#0000ff	#ffff00	left	TRUE
0.5	teco	SeqDis	26/03/2019	11:48:43:604	119	AB	#0000ff	#ffff00	right	FALSE
0.5	teco	SeqDis	26/03/2019	11:48:53:467	120	AB	#0000ff	#ffff00	right	FALSE
1	teco	SeqDis	27/03/2019	08:53:46:729	1	BB	#ffff00	#ffff00	right	TRUE
1	teco	SeqDis	27/03/2019	08:54:03:995	2	BB	#ffff00	#ffff00	right	TRUE
0.667	teco	SeqDis	27/03/2019	08:54:13:908	3	AB	#0000ff	#ffff00	right	FALSE
0.75	teco	SeqDis	27/03/2019	08:54:26:919	4	AB	#0000ff	#ffff00	left	TRUE
0.8	teco	SeqDis	27/03/2019	08:54:39:861	5	AA	#0000ff	#0000ff	right	TRUE
0.667	teco	SeqDis	27/03/2019	08:55:00:289	6	AB	#0000ff	#ffff00	right	FALSE
0.571	teco	SeqDis	27/03/2019	08:55:09:657	7	AB	#0000ff	#ffff00	right	FALSE
0.5	teco	SeqDis	27/03/2019	08:55:28:67	8	AB	#0000ff	#ffff00	right	FALSE
0.444	teco	SeqDis	27/03/2019	08:55:40:597	9	AB	#0000ff	#ffff00	right	FALSE
0.4	teco	SeqDis	27/03/2019	08:55:53:439	10	AB	#0000ff	#ffff00	right	FALSE
0.364	teco	SeqDis	27/03/2019	08:56:03:148	11	AB	#0000ff	#ffff00	right	FALSE
0.333	teco	SeqDis	27/03/2019	08:56:12:368	12	AB	#0000ff	#ffff00	right	FALSE
0.308	teco	SeqDis	27/03/2019	08:56:22:591	13	AB	#0000ff	#ffff00	right	FALSE
0.286	teco	SeqDis	27/03/2019	08:56:40:744	14	AB	#0000ff	#ffff00	right	FALSE
0.267	teco	SeqDis	27/03/2019	08:56:50:37	15	AB	#0000ff	#ffff00	right	FALSE
0.312	teco	SeqDis	27/03/2019	08:57:06:251	16	AB	#0000ff	#ffff00	left	TRUE
0.353	teco	SeqDis	27/03/2019	08:57:26:11	17	BA	#ffff00	#0000ff	right	TRUE
0.333	teco	SeqDis	27/03/2019	08:57:36:466	18	AB	#0000ff	#ffff00	right	FALSE
0.316	teco	SeqDis	27/03/2019	08:57:46:174	19	AB	#0000ff	#ffff00	right	FALSE
0.35	teco	SeqDis	27/03/2019	08:57:59:858	20	AB	#0000ff	#ffff00	left	TRUE
0.35	teco	SeqDis	27/03/2019	08:58:09:165	21	AB	#0000ff	#ffff00	left	TRUE
0.35	teco	SeqDis	27/03/2019	08:58:22:779	22	AB	#0000ff	#ffff00	left	TRUE
0.4	teco	SeqDis	27/03/2019	08:58:38:860	23	AA	#0000ff	#0000ff	right	TRUE
0.4	teco	SeqDis	27/03/2019	08:58:53:507	24	BA	#ffff00	#0000ff	right	TRUE
0.35	teco	SeqDis	27/03/2019	08:59:05:710	25	AB	#0000ff	#ffff00	right	FALSE
0.35	teco	SeqDis	27/03/2019	08:59:18:729	26	AB	#0000ff	#ffff00	right	FALSE
0.35	teco	SeqDis	27/03/2019	08:59:29:373	27	AB	#0000ff	#ffff00	right	FALSE
0.35	teco	SeqDis	27/03/2019	08:59:48:873	28	AB	#0000ff	#ffff00	right	FALSE
0.35	teco	SeqDis	27/03/2019	08:59:58:117	29	AB	#0000ff	#ffff00	right	FALSE
0.35	teco	SeqDis	27/03/2019	09:00:13:839	30	AB	#0000ff	#ffff00	right	FALSE
0.4	teco	SeqDis	27/03/2019	09:00:25:316	31	AB	#0000ff	#ffff00	left	TRUE
0.45	teco	SeqDis	27/03/2019	09:00:48:875	32	AB	#0000ff	#ffff00	left	TRUE
0.45	teco	SeqDis	27/03/2019	09:01:02:373	33	AA	#0000ff	#0000ff	left	FALSE
0.5	teco	SeqDis	27/03/2019	09:01:12:660	34	AA	#0000ff	#0000ff	right	TRUE
0.5	teco	SeqDis	27/03/2019	09:01:23:121	35	BB	#ffff00	#ffff00	left	FALSE
0.5	teco	SeqDis	27/03/2019	09:01:39:813	36	BB	#ffff00	#ffff00	right	TRUE
0.45	teco	SeqDis	27/03/2019	09:02:03:237	37	AB	#0000ff	#ffff00	right	FALSE
0.45	teco	SeqDis	27/03/2019	09:02:17:862	38	AB	#0000ff	#ffff00	right	FALSE
0.5	teco	SeqDis	27/03/2019	09:02:34:655	39	AB	#0000ff	#ffff00	left	TRUE
0.5	teco	SeqDis	27/03/2019	09:02:44:376	40	BA	#ffff00	#0000ff	right	TRUE
0.45	teco	SeqDis	27/03/2019	09:02:55:129	41	AB	#0000ff	#ffff00	right	FALSE
0.4	teco	SeqDis	27/03/2019	09:03:12:660	42	AB	#0000ff	#ffff00	right	FALSE
0.35	teco	SeqDis	27/03/2019	09:03:27:823	43	AB	#0000ff	#ffff00	right	FALSE
0.3	teco	SeqDis	27/03/2019	09:03:44:386	44	AB	#0000ff	#ffff00	right	FALSE
0.3	teco	SeqDis	27/03/2019	09:04:14:200	45	AB	#0000ff	#ffff00	right	FALSE
0.35	teco	SeqDis	27/03/2019	09:04:41:512	46	AB	#0000ff	#ffff00	left	TRUE
0.4	teco	SeqDis	27/03/2019	09:05:13:896	47	AB	#0000ff	#ffff00	left	TRUE
0.45	teco	SeqDis	27/03/2019	09:05:35:175	48	BA	#ffff00	#0000ff	right	TRUE
1	teco	SeqDis	27/03/2019	13:42:03:760	1	AA	#0000ff	#0000ff	right	TRUE
1	teco	SeqDis	27/03/2019	13:42:11:652	2	AA	#0000ff	#0000ff	right	TRUE
0.667	teco	SeqDis	27/03/2019	13:42:20:628	3	AA	#0000ff	#0000ff	left	FALSE
0.75	teco	SeqDis	27/03/2019	13:42:30:325	4	AA	#0000ff	#0000ff	right	TRUE
0.6	teco	SeqDis	27/03/2019	13:42:41:716	5	BA	#ffff00	#0000ff	left	FALSE
0.667	teco	SeqDis	27/03/2019	13:42:51:742	6	BA	#ffff00	#0000ff	right	TRUE
0.714	teco	SeqDis	27/03/2019	13:43:02:282	7	AB	#0000ff	#ffff00	left	TRUE
0.625	teco	SeqDis	27/03/2019	13:43:11:631	8	BA	#ffff00	#0000ff	left	FALSE
0.667	teco	SeqDis	27/03/2019	13:43:19:845	9	BA	#ffff00	#0000ff	right	TRUE
0.6	teco	SeqDis	27/03/2019	13:43:28:645	10	BA	#ffff00	#0000ff	left	FALSE
0.545	teco	SeqDis	27/03/2019	13:43:37:84	11	BA	#ffff00	#0000ff	left	FALSE
0.583	teco	SeqDis	27/03/2019	13:43:49:479	12	BA	#ffff00	#0000ff	right	TRUE
0.615	teco	SeqDis	27/03/2019	13:44:11:345	13	BB	#ffff00	#ffff00	right	TRUE
0.643	teco	SeqDis	27/03/2019	13:44:19:123	14	AB	#0000ff	#ffff00	left	TRUE
0.667	teco	SeqDis	27/03/2019	13:44:26:874	15	BB	#ffff00	#ffff00	right	TRUE
0.625	teco	SeqDis	27/03/2019	13:44:35:411	16	AB	#0000ff	#ffff00	right	FALSE
0.588	teco	SeqDis	27/03/2019	13:44:46:431	17	AB	#0000ff	#ffff00	right	FALSE
0.611	teco	SeqDis	27/03/2019	13:45:01:786	18	AB	#0000ff	#ffff00	left	TRUE
0.579	teco	SeqDis	27/03/2019	13:45:12:705	19	AB	#0000ff	#ffff00	right	FALSE
0.55	teco	SeqDis	27/03/2019	13:45:21:515	20	AB	#0000ff	#ffff00	right	FALSE
0.5	teco	SeqDis	27/03/2019	13:45:40:483	21	AB	#0000ff	#ffff00	right	FALSE
0.5	teco	SeqDis	27/03/2019	13:45:48:798	22	AB	#0000ff	#ffff00	left	TRUE
0.55	teco	SeqDis	27/03/2019	13:46:05:823	23	AB	#0000ff	#ffff00	left	TRUE
0.5	teco	SeqDis	27/03/2019	13:46:15:651	24	BB	#ffff00	#ffff00	left	FALSE
0.55	teco	SeqDis	27/03/2019	13:46:23:979	25	BB	#ffff00	#ffff00	right	TRUE
0.55	teco	SeqDis	27/03/2019	13:46:35:302	26	AB	#0000ff	#ffff00	left	TRUE
0.5	teco	SeqDis	27/03/2019	13:46:44:406	27	AB	#0000ff	#ffff00	right	FALSE
0.5	teco	SeqDis	27/03/2019	13:46:55:748	28	AB	#0000ff	#ffff00	right	FALSE
0.45	teco	SeqDis	27/03/2019	13:47:07:137	29	AB	#0000ff	#ffff00	right	FALSE
0.5	teco	SeqDis	27/03/2019	13:47:20:347	30	AB	#0000ff	#ffff00	left	TRUE
0.5	teco	SeqDis	27/03/2019	13:47:29:61	31	AB	#0000ff	#ffff00	right	FALSE
0.45	teco	SeqDis	27/03/2019	13:47:37:326	32	AB	#0000ff	#ffff00	right	FALSE
0.4	teco	SeqDis	27/03/2019	13:47:50:762	33	AB	#0000ff	#ffff00	right	FALSE
0.35	teco	SeqDis	27/03/2019	13:48:03:175	34	AB	#0000ff	#ffff00	right	FALSE
0.3	teco	SeqDis	27/03/2019	13:48:12:294	35	AB	#0000ff	#ffff00	right	FALSE
0.35	teco	SeqDis	27/03/2019	13:48:20:991	36	AB	#0000ff	#ffff00	left	TRUE
0.4	teco	SeqDis	27/03/2019	13:48:33:545	37	AB	#0000ff	#ffff00	left	TRUE
0.35	teco	SeqDis	27/03/2019	13:48:40:780	38	AA	#0000ff	#0000ff	left	FALSE
0.35	teco	SeqDis	27/03/2019	13:48:52:366	39	AA	#0000ff	#0000ff	left	FALSE
0.4	teco	SeqDis	27/03/2019	13:49:05:637	40	AA	#0000ff	#0000ff	right	TRUE
0.4	teco	SeqDis	27/03/2019	13:49:16:66	41	AA	#0000ff	#0000ff	left	FALSE
0.35	teco	SeqDis	27/03/2019	13:49:24:818	42	AA	#0000ff	#0000ff	left	FALSE
0.35	teco	SeqDis	27/03/2019	13:49:33:258	43	AA	#0000ff	#0000ff	right	TRUE
0.35	teco	SeqDis	27/03/2019	13:49:41:271	44	AB	#0000ff	#ffff00	right	FALSE
0.35	teco	SeqDis	27/03/2019	13:49:52:493	45	AB	#0000ff	#ffff00	left	TRUE
0.35	teco	SeqDis	27/03/2019	13:50:04:154	46	AB	#0000ff	#ffff00	left	TRUE
0.35	teco	SeqDis	27/03/2019	13:50:12:335	47	AA	#0000ff	#0000ff	left	FALSE
0.4	teco	SeqDis	27/03/2019	13:50:21:398	48	AA	#0000ff	#0000ff	right	TRUE
0.45	teco	SeqDis	27/03/2019	13:50:34:699	49	AB	#0000ff	#ffff00	left	TRUE
0.45	teco	SeqDis	27/03/2019	13:50:44:75	50	AB	#0000ff	#ffff00	left	TRUE
0.45	teco	SeqDis	27/03/2019	13:50:56:33	51	AB	#0000ff	#ffff00	right	FALSE
0.45	teco	SeqDis	27/03/2019	13:51:06:870	52	AB	#0000ff	#ffff00	right	FALSE
0.45	teco	SeqDis	27/03/2019	13:51:19:762	53	AB	#0000ff	#ffff00	right	FALSE
0.5	teco	SeqDis	27/03/2019	13:51:37:287	54	AB	#0000ff	#ffff00	left	TRUE
0.5	teco	SeqDis	27/03/2019	13:51:47:751	55	AB	#0000ff	#ffff00	right	FALSE
0.45	teco	SeqDis	27/03/2019	13:52:01:978	56	AB	#0000ff	#ffff00	right	FALSE
0.4	teco	SeqDis	27/03/2019	13:52:24:115	57	AB	#0000ff	#ffff00	right	FALSE
0.4	teco	SeqDis	27/03/2019	13:52:39:481	58	AB	#0000ff	#ffff00	right	FALSE
0.4	teco	SeqDis	27/03/2019	13:52:52:606	59	AB	#0000ff	#ffff00	right	FALSE
0.4	teco	SeqDis	27/03/2019	13:53:10:489	60	AB	#0000ff	#ffff00	left	TRUE
1	teco	SeqDis	28/03/2019	08:59:20:618	1	AB	#0000ff	#ffff00	left	TRUE
0.5	teco	SeqDis	28/03/2019	08:59:31:950	2	BA	#ffff00	#0000ff	left	FALSE
0.667	teco	SeqDis	28/03/2019	08:59:41:189	3	BA	#ffff00	#0000ff	right	TRUE
0.5	teco	SeqDis	28/03/2019	08:59:59:318	4	BA	#ffff00	#0000ff	left	FALSE
0.6	teco	SeqDis	28/03/2019	09:00:09:148	5	BA	#ffff00	#0000ff	right	TRUE
0.667	teco	SeqDis	28/03/2019	09:00:23:930	6	BB	#ffff00	#ffff00	right	TRUE
0.571	teco	SeqDis	28/03/2019	09:00:39:945	7	AB	#0000ff	#ffff00	right	FALSE
0.5	teco	SeqDis	28/03/2019	09:00:52:373	8	AB	#0000ff	#ffff00	right	FALSE
0.444	teco	SeqDis	28/03/2019	09:01:02:991	9	AB	#0000ff	#ffff00	right	FALSE
0.4	teco	SeqDis	28/03/2019	09:01:13:424	10	AB	#0000ff	#ffff00	right	FALSE
0.364	teco	SeqDis	28/03/2019	09:01:22:651	11	AB	#0000ff	#ffff00	right	FALSE
0.333	teco	SeqDis	28/03/2019	09:01:31:695	12	AB	#0000ff	#ffff00	right	FALSE
0.308	teco	SeqDis	28/03/2019	09:01:43:497	13	AB	#0000ff	#ffff00	right	FALSE
0.357	teco	SeqDis	28/03/2019	09:01:52:69	14	AB	#0000ff	#ffff00	left	TRUE
0.333	teco	SeqDis	28/03/2019	09:01:59:717	15	AB	#0000ff	#ffff00	right	FALSE
0.375	teco	SeqDis	28/03/2019	09:02:08:955	16	AB	#0000ff	#ffff00	left	TRUE
0.412	teco	SeqDis	28/03/2019	09:02:26:298	17	BB	#ffff00	#ffff00	right	TRUE
0.389	teco	SeqDis	28/03/2019	09:03:09:822	18	AB	#0000ff	#ffff00	right	FALSE
0.421	teco	SeqDis	28/03/2019	09:03:24:640	19	AB	#0000ff	#ffff00	left	TRUE
0.4	teco	SeqDis	28/03/2019	09:03:41:976	20	AA	#0000ff	#0000ff	left	FALSE
0.4	teco	SeqDis	28/03/2019	09:03:53:117	21	AA	#0000ff	#0000ff	right	TRUE
0.4	teco	SeqDis	28/03/2019	09:04:10:73	22	AB	#0000ff	#ffff00	right	FALSE
0.4	teco	SeqDis	28/03/2019	09:04:23:184	23	AB	#0000ff	#ffff00	left	TRUE
0.45	teco	SeqDis	28/03/2019	09:04:40:270	24	AA	#0000ff	#0000ff	right	TRUE
0.45	teco	SeqDis	28/03/2019	09:04:49:618	25	AB	#0000ff	#ffff00	left	TRUE
0.45	teco	SeqDis	28/03/2019	09:04:57:620	26	BA	#ffff00	#0000ff	right	TRUE
0.5	teco	SeqDis	28/03/2019	09:05:10:38	27	AA	#0000ff	#0000ff	right	TRUE
0.5	teco	SeqDis	28/03/2019	09:05:26:42	28	AB	#0000ff	#ffff00	right	FALSE
0.55	teco	SeqDis	28/03/2019	09:05:34:736	29	AB	#0000ff	#ffff00	left	TRUE
0.55	teco	SeqDis	28/03/2019	09:05:51:800	30	AB	#0000ff	#ffff00	right	FALSE
0.55	teco	SeqDis	28/03/2019	09:06:03:816	31	AB	#0000ff	#ffff00	right	FALSE
0.6	teco	SeqDis	28/03/2019	09:06:12:181	32	AB	#0000ff	#ffff00	left	TRUE
0.65	teco	SeqDis	28/03/2019	09:06:22:841	33	BB	#ffff00	#ffff00	right	TRUE
0.6	teco	SeqDis	28/03/2019	09:06:42:4	34	AB	#0000ff	#ffff00	right	FALSE
0.65	teco	SeqDis	28/03/2019	09:06:50:336	35	AB	#0000ff	#ffff00	left	TRUE
0.65	teco	SeqDis	28/03/2019	09:07:08:502	36	BB	#ffff00	#ffff00	right	TRUE
0.6	teco	SeqDis	28/03/2019	09:07:20:552	37	AB	#0000ff	#ffff00	right	FALSE
0.6	teco	SeqDis	28/03/2019	09:07:30:534	38	AB	#0000ff	#ffff00	right	FALSE
0.55	teco	SeqDis	28/03/2019	09:07:45:338	39	AB	#0000ff	#ffff00	right	FALSE
0.55	teco	SeqDis	28/03/2019	09:07:58:936	40	AB	#0000ff	#ffff00	right	FALSE
0.5	teco	SeqDis	28/03/2019	09:08:07:317	41	AB	#0000ff	#ffff00	right	FALSE
0.55	teco	SeqDis	28/03/2019	09:08:18:748	42	AB	#0000ff	#ffff00	left	TRUE
0.55	teco	SeqDis	28/03/2019	09:08:32:374	43	BB	#ffff00	#ffff00	right	TRUE
0.5	teco	SeqDis	28/03/2019	09:08:55:612	44	AB	#0000ff	#ffff00	right	FALSE
0.45	teco	SeqDis	28/03/2019	09:09:04:533	45	AB	#0000ff	#ffff00	right	FALSE
0.4	teco	SeqDis	28/03/2019	09:09:13:766	46	AB	#0000ff	#ffff00	right	FALSE
0.4	teco	SeqDis	28/03/2019	09:09:24:396	47	AB	#0000ff	#ffff00	left	TRUE
0.4	teco	SeqDis	28/03/2019	09:09:35:384	48	BB	#ffff00	#ffff00	left	FALSE
0.4	teco	SeqDis	28/03/2019	09:09:46:876	49	BB	#ffff00	#ffff00	right	TRUE
0.4	teco	SeqDis	28/03/2019	09:10:10:312	50	AB	#0000ff	#ffff00	right	FALSE
0.45	teco	SeqDis	28/03/2019	09:10:18:476	51	AB	#0000ff	#ffff00	left	TRUE
0.45	teco	SeqDis	28/03/2019	09:10:27:848	52	AB	#0000ff	#ffff00	left	TRUE
0.45	teco	SeqDis	28/03/2019	09:10:39:564	53	AB	#0000ff	#ffff00	left	TRUE
0.5	teco	SeqDis	28/03/2019	09:10:53:292	54	BA	#ffff00	#0000ff	right	TRUE
0.45	teco	SeqDis	28/03/2019	09:11:07:846	55	AA	#0000ff	#0000ff	left	FALSE
0.4	teco	SeqDis	28/03/2019	09:11:17:466	56	AA	#0000ff	#0000ff	left	FALSE
0.45	teco	SeqDis	28/03/2019	09:11:28:689	57	AA	#0000ff	#0000ff	right	TRUE
0.5	teco	SeqDis	28/03/2019	09:11:40:546	58	AB	#0000ff	#ffff00	left	TRUE
0.5	teco	SeqDis	28/03/2019	09:11:53:756	59	BA	#ffff00	#0000ff	left	FALSE
0.55	teco	SeqDis	28/03/2019	09:12:03:658	60	BA	#ffff00	#0000ff	right	TRUE
1	teco	SeqDis	28/03/2019	11:56:09:510	1	AA	#0000ff	#0000ff	right	TRUE
0.5	teco	SeqDis	28/03/2019	11:56:19:110	2	AB	#0000ff	#ffff00	right	FALSE
0.333	teco	SeqDis	28/03/2019	11:56:27:603	3	AB	#0000ff	#ffff00	right	FALSE
0.25	teco	SeqDis	28/03/2019	11:56:44:459	4	AB	#0000ff	#ffff00	right	FALSE
0.4	teco	SeqDis	28/03/2019	11:56:53:95	5	AB	#0000ff	#ffff00	left	TRUE
0.333	teco	SeqDis	28/03/2019	11:57:01:747	6	BB	#ffff00	#ffff00	left	FALSE
0.286	teco	SeqDis	28/03/2019	11:57:10:921	7	BB	#ffff00	#ffff00	left	FALSE
0.25	teco	SeqDis	28/03/2019	11:57:20:488	8	BB	#ffff00	#ffff00	left	FALSE
0.222	teco	SeqDis	28/03/2019	11:57:43:649	9	BB	#ffff00	#ffff00	left	FALSE
0.3	teco	SeqDis	28/03/2019	11:57:53:726	10	BB	#ffff00	#ffff00	right	TRUE
0.364	teco	SeqDis	28/03/2019	11:58:04:296	11	AB	#0000ff	#ffff00	left	TRUE
0.333	teco	SeqDis	28/03/2019	11:58:15:446	12	AA	#0000ff	#0000ff	left	FALSE
0.385	teco	SeqDis	28/03/2019	11:58:26:903	13	AA	#0000ff	#0000ff	right	TRUE
0.429	teco	SeqDis	28/03/2019	11:58:38:59	14	BB	#ffff00	#ffff00	right	TRUE
0.4	teco	SeqDis	28/03/2019	11:58:53:668	15	AB	#0000ff	#ffff00	right	FALSE
0.375	teco	SeqDis	28/03/2019	11:59:02:884	16	AB	#0000ff	#ffff00	right	FALSE
0.353	teco	SeqDis	28/03/2019	11:59:12:828	17	AB	#0000ff	#ffff00	right	FALSE
0.333	teco	SeqDis	28/03/2019	11:59:21:690	18	AB	#0000ff	#ffff00	right	FALSE
0.316	teco	SeqDis	28/03/2019	11:59:32:155	19	AB	#0000ff	#ffff00	right	FALSE
0.3	teco	SeqDis	28/03/2019	11:59:45:936	20	AB	#0000ff	#ffff00	right	FALSE
0.25	teco	SeqDis	28/03/2019	11:59:55:874	21	AB	#0000ff	#ffff00	right	FALSE
0.3	teco	SeqDis	28/03/2019	12:00:13:492	22	AB	#0000ff	#ffff00	left	TRUE
0.35	teco	SeqDis	28/03/2019	12:00:29:667	23	BA	#ffff00	#0000ff	right	TRUE
0.4	teco	SeqDis	28/03/2019	12:00:38:104	24	BB	#ffff00	#ffff00	right	TRUE
0.35	teco	SeqDis	28/03/2019	12:00:47:571	25	AB	#0000ff	#ffff00	right	FALSE
0.4	teco	SeqDis	28/03/2019	12:00:59:760	26	AB	#0000ff	#ffff00	left	TRUE
0.4	teco	SeqDis	28/03/2019	12:01:12:621	27	AB	#0000ff	#ffff00	right	FALSE
0.4	teco	SeqDis	28/03/2019	12:01:28:211	28	AB	#0000ff	#ffff00	right	FALSE
0.4	teco	SeqDis	28/03/2019	12:01:45:459	29	AB	#0000ff	#ffff00	right	FALSE
0.35	teco	SeqDis	28/03/2019	12:01:54:663	30	AB	#0000ff	#ffff00	right	FALSE
0.3	teco	SeqDis	28/03/2019	12:02:03:341	31	AB	#0000ff	#ffff00	right	FALSE
0.35	teco	SeqDis	28/03/2019	12:02:16:256	32	AB	#0000ff	#ffff00	left	TRUE
0.3	teco	SeqDis	28/03/2019	12:02:25:238	33	BA	#ffff00	#0000ff	left	FALSE
0.3	teco	SeqDis	28/03/2019	12:02:33:568	34	BA	#ffff00	#0000ff	right	TRUE
0.3	teco	SeqDis	28/03/2019	12:02:44:795	35	AB	#0000ff	#ffff00	right	FALSE
0.3	teco	SeqDis	28/03/2019	12:02:53:423	36	AB	#0000ff	#ffff00	right	FALSE
0.35	teco	SeqDis	28/03/2019	12:03:02:383	37	AB	#0000ff	#ffff00	left	TRUE
0.4	teco	SeqDis	28/03/2019	12:03:12:977	38	AB	#0000ff	#ffff00	left	TRUE
0.45	teco	SeqDis	28/03/2019	12:03:24:188	39	BA	#ffff00	#0000ff	right	TRUE
0.45	teco	SeqDis	28/03/2019	12:03:42:739	40	AB	#0000ff	#ffff00	right	FALSE
0.45	teco	SeqDis	28/03/2019	12:03:51:179	41	AB	#0000ff	#ffff00	right	FALSE
0.4	teco	SeqDis	28/03/2019	12:04:02:757	42	AB	#0000ff	#ffff00	right	FALSE
0.35	teco	SeqDis	28/03/2019	12:04:11:398	43	AB	#0000ff	#ffff00	right	FALSE
0.3	teco	SeqDis	28/03/2019	12:04:25:401	44	AB	#0000ff	#ffff00	right	FALSE
0.35	teco	SeqDis	28/03/2019	12:04:35:448	45	AB	#0000ff	#ffff00	left	TRUE
0.3	teco	SeqDis	28/03/2019	12:04:45:713	46	AA	#0000ff	#0000ff	left	FALSE
0.35	teco	SeqDis	28/03/2019	12:04:56:596	47	AA	#0000ff	#0000ff	right	TRUE
0.4	teco	SeqDis	28/03/2019	12:05:05:732	48	AB	#0000ff	#ffff00	left	TRUE
0.45	teco	SeqDis	28/03/2019	12:05:16:195	49	AB	#0000ff	#ffff00	left	TRUE
0.5	teco	SeqDis	28/03/2019	12:05:24:780	50	AB	#0000ff	#ffff00	left	TRUE
0.5	teco	SeqDis	28/03/2019	12:05:32:758	51	BB	#ffff00	#ffff00	left	FALSE
0.45	teco	SeqDis	28/03/2019	12:05:41:411	52	BB	#ffff00	#ffff00	left	FALSE
0.5	teco	SeqDis	28/03/2019	12:05:55:625	53	BB	#ffff00	#ffff00	right	TRUE
0.45	teco	SeqDis	28/03/2019	12:06:09:752	54	AB	#0000ff	#ffff00	right	FALSE
0.5	teco	SeqDis	28/03/2019	12:06:19:547	55	AB	#0000ff	#ffff00	left	TRUE
0.5	teco	SeqDis	28/03/2019	12:06:28:753	56	BA	#ffff00	#0000ff	left	FALSE
0.45	teco	SeqDis	28/03/2019	12:06:37:746	57	BA	#ffff00	#0000ff	left	FALSE
0.4	teco	SeqDis	28/03/2019	12:06:53:772	58	BA	#ffff00	#0000ff	left	FALSE
0.35	teco	SeqDis	28/03/2019	12:07:02:177	59	BA	#ffff00	#0000ff	left	FALSE
0.4	teco	SeqDis	28/03/2019	12:07:13:673	60	BA	#ffff00	#0000ff	right	TRUE
0.45	teco	SeqDis	28/03/2019	12:08:40:868	61	AA	#0000ff	#0000ff	right	TRUE
0.5	teco	SeqDis	28/03/2019	12:08:49:183	62	AA	#0000ff	#0000ff	right	TRUE
0.5	teco	SeqDis	28/03/2019	12:08:56:947	63	AB	#0000ff	#ffff00	right	FALSE
0.5	teco	SeqDis	28/03/2019	12:09:12:83	64	AB	#0000ff	#ffff00	right	FALSE
0.45	teco	SeqDis	28/03/2019	12:09:23:675	65	AB	#0000ff	#ffff00	right	FALSE
0.5	teco	SeqDis	28/03/2019	12:09:34:47	66	AB	#0000ff	#ffff00	left	TRUE
0.45	teco	SeqDis	28/03/2019	12:09:45:183	67	BB	#ffff00	#ffff00	left	FALSE
0.45	teco	SeqDis	28/03/2019	12:09:53:899	68	BB	#ffff00	#ffff00	right	TRUE
0.45	teco	SeqDis	28/03/2019	12:10:11:623	69	BA	#ffff00	#0000ff	right	TRUE
0.45	teco	SeqDis	28/03/2019	12:10:21:449	70	AB	#0000ff	#ffff00	left	TRUE
0.5	teco	SeqDis	28/03/2019	12:10:38:143	71	BB	#ffff00	#ffff00	right	TRUE
0.5	teco	SeqDis	28/03/2019	12:10:49:0	72	AB	#0000ff	#ffff00	right	FALSE
0.45	teco	SeqDis	28/03/2019	12:10:58:13	73	AB	#0000ff	#ffff00	right	FALSE
0.45	teco	SeqDis	28/03/2019	12:11:10:224	74	AB	#0000ff	#ffff00	right	FALSE
0.4	teco	SeqDis	28/03/2019	12:11:18:944	75	AB	#0000ff	#ffff00	right	FALSE
0.4	teco	SeqDis	28/03/2019	12:11:46:386	76	AB	#0000ff	#ffff00	right	FALSE
0.4	teco	SeqDis	28/03/2019	12:11:56:120	77	AB	#0000ff	#ffff00	right	FALSE
0.4	teco	SeqDis	28/03/2019	12:12:06:735	78	AB	#0000ff	#ffff00	right	FALSE
0.45	teco	SeqDis	28/03/2019	12:12:17:340	79	AB	#0000ff	#ffff00	left	TRUE
1	teco	SeqDis	29/03/2019	09:19:50:199	1	BB	#ffff00	#ffff00	right	TRUE
1	teco	SeqDis	29/03/2019	09:20:03:150	2	AB	#0000ff	#ffff00	left	TRUE
1	teco	SeqDis	29/03/2019	09:20:15:8	3	AB	#0000ff	#ffff00	left	TRUE
0.75	teco	SeqDis	29/03/2019	09:20:23:819	4	AB	#0000ff	#ffff00	right	FALSE
0.8	teco	SeqDis	29/03/2019	09:20:33:502	5	AB	#0000ff	#ffff00	left	TRUE
0.667	teco	SeqDis	29/03/2019	09:20:45:690	6	BA	#ffff00	#0000ff	left	FALSE
0.714	teco	SeqDis	29/03/2019	09:20:55:850	7	BA	#ffff00	#0000ff	right	TRUE
0.625	teco	SeqDis	29/03/2019	09:21:08:899	8	BB	#ffff00	#ffff00	left	FALSE
0.667	teco	SeqDis	29/03/2019	09:21:17:728	9	BB	#ffff00	#ffff00	right	TRUE
0.6	teco	SeqDis	29/03/2019	09:21:26:121	10	AA	#0000ff	#0000ff	left	FALSE
0.636	teco	SeqDis	29/03/2019	09:21:35:429	11	AA	#0000ff	#0000ff	right	TRUE
0.583	teco	SeqDis	29/03/2019	09:21:49:867	12	BB	#ffff00	#ffff00	left	FALSE
0.538	teco	SeqDis	29/03/2019	09:21:58:361	13	BB	#ffff00	#ffff00	left	FALSE
0.5	teco	SeqDis	29/03/2019	09:22:10:57	14	BB	#ffff00	#ffff00	left	FALSE
0.533	teco	SeqDis	29/03/2019	09:22:21:180	15	BB	#ffff00	#ffff00	right	TRUE
0.5	teco	SeqDis	29/03/2019	09:22:30:692	16	BA	#ffff00	#0000ff	left	FALSE
0.529	teco	SeqDis	29/03/2019	09:22:39:971	17	BA	#ffff00	#0000ff	right	TRUE
0.556	teco	SeqDis	29/03/2019	09:23:22:148	18	AB	#0000ff	#ffff00	left	TRUE
0.526	teco	SeqDis	29/03/2019	09:23:30:362	19	AB	#0000ff	#ffff00	right	FALSE
0.55	teco	SeqDis	29/03/2019	09:23:38:864	20	AB	#0000ff	#ffff00	left	TRUE
0.55	teco	SeqDis	29/03/2019	09:23:46:87	21	AB	#0000ff	#ffff00	left	TRUE
0.55	teco	SeqDis	29/03/2019	09:23:55:338	22	AA	#0000ff	#0000ff	right	TRUE
0.55	teco	SeqDis	29/03/2019	09:24:05:298	23	AB	#0000ff	#ffff00	left	TRUE
0.55	teco	SeqDis	29/03/2019	09:24:19:116	24	AB	#0000ff	#ffff00	right	FALSE
0.5	teco	SeqDis	29/03/2019	09:24:29:203	25	AB	#0000ff	#ffff00	right	FALSE
0.5	teco	SeqDis	29/03/2019	09:24:39:918	26	AB	#0000ff	#ffff00	right	FALSE
0.45	teco	SeqDis	29/03/2019	09:24:49:330	27	AB	#0000ff	#ffff00	right	FALSE
0.5	teco	SeqDis	29/03/2019	09:25:01:854	28	AB	#0000ff	#ffff00	left	TRUE
0.5	teco	SeqDis	29/03/2019	09:25:16:439	29	BA	#ffff00	#0000ff	right	TRUE
0.5	teco	SeqDis	29/03/2019	09:25:29:53	30	AB	#0000ff	#ffff00	right	FALSE
0.45	teco	SeqDis	29/03/2019	09:25:37:586	31	AB	#0000ff	#ffff00	right	FALSE
0.45	teco	SeqDis	29/03/2019	09:25:47:731	32	AB	#0000ff	#ffff00	right	FALSE
0.5	teco	SeqDis	29/03/2019	09:25:55:766	33	AB	#0000ff	#ffff00	left	TRUE
0.5	teco	SeqDis	29/03/2019	09:26:05:832	34	AA	#0000ff	#0000ff	left	FALSE
0.5	teco	SeqDis	29/03/2019	09:26:17:187	35	AA	#0000ff	#0000ff	right	TRUE
0.5	teco	SeqDis	29/03/2019	09:26:26:487	36	AA	#0000ff	#0000ff	left	FALSE
0.5	teco	SeqDis	29/03/2019	09:26:39:495	37	AA	#0000ff	#0000ff	right	TRUE
0.5	teco	SeqDis	29/03/2019	09:26:47:755	38	BA	#ffff00	#0000ff	right	TRUE
0.5	teco	SeqDis	29/03/2019	09:27:00:79	39	AA	#0000ff	#0000ff	left	FALSE
0.5	teco	SeqDis	29/03/2019	09:27:12:951	40	AA	#0000ff	#0000ff	right	TRUE
0.5	teco	SeqDis	29/03/2019	09:27:25:328	41	AB	#0000ff	#ffff00	left	TRUE
0.5	teco	SeqDis	29/03/2019	09:27:32:841	42	AB	#0000ff	#ffff00	left	TRUE
0.5	teco	SeqDis	29/03/2019	09:27:43:411	43	AB	#0000ff	#ffff00	left	TRUE
0.55	teco	SeqDis	29/03/2019	09:27:56:627	44	AB	#0000ff	#ffff00	left	TRUE
0.6	teco	SeqDis	29/03/2019	09:28:06:615	45	AB	#0000ff	#ffff00	left	TRUE
0.6	teco	SeqDis	29/03/2019	09:28:28:515	46	BA	#ffff00	#0000ff	left	FALSE
0.6	teco	SeqDis	29/03/2019	09:28:40:462	47	BA	#ffff00	#0000ff	left	FALSE
0.55	teco	SeqDis	29/03/2019	09:28:51:320	48	BA	#ffff00	#0000ff	left	FALSE
0.5	teco	SeqDis	29/03/2019	09:29:02:152	49	BA	#ffff00	#0000ff	left	FALSE
0.5	teco	SeqDis	29/03/2019	09:29:22:240	50	BA	#ffff00	#0000ff	left	FALSE
0.5	teco	SeqDis	29/03/2019	09:29:30:895	51	BA	#ffff00	#0000ff	left	FALSE
0.5	teco	SeqDis	29/03/2019	09:29:46:90	52	BA	#ffff00	#0000ff	left	FALSE
0.5	teco	SeqDis	29/03/2019	09:29:56:340	53	BA	#ffff00	#0000ff	right	TRUE
0.55	teco	SeqDis	29/03/2019	09:30:15:71	54	AB	#0000ff	#ffff00	left	TRUE
0.5	teco	SeqDis	29/03/2019	09:30:25:346	55	BB	#ffff00	#ffff00	left	FALSE
0.5	teco	SeqDis	29/03/2019	09:30:33:616	56	BB	#ffff00	#ffff00	left	FALSE
0.45	teco	SeqDis	29/03/2019	09:30:43:674	57	BB	#ffff00	#ffff00	left	FALSE
0.45	teco	SeqDis	29/03/2019	09:30:52:550	58	BB	#ffff00	#ffff00	right	TRUE
0.45	teco	SeqDis	29/03/2019	09:31:00:130	59	BB	#ffff00	#ffff00	left	FALSE
0.4	teco	SeqDis	29/03/2019	09:31:11:96	60	BB	#ffff00	#ffff00	left	FALSE
0	teco	SeqDis	29/03/2019	15:57:48:408	1	AB	#0000ff	#ffff00	right	FALSE
0.5	teco	SeqDis	29/03/2019	15:57:56:714	2	AB	#0000ff	#ffff00	left	TRUE
0.333	teco	SeqDis	29/03/2019	15:58:07:496	3	AB	#0000ff	#ffff00	right	FALSE
0.25	teco	SeqDis	29/03/2019	15:58:16:12	4	AB	#0000ff	#ffff00	right	FALSE
0.4	teco	SeqDis	29/03/2019	15:58:25:744	5	AB	#0000ff	#ffff00	left	TRUE
0.5	teco	SeqDis	29/03/2019	15:58:36:650	6	AB	#0000ff	#ffff00	left	TRUE
0.571	teco	SeqDis	29/03/2019	15:58:46:726	7	BA	#ffff00	#0000ff	right	TRUE
0.5	teco	SeqDis	29/03/2019	15:58:55:962	8	BB	#ffff00	#ffff00	left	FALSE
0.556	teco	SeqDis	29/03/2019	15:59:05:361	9	BB	#ffff00	#ffff00	right	TRUE
0.5	teco	SeqDis	29/03/2019	15:59:15:536	10	AA	#0000ff	#0000ff	left	FALSE
0.455	teco	SeqDis	29/03/2019	15:59:24:137	11	AA	#0000ff	#0000ff	left	FALSE
0.5	teco	SeqDis	29/03/2019	15:59:32:837	12	AA	#0000ff	#0000ff	right	TRUE
0.538	teco	SeqDis	29/03/2019	15:59:47:469	13	AA	#0000ff	#0000ff	right	TRUE
0.571	teco	SeqDis	29/03/2019	15:59:55:795	14	AB	#0000ff	#ffff00	left	TRUE
0.6	teco	SeqDis	29/03/2019	16:00:03:202	15	BB	#ffff00	#ffff00	right	TRUE
0.625	teco	SeqDis	29/03/2019	16:00:14:59	16	AA	#0000ff	#0000ff	right	TRUE
0.588	teco	SeqDis	29/03/2019	16:00:25:689	17	AB	#0000ff	#ffff00	right	FALSE
0.611	teco	SeqDis	29/03/2019	16:00:34:785	18	AB	#0000ff	#ffff00	left	TRUE
0.632	teco	SeqDis	29/03/2019	16:00:49:826	19	AB	#0000ff	#ffff00	left	TRUE
0.65	teco	SeqDis	29/03/2019	16:00:59:731	20	AB	#0000ff	#ffff00	left	TRUE
0.65	teco	SeqDis	29/03/2019	16:01:11:357	21	BB	#ffff00	#ffff00	left	FALSE
0.65	teco	SeqDis	29/03/2019	16:01:19:873	22	BB	#ffff00	#ffff00	right	TRUE
0.65	teco	SeqDis	29/03/2019	16:01:33:207	23	BA	#ffff00	#0000ff	left	FALSE
0.7	teco	SeqDis	29/03/2019	16:01:41:418	24	BA	#ffff00	#0000ff	right	TRUE
0.7	teco	SeqDis	29/03/2019	16:01:51:774	25	AB	#0000ff	#ffff00	left	TRUE
0.7	teco	SeqDis	29/03/2019	16:02:01:785	26	AB	#0000ff	#ffff00	left	TRUE
0.65	teco	SeqDis	29/03/2019	16:02:16:14	27	BA	#ffff00	#0000ff	left	FALSE
0.65	teco	SeqDis	29/03/2019	16:02:24:777	28	BA	#ffff00	#0000ff	left	FALSE
0.65	teco	SeqDis	29/03/2019	16:02:34:54	29	BA	#ffff00	#0000ff	right	TRUE
0.65	teco	SeqDis	29/03/2019	16:02:42:95	30	AB	#0000ff	#ffff00	right	FALSE
0.65	teco	SeqDis	29/03/2019	16:02:51:161	31	AB	#0000ff	#ffff00	right	FALSE
0.6	teco	SeqDis	29/03/2019	16:02:59:577	32	AB	#0000ff	#ffff00	right	FALSE
0.55	teco	SeqDis	29/03/2019	16:03:08:777	33	AB	#0000ff	#ffff00	right	FALSE
0.5	teco	SeqDis	29/03/2019	16:03:19:344	34	AB	#0000ff	#ffff00	right	FALSE
0.5	teco	SeqDis	29/03/2019	16:03:27:627	35	AB	#0000ff	#ffff00	left	TRUE
0.5	teco	SeqDis	29/03/2019	16:03:39:153	36	AB	#0000ff	#ffff00	left	TRUE
0.5	teco	SeqDis	29/03/2019	16:03:57:305	37	AB	#0000ff	#ffff00	right	FALSE
0.45	teco	SeqDis	29/03/2019	16:04:05:583	38	AB	#0000ff	#ffff00	right	FALSE
0.4	teco	SeqDis	29/03/2019	16:04:13:810	39	AB	#0000ff	#ffff00	right	FALSE
0.35	teco	SeqDis	29/03/2019	16:04:26:887	40	AB	#0000ff	#ffff00	right	FALSE
0.4	teco	SeqDis	29/03/2019	16:04:35:55	41	AB	#0000ff	#ffff00	left	TRUE
0.35	teco	SeqDis	29/03/2019	16:04:47:248	42	BB	#ffff00	#ffff00	left	FALSE
0.4	teco	SeqDis	29/03/2019	16:04:55:683	43	BB	#ffff00	#ffff00	right	TRUE
0.35	teco	SeqDis	29/03/2019	16:05:08:959	44	BB	#ffff00	#ffff00	left	FALSE
0.35	teco	SeqDis	29/03/2019	16:05:17:621	45	BB	#ffff00	#ffff00	right	TRUE
0.35	teco	SeqDis	29/03/2019	16:05:32:565	46	BA	#ffff00	#0000ff	right	TRUE
0.35	teco	SeqDis	29/03/2019	16:05:41:533	47	AB	#0000ff	#ffff00	right	FALSE
0.35	teco	SeqDis	29/03/2019	16:05:49:888	48	AB	#0000ff	#ffff00	right	FALSE
0.3	teco	SeqDis	29/03/2019	16:05:58:804	49	AB	#0000ff	#ffff00	right	FALSE
0.3	teco	SeqDis	29/03/2019	16:06:06:822	50	AB	#0000ff	#ffff00	right	FALSE
0.35	teco	SeqDis	29/03/2019	16:06:15:207	51	AB	#0000ff	#ffff00	left	TRUE
0.35	teco	SeqDis	29/03/2019	16:06:21:942	52	AA	#0000ff	#0000ff	left	FALSE
0.35	teco	SeqDis	29/03/2019	16:06:30:398	53	AA	#0000ff	#0000ff	left	FALSE
0.35	teco	SeqDis	29/03/2019	16:06:38:753	54	AA	#0000ff	#0000ff	left	FALSE
0.35	teco	SeqDis	29/03/2019	16:06:48:769	55	AA	#0000ff	#0000ff	right	TRUE
0.3	teco	SeqDis	29/03/2019	16:06:56:309	56	BA	#ffff00	#0000ff	left	FALSE
0.35	teco	SeqDis	29/03/2019	16:07:05:870	57	BA	#ffff00	#0000ff	right	TRUE
0.4	teco	SeqDis	29/03/2019	16:07:13:818	58	AB	#0000ff	#ffff00	left	TRUE
0.45	teco	SeqDis	29/03/2019	16:07:21:181	59	AB	#0000ff	#ffff00	left	TRUE
0.45	teco	SeqDis	29/03/2019	16:07:35:122	60	AA	#0000ff	#0000ff	left	FALSE
0	teco	SeqDis	01/04/2019	13:35:37:648	1	AA	#0000ff	#0000ff	left	FALSE
0	teco	SeqDis	01/04/2019	13:35:47:68	2	AA	#0000ff	#0000ff	left	FALSE
0.333	teco	SeqDis	01/04/2019	13:35:55:651	3	AA	#0000ff	#0000ff	right	TRUE
0.25	teco	SeqDis	01/04/2019	13:36:04:342	4	AA	#0000ff	#0000ff	left	FALSE
0.4	teco	SeqDis	01/04/2019	13:36:12:828	5	AA	#0000ff	#0000ff	right	TRUE
0.333	teco	SeqDis	01/04/2019	13:36:21:398	6	AB	#0000ff	#ffff00	right	FALSE
0.286	teco	SeqDis	01/04/2019	13:36:29:814	7	AB	#0000ff	#ffff00	right	FALSE
0.375	teco	SeqDis	01/04/2019	13:36:40:504	8	AB	#0000ff	#ffff00	left	TRUE
0.333	teco	SeqDis	01/04/2019	13:36:52:657	9	BA	#ffff00	#0000ff	left	FALSE
0.4	teco	SeqDis	01/04/2019	13:37:01:184	10	BA	#ffff00	#0000ff	right	TRUE
0.364	teco	SeqDis	01/04/2019	13:37:14:227	11	AB	#0000ff	#ffff00	right	FALSE
0.417	teco	SeqDis	01/04/2019	13:37:24:203	12	AB	#0000ff	#ffff00	left	TRUE
0.462	teco	SeqDis	01/04/2019	13:37:33:101	13	AB	#0000ff	#ffff00	left	TRUE
0.429	teco	SeqDis	01/04/2019	13:37:43:451	14	BA	#ffff00	#0000ff	left	FALSE
0.4	teco	SeqDis	01/04/2019	13:37:51:892	15	BA	#ffff00	#0000ff	left	FALSE
0.375	teco	SeqDis	01/04/2019	13:38:00:215	16	BA	#ffff00	#0000ff	left	FALSE
0.412	teco	SeqDis	01/04/2019	13:38:08:704	17	BA	#ffff00	#0000ff	right	TRUE
0.444	teco	SeqDis	01/04/2019	13:38:26:91	18	AB	#0000ff	#ffff00	left	TRUE
0.474	teco	SeqDis	01/04/2019	13:38:36:879	19	AB	#0000ff	#ffff00	left	TRUE
0.5	teco	SeqDis	01/04/2019	13:38:48:930	20	AB	#0000ff	#ffff00	left	TRUE
0.55	teco	SeqDis	01/04/2019	13:39:00:836	21	AB	#0000ff	#ffff00	left	TRUE
0.55	teco	SeqDis	01/04/2019	13:39:13:842	22	BB	#ffff00	#ffff00	left	FALSE
0.5	teco	SeqDis	01/04/2019	13:39:22:951	23	BB	#ffff00	#ffff00	left	FALSE
0.5	teco	SeqDis	01/04/2019	13:39:32:526	24	BB	#ffff00	#ffff00	left	FALSE
0.45	teco	SeqDis	01/04/2019	13:39:42:824	25	BB	#ffff00	#ffff00	left	FALSE
0.5	teco	SeqDis	01/04/2019	13:39:51:657	26	BB	#ffff00	#ffff00	right	TRUE
0.55	teco	SeqDis	01/04/2019	13:40:04:450	27	AA	#0000ff	#0000ff	right	TRUE
0.55	teco	SeqDis	01/04/2019	13:40:14:37	28	BB	#ffff00	#ffff00	right	TRUE
0.6	teco	SeqDis	01/04/2019	13:40:27:904	29	AB	#0000ff	#ffff00	left	TRUE
0.55	teco	SeqDis	01/04/2019	13:40:42:155	30	AB	#0000ff	#ffff00	right	FALSE
0.55	teco	SeqDis	01/04/2019	13:40:50:943	31	AB	#0000ff	#ffff00	right	FALSE
0.5	teco	SeqDis	01/04/2019	13:40:59:790	32	AB	#0000ff	#ffff00	right	FALSE
0.45	teco	SeqDis	01/04/2019	13:41:11:92	33	AB	#0000ff	#ffff00	right	FALSE
0.45	teco	SeqDis	01/04/2019	13:41:19:806	34	AB	#0000ff	#ffff00	right	FALSE
0.45	teco	SeqDis	01/04/2019	13:41:29:90	35	AB	#0000ff	#ffff00	right	FALSE
0.5	teco	SeqDis	01/04/2019	13:41:37:787	36	AB	#0000ff	#ffff00	left	TRUE
0.5	teco	SeqDis	01/04/2019	13:41:44:918	37	BA	#ffff00	#0000ff	right	TRUE
0.45	teco	SeqDis	01/04/2019	13:41:56:492	38	BB	#ffff00	#ffff00	left	FALSE
0.45	teco	SeqDis	01/04/2019	13:42:05:545	39	BB	#ffff00	#ffff00	right	TRUE
0.45	teco	SeqDis	01/04/2019	13:42:15:12	40	AB	#0000ff	#ffff00	left	TRUE
0.45	teco	SeqDis	01/04/2019	13:42:27:340	41	AB	#0000ff	#ffff00	left	TRUE
0.45	teco	SeqDis	01/04/2019	13:43:45:860	43	AA	#0000ff	#0000ff	left	FALSE
0.45	teco	SeqDis	01/04/2019	13:43:56:156	44	AA	#0000ff	#0000ff	left	FALSE
0.5	teco	SeqDis	01/04/2019	13:44:04:804	45	AA	#0000ff	#0000ff	right	TRUE
0.5	teco	SeqDis	01/04/2019	13:44:14:94	46	BA	#ffff00	#0000ff	left	FALSE
0.5	teco	SeqDis	01/04/2019	13:44:22:396	47	BA	#ffff00	#0000ff	right	TRUE
0.45	teco	SeqDis	01/04/2019	13:44:33:467	48	BB	#ffff00	#ffff00	left	FALSE
0.45	teco	SeqDis	01/04/2019	13:44:42:597	49	BB	#ffff00	#ffff00	right	TRUE
0.45	teco	SeqDis	01/04/2019	13:44:54:820	50	AB	#0000ff	#ffff00	left	TRUE
0.45	teco	SeqDis	01/04/2019	13:45:09:663	51	AB	#0000ff	#ffff00	right	FALSE
0.45	teco	SeqDis	01/04/2019	13:45:17:859	52	AB	#0000ff	#ffff00	right	FALSE
0.45	teco	SeqDis	01/04/2019	13:45:27:672	53	AB	#0000ff	#ffff00	right	FALSE
0.45	teco	SeqDis	01/04/2019	13:45:37:303	54	AB	#0000ff	#ffff00	right	FALSE
0.45	teco	SeqDis	01/04/2019	13:45:51:64	55	AB	#0000ff	#ffff00	right	FALSE
0.5	teco	SeqDis	01/04/2019	13:45:59:852	56	AB	#0000ff	#ffff00	left	TRUE
0.45	teco	SeqDis	01/04/2019	13:46:08:435	57	BA	#ffff00	#0000ff	left	FALSE
0.4	teco	SeqDis	01/04/2019	13:46:16:767	58	BA	#ffff00	#0000ff	left	FALSE
0.4	teco	SeqDis	01/04/2019	13:46:28:520	59	BA	#ffff00	#0000ff	left	FALSE
0.35	teco	SeqDis	01/04/2019	13:46:36:936	60	BA	#ffff00	#0000ff	left	FALSE
0.3	teco	SeqDis	01/04/2019	13:46:47:11	61	BA	#ffff00	#0000ff	left	FALSE
0.25	teco	SeqDis	01/04/2019	13:50:42:518	62	BA	#ffff00	#0000ff	left	FALSE
0.3	teco	SeqDis	01/04/2019	13:50:52:96	63	BA	#ffff00	#0000ff	right	TRUE
0.35	teco	SeqDis	01/04/2019	13:51:00:323	64	BA	#ffff00	#0000ff	right	TRUE
0.3	teco	SeqDis	01/04/2019	13:51:09:840	65	AA	#0000ff	#0000ff	left	FALSE
0.35	teco	SeqDis	01/04/2019	13:51:18:366	66	AA	#0000ff	#0000ff	right	TRUE
0.35	teco	SeqDis	01/04/2019	13:51:30:252	67	AB	#0000ff	#ffff00	left	TRUE
0.35	teco	SeqDis	01/04/2019	13:51:41:34	68	BB	#ffff00	#ffff00	left	FALSE
0.3	teco	SeqDis	01/04/2019	13:51:50:374	69	BB	#ffff00	#ffff00	left	FALSE
0.3	teco	SeqDis	01/04/2019	13:51:59:507	70	BB	#ffff00	#ffff00	right	TRUE
0.35	teco	SeqDis	01/04/2019	13:52:10:455	71	AB	#0000ff	#ffff00	left	TRUE
0.4	teco	SeqDis	01/04/2019	13:52:19:566	72	AB	#0000ff	#ffff00	left	TRUE
0.4	teco	SeqDis	01/04/2019	13:52:30:986	73	AA	#0000ff	#0000ff	left	FALSE
0.4	teco	SeqDis	01/04/2019	13:52:39:440	74	AA	#0000ff	#0000ff	left	FALSE
0.4	teco	SeqDis	01/04/2019	13:52:49:21	75	AA	#0000ff	#0000ff	left	FALSE
0.4	teco	SeqDis	01/04/2019	13:52:57:292	76	AA	#0000ff	#0000ff	right	TRUE
0.45	teco	SeqDis	01/04/2019	13:53:06:547	77	BB	#ffff00	#ffff00	right	TRUE
0.45	teco	SeqDis	01/04/2019	13:53:17:638	78	AB	#0000ff	#ffff00	right	FALSE
0.45	teco	SeqDis	01/04/2019	13:53:27:94	79	AB	#0000ff	#ffff00	right	FALSE
0.45	teco	SeqDis	01/04/2019	13:53:35:716	80	AB	#0000ff	#ffff00	right	FALSE
0.45	teco	SeqDis	01/04/2019	13:53:44:564	81	AB	#0000ff	#ffff00	right	FALSE
0.5	teco	SeqDis	01/04/2019	13:53:54:627	82	AB	#0000ff	#ffff00	left	TRUE
0.45	teco	SeqDis	01/04/2019	13:54:09:871	83	BB	#ffff00	#ffff00	left	FALSE
0.4	teco	SeqDis	01/04/2019	13:54:23:715	84	BB	#ffff00	#ffff00	left	FALSE
0.4	teco	SeqDis	01/04/2019	13:54:33:683	85	BB	#ffff00	#ffff00	left	FALSE
0.35	teco	SeqDis	01/04/2019	13:54:45:77	86	BB	#ffff00	#ffff00	left	FALSE
0.35	teco	SeqDis	01/04/2019	13:54:58:966	87	BB	#ffff00	#ffff00	right	TRUE
0.35	teco	SeqDis	01/04/2019	13:56:26:727	88	AA	#0000ff	#0000ff	left	FALSE
0.35	teco	SeqDis	01/04/2019	13:56:36:491	89	AA	#0000ff	#0000ff	left	FALSE
0.3	teco	SeqDis	01/04/2019	13:56:46:355	90	AA	#0000ff	#0000ff	left	FALSE
0.25	teco	SeqDis	01/04/2019	13:56:57:886	91	AA	#0000ff	#0000ff	left	FALSE
0.2	teco	SeqDis	01/04/2019	13:57:06:707	92	AA	#0000ff	#0000ff	left	FALSE
0.2	teco	SeqDis	01/04/2019	13:57:20:600	93	AA	#0000ff	#0000ff	left	FALSE
0.25	teco	SeqDis	01/04/2019	13:57:28:858	94	AA	#0000ff	#0000ff	right	TRUE
0.3	teco	SeqDis	01/04/2019	13:57:45:770	95	AB	#0000ff	#ffff00	left	TRUE
0.25	teco	SeqDis	01/04/2019	13:57:55:202	96	BB	#ffff00	#ffff00	left	FALSE
0.2	teco	SeqDis	01/04/2019	13:58:06:895	97	BB	#ffff00	#ffff00	left	FALSE
0.25	teco	SeqDis	01/04/2019	13:58:22:252	98	BB	#ffff00	#ffff00	right	TRUE
0.25	teco	SeqDis	01/04/2019	13:58:31:680	99	AB	#0000ff	#ffff00	right	FALSE
0.25	teco	SeqDis	01/04/2019	13:58:40:708	100	AB	#0000ff	#ffff00	right	FALSE
0.25	teco	SeqDis	01/04/2019	13:58:52:788	101	AB	#0000ff	#ffff00	right	FALSE
0.25	teco	SeqDis	01/04/2019	13:59:01:900	102	AB	#0000ff	#ffff00	left	TRUE
0.3	teco	SeqDis	01/04/2019	13:59:11:872	103	AB	#0000ff	#ffff00	left	TRUE
0.35	teco	SeqDis	01/04/2019	13:59:20:1000	104	AB	#0000ff	#ffff00	left	TRUE
0.4	teco	SeqDis	01/04/2019	13:59:30:495	105	AB	#0000ff	#ffff00	left	TRUE
0.45	teco	SeqDis	01/04/2019	13:59:39:351	106	AB	#0000ff	#ffff00	left	TRUE
0.4	teco	SeqDis	01/04/2019	13:59:48:816	107	BA	#ffff00	#0000ff	left	FALSE
0.4	teco	SeqDis	01/04/2019	13:59:57:99	108	BA	#ffff00	#0000ff	left	FALSE
0.4	teco	SeqDis	01/04/2019	14:00:06:352	109	BA	#ffff00	#0000ff	left	FALSE
0.4	teco	SeqDis	01/04/2019	14:00:16:486	110	BA	#ffff00	#0000ff	left	FALSE
0.4	teco	SeqDis	01/04/2019	14:00:30:946	111	BA	#ffff00	#0000ff	left	FALSE
0.4	teco	SeqDis	01/04/2019	14:00:44:195	112	BA	#ffff00	#0000ff	left	FALSE
0.4	teco	SeqDis	01/04/2019	14:00:54:106	113	BA	#ffff00	#0000ff	left	FALSE
0.35	teco	SeqDis	01/04/2019	14:01:06:503	114	BA	#ffff00	#0000ff	left	FALSE
0.3	teco	SeqDis	01/04/2019	14:01:15:399	115	BA	#ffff00	#0000ff	left	FALSE
0.35	teco	SeqDis	01/04/2019	14:01:24:162	116	BA	#ffff00	#0000ff	right	TRUE
0.35	teco	SeqDis	01/04/2019	14:01:34:750	117	BA	#ffff00	#0000ff	left	FALSE
0.3	teco	SeqDis	01/04/2019	14:01:43:590	118	BA	#ffff00	#0000ff	left	FALSE
0.3	teco	SeqDis	01/04/2019	14:02:07:710	119	BA	#ffff00	#0000ff	left	FALSE
0.3	teco	SeqDis	01/04/2019	14:02:16:875	120	BA	#ffff00	#0000ff	left	FALSE
0.3	teco	SeqDis	01/04/2019	14:02:26:240	121	BA	#ffff00	#0000ff	left	FALSE
1	teco	SeqDis	02/04/2019	12:22:29:242	1	AB	#0000ff	#ffff00	left	TRUE
1	teco	SeqDis	02/04/2019	12:22:37:878	2	AB	#0000ff	#ffff00	left	TRUE
1	teco	SeqDis	02/04/2019	12:22:46:562	3	BB	#ffff00	#ffff00	right	TRUE
1	teco	SeqDis	02/04/2019	12:22:57:455	4	AB	#0000ff	#ffff00	left	TRUE
1	teco	SeqDis	02/04/2019	12:23:41:699	1	AB	#0000ff	#ffff00	left	TRUE
1	teco	SeqDis	02/04/2019	12:23:49:828	2	BA	#ffff00	#0000ff	right	TRUE
1	teco	SeqDis	02/04/2019	12:24:02:693	3	BB	#ffff00	#ffff00	right	TRUE
0.75	teco	SeqDis	02/04/2019	12:24:13:198	4	AB	#0000ff	#ffff00	right	FALSE
0.8	teco	SeqDis	02/04/2019	12:24:23:944	5	AB	#0000ff	#ffff00	left	TRUE
0.833	teco	SeqDis	02/04/2019	12:24:33:513	6	AB	#0000ff	#ffff00	left	TRUE
0.857	teco	SeqDis	02/04/2019	12:24:43:261	7	AB	#0000ff	#ffff00	left	TRUE
0.875	teco	SeqDis	02/04/2019	12:24:51:857	8	AB	#0000ff	#ffff00	left	TRUE
0.889	teco	SeqDis	02/04/2019	12:25:00:251	9	AA	#0000ff	#0000ff	right	TRUE
0.8	teco	SeqDis	02/04/2019	12:25:09:305	10	BA	#ffff00	#0000ff	left	FALSE
0.727	teco	SeqDis	02/04/2019	12:25:17:952	11	BA	#ffff00	#0000ff	left	FALSE
0.667	teco	SeqDis	02/04/2019	12:25:29:312	12	BA	#ffff00	#0000ff	left	FALSE
0.615	teco	SeqDis	02/04/2019	12:25:38:284	13	BA	#ffff00	#0000ff	left	FALSE
0.571	teco	SeqDis	02/04/2019	12:25:46:833	14	BA	#ffff00	#0000ff	left	FALSE
0.6	teco	SeqDis	02/04/2019	12:25:58:241	15	BA	#ffff00	#0000ff	right	TRUE
0.562	teco	SeqDis	02/04/2019	12:26:08:83	16	AA	#0000ff	#0000ff	left	FALSE
0.529	teco	SeqDis	02/04/2019	12:26:22:960	17	AA	#0000ff	#0000ff	left	FALSE
0.556	teco	SeqDis	02/04/2019	12:26:31:782	18	AA	#0000ff	#0000ff	right	TRUE
0.579	teco	SeqDis	02/04/2019	12:26:41:227	19	AB	#0000ff	#ffff00	left	TRUE
0.6	teco	SeqDis	02/04/2019	12:26:52:8	20	BB	#ffff00	#ffff00	right	TRUE
0.55	teco	SeqDis	02/04/2019	12:27:00:764	21	AA	#0000ff	#0000ff	left	FALSE
0.55	teco	SeqDis	02/04/2019	12:27:10:493	22	AA	#0000ff	#0000ff	right	TRUE
0.5	teco	SeqDis	02/04/2019	12:27:22:284	23	AB	#0000ff	#ffff00	right	FALSE
0.55	teco	SeqDis	02/04/2019	12:27:31:215	24	AB	#0000ff	#ffff00	left	TRUE
0.5	teco	SeqDis	02/04/2019	12:27:44:811	25	BA	#ffff00	#0000ff	left	FALSE
0.45	teco	SeqDis	02/04/2019	12:27:55:740	26	BA	#ffff00	#0000ff	left	FALSE
0.4	teco	SeqDis	02/04/2019	12:28:04:84	27	BA	#ffff00	#0000ff	left	FALSE
0.4	teco	SeqDis	02/04/2019	12:28:12:389	28	BA	#ffff00	#0000ff	right	TRUE
0.35	teco	SeqDis	02/04/2019	12:28:24:453	29	AB	#0000ff	#ffff00	right	FALSE
0.35	teco	SeqDis	02/04/2019	12:28:34:216	30	AB	#0000ff	#ffff00	right	FALSE
0.35	teco	SeqDis	02/04/2019	12:28:48:321	31	AB	#0000ff	#ffff00	right	FALSE
0.4	teco	SeqDis	02/04/2019	12:28:58:268	32	AB	#0000ff	#ffff00	left	TRUE
0.4	teco	SeqDis	02/04/2019	12:29:06:704	33	AB	#0000ff	#ffff00	right	FALSE
0.4	teco	SeqDis	02/04/2019	12:29:17:449	34	AB	#0000ff	#ffff00	right	FALSE
0.35	teco	SeqDis	02/04/2019	12:29:29:653	35	AB	#0000ff	#ffff00	right	FALSE
0.4	teco	SeqDis	02/04/2019	12:29:38:387	36	AB	#0000ff	#ffff00	left	TRUE
0.4	teco	SeqDis	02/04/2019	12:29:48:48	37	BB	#ffff00	#ffff00	left	FALSE
0.35	teco	SeqDis	02/04/2019	12:29:56:216	38	BB	#ffff00	#ffff00	left	FALSE
0.3	teco	SeqDis	02/04/2019	12:30:04:499	39	BB	#ffff00	#ffff00	left	FALSE
0.25	teco	SeqDis	02/04/2019	12:30:14:432	40	BB	#ffff00	#ffff00	left	FALSE
0.25	teco	SeqDis	02/04/2019	12:30:32:256	41	BB	#ffff00	#ffff00	left	FALSE
0.2	teco	SeqDis	02/04/2019	12:30:40:467	42	BB	#ffff00	#ffff00	left	FALSE
0.25	teco	SeqDis	02/04/2019	12:30:48:725	43	BB	#ffff00	#ffff00	right	TRUE
0.25	teco	SeqDis	02/04/2019	12:31:04:110	44	AA	#0000ff	#0000ff	right	TRUE
0.25	teco	SeqDis	02/04/2019	12:31:17:29	45	AB	#0000ff	#ffff00	right	FALSE
0.3	teco	SeqDis	02/04/2019	12:31:27:172	46	AB	#0000ff	#ffff00	left	TRUE
0.35	teco	SeqDis	02/04/2019	12:31:40:429	47	BA	#ffff00	#0000ff	right	TRUE
0.3	teco	SeqDis	02/04/2019	12:31:51:376	48	AB	#0000ff	#ffff00	right	FALSE
0.3	teco	SeqDis	02/04/2019	12:32:00:237	49	AB	#0000ff	#ffff00	right	FALSE
0.35	teco	SeqDis	02/04/2019	12:32:09:185	50	AB	#0000ff	#ffff00	left	TRUE
0.35	teco	SeqDis	02/04/2019	12:32:19:879	51	BB	#ffff00	#ffff00	left	FALSE
0.35	teco	SeqDis	02/04/2019	12:32:28:173	52	BB	#ffff00	#ffff00	right	TRUE
0.4	teco	SeqDis	02/04/2019	12:32:43:696	53	AB	#0000ff	#ffff00	left	TRUE
0.4	teco	SeqDis	02/04/2019	12:32:58:909	54	AB	#0000ff	#ffff00	right	FALSE
0.45	teco	SeqDis	02/04/2019	12:33:27:907	55	AB	#0000ff	#ffff00	left	TRUE
0.4	teco	SeqDis	02/04/2019	12:33:37:384	56	AA	#0000ff	#0000ff	left	FALSE
0.4	teco	SeqDis	02/04/2019	12:33:46:288	57	AA	#0000ff	#0000ff	left	FALSE
0.4	teco	SeqDis	02/04/2019	12:33:55:808	58	AA	#0000ff	#0000ff	left	FALSE
0.4	teco	SeqDis	02/04/2019	12:34:05:332	59	AA	#0000ff	#0000ff	left	FALSE
0.4	teco	SeqDis	02/04/2019	12:34:13:787	60	AA	#0000ff	#0000ff	left	FALSE
0.4	teco	SeqDis	02/04/2019	12:36:43:60	61	AA	#0000ff	#0000ff	left	FALSE
0.4	teco	SeqDis	02/04/2019	12:36:51:91	62	AA	#0000ff	#0000ff	left	FALSE
0.35	teco	SeqDis	02/04/2019	12:37:01:529	63	AA	#0000ff	#0000ff	left	FALSE
0.3	teco	SeqDis	02/04/2019	12:37:11:60	64	AA	#0000ff	#0000ff	left	FALSE
0.3	teco	SeqDis	02/04/2019	12:37:25:269	65	AA	#0000ff	#0000ff	left	FALSE
0.25	teco	SeqDis	02/04/2019	12:37:37:600	66	AA	#0000ff	#0000ff	left	FALSE
0.25	teco	SeqDis	02/04/2019	12:37:46:288	67	AA	#0000ff	#0000ff	right	TRUE
0.3	teco	SeqDis	02/04/2019	12:37:59:172	68	AB	#0000ff	#ffff00	left	TRUE
0.35	teco	SeqDis	02/04/2019	12:38:07:940	69	AB	#0000ff	#ffff00	left	TRUE
0.3	teco	SeqDis	02/04/2019	12:38:19:956	70	BB	#ffff00	#ffff00	left	FALSE
0.3	teco	SeqDis	02/04/2019	12:38:28:92	71	BB	#ffff00	#ffff00	left	FALSE
0.25	teco	SeqDis	02/04/2019	12:38:40:273	72	BB	#ffff00	#ffff00	left	FALSE
0.2	teco	SeqDis	02/04/2019	12:38:49:183	73	BB	#ffff00	#ffff00	left	FALSE
0.25	teco	SeqDis	02/04/2019	12:38:59:371	74	BB	#ffff00	#ffff00	right	TRUE
0.2	teco	SeqDis	02/04/2019	12:39:14:214	75	BA	#ffff00	#0000ff	left	FALSE
0.2	teco	SeqDis	02/04/2019	12:39:24:867	76	BA	#ffff00	#0000ff	left	FALSE
0.2	teco	SeqDis	02/04/2019	12:39:44:228	77	BA	#ffff00	#0000ff	left	FALSE
0.2	teco	SeqDis	02/04/2019	12:39:58:72	78	BA	#ffff00	#0000ff	left	FALSE
0.2	teco	SeqDis	02/04/2019	12:40:06:944	79	BA	#ffff00	#0000ff	left	FALSE
0.2	teco	SeqDis	02/04/2019	12:40:17:157	80	BA	#ffff00	#0000ff	left	FALSE
0.2	teco	SeqDis	02/04/2019	12:40:25:948	81	BA	#ffff00	#0000ff	left	FALSE
0.25	teco	SeqDis	02/04/2019	12:41:00:640	82	BA	#ffff00	#0000ff	right	TRUE
0.3	teco	SeqDis	02/04/2019	12:41:08:676	83	AB	#0000ff	#ffff00	left	TRUE
0.35	teco	SeqDis	02/04/2019	12:41:16:531	84	AB	#0000ff	#ffff00	left	TRUE
0.4	teco	SeqDis	02/04/2019	12:41:25:885	85	AB	#0000ff	#ffff00	left	TRUE
0.4	teco	SeqDis	02/04/2019	12:41:35:256	86	AA	#0000ff	#0000ff	left	FALSE
0.4	teco	SeqDis	02/04/2019	12:41:43:288	87	AA	#0000ff	#0000ff	right	TRUE
0.35	teco	SeqDis	02/04/2019	12:41:54:3	88	BA	#ffff00	#0000ff	left	FALSE
0.3	teco	SeqDis	02/04/2019	12:42:02:400	89	BA	#ffff00	#0000ff	left	FALSE
0.3	teco	SeqDis	02/04/2019	12:42:12:805	90	BA	#ffff00	#0000ff	left	FALSE
0.35	teco	SeqDis	02/04/2019	12:42:26:176	91	BA	#ffff00	#0000ff	right	TRUE
0.35	teco	SeqDis	02/04/2019	12:42:39:815	92	BB	#ffff00	#ffff00	left	FALSE
0.4	teco	SeqDis	02/04/2019	12:42:48:596	93	BB	#ffff00	#ffff00	right	TRUE
0.4	teco	SeqDis	02/04/2019	12:42:58:343	94	AB	#0000ff	#ffff00	left	TRUE
0.45	teco	SeqDis	02/04/2019	12:43:06:431	95	AB	#0000ff	#ffff00	left	TRUE
0.5	teco	SeqDis	02/04/2019	12:43:15:681	96	AB	#0000ff	#ffff00	left	TRUE
0.5	teco	SeqDis	02/04/2019	12:43:26:67	97	BB	#ffff00	#ffff00	left	FALSE
0.55	teco	SeqDis	02/04/2019	12:43:40:852	98	BB	#ffff00	#ffff00	right	TRUE
0.6	teco	SeqDis	02/04/2019	12:43:51:765	99	BB	#ffff00	#ffff00	right	TRUE
0.65	teco	SeqDis	02/04/2019	12:43:59:830	100	AB	#0000ff	#ffff00	left	TRUE
0.7	teco	SeqDis	02/04/2019	12:44:09:48	101	AB	#0000ff	#ffff00	left	TRUE
0.7	teco	SeqDis	02/04/2019	12:44:18:428	102	AB	#0000ff	#ffff00	left	TRUE
0.65	teco	SeqDis	02/04/2019	12:44:27:902	103	BA	#ffff00	#0000ff	left	FALSE
0.65	teco	SeqDis	02/04/2019	12:44:38:151	104	BA	#ffff00	#0000ff	right	TRUE
0.65	teco	SeqDis	02/04/2019	12:44:46:907	105	BA	#ffff00	#0000ff	right	TRUE
0.65	teco	SeqDis	02/04/2019	12:44:55:232	106	AB	#0000ff	#ffff00	right	FALSE
0.6	teco	SeqDis	02/04/2019	12:45:03:843	107	AB	#0000ff	#ffff00	right	FALSE
0.6	teco	SeqDis	02/04/2019	12:45:12:388	108	AB	#0000ff	#ffff00	right	FALSE
0.65	teco	SeqDis	02/04/2019	12:45:22:319	109	AB	#0000ff	#ffff00	left	TRUE
0.65	teco	SeqDis	02/04/2019	12:45:30:639	110	AB	#0000ff	#ffff00	right	FALSE
0.6	teco	SeqDis	02/04/2019	12:45:41:45	111	AB	#0000ff	#ffff00	right	FALSE
0.6	teco	SeqDis	02/04/2019	12:45:49:648	112	AB	#0000ff	#ffff00	right	FALSE
0.6	teco	SeqDis	02/04/2019	12:46:04:244	113	AB	#0000ff	#ffff00	left	TRUE
0.55	teco	SeqDis	02/04/2019	12:46:11:856	114	BA	#ffff00	#0000ff	left	FALSE
0.5	teco	SeqDis	02/04/2019	12:46:20:285	115	BA	#ffff00	#0000ff	left	FALSE
0.5	teco	SeqDis	02/04/2019	12:46:29:365	116	BA	#ffff00	#0000ff	right	TRUE
0.5	teco	SeqDis	02/04/2019	12:46:37:761	117	AA	#0000ff	#0000ff	left	FALSE
0.5	teco	SeqDis	02/04/2019	12:46:47:12	118	AA	#0000ff	#0000ff	right	TRUE
0.45	teco	SeqDis	02/04/2019	12:46:56:283	119	BB	#ffff00	#ffff00	left	FALSE
0.4	teco	SeqDis	02/04/2019	12:47:07:355	120	BB	#ffff00	#ffff00	left	FALSE
0	teco	SeqDis	03/04/2019	09:20:22:813	1	AB	#0000ff	#ffff00	right	FALSE
0.5	teco	SeqDis	03/04/2019	09:20:34:571	2	AB	#0000ff	#ffff00	left	TRUE
0.667	teco	SeqDis	03/04/2019	09:20:49:286	3	AB	#0000ff	#ffff00	left	TRUE
0.5	teco	SeqDis	03/04/2019	09:21:02:971	4	AB	#0000ff	#ffff00	right	FALSE
0.4	teco	SeqDis	03/04/2019	09:21:17:678	5	AB	#0000ff	#ffff00	right	FALSE
0.333	teco	SeqDis	03/04/2019	09:21:28:879	6	AB	#0000ff	#ffff00	right	FALSE
0.286	teco	SeqDis	03/04/2019	09:21:55:45	7	AB	#0000ff	#ffff00	right	FALSE
0.25	teco	SeqDis	03/04/2019	09:22:05:834	8	AB	#0000ff	#ffff00	right	FALSE
0.222	teco	SeqDis	03/04/2019	09:22:33:11	9	AB	#0000ff	#ffff00	right	FALSE
0.3	teco	SeqDis	03/04/2019	09:22:53:974	10	AB	#0000ff	#ffff00	left	TRUE
0.364	teco	SeqDis	03/04/2019	09:23:09:836	11	AA	#0000ff	#0000ff	right	TRUE
0.333	teco	SeqDis	03/04/2019	09:23:19:243	12	AB	#0000ff	#ffff00	right	FALSE
0.308	teco	SeqDis	03/04/2019	09:23:28:527	13	AB	#0000ff	#ffff00	right	FALSE
0.357	teco	SeqDis	03/04/2019	09:23:47:233	14	AB	#0000ff	#ffff00	left	TRUE
0.4	teco	SeqDis	03/04/2019	09:24:07:494	15	AB	#0000ff	#ffff00	left	TRUE
0.438	teco	SeqDis	03/04/2019	09:24:27:977	16	AB	#0000ff	#ffff00	left	TRUE
0.412	teco	SeqDis	03/04/2019	09:24:46:603	17	BA	#ffff00	#0000ff	left	FALSE
0.389	teco	SeqDis	03/04/2019	09:25:04:74	18	BA	#ffff00	#0000ff	left	FALSE
0.368	teco	SeqDis	03/04/2019	09:25:27:663	19	BA	#ffff00	#0000ff	left	FALSE
0.4	teco	SeqDis	03/04/2019	09:25:44:775	20	BA	#ffff00	#0000ff	right	TRUE
0.45	teco	SeqDis	03/04/2019	09:25:55:243	21	AA	#0000ff	#0000ff	right	TRUE
0.45	teco	SeqDis	03/04/2019	09:26:09:674	22	BA	#ffff00	#0000ff	right	TRUE
0.45	teco	SeqDis	03/04/2019	09:26:22:99	23	BB	#ffff00	#ffff00	right	TRUE
0.5	teco	SeqDis	03/04/2019	09:26:33:906	24	BB	#ffff00	#ffff00	right	TRUE
0.5	teco	SeqDis	03/04/2019	09:26:43:59	25	AB	#0000ff	#ffff00	right	FALSE
0.55	teco	SeqDis	03/04/2019	09:27:00:106	26	AB	#0000ff	#ffff00	left	TRUE
0.55	teco	SeqDis	03/04/2019	09:27:10:575	27	BA	#ffff00	#0000ff	left	FALSE
0.55	teco	SeqDis	03/04/2019	09:27:24:568	28	BA	#ffff00	#0000ff	left	FALSE
0.55	teco	SeqDis	03/04/2019	09:27:33:748	29	BA	#ffff00	#0000ff	left	FALSE
0.55	teco	SeqDis	03/04/2019	09:27:48:865	30	BA	#ffff00	#0000ff	right	TRUE
0.55	teco	SeqDis	03/04/2019	09:28:00:41	31	AB	#0000ff	#ffff00	left	TRUE
0.55	teco	SeqDis	03/04/2019	09:28:09:880	32	AA	#0000ff	#0000ff	left	FALSE
0.55	teco	SeqDis	03/04/2019	09:28:30:518	33	AA	#0000ff	#0000ff	left	FALSE
0.55	teco	SeqDis	03/04/2019	09:28:46:162	34	AA	#0000ff	#0000ff	right	TRUE
0.55	teco	SeqDis	03/04/2019	09:28:57:134	35	BB	#ffff00	#ffff00	right	TRUE
0.55	teco	SeqDis	03/04/2019	09:29:12:824	36	AB	#0000ff	#ffff00	left	TRUE
0.55	teco	SeqDis	03/04/2019	09:29:25:953	37	AA	#0000ff	#0000ff	left	FALSE
0.55	teco	SeqDis	03/04/2019	09:29:50:157	38	AA	#0000ff	#0000ff	left	FALSE
0.6	teco	SeqDis	03/04/2019	09:30:56:801	39	AA	#0000ff	#0000ff	right	TRUE
0.55	teco	SeqDis	03/04/2019	09:31:06:184	40	AB	#0000ff	#ffff00	right	FALSE
0.5	teco	SeqDis	03/04/2019	09:31:15:146	41	AB	#0000ff	#ffff00	right	FALSE
0.5	teco	SeqDis	03/04/2019	09:31:23:726	42	AB	#0000ff	#ffff00	left	TRUE
0.5	teco	SeqDis	03/04/2019	09:31:32:195	43	BB	#ffff00	#ffff00	right	TRUE
0.5	teco	SeqDis	03/04/2019	09:31:41:823	44	BB	#ffff00	#ffff00	right	TRUE
0.5	teco	SeqDis	03/04/2019	09:31:51:766	45	AB	#0000ff	#ffff00	right	FALSE
0.45	teco	SeqDis	03/04/2019	09:32:00:489	46	AB	#0000ff	#ffff00	right	FALSE
0.45	teco	SeqDis	03/04/2019	09:32:11:680	47	AB	#0000ff	#ffff00	right	FALSE
0.45	teco	SeqDis	03/04/2019	09:32:21:704	48	AB	#0000ff	#ffff00	right	FALSE
0.45	teco	SeqDis	03/04/2019	09:32:35:670	49	AB	#0000ff	#ffff00	right	FALSE
0.4	teco	SeqDis	03/04/2019	09:32:47:778	50	AB	#0000ff	#ffff00	right	FALSE
0.4	teco	SeqDis	03/04/2019	09:32:57:771	51	AB	#0000ff	#ffff00	left	TRUE
0.45	teco	SeqDis	03/04/2019	09:33:06:794	52	AB	#0000ff	#ffff00	left	TRUE
0.5	teco	SeqDis	03/04/2019	09:33:22:812	53	AB	#0000ff	#ffff00	left	TRUE
0.5	teco	SeqDis	03/04/2019	09:33:33:115	54	AB	#0000ff	#ffff00	left	TRUE
0.45	teco	SeqDis	03/04/2019	09:33:46:291	55	BA	#ffff00	#0000ff	left	FALSE
0.4	teco	SeqDis	03/04/2019	09:33:54:914	56	BA	#ffff00	#0000ff	left	FALSE
0.4	teco	SeqDis	03/04/2019	09:34:06:746	57	BA	#ffff00	#0000ff	left	FALSE
0.45	teco	SeqDis	03/04/2019	09:34:22:926	58	BA	#ffff00	#0000ff	right	TRUE
0.45	teco	SeqDis	03/04/2019	09:34:33:502	59	AA	#0000ff	#0000ff	right	TRUE
0.45	teco	SeqDis	03/04/2019	09:34:43:441	60	AB	#0000ff	#ffff00	right	FALSE
1	teco	SeqDis	04/04/2019	14:54:51:58	1	AB	#0000ff	#ffff00	left	TRUE
0.5	teco	SeqDis	04/04/2019	14:54:58:755	2	AA	#0000ff	#0000ff	left	FALSE
0.333	teco	SeqDis	04/04/2019	14:55:07:510	3	AA	#0000ff	#0000ff	left	FALSE
0.25	teco	SeqDis	04/04/2019	14:55:18:291	4	AA	#0000ff	#0000ff	left	FALSE
0.2	teco	SeqDis	04/04/2019	14:55:31:694	5	AA	#0000ff	#0000ff	left	FALSE
0.167	teco	SeqDis	04/04/2019	14:55:40:645	6	AA	#0000ff	#0000ff	left	FALSE
0.143	teco	SeqDis	04/04/2019	14:55:50:858	7	AA	#0000ff	#0000ff	left	FALSE
0.25	teco	SeqDis	04/04/2019	14:55:59:416	8	AA	#0000ff	#0000ff	right	TRUE
0.333	teco	SeqDis	04/04/2019	14:56:08:313	9	AB	#0000ff	#ffff00	left	TRUE
0.3	teco	SeqDis	04/04/2019	14:56:17:440	10	BA	#ffff00	#0000ff	left	FALSE
0.364	teco	SeqDis	04/04/2019	14:56:25:848	11	BA	#ffff00	#0000ff	right	TRUE
0.333	teco	SeqDis	04/04/2019	14:56:37:190	12	AA	#0000ff	#0000ff	left	FALSE
0.308	teco	SeqDis	04/04/2019	14:56:45:918	13	AA	#0000ff	#0000ff	left	FALSE
0.357	teco	SeqDis	04/04/2019	14:56:54:830	14	AA	#0000ff	#0000ff	right	TRUE
0.4	teco	SeqDis	04/04/2019	14:57:18:247	15	BB	#ffff00	#ffff00	right	TRUE
0.438	teco	SeqDis	04/04/2019	14:57:31:222	16	BA	#ffff00	#0000ff	right	TRUE
0.471	teco	SeqDis	04/04/2019	14:57:43:35	17	AB	#0000ff	#ffff00	left	TRUE
0.444	teco	SeqDis	04/04/2019	14:57:54:19	18	AB	#0000ff	#ffff00	right	FALSE
0.421	teco	SeqDis	04/04/2019	14:58:05:798	19	AB	#0000ff	#ffff00	right	FALSE
0.4	teco	SeqDis	04/04/2019	14:58:14:827	20	AB	#0000ff	#ffff00	right	FALSE
0.4	teco	SeqDis	04/04/2019	14:58:23:68	21	AB	#0000ff	#ffff00	left	TRUE
0.4	teco	SeqDis	04/04/2019	14:58:36:378	22	AB	#0000ff	#ffff00	right	FALSE
0.4	teco	SeqDis	04/04/2019	14:58:46:976	23	AB	#0000ff	#ffff00	right	FALSE
0.4	teco	SeqDis	04/04/2019	14:58:56:279	24	AB	#0000ff	#ffff00	right	FALSE
0.4	teco	SeqDis	04/04/2019	14:59:05:278	25	AB	#0000ff	#ffff00	right	FALSE
0.4	teco	SeqDis	04/04/2019	14:59:15:883	26	AB	#0000ff	#ffff00	right	FALSE
0.4	teco	SeqDis	04/04/2019	14:59:25:18	27	AB	#0000ff	#ffff00	right	FALSE
0.35	teco	SeqDis	04/04/2019	14:59:36:712	28	AB	#0000ff	#ffff00	right	FALSE
0.3	teco	SeqDis	04/04/2019	14:59:53:942	29	AB	#0000ff	#ffff00	right	FALSE
0.3	teco	SeqDis	04/04/2019	15:01:19:101	30	AB	#0000ff	#ffff00	right	FALSE
0.3	teco	SeqDis	04/04/2019	15:01:28:386	31	AB	#0000ff	#ffff00	left	TRUE
0.35	teco	SeqDis	04/04/2019	15:01:41:501	32	AB	#0000ff	#ffff00	left	TRUE
0.4	teco	SeqDis	04/04/2019	15:01:49:915	33	AB	#0000ff	#ffff00	left	TRUE
0.4	teco	SeqDis	04/04/2019	15:02:00:403	34	AB	#0000ff	#ffff00	left	TRUE
0.35	teco	SeqDis	04/04/2019	15:02:13:351	35	AB	#0000ff	#ffff00	right	FALSE
0.3	teco	SeqDis	04/04/2019	15:02:22:87	36	AB	#0000ff	#ffff00	right	FALSE
0.3	teco	SeqDis	04/04/2019	15:02:30:376	37	AB	#0000ff	#ffff00	left	TRUE
0.35	teco	SeqDis	04/04/2019	15:02:49:799	38	BA	#ffff00	#0000ff	right	TRUE
0.35	teco	SeqDis	04/04/2019	15:03:07:83	39	BB	#ffff00	#ffff00	left	FALSE
0.4	teco	SeqDis	04/04/2019	15:03:16:248	40	BB	#ffff00	#ffff00	right	TRUE
0.4	teco	SeqDis	04/04/2019	15:03:32:427	41	AA	#0000ff	#0000ff	right	TRUE
0.45	teco	SeqDis	04/04/2019	15:03:43:18	42	BB	#ffff00	#ffff00	right	TRUE
0.5	teco	SeqDis	04/04/2019	15:03:54:906	43	BB	#ffff00	#ffff00	right	TRUE
0.55	teco	SeqDis	04/04/2019	15:04:05:221	44	AA	#0000ff	#0000ff	right	TRUE
0.55	teco	SeqDis	04/04/2019	15:04:14:734	45	AB	#0000ff	#ffff00	right	FALSE
0.55	teco	SeqDis	04/04/2019	15:04:25:72	46	AB	#0000ff	#ffff00	right	FALSE
0.6	teco	SeqDis	04/04/2019	15:04:33:314	47	AB	#0000ff	#ffff00	left	TRUE
0.6	teco	SeqDis	04/04/2019	15:04:43:34	48	BB	#ffff00	#ffff00	left	FALSE
0.65	teco	SeqDis	04/04/2019	15:04:51:975	49	BB	#ffff00	#ffff00	right	TRUE
0.65	teco	SeqDis	04/04/2019	15:05:04:658	50	BB	#ffff00	#ffff00	left	FALSE
0.6	teco	SeqDis	04/04/2019	15:05:14:598	51	BB	#ffff00	#ffff00	left	FALSE
0.55	teco	SeqDis	04/04/2019	15:05:24:414	52	BB	#ffff00	#ffff00	left	FALSE
0.5	teco	SeqDis	04/04/2019	15:05:46:688	53	BB	#ffff00	#ffff00	left	FALSE
0.5	teco	SeqDis	04/04/2019	15:05:58:778	54	BB	#ffff00	#ffff00	right	TRUE
0.5	teco	SeqDis	04/04/2019	15:06:09:602	55	AB	#0000ff	#ffff00	right	FALSE
0.55	teco	SeqDis	04/04/2019	15:06:26:802	56	AB	#0000ff	#ffff00	left	TRUE
0.55	teco	SeqDis	04/04/2019	15:06:40:623	57	BA	#ffff00	#0000ff	right	TRUE
0.5	teco	SeqDis	04/04/2019	15:06:49:567	58	BA	#ffff00	#0000ff	left	FALSE
0.55	teco	SeqDis	04/04/2019	15:07:02:309	59	BA	#ffff00	#0000ff	right	TRUE
0.55	teco	SeqDis	04/04/2019	15:07:12:865	60	AB	#0000ff	#ffff00	left	TRUE
0.55	teco	SeqDis	04/04/2019	15:09:37:955	61	AA	#0000ff	#0000ff	right	TRUE
0.5	teco	SeqDis	04/04/2019	15:09:54:705	62	AB	#0000ff	#ffff00	right	FALSE
0.5	teco	SeqDis	04/04/2019	15:10:04:10	63	AB	#0000ff	#ffff00	left	TRUE
0.5	teco	SeqDis	04/04/2019	15:10:11:361	64	AB	#0000ff	#ffff00	left	TRUE
0.5	teco	SeqDis	04/04/2019	15:10:19:107	65	AA	#0000ff	#0000ff	left	FALSE
0.5	teco	SeqDis	04/04/2019	15:10:28:195	66	AA	#0000ff	#0000ff	left	FALSE
0.45	teco	SeqDis	04/04/2019	15:10:39:855	67	AA	#0000ff	#0000ff	left	FALSE
0.5	teco	SeqDis	04/04/2019	15:10:48:923	68	AA	#0000ff	#0000ff	right	TRUE
0.45	teco	SeqDis	04/04/2019	15:10:58:902	69	AB	#0000ff	#ffff00	right	FALSE
0.45	teco	SeqDis	04/04/2019	15:11:08:379	70	AB	#0000ff	#ffff00	right	FALSE
0.5	teco	SeqDis	04/04/2019	15:11:29:371	71	AB	#0000ff	#ffff00	left	TRUE
0.55	teco	SeqDis	04/04/2019	15:11:38:286	72	AB	#0000ff	#ffff00	left	TRUE
0.6	teco	SeqDis	04/04/2019	15:11:54:619	73	AB	#0000ff	#ffff00	left	TRUE
0.6	teco	SeqDis	04/04/2019	15:12:04:288	74	BA	#ffff00	#0000ff	right	TRUE
0.65	teco	SeqDis	04/04/2019	15:12:15:459	75	AB	#0000ff	#ffff00	left	TRUE
0.6	teco	SeqDis	04/04/2019	15:12:27:67	76	BA	#ffff00	#0000ff	left	FALSE
0.6	teco	SeqDis	04/04/2019	15:12:45:303	77	BA	#ffff00	#0000ff	right	TRUE
0.65	teco	SeqDis	04/04/2019	15:12:55:290	78	BA	#ffff00	#0000ff	right	TRUE
0.65	teco	SeqDis	04/04/2019	15:13:08:912	79	BB	#ffff00	#ffff00	right	TRUE
0.65	teco	SeqDis	04/04/2019	15:13:16:688	80	AB	#0000ff	#ffff00	left	TRUE
0.6	teco	SeqDis	04/04/2019	15:13:24:628	81	BB	#ffff00	#ffff00	left	FALSE
0.65	teco	SeqDis	04/04/2019	15:13:33:530	82	BB	#ffff00	#ffff00	right	TRUE
0.6	teco	SeqDis	04/04/2019	15:13:41:991	83	AB	#0000ff	#ffff00	right	FALSE
0.55	teco	SeqDis	04/04/2019	15:13:50:355	84	AB	#0000ff	#ffff00	right	FALSE
0.55	teco	SeqDis	04/04/2019	15:14:26:817	85	AB	#0000ff	#ffff00	right	FALSE
0.55	teco	SeqDis	04/04/2019	15:14:35:426	86	AB	#0000ff	#ffff00	right	FALSE
0.6	teco	SeqDis	04/04/2019	15:14:45:273	87	AB	#0000ff	#ffff00	left	TRUE
0.6	teco	SeqDis	04/04/2019	15:14:56:186	88	AB	#0000ff	#ffff00	left	TRUE
0.65	teco	SeqDis	04/04/2019	15:15:09:742	89	AA	#0000ff	#0000ff	right	TRUE
0.65	teco	SeqDis	04/04/2019	15:15:19:915	90	AB	#0000ff	#ffff00	right	FALSE
0.65	teco	SeqDis	04/04/2019	15:15:28:456	91	AB	#0000ff	#ffff00	left	TRUE
0.6	teco	SeqDis	04/04/2019	15:15:38:498	92	AA	#0000ff	#0000ff	left	FALSE
0.6	teco	SeqDis	04/04/2019	15:15:56:942	93	AA	#0000ff	#0000ff	right	TRUE
0.55	teco	SeqDis	04/04/2019	15:16:17:362	94	AB	#0000ff	#ffff00	right	FALSE
0.5	teco	SeqDis	04/04/2019	15:16:26:598	95	AB	#0000ff	#ffff00	right	FALSE
0.5	teco	SeqDis	04/04/2019	15:16:35:511	96	AB	#0000ff	#ffff00	right	FALSE
0.45	teco	SeqDis	04/04/2019	15:16:44:352	97	AB	#0000ff	#ffff00	right	FALSE
0.45	teco	SeqDis	04/04/2019	15:16:52:815	98	AB	#0000ff	#ffff00	left	TRUE
0.45	teco	SeqDis	04/04/2019	15:17:01:768	99	AA	#0000ff	#0000ff	right	TRUE
0.4	teco	SeqDis	04/04/2019	15:17:10:407	100	AB	#0000ff	#ffff00	right	FALSE
0.45	teco	SeqDis	04/04/2019	15:17:19:332	101	AB	#0000ff	#ffff00	left	TRUE
0.45	teco	SeqDis	04/04/2019	15:17:28:202	102	BB	#ffff00	#ffff00	right	TRUE
0.45	teco	SeqDis	04/04/2019	15:17:38:950	103	AB	#0000ff	#ffff00	right	FALSE
0.45	teco	SeqDis	04/04/2019	15:17:47:807	104	AB	#0000ff	#ffff00	right	FALSE
0.45	teco	SeqDis	04/04/2019	15:18:10:342	105	AB	#0000ff	#ffff00	right	FALSE
0.45	teco	SeqDis	04/04/2019	15:18:22:176	106	AB	#0000ff	#ffff00	right	FALSE
0.4	teco	SeqDis	04/04/2019	15:18:37:470	107	AB	#0000ff	#ffff00	right	FALSE
0.35	teco	SeqDis	04/04/2019	15:18:45:890	108	AB	#0000ff	#ffff00	right	FALSE
0.3	teco	SeqDis	04/04/2019	15:19:18:171	109	AB	#0000ff	#ffff00	right	FALSE
0.3	teco	SeqDis	04/04/2019	15:19:26:713	110	AB	#0000ff	#ffff00	right	FALSE
0.25	teco	SeqDis	04/04/2019	15:19:35:767	111	AB	#0000ff	#ffff00	right	FALSE
0.3	teco	SeqDis	04/04/2019	15:19:44:130	112	AB	#0000ff	#ffff00	left	TRUE
0.3	teco	SeqDis	04/04/2019	15:19:56:338	113	AB	#0000ff	#ffff00	left	TRUE
0.3	teco	SeqDis	04/04/2019	15:20:05:192	114	AB	#0000ff	#ffff00	right	FALSE
1	teco	SeqDis	05/04/2019	11:49:20:140	1	BB	#ffff00	#ffff00	right	TRUE
0.5	teco	SeqDis	05/04/2019	11:49:32:576	2	AB	#0000ff	#ffff00	right	FALSE
0.333	teco	SeqDis	05/04/2019	11:49:41:521	3	AB	#0000ff	#ffff00	right	FALSE
0.5	teco	SeqDis	05/04/2019	11:49:51:467	4	AB	#0000ff	#ffff00	left	TRUE
0.4	teco	SeqDis	05/04/2019	11:49:59:615	5	AA	#0000ff	#0000ff	left	FALSE
0.5	teco	SeqDis	05/04/2019	11:50:09:34	6	AA	#0000ff	#0000ff	right	TRUE
0.571	teco	SeqDis	05/04/2019	11:50:17:716	7	AA	#0000ff	#0000ff	right	TRUE
0.5	teco	SeqDis	05/04/2019	11:50:26:266	8	AB	#0000ff	#ffff00	right	FALSE
0.444	teco	SeqDis	05/04/2019	11:50:41:393	9	AB	#0000ff	#ffff00	right	FALSE
0.4	teco	SeqDis	05/04/2019	11:50:50:993	10	AB	#0000ff	#ffff00	right	FALSE
0.364	teco	SeqDis	05/04/2019	11:50:59:473	11	AB	#0000ff	#ffff00	right	FALSE
0.417	teco	SeqDis	05/04/2019	11:51:08:484	12	AB	#0000ff	#ffff00	left	TRUE
0.462	teco	SeqDis	05/04/2019	11:51:16:23	13	AB	#0000ff	#ffff00	left	TRUE
0.429	teco	SeqDis	05/04/2019	11:51:25:199	14	AB	#0000ff	#ffff00	right	FALSE
0.4	teco	SeqDis	05/04/2019	11:51:35:346	15	AB	#0000ff	#ffff00	right	FALSE
0.375	teco	SeqDis	05/04/2019	11:51:45:827	16	AB	#0000ff	#ffff00	right	FALSE
0.412	teco	SeqDis	05/04/2019	11:51:56:511	17	AB	#0000ff	#ffff00	left	TRUE
0.444	teco	SeqDis	05/04/2019	11:52:05:494	18	AA	#0000ff	#0000ff	right	TRUE
0.474	teco	SeqDis	05/04/2019	11:52:13:863	19	BB	#ffff00	#ffff00	right	TRUE
0.45	teco	SeqDis	05/04/2019	11:52:21:931	20	AB	#0000ff	#ffff00	right	FALSE
0.4	teco	SeqDis	05/04/2019	11:52:32:99	21	AB	#0000ff	#ffff00	right	FALSE
0.45	teco	SeqDis	05/04/2019	11:52:41:996	22	AB	#0000ff	#ffff00	left	TRUE
0.5	teco	SeqDis	05/04/2019	11:52:50:184	23	BB	#ffff00	#ffff00	right	TRUE
0.45	teco	SeqDis	05/04/2019	11:53:00:10	24	AB	#0000ff	#ffff00	right	FALSE
0.5	teco	SeqDis	05/04/2019	11:53:08:959	25	AB	#0000ff	#ffff00	left	TRUE
0.5	teco	SeqDis	05/04/2019	11:53:19:227	26	BA	#ffff00	#0000ff	right	TRUE
0.5	teco	SeqDis	05/04/2019	11:53:28:79	27	BA	#ffff00	#0000ff	right	TRUE
0.55	teco	SeqDis	05/04/2019	11:53:37:24	28	BA	#ffff00	#0000ff	right	TRUE
0.55	teco	SeqDis	05/04/2019	11:53:45:858	29	AB	#0000ff	#ffff00	right	FALSE
0.6	teco	SeqDis	05/04/2019	11:53:57:214	30	AB	#0000ff	#ffff00	left	TRUE
0.6	teco	SeqDis	05/04/2019	11:54:05:97	31	AB	#0000ff	#ffff00	right	FALSE
0.55	teco	SeqDis	05/04/2019	11:54:13:419	32	AB	#0000ff	#ffff00	right	FALSE
0.5	teco	SeqDis	05/04/2019	11:54:22:247	33	AB	#0000ff	#ffff00	right	FALSE
0.5	teco	SeqDis	05/04/2019	11:54:32:797	34	AB	#0000ff	#ffff00	right	FALSE
0.55	teco	SeqDis	05/04/2019	11:54:41:335	35	AB	#0000ff	#ffff00	left	TRUE
0.55	teco	SeqDis	05/04/2019	11:54:48:867	36	AB	#0000ff	#ffff00	right	FALSE
0.5	teco	SeqDis	05/04/2019	11:54:57:882	37	AB	#0000ff	#ffff00	right	FALSE
0.45	teco	SeqDis	05/04/2019	11:55:08:899	38	AB	#0000ff	#ffff00	right	FALSE
0.4	teco	SeqDis	05/04/2019	11:55:18:242	39	AB	#0000ff	#ffff00	right	FALSE
0.45	teco	SeqDis	05/04/2019	11:55:28:315	40	AB	#0000ff	#ffff00	left	TRUE
0.45	teco	SeqDis	05/04/2019	11:55:36:63	41	AB	#0000ff	#ffff00	right	FALSE
0.4	teco	SeqDis	05/04/2019	11:55:44:744	42	AB	#0000ff	#ffff00	right	FALSE
0.35	teco	SeqDis	05/04/2019	11:55:53:623	43	AB	#0000ff	#ffff00	right	FALSE
0.35	teco	SeqDis	05/04/2019	11:56:02:94	44	AB	#0000ff	#ffff00	right	FALSE
0.35	teco	SeqDis	05/04/2019	11:56:13:763	45	AB	#0000ff	#ffff00	left	TRUE
0.3	teco	SeqDis	05/04/2019	11:56:20:690	46	AB	#0000ff	#ffff00	right	FALSE
0.25	teco	SeqDis	05/04/2019	11:56:29:532	47	AB	#0000ff	#ffff00	right	FALSE
0.2	teco	SeqDis	05/04/2019	11:56:43:306	48	AB	#0000ff	#ffff00	right	FALSE
0.2	teco	SeqDis	05/04/2019	11:56:52:78	49	AB	#0000ff	#ffff00	right	FALSE
0.15	teco	SeqDis	05/04/2019	11:57:04:680	50	AB	#0000ff	#ffff00	right	FALSE
0.2	teco	SeqDis	05/04/2019	11:57:15:42	51	AB	#0000ff	#ffff00	left	TRUE
0.2	teco	SeqDis	05/04/2019	11:57:22:734	52	BB	#ffff00	#ffff00	left	FALSE
0.25	teco	SeqDis	05/04/2019	11:57:30:946	53	BB	#ffff00	#ffff00	right	TRUE
0.3	teco	SeqDis	05/04/2019	11:57:39:223	54	AB	#0000ff	#ffff00	left	TRUE
0.3	teco	SeqDis	05/04/2019	11:57:48:71	55	AB	#0000ff	#ffff00	left	TRUE
0.35	teco	SeqDis	05/04/2019	11:57:55:167	56	AB	#0000ff	#ffff00	left	TRUE
0.4	teco	SeqDis	05/04/2019	11:58:02:772	57	AB	#0000ff	#ffff00	left	TRUE
0.4	teco	SeqDis	05/04/2019	11:58:09:879	58	BA	#ffff00	#0000ff	left	FALSE
0.45	teco	SeqDis	05/04/2019	11:58:18:417	59	BA	#ffff00	#0000ff	right	TRUE
0.4	teco	SeqDis	05/04/2019	11:58:25:871	60	BB	#ffff00	#ffff00	left	FALSE
0.45	teco	SeqDis	05/04/2019	12:02:42:661	61	BB	#ffff00	#ffff00	right	TRUE
0.5	teco	SeqDis	05/04/2019	12:02:49:665	62	BA	#ffff00	#0000ff	right	TRUE
0.5	teco	SeqDis	05/04/2019	12:02:57:341	63	AB	#0000ff	#ffff00	right	FALSE
0.5	teco	SeqDis	05/04/2019	12:03:11:933	64	AB	#0000ff	#ffff00	right	FALSE
0.5	teco	SeqDis	05/04/2019	12:03:20:462	65	AB	#0000ff	#ffff00	left	TRUE
0.55	teco	SeqDis	05/04/2019	12:03:32:740	66	AA	#0000ff	#0000ff	right	TRUE
0.55	teco	SeqDis	05/04/2019	12:03:40:213	67	AA	#0000ff	#0000ff	left	FALSE
0.6	teco	SeqDis	05/04/2019	12:03:49:276	68	AA	#0000ff	#0000ff	right	TRUE
0.6	teco	SeqDis	05/04/2019	12:03:57:50	69	AB	#0000ff	#ffff00	right	FALSE
0.6	teco	SeqDis	05/04/2019	12:04:05:590	70	AB	#0000ff	#ffff00	right	FALSE
0.55	teco	SeqDis	05/04/2019	12:04:14:176	71	AB	#0000ff	#ffff00	right	FALSE
0.55	teco	SeqDis	05/04/2019	12:04:23:885	72	AB	#0000ff	#ffff00	right	FALSE
0.5	teco	SeqDis	05/04/2019	12:04:32:232	73	AB	#0000ff	#ffff00	right	FALSE
0.45	teco	SeqDis	05/04/2019	12:04:43:376	74	AB	#0000ff	#ffff00	right	FALSE
0.4	teco	SeqDis	05/04/2019	12:04:53:442	75	AB	#0000ff	#ffff00	right	FALSE
0.35	teco	SeqDis	05/04/2019	12:05:01:529	76	AB	#0000ff	#ffff00	right	FALSE
0.35	teco	SeqDis	05/04/2019	12:05:15:932	77	AB	#0000ff	#ffff00	left	TRUE
0.4	teco	SeqDis	05/04/2019	12:05:22:881	78	AB	#0000ff	#ffff00	left	TRUE
0.4	teco	SeqDis	05/04/2019	12:05:32:366	79	BB	#ffff00	#ffff00	right	TRUE
0.45	teco	SeqDis	05/04/2019	12:05:39:753	80	AA	#0000ff	#0000ff	right	TRUE
0.4	teco	SeqDis	05/04/2019	12:05:50:394	81	BA	#ffff00	#0000ff	left	FALSE
0.4	teco	SeqDis	05/04/2019	12:05:58:717	82	BA	#ffff00	#0000ff	right	TRUE
0.45	teco	SeqDis	05/04/2019	12:06:06:121	83	BA	#ffff00	#0000ff	right	TRUE
0.5	teco	SeqDis	05/04/2019	12:06:17:187	84	BA	#ffff00	#0000ff	right	TRUE
0.45	teco	SeqDis	05/04/2019	12:06:27:909	85	AB	#0000ff	#ffff00	right	FALSE
0.45	teco	SeqDis	05/04/2019	12:06:36:638	86	AB	#0000ff	#ffff00	left	TRUE
0.5	teco	SeqDis	05/04/2019	12:06:47:366	87	BA	#ffff00	#0000ff	right	TRUE
0.45	teco	SeqDis	05/04/2019	12:06:55:927	88	AB	#0000ff	#ffff00	right	FALSE
0.45	teco	SeqDis	05/04/2019	12:07:04:463	89	AB	#0000ff	#ffff00	right	FALSE
0.45	teco	SeqDis	05/04/2019	12:07:12:781	90	AB	#0000ff	#ffff00	right	FALSE
0.5	teco	SeqDis	05/04/2019	12:07:23:699	91	AB	#0000ff	#ffff00	left	TRUE
0.5	teco	SeqDis	05/04/2019	12:07:31:869	92	AB	#0000ff	#ffff00	right	FALSE
0.5	teco	SeqDis	05/04/2019	12:07:41:423	93	AB	#0000ff	#ffff00	right	FALSE
0.5	teco	SeqDis	05/04/2019	12:07:58:161	94	AB	#0000ff	#ffff00	right	FALSE
0.5	teco	SeqDis	05/04/2019	12:08:07:487	95	AB	#0000ff	#ffff00	right	FALSE
0.55	teco	SeqDis	05/04/2019	12:08:20:119	96	AB	#0000ff	#ffff00	left	TRUE
0.55	teco	SeqDis	05/04/2019	12:08:30:947	97	AA	#0000ff	#0000ff	right	TRUE
0.55	teco	SeqDis	05/04/2019	12:08:39:445	98	AA	#0000ff	#0000ff	right	TRUE
0.55	teco	SeqDis	05/04/2019	12:08:49:552	99	BB	#ffff00	#ffff00	right	TRUE
0.55	teco	SeqDis	05/04/2019	12:08:57:578	100	BB	#ffff00	#ffff00	right	TRUE
0.6	teco	SeqDis	05/04/2019	12:09:06:239	101	BB	#ffff00	#ffff00	right	TRUE
0.55	teco	SeqDis	05/04/2019	12:09:13:714	102	AB	#0000ff	#ffff00	right	FALSE
0.5	teco	SeqDis	05/04/2019	12:09:23:181	103	AB	#0000ff	#ffff00	right	FALSE
0.45	teco	SeqDis	05/04/2019	12:09:32:10	104	AB	#0000ff	#ffff00	right	FALSE
0.45	teco	SeqDis	05/04/2019	12:09:42:122	105	AB	#0000ff	#ffff00	right	FALSE
0.45	teco	SeqDis	05/04/2019	12:09:50:446	106	AB	#0000ff	#ffff00	left	TRUE
0.4	teco	SeqDis	05/04/2019	12:09:57:800	107	AB	#0000ff	#ffff00	right	FALSE
0.45	teco	SeqDis	05/04/2019	12:10:07:58	108	AB	#0000ff	#ffff00	left	TRUE
0.45	teco	SeqDis	05/04/2019	12:10:15:364	109	AB	#0000ff	#ffff00	right	FALSE
0.45	teco	SeqDis	05/04/2019	12:10:32:4	110	AB	#0000ff	#ffff00	right	FALSE
0.45	teco	SeqDis	05/04/2019	12:10:41:2	111	AB	#0000ff	#ffff00	left	TRUE
0.45	teco	SeqDis	05/04/2019	12:10:49:294	112	AB	#0000ff	#ffff00	right	FALSE
0.45	teco	SeqDis	05/04/2019	12:11:04:136	113	AB	#0000ff	#ffff00	right	FALSE
0.45	teco	SeqDis	05/04/2019	12:11:12:696	114	AB	#0000ff	#ffff00	right	FALSE
0.45	teco	SeqDis	05/04/2019	12:11:21:219	115	AB	#0000ff	#ffff00	right	FALSE
0.4	teco	SeqDis	05/04/2019	12:11:29:779	116	AB	#0000ff	#ffff00	right	FALSE
0.35	teco	SeqDis	05/04/2019	12:11:39:336	117	AB	#0000ff	#ffff00	right	FALSE
0.3	teco	SeqDis	05/04/2019	12:11:48:161	118	AB	#0000ff	#ffff00	right	FALSE
0.3	teco	SeqDis	05/04/2019	12:11:58:681	119	AB	#0000ff	#ffff00	left	TRUE
0.25	teco	SeqDis	05/04/2019	12:12:05:457	120	AB	#0000ff	#ffff00	right	FALSE
1	teco	SeqDis	08/04/2019	12:29:51:737	1	AA	#0000ff	#0000ff	right	TRUE
1	teco	SeqDis	08/04/2019	12:30:02:499	2	AB	#0000ff	#ffff00	left	TRUE
1	teco	SeqDis	08/04/2019	12:30:09:381	3	AB	#0000ff	#ffff00	left	TRUE
0.75	teco	SeqDis	08/04/2019	12:30:16:671	4	BB	#ffff00	#ffff00	left	FALSE
0.6	teco	SeqDis	08/04/2019	12:30:25:912	5	BB	#ffff00	#ffff00	left	FALSE
0.667	teco	SeqDis	08/04/2019	12:30:34:552	6	BB	#ffff00	#ffff00	right	TRUE
0.571	teco	SeqDis	08/04/2019	12:30:42:385	7	AA	#0000ff	#0000ff	left	FALSE
0.625	teco	SeqDis	08/04/2019	12:30:51:162	8	AA	#0000ff	#0000ff	right	TRUE
0.667	teco	SeqDis	08/04/2019	12:31:01:45	9	BA	#ffff00	#0000ff	right	TRUE
0.6	teco	SeqDis	08/04/2019	12:31:08:999	10	AB	#0000ff	#ffff00	right	FALSE
0.545	teco	SeqDis	08/04/2019	12:31:19:793	11	AB	#0000ff	#ffff00	right	FALSE
0.5	teco	SeqDis	08/04/2019	12:31:28:859	12	AB	#0000ff	#ffff00	right	FALSE
0.538	teco	SeqDis	08/04/2019	12:31:36:668	13	AB	#0000ff	#ffff00	left	TRUE
0.5	teco	SeqDis	08/04/2019	12:31:44:73	14	BB	#ffff00	#ffff00	left	FALSE
0.533	teco	SeqDis	08/04/2019	12:31:52:683	15	BB	#ffff00	#ffff00	right	TRUE
0.562	teco	SeqDis	08/04/2019	12:32:00:454	16	AB	#0000ff	#ffff00	left	TRUE
0.529	teco	SeqDis	08/04/2019	12:32:07:193	17	AB	#0000ff	#ffff00	right	FALSE
0.5	teco	SeqDis	08/04/2019	12:32:15:338	18	AB	#0000ff	#ffff00	right	FALSE
0.474	teco	SeqDis	08/04/2019	12:32:25:278	19	AB	#0000ff	#ffff00	right	FALSE
0.5	teco	SeqDis	08/04/2019	12:32:32:898	20	AB	#0000ff	#ffff00	left	TRUE
0.45	teco	SeqDis	08/04/2019	12:32:46:505	21	AB	#0000ff	#ffff00	right	FALSE
0.45	teco	SeqDis	08/04/2019	12:32:54:768	22	AB	#0000ff	#ffff00	left	TRUE
0.45	teco	SeqDis	08/04/2019	12:33:02:114	23	AB	#0000ff	#ffff00	left	TRUE
0.5	teco	SeqDis	08/04/2019	12:33:09:70	24	AB	#0000ff	#ffff00	left	TRUE
0.55	teco	SeqDis	08/04/2019	12:33:15:509	25	BA	#ffff00	#0000ff	right	TRUE
0.5	teco	SeqDis	08/04/2019	12:33:23:861	26	AB	#0000ff	#ffff00	right	FALSE
0.5	teco	SeqDis	08/04/2019	12:33:32:174	27	AB	#0000ff	#ffff00	right	FALSE
0.5	teco	SeqDis	08/04/2019	12:33:42:99	28	AB	#0000ff	#ffff00	left	TRUE
0.45	teco	SeqDis	08/04/2019	12:33:50:61	29	BA	#ffff00	#0000ff	left	FALSE
0.45	teco	SeqDis	08/04/2019	12:33:58:555	30	BA	#ffff00	#0000ff	left	FALSE
0.5	teco	SeqDis	08/04/2019	12:34:10:393	31	BA	#ffff00	#0000ff	right	TRUE
0.5	teco	SeqDis	08/04/2019	12:34:19:863	32	AA	#0000ff	#0000ff	left	FALSE
0.5	teco	SeqDis	08/04/2019	12:34:27:866	33	AA	#0000ff	#0000ff	right	TRUE
0.55	teco	SeqDis	08/04/2019	12:34:35:14	34	BB	#ffff00	#ffff00	right	TRUE
0.5	teco	SeqDis	08/04/2019	12:34:42:630	35	AA	#0000ff	#0000ff	left	FALSE
0.45	teco	SeqDis	08/04/2019	12:34:50:766	36	AA	#0000ff	#0000ff	left	FALSE
0.5	teco	SeqDis	08/04/2019	12:35:00:24	37	AA	#0000ff	#0000ff	right	TRUE
0.55	teco	SeqDis	08/04/2019	12:35:07:690	38	AB	#0000ff	#ffff00	left	TRUE
0.55	teco	SeqDis	08/04/2019	12:35:14:581	39	AB	#0000ff	#ffff00	right	FALSE
0.55	teco	SeqDis	08/04/2019	12:35:22:574	40	AB	#0000ff	#ffff00	left	TRUE
0.55	teco	SeqDis	08/04/2019	12:35:30:116	41	BB	#ffff00	#ffff00	left	FALSE
0.55	teco	SeqDis	08/04/2019	12:35:39:430	42	BB	#ffff00	#ffff00	right	TRUE
0.5	teco	SeqDis	08/04/2019	12:35:48:85	43	BB	#ffff00	#ffff00	left	FALSE
0.45	teco	SeqDis	08/04/2019	12:35:56:630	44	BB	#ffff00	#ffff00	left	FALSE
0.45	teco	SeqDis	08/04/2019	12:36:04:537	45	BB	#ffff00	#ffff00	right	TRUE
0.5	teco	SeqDis	08/04/2019	12:36:12:625	46	AB	#0000ff	#ffff00	left	TRUE
0.5	teco	SeqDis	08/04/2019	12:36:19:986	47	AB	#0000ff	#ffff00	right	FALSE
0.5	teco	SeqDis	08/04/2019	12:36:29:288	48	AB	#0000ff	#ffff00	left	TRUE
0.55	teco	SeqDis	08/04/2019	12:36:40:505	49	AB	#0000ff	#ffff00	left	TRUE
0.6	teco	SeqDis	08/04/2019	12:36:52:834	50	BA	#ffff00	#0000ff	right	TRUE
0.55	teco	SeqDis	08/04/2019	12:37:02:724	51	AA	#0000ff	#0000ff	left	FALSE
0.6	teco	SeqDis	08/04/2019	12:37:11:50	52	AA	#0000ff	#0000ff	right	TRUE
0.55	teco	SeqDis	08/04/2019	12:37:28:773	53	AB	#0000ff	#ffff00	right	FALSE
0.5	teco	SeqDis	08/04/2019	12:37:37:385	54	AB	#0000ff	#ffff00	right	FALSE
0.55	teco	SeqDis	08/04/2019	12:37:46:663	55	AB	#0000ff	#ffff00	left	TRUE
0.6	teco	SeqDis	08/04/2019	12:37:54:571	56	AB	#0000ff	#ffff00	left	TRUE
0.55	teco	SeqDis	08/04/2019	12:38:03:592	57	BA	#ffff00	#0000ff	left	FALSE
0.55	teco	SeqDis	08/04/2019	12:38:13:793	58	BA	#ffff00	#0000ff	right	TRUE
0.6	teco	SeqDis	08/04/2019	12:38:26:702	59	BA	#ffff00	#0000ff	right	TRUE
0.6	teco	SeqDis	08/04/2019	12:38:38:536	60	BB	#ffff00	#ffff00	right	TRUE
0.6	teco	SeqDis	08/04/2019	12:41:31:953	61	AB	#0000ff	#ffff00	right	FALSE
0.6	teco	SeqDis	08/04/2019	12:41:39:938	62	AB	#0000ff	#ffff00	left	TRUE
0.6	teco	SeqDis	08/04/2019	12:41:49:657	63	AA	#0000ff	#0000ff	left	FALSE
0.6	teco	SeqDis	08/04/2019	12:41:57:889	64	AA	#0000ff	#0000ff	left	FALSE
0.6	teco	SeqDis	08/04/2019	12:42:06:712	65	AA	#0000ff	#0000ff	right	TRUE
0.55	teco	SeqDis	08/04/2019	12:42:18:92	66	AB	#0000ff	#ffff00	right	FALSE
0.55	teco	SeqDis	08/04/2019	12:42:26:563	67	AB	#0000ff	#ffff00	right	FALSE
0.55	teco	SeqDis	08/04/2019	12:42:34:222	68	AB	#0000ff	#ffff00	left	TRUE
0.5	teco	SeqDis	08/04/2019	12:42:43:954	69	AB	#0000ff	#ffff00	right	FALSE
0.45	teco	SeqDis	08/04/2019	12:42:52:277	70	AB	#0000ff	#ffff00	right	FALSE
0.5	teco	SeqDis	08/04/2019	12:43:00:302	71	AB	#0000ff	#ffff00	left	TRUE
0.5	teco	SeqDis	08/04/2019	12:43:09:695	72	AB	#0000ff	#ffff00	left	TRUE
0.55	teco	SeqDis	08/04/2019	12:43:19:968	73	AB	#0000ff	#ffff00	left	TRUE
0.55	teco	SeqDis	08/04/2019	12:43:27:554	74	BA	#ffff00	#0000ff	left	FALSE
0.55	teco	SeqDis	08/04/2019	12:43:36:337	75	BA	#ffff00	#0000ff	right	TRUE
0.5	teco	SeqDis	08/04/2019	12:43:46:481	76	AB	#0000ff	#ffff00	right	FALSE
0.5	teco	SeqDis	08/04/2019	12:43:55:862	77	AB	#0000ff	#ffff00	right	FALSE
0.45	teco	SeqDis	08/04/2019	12:44:04:374	78	AB	#0000ff	#ffff00	right	FALSE
0.45	teco	SeqDis	08/04/2019	12:44:13:584	79	AB	#0000ff	#ffff00	left	TRUE
0.4	teco	SeqDis	08/04/2019	12:44:24:657	80	BB	#ffff00	#ffff00	left	FALSE
0.45	teco	SeqDis	08/04/2019	12:44:33:717	81	BB	#ffff00	#ffff00	right	TRUE
0.4	teco	SeqDis	08/04/2019	12:44:41:863	82	AA	#0000ff	#0000ff	left	FALSE
0.4	teco	SeqDis	08/04/2019	12:44:51:868	83	AA	#0000ff	#0000ff	left	FALSE
0.45	teco	SeqDis	08/04/2019	12:45:06:520	84	AA	#0000ff	#0000ff	right	TRUE
0.45	teco	SeqDis	08/04/2019	12:45:15:521	85	AB	#0000ff	#ffff00	left	TRUE
0.5	teco	SeqDis	08/04/2019	12:45:31:493	86	BB	#ffff00	#ffff00	right	TRUE
0.55	teco	SeqDis	08/04/2019	12:45:41:491	87	AB	#0000ff	#ffff00	left	TRUE
0.55	teco	SeqDis	08/04/2019	12:45:49:37	88	AB	#0000ff	#ffff00	left	TRUE
0.6	teco	SeqDis	08/04/2019	12:45:56:621	89	AB	#0000ff	#ffff00	left	TRUE
0.65	teco	SeqDis	08/04/2019	12:46:07:660	90	AA	#0000ff	#0000ff	right	TRUE
0.6	teco	SeqDis	08/04/2019	12:46:18:906	91	AB	#0000ff	#ffff00	right	FALSE
0.6	teco	SeqDis	08/04/2019	12:46:28:835	92	AB	#0000ff	#ffff00	left	TRUE
0.55	teco	SeqDis	08/04/2019	12:46:35:574	93	BA	#ffff00	#0000ff	left	FALSE
0.6	teco	SeqDis	08/04/2019	12:46:44:274	94	BA	#ffff00	#0000ff	right	TRUE
0.55	teco	SeqDis	08/04/2019	12:46:56:865	95	BB	#ffff00	#ffff00	left	FALSE
0.55	teco	SeqDis	08/04/2019	12:47:06:568	96	BB	#ffff00	#ffff00	left	FALSE
0.55	teco	SeqDis	08/04/2019	12:47:16:282	97	BB	#ffff00	#ffff00	left	FALSE
0.6	teco	SeqDis	08/04/2019	12:47:29:188	98	BB	#ffff00	#ffff00	right	TRUE
0.6	teco	SeqDis	08/04/2019	12:47:37:634	99	BA	#ffff00	#0000ff	right	TRUE
0.65	teco	SeqDis	08/04/2019	12:47:48:235	100	AA	#0000ff	#0000ff	right	TRUE
0.6	teco	SeqDis	08/04/2019	12:48:00:218	101	AB	#0000ff	#ffff00	right	FALSE
0.65	teco	SeqDis	08/04/2019	12:48:11:438	102	AB	#0000ff	#ffff00	left	TRUE
0.7	teco	SeqDis	08/04/2019	12:48:19:992	103	AA	#0000ff	#0000ff	right	TRUE
0.65	teco	SeqDis	08/04/2019	12:48:29:318	104	BB	#ffff00	#ffff00	left	FALSE
0.6	teco	SeqDis	08/04/2019	12:48:40:150	105	BB	#ffff00	#ffff00	left	FALSE
0.6	teco	SeqDis	08/04/2019	12:48:50:598	106	BB	#ffff00	#ffff00	right	TRUE
0.6	teco	SeqDis	08/04/2019	12:49:00:44	107	AA	#0000ff	#0000ff	right	TRUE
0.55	teco	SeqDis	08/04/2019	12:49:08:791	108	AB	#0000ff	#ffff00	right	FALSE
0.5	teco	SeqDis	08/04/2019	12:49:19:430	109	AB	#0000ff	#ffff00	right	FALSE
0.5	teco	SeqDis	08/04/2019	12:49:30:181	110	AB	#0000ff	#ffff00	left	TRUE
0.5	teco	SeqDis	08/04/2019	12:49:38:539	111	BB	#ffff00	#ffff00	left	FALSE
0.5	teco	SeqDis	08/04/2019	12:49:47:400	112	BB	#ffff00	#ffff00	right	TRUE
0.5	teco	SeqDis	08/04/2019	12:50:02:350	113	AB	#0000ff	#ffff00	right	FALSE
0.45	teco	SeqDis	08/04/2019	12:50:12:286	114	AB	#0000ff	#ffff00	right	FALSE
0.5	teco	SeqDis	08/04/2019	12:50:24:46	115	AB	#0000ff	#ffff00	left	TRUE
0.55	teco	SeqDis	08/04/2019	12:50:33:220	116	AB	#0000ff	#ffff00	left	TRUE
0.55	teco	SeqDis	08/04/2019	12:50:41:534	117	AB	#0000ff	#ffff00	right	FALSE
0.55	teco	SeqDis	08/04/2019	12:50:50:778	118	AB	#0000ff	#ffff00	left	TRUE
0.55	teco	SeqDis	08/04/2019	12:51:01:34	119	BB	#ffff00	#ffff00	right	TRUE
0.5	teco	SeqDis	08/04/2019	12:51:11:710	120	BA	#ffff00	#0000ff	left	FALSE
0	teco	SeqDis	09/04/2019	14:19:12:97	1	AB	#0000ff	#ffff00	right	FALSE
0.5	teco	SeqDis	09/04/2019	14:19:20:137	2	AB	#0000ff	#ffff00	left	TRUE
0.333	teco	SeqDis	09/04/2019	14:19:29:778	3	AA	#0000ff	#0000ff	left	FALSE
0.5	teco	SeqDis	09/04/2019	14:19:39:106	4	AA	#0000ff	#0000ff	right	TRUE
0.4	teco	SeqDis	09/04/2019	14:19:46:147	5	AA	#0000ff	#0000ff	left	FALSE
0.5	teco	SeqDis	09/04/2019	14:19:54:831	6	AA	#0000ff	#0000ff	right	TRUE
0.429	teco	SeqDis	09/04/2019	14:20:05:132	7	AB	#0000ff	#ffff00	right	FALSE
0.5	teco	SeqDis	09/04/2019	14:20:13:478	8	AB	#0000ff	#ffff00	left	TRUE
0.444	teco	SeqDis	09/04/2019	14:20:22:151	9	BB	#ffff00	#ffff00	left	FALSE
0.5	teco	SeqDis	09/04/2019	14:20:30:669	10	BB	#ffff00	#ffff00	right	TRUE
0.455	teco	SeqDis	09/04/2019	14:20:37:678	11	AB	#0000ff	#ffff00	right	FALSE
0.5	teco	SeqDis	09/04/2019	14:20:46:846	12	AB	#0000ff	#ffff00	left	TRUE
0.538	teco	SeqDis	09/04/2019	14:20:57:820	13	BB	#ffff00	#ffff00	right	TRUE
0.5	teco	SeqDis	09/04/2019	14:21:05:809	14	BA	#ffff00	#0000ff	left	FALSE
0.533	teco	SeqDis	09/04/2019	14:21:14:766	15	BA	#ffff00	#0000ff	right	TRUE
0.562	teco	SeqDis	09/04/2019	14:21:23:736	16	AB	#0000ff	#ffff00	left	TRUE
0.529	teco	SeqDis	09/04/2019	14:21:32:155	17	BB	#ffff00	#ffff00	left	FALSE
0.556	teco	SeqDis	09/04/2019	14:21:41:89	18	BB	#ffff00	#ffff00	right	TRUE
0.579	teco	SeqDis	09/04/2019	14:21:49:357	19	AB	#0000ff	#ffff00	left	TRUE
0.6	teco	SeqDis	09/04/2019	14:21:57:669	20	AB	#0000ff	#ffff00	left	TRUE
0.65	teco	SeqDis	09/04/2019	14:22:04:316	21	BA	#ffff00	#0000ff	right	TRUE
0.65	teco	SeqDis	09/04/2019	14:22:12:182	22	AB	#0000ff	#ffff00	left	TRUE
0.65	teco	SeqDis	09/04/2019	14:22:22:191	23	AA	#0000ff	#0000ff	left	FALSE
0.65	teco	SeqDis	09/04/2019	14:22:30:372	24	AA	#0000ff	#0000ff	right	TRUE
0.65	teco	SeqDis	09/04/2019	14:22:38:126	25	BA	#ffff00	#0000ff	left	FALSE
0.65	teco	SeqDis	09/04/2019	14:22:46:297	26	BA	#ffff00	#0000ff	right	TRUE
0.7	teco	SeqDis	09/04/2019	14:22:56:919	27	AB	#0000ff	#ffff00	left	TRUE
0.7	teco	SeqDis	09/04/2019	14:23:05:843	28	AB	#0000ff	#ffff00	left	TRUE
0.75	teco	SeqDis	09/04/2019	14:23:12:438	29	AB	#0000ff	#ffff00	left	TRUE
0.7	teco	SeqDis	09/04/2019	14:23:18:953	30	AB	#0000ff	#ffff00	right	FALSE
0.75	teco	SeqDis	09/04/2019	14:23:28:623	31	AB	#0000ff	#ffff00	left	TRUE
0.7	teco	SeqDis	09/04/2019	14:23:36:253	32	BA	#ffff00	#0000ff	left	FALSE
0.7	teco	SeqDis	09/04/2019	14:23:44:615	33	BA	#ffff00	#0000ff	right	TRUE
0.7	teco	SeqDis	09/04/2019	14:23:54:698	34	BA	#ffff00	#0000ff	left	FALSE
0.7	teco	SeqDis	09/04/2019	14:24:04:429	35	BA	#ffff00	#0000ff	right	TRUE
0.7	teco	SeqDis	09/04/2019	14:24:16:101	36	AA	#0000ff	#0000ff	right	TRUE
0.75	teco	SeqDis	09/04/2019	14:24:23:556	37	AB	#0000ff	#ffff00	left	TRUE
0.7	teco	SeqDis	09/04/2019	14:24:31:135	38	AB	#0000ff	#ffff00	right	FALSE
0.7	teco	SeqDis	09/04/2019	14:24:39:343	39	AB	#0000ff	#ffff00	left	TRUE
0.65	teco	SeqDis	09/04/2019	14:24:46:474	40	AB	#0000ff	#ffff00	right	FALSE
0.65	teco	SeqDis	09/04/2019	14:24:55:252	41	AB	#0000ff	#ffff00	left	TRUE
0.65	teco	SeqDis	09/04/2019	14:25:02:827	42	BB	#ffff00	#ffff00	right	TRUE
0.7	teco	SeqDis	09/04/2019	14:25:09:812	43	AA	#0000ff	#0000ff	right	TRUE
0.7	teco	SeqDis	09/04/2019	14:25:16:989	44	AB	#0000ff	#ffff00	left	TRUE
0.7	teco	SeqDis	09/04/2019	14:25:30:232	45	AA	#0000ff	#0000ff	left	FALSE
0.65	teco	SeqDis	09/04/2019	14:25:40:598	46	AA	#0000ff	#0000ff	left	FALSE
0.65	teco	SeqDis	09/04/2019	14:25:49:206	47	AA	#0000ff	#0000ff	right	TRUE
0.65	teco	SeqDis	09/04/2019	14:25:57:834	48	AB	#0000ff	#ffff00	left	TRUE
0.65	teco	SeqDis	09/04/2019	14:26:07:149	49	AB	#0000ff	#ffff00	left	TRUE
0.65	teco	SeqDis	09/04/2019	14:26:16:625	50	BB	#ffff00	#ffff00	left	FALSE
0.6	teco	SeqDis	09/04/2019	14:26:25:371	51	BB	#ffff00	#ffff00	left	FALSE
0.65	teco	SeqDis	09/04/2019	14:26:34:968	52	BB	#ffff00	#ffff00	right	TRUE
0.6	teco	SeqDis	09/04/2019	14:26:43:317	53	AB	#0000ff	#ffff00	right	FALSE
0.65	teco	SeqDis	09/04/2019	14:26:52:161	54	AB	#0000ff	#ffff00	left	TRUE
0.6	teco	SeqDis	09/04/2019	14:27:01:58	55	BA	#ffff00	#0000ff	left	FALSE
0.6	teco	SeqDis	09/04/2019	14:27:10:302	56	BA	#ffff00	#0000ff	right	TRUE
0.6	teco	SeqDis	09/04/2019	14:27:22:900	57	BB	#ffff00	#ffff00	right	TRUE
0.6	teco	SeqDis	09/04/2019	14:27:35:48	58	BB	#ffff00	#ffff00	left	FALSE
0.55	teco	SeqDis	09/04/2019	14:27:44:9	59	BB	#ffff00	#ffff00	left	FALSE
0.55	teco	SeqDis	09/04/2019	14:27:52:929	60	BB	#ffff00	#ffff00	left	FALSE
0.5	teco	SeqDis	09/04/2019	14:30:27:110	61	BB	#ffff00	#ffff00	left	FALSE
0.5	teco	SeqDis	09/04/2019	14:30:35:150	62	BB	#ffff00	#ffff00	right	TRUE
0.5	teco	SeqDis	09/04/2019	14:30:45:566	63	AB	#0000ff	#ffff00	left	TRUE
0.45	teco	SeqDis	09/04/2019	14:30:53:482	64	BA	#ffff00	#0000ff	left	FALSE
0.45	teco	SeqDis	09/04/2019	14:31:03:750	65	BA	#ffff00	#0000ff	left	FALSE
0.45	teco	SeqDis	09/04/2019	14:31:13:183	66	BA	#ffff00	#0000ff	left	FALSE
0.4	teco	SeqDis	09/04/2019	14:31:22:957	67	BA	#ffff00	#0000ff	left	FALSE
0.35	teco	SeqDis	09/04/2019	14:31:31:237	68	BA	#ffff00	#0000ff	left	FALSE
0.3	teco	SeqDis	09/04/2019	14:31:39:268	69	BA	#ffff00	#0000ff	left	FALSE
0.35	teco	SeqDis	09/04/2019	14:31:47:607	70	BA	#ffff00	#0000ff	right	TRUE
0.35	teco	SeqDis	09/04/2019	14:31:56:789	71	AB	#0000ff	#ffff00	right	FALSE
0.3	teco	SeqDis	09/04/2019	14:32:05:646	72	AB	#0000ff	#ffff00	right	FALSE
0.3	teco	SeqDis	09/04/2019	14:32:17:130	73	AB	#0000ff	#ffff00	right	FALSE
0.25	teco	SeqDis	09/04/2019	14:32:25:447	74	AB	#0000ff	#ffff00	right	FALSE
0.3	teco	SeqDis	09/04/2019	14:32:35:19	75	AB	#0000ff	#ffff00	left	TRUE
0.25	teco	SeqDis	09/04/2019	14:32:44:534	76	AA	#0000ff	#0000ff	left	FALSE
0.2	teco	SeqDis	09/04/2019	14:32:52:761	77	AA	#0000ff	#0000ff	left	FALSE
0.25	teco	SeqDis	09/04/2019	14:33:02:569	78	AA	#0000ff	#0000ff	right	TRUE
0.3	teco	SeqDis	09/04/2019	14:33:13:327	79	AA	#0000ff	#0000ff	right	TRUE
0.3	teco	SeqDis	09/04/2019	14:33:21:782	80	AA	#0000ff	#0000ff	left	FALSE
0.35	teco	SeqDis	09/04/2019	14:33:30:537	81	AA	#0000ff	#0000ff	right	TRUE
0.3	teco	SeqDis	09/04/2019	14:33:37:706	82	AB	#0000ff	#ffff00	right	FALSE
0.25	teco	SeqDis	09/04/2019	14:33:46:29	83	AB	#0000ff	#ffff00	right	FALSE
0.25	teco	SeqDis	09/04/2019	14:33:56:350	84	AB	#0000ff	#ffff00	right	FALSE
0.3	teco	SeqDis	09/04/2019	14:34:04:989	85	AB	#0000ff	#ffff00	left	TRUE
0.35	teco	SeqDis	09/04/2019	14:34:11:378	86	AB	#0000ff	#ffff00	left	TRUE
0.4	teco	SeqDis	09/04/2019	14:34:22:235	87	AB	#0000ff	#ffff00	left	TRUE
0.45	teco	SeqDis	09/04/2019	14:34:29:759	88	AB	#0000ff	#ffff00	left	TRUE
0.45	teco	SeqDis	09/04/2019	14:34:36:718	89	BA	#ffff00	#0000ff	left	FALSE
0.4	teco	SeqDis	09/04/2019	14:34:45:825	90	BA	#ffff00	#0000ff	left	FALSE
0.4	teco	SeqDis	09/04/2019	14:34:54:405	91	BA	#ffff00	#0000ff	left	FALSE
0.4	teco	SeqDis	09/04/2019	14:35:02:270	92	BA	#ffff00	#0000ff	left	FALSE
0.4	teco	SeqDis	09/04/2019	14:35:12:554	93	BA	#ffff00	#0000ff	left	FALSE
0.45	teco	SeqDis	09/04/2019	14:35:25:209	94	BA	#ffff00	#0000ff	right	TRUE
0.4	teco	SeqDis	09/04/2019	14:35:32:951	95	BA	#ffff00	#0000ff	left	FALSE
0.4	teco	SeqDis	09/04/2019	14:35:41:479	96	BA	#ffff00	#0000ff	left	FALSE
0.45	teco	SeqDis	09/04/2019	14:35:49:707	97	BA	#ffff00	#0000ff	right	TRUE
0.4	teco	SeqDis	09/04/2019	14:35:57:727	98	BB	#ffff00	#ffff00	left	FALSE
0.35	teco	SeqDis	09/04/2019	14:36:08:59	99	BB	#ffff00	#ffff00	left	FALSE
0.35	teco	SeqDis	09/04/2019	14:36:16:787	100	BB	#ffff00	#ffff00	left	FALSE
0.3	teco	SeqDis	09/04/2019	14:36:27:949	101	BB	#ffff00	#ffff00	left	FALSE
0.3	teco	SeqDis	09/04/2019	14:36:36:796	102	BB	#ffff00	#ffff00	left	FALSE
0.3	teco	SeqDis	09/04/2019	14:36:49:97	103	BB	#ffff00	#ffff00	left	FALSE
0.3	teco	SeqDis	09/04/2019	14:37:02:734	104	BB	#ffff00	#ffff00	left	FALSE
0.25	teco	SeqDis	09/04/2019	14:37:11:167	105	BB	#ffff00	#ffff00	left	FALSE
0.2	teco	SeqDis	09/04/2019	14:37:21:78	106	BB	#ffff00	#ffff00	left	FALSE
0.2	teco	SeqDis	09/04/2019	14:37:31:78	107	BB	#ffff00	#ffff00	right	TRUE
0.2	teco	SeqDis	09/04/2019	14:37:37:797	108	BB	#ffff00	#ffff00	right	TRUE
0.2	teco	SeqDis	09/04/2019	14:37:45:65	109	AB	#0000ff	#ffff00	right	FALSE
0.2	teco	SeqDis	09/04/2019	14:37:59:665	110	AB	#0000ff	#ffff00	right	FALSE
0.2	teco	SeqDis	09/04/2019	14:38:09:137	111	AB	#0000ff	#ffff00	right	FALSE
0.2	teco	SeqDis	09/04/2019	14:38:19:623	112	AB	#0000ff	#ffff00	right	FALSE
0.25	teco	SeqDis	09/04/2019	14:38:39:305	113	AB	#0000ff	#ffff00	left	TRUE
0.25	teco	SeqDis	09/04/2019	14:38:51:22	114	AB	#0000ff	#ffff00	left	TRUE
0.3	teco	SeqDis	09/04/2019	14:38:59:276	115	AB	#0000ff	#ffff00	left	TRUE
0.35	teco	SeqDis	09/04/2019	14:39:07:783	116	AB	#0000ff	#ffff00	left	TRUE
0.35	teco	SeqDis	09/04/2019	14:39:20:266	117	AB	#0000ff	#ffff00	left	TRUE
0.4	teco	SeqDis	09/04/2019	14:39:29:713	118	BA	#ffff00	#0000ff	right	TRUE
0.4	teco	SeqDis	09/04/2019	14:39:39:31	119	AB	#0000ff	#ffff00	right	FALSE
0.45	teco	SeqDis	09/04/2019	14:39:50:134	120	AB	#0000ff	#ffff00	left	TRUE
1	teco	SeqDis	10/04/2019	12:28:01:706	1	BA	#ffff00	#0000ff	right	TRUE
0.5	teco	SeqDis	10/04/2019	12:28:10:530	2	BA	#ffff00	#0000ff	left	FALSE
0.333	teco	SeqDis	10/04/2019	12:28:18:600	3	BA	#ffff00	#0000ff	left	FALSE
0.5	teco	SeqDis	10/04/2019	12:28:32:563	4	BA	#ffff00	#0000ff	right	TRUE
0.4	teco	SeqDis	10/04/2019	12:28:40:888	5	BB	#ffff00	#ffff00	left	FALSE
0.5	teco	SeqDis	10/04/2019	12:28:51:822	6	BB	#ffff00	#ffff00	right	TRUE
0.571	teco	SeqDis	10/04/2019	12:29:00:588	7	AB	#0000ff	#ffff00	left	TRUE
0.5	teco	SeqDis	10/04/2019	12:29:08:591	8	AA	#0000ff	#0000ff	left	FALSE
0.444	teco	SeqDis	10/04/2019	12:29:21:755	9	AA	#0000ff	#0000ff	left	FALSE
0.4	teco	SeqDis	10/04/2019	12:29:30:296	10	AA	#0000ff	#0000ff	left	FALSE
0.364	teco	SeqDis	10/04/2019	12:29:40:118	11	AA	#0000ff	#0000ff	left	FALSE
0.333	teco	SeqDis	10/04/2019	12:29:54:156	12	AA	#0000ff	#0000ff	left	FALSE
0.385	teco	SeqDis	10/04/2019	12:30:04:203	13	AA	#0000ff	#0000ff	right	TRUE
0.429	teco	SeqDis	10/04/2019	12:30:12:627	14	AB	#0000ff	#ffff00	left	TRUE
0.4	teco	SeqDis	10/04/2019	12:30:21:539	15	AA	#0000ff	#0000ff	left	FALSE
0.438	teco	SeqDis	10/04/2019	12:30:30:355	16	AA	#0000ff	#0000ff	right	TRUE
0.471	teco	z	10/04/2019	12:30:38:343	17	BA	#ffff00	#0000ff	right	TRUE
0.5	teco	SeqDis	10/04/2019	12:30:47:736	18	AB	#0000ff	#ffff00	left	TRUE
0.474	teco	SeqDis	10/04/2019	12:30:55:400	19	BB	#ffff00	#ffff00	left	FALSE
0.45	teco	SeqDis	10/04/2019	12:31:03:911	20	BB	#ffff00	#ffff00	left	FALSE
0.45	teco	SeqDis	10/04/2019	12:31:23:527	21	BB	#ffff00	#ffff00	right	TRUE
0.5	teco	SeqDis	10/04/2019	12:31:32:932	22	AB	#0000ff	#ffff00	left	TRUE
0.55	teco	SeqDis	10/04/2019	12:31:43:376	23	AB	#0000ff	#ffff00	left	TRUE
0.55	teco	SeqDis	10/04/2019	12:31:52:901	24	AB	#0000ff	#ffff00	left	TRUE
0.6	teco	SeqDis	10/04/2019	12:32:00:191	25	AB	#0000ff	#ffff00	left	TRUE
0.6	teco	SeqDis	10/04/2019	12:32:08:210	26	AB	#0000ff	#ffff00	left	TRUE
0.55	teco	SeqDis	10/04/2019	12:32:16:903	27	AA	#0000ff	#0000ff	left	FALSE
0.6	teco	SeqDis	10/04/2019	12:32:26:247	28	AA	#0000ff	#0000ff	right	TRUE
0.6	teco	SeqDis	10/04/2019	12:32:38:880	29	AB	#0000ff	#ffff00	right	FALSE
0.65	teco	SeqDis	10/04/2019	12:32:53:371	30	AB	#0000ff	#ffff00	left	TRUE
0.65	teco	SeqDis	10/04/2019	12:33:06:672	31	BB	#ffff00	#ffff00	left	FALSE
0.65	teco	SeqDis	10/04/2019	12:33:15:719	32	BB	#ffff00	#ffff00	left	FALSE
0.65	teco	SeqDis	10/04/2019	12:33:27:972	33	BB	#ffff00	#ffff00	right	TRUE
0.65	teco	SeqDis	10/04/2019	12:33:35:640	34	BA	#ffff00	#0000ff	right	TRUE
0.7	teco	SeqDis	10/04/2019	12:33:43:842	35	BB	#ffff00	#ffff00	right	TRUE
0.7	teco	SeqDis	10/04/2019	12:33:52:629	36	AB	#0000ff	#ffff00	left	TRUE
0.7	teco	SeqDis	10/04/2019	12:34:02:423	37	AB	#0000ff	#ffff00	left	TRUE
0.7	teco	SeqDis	10/04/2019	12:34:12:3	38	AB	#0000ff	#ffff00	left	TRUE
0.75	teco	SeqDis	10/04/2019	12:34:20:244	39	AB	#0000ff	#ffff00	left	TRUE
0.75	teco	SeqDis	10/04/2019	12:34:29:686	40	AA	#0000ff	#0000ff	left	FALSE
0.7	teco	SeqDis	10/04/2019	12:34:37:902	41	AA	#0000ff	#0000ff	left	FALSE
0.65	teco	SeqDis	10/04/2019	12:34:54:171	42	AA	#0000ff	#0000ff	left	FALSE
0.6	teco	SeqDis	10/04/2019	12:35:03:585	43	AA	#0000ff	#0000ff	left	FALSE
0.6	teco	SeqDis	10/04/2019	12:35:14:65	44	AA	#0000ff	#0000ff	right	TRUE
0.6	teco	SeqDis	10/04/2019	12:35:26:229	45	BB	#ffff00	#ffff00	right	TRUE
0.6	teco	SeqDis	10/04/2019	12:35:37:820	46	AB	#0000ff	#ffff00	left	TRUE
0.6	teco	SeqDis	10/04/2019	12:36:00:952	47	AB	#0000ff	#ffff00	right	FALSE
0.6	teco	SeqDis	10/04/2019	12:36:10:424	48	AB	#0000ff	#ffff00	left	TRUE
0.6	teco	SeqDis	10/04/2019	12:36:19:671	49	AB	#0000ff	#ffff00	right	FALSE
0.6	teco	SeqDis	10/04/2019	12:36:27:784	50	AB	#0000ff	#ffff00	left	TRUE
0.6	teco	SeqDis	10/04/2019	12:36:37:563	51	BB	#ffff00	#ffff00	left	FALSE
0.6	teco	SeqDis	10/04/2019	12:36:46:625	52	BB	#ffff00	#ffff00	left	FALSE
0.55	teco	SeqDis	10/04/2019	12:36:55:472	53	BB	#ffff00	#ffff00	left	FALSE
0.5	teco	SeqDis	10/04/2019	12:37:10:483	54	BB	#ffff00	#ffff00	left	FALSE
0.5	teco	SeqDis	10/04/2019	12:37:19:414	55	BB	#ffff00	#ffff00	right	TRUE
0.45	teco	SeqDis	10/04/2019	12:37:28:523	56	BA	#ffff00	#0000ff	left	FALSE
0.4	teco	SeqDis	10/04/2019	12:37:37:132	57	BA	#ffff00	#0000ff	left	FALSE
0.4	teco	SeqDis	10/04/2019	12:38:01:703	58	BA	#ffff00	#0000ff	right	TRUE
0.4	teco	SeqDis	10/04/2019	12:38:08:984	59	AB	#0000ff	#ffff00	left	TRUE
0.4	teco	SeqDis	10/04/2019	12:38:16:612	60	AA	#0000ff	#0000ff	left	FALSE
0.4	teco	SeqDis	10/04/2019	12:40:43:807	61	AA	#0000ff	#0000ff	left	FALSE
0.4	teco	SeqDis	10/04/2019	12:40:52:32	62	AA	#0000ff	#0000ff	left	FALSE
0.4	teco	SeqDis	10/04/2019	12:41:01:140	63	AA	#0000ff	#0000ff	left	FALSE
0.4	teco	SeqDis	10/04/2019	12:41:09:271	64	AA	#0000ff	#0000ff	right	TRUE
0.4	teco	SeqDis	10/04/2019	12:41:18:327	65	BA	#ffff00	#0000ff	right	TRUE
0.35	teco	SeqDis	10/04/2019	12:41:26:710	66	AB	#0000ff	#ffff00	right	FALSE
0.4	teco	SeqDis	10/04/2019	12:41:37:440	67	AB	#0000ff	#ffff00	left	TRUE
0.35	teco	SeqDis	10/04/2019	12:41:51:372	68	AA	#0000ff	#0000ff	left	FALSE
0.35	teco	SeqDis	10/04/2019	12:50:04:76	69	AA	#0000ff	#0000ff	left	FALSE
0.3	teco	SeqDis	10/04/2019	12:50:12:301	70	AA	#0000ff	#0000ff	left	FALSE
0.35	teco	SeqDis	10/04/2019	12:50:21:225	71	AA	#0000ff	#0000ff	right	TRUE
0.35	teco	SeqDis	10/04/2019	12:50:30:404	72	BA	#ffff00	#0000ff	left	FALSE
0.35	teco	SeqDis	10/04/2019	12:50:38:789	73	BA	#ffff00	#0000ff	left	FALSE
0.4	teco	SeqDis	10/04/2019	12:50:48:279	74	BA	#ffff00	#0000ff	right	TRUE
0.4	teco	SeqDis	10/04/2019	12:50:55:592	75	AB	#0000ff	#ffff00	left	TRUE
0.4	teco	SeqDis	10/04/2019	12:51:03:97	76	AA	#0000ff	#0000ff	left	FALSE
0.4	teco	SeqDis	10/04/2019	12:51:11:197	77	AA	#0000ff	#0000ff	left	FALSE
0.35	teco	SeqDis	10/04/2019	12:51:22:177	78	AA	#0000ff	#0000ff	left	FALSE
0.35	teco	SeqDis	10/04/2019	12:51:30:857	79	AA	#0000ff	#0000ff	right	TRUE
0.35	teco	SeqDis	10/04/2019	12:51:38:429	80	BB	#ffff00	#ffff00	left	FALSE
0.4	teco	SeqDis	10/04/2019	12:51:52:701	81	BB	#ffff00	#ffff00	right	TRUE
0.45	teco	SeqDis	10/04/2019	12:52:03:553	82	BB	#ffff00	#ffff00	right	TRUE
0.45	teco	SeqDis	10/04/2019	12:52:12:880	83	AB	#0000ff	#ffff00	right	FALSE
0.45	teco	SeqDis	10/04/2019	12:52:22:943	84	AB	#0000ff	#ffff00	left	TRUE
0.4	teco	SeqDis	10/04/2019	12:52:31:934	85	AA	#0000ff	#0000ff	left	FALSE
0.4	teco	SeqDis	10/04/2019	12:52:51:682	86	AA	#0000ff	#0000ff	left	FALSE
0.35	teco	SeqDis	10/04/2019	12:52:59:489	87	AA	#0000ff	#0000ff	left	FALSE
0.35	teco	SeqDis	10/04/2019	12:53:08:245	88	AA	#0000ff	#0000ff	left	FALSE
0.4	teco	SeqDis	10/04/2019	12:53:16:42	89	AA	#0000ff	#0000ff	right	TRUE
0.45	teco	SeqDis	10/04/2019	12:53:22:661	90	AB	#0000ff	#ffff00	left	TRUE
0.45	teco	SeqDis	10/04/2019	12:53:29:333	91	AB	#0000ff	#ffff00	left	TRUE
0.45	teco	SeqDis	10/04/2019	12:53:37:334	92	AB	#0000ff	#ffff00	right	FALSE
0.5	teco	SeqDis	10/04/2019	12:53:46:113	93	AB	#0000ff	#ffff00	left	TRUE
0.5	teco	SeqDis	10/04/2019	12:53:55:769	94	AB	#0000ff	#ffff00	left	TRUE
0.45	teco	SeqDis	10/04/2019	12:54:05:1	95	AB	#0000ff	#ffff00	right	FALSE
0.5	teco	SeqDis	10/04/2019	12:54:15:737	96	AB	#0000ff	#ffff00	left	TRUE
0.55	teco	SeqDis	10/04/2019	12:54:24:841	97	BB	#ffff00	#ffff00	right	TRUE
0.55	teco	SeqDis	10/04/2019	12:54:48:617	98	BA	#ffff00	#0000ff	left	FALSE
0.5	teco	SeqDis	10/04/2019	12:54:56:904	99	BA	#ffff00	#0000ff	left	FALSE
0.5	teco	SeqDis	10/04/2019	12:55:05:737	100	BA	#ffff00	#0000ff	left	FALSE
0.45	teco	SeqDis	10/04/2019	12:55:14:578	101	BA	#ffff00	#0000ff	left	FALSE
0.45	teco	SeqDis	10/04/2019	12:55:24:853	102	BA	#ffff00	#0000ff	right	TRUE
0.45	teco	SeqDis	10/04/2019	12:55:34:766	103	AA	#0000ff	#0000ff	left	FALSE
0.4	teco	SeqDis	10/04/2019	12:55:43:350	104	AA	#0000ff	#0000ff	left	FALSE
0.4	teco	SeqDis	10/04/2019	12:55:54:90	105	AA	#0000ff	#0000ff	left	FALSE
0.45	teco	SeqDis	10/04/2019	12:56:06:811	106	AA	#0000ff	#0000ff	right	TRUE
0.45	teco	SeqDis	10/04/2019	12:56:16:990	107	BA	#ffff00	#0000ff	left	FALSE
0.45	teco	SeqDis	10/04/2019	12:56:26:225	108	BA	#ffff00	#0000ff	left	FALSE
0.4	teco	SeqDis	10/04/2019	12:56:36:397	109	BA	#ffff00	#0000ff	left	FALSE
0.35	teco	SeqDis	10/04/2019	12:56:49:509	110	BA	#ffff00	#0000ff	left	FALSE
0.35	teco	SeqDis	10/04/2019	12:57:00:93	111	BA	#ffff00	#0000ff	right	TRUE
0.4	teco	SeqDis	10/04/2019	12:57:08:315	112	AB	#0000ff	#ffff00	left	TRUE
0.35	teco	SeqDis	10/04/2019	12:57:22:777	113	AB	#0000ff	#ffff00	right	FALSE
0.35	teco	SeqDis	10/04/2019	12:57:30:783	114	AB	#0000ff	#ffff00	left	TRUE
0.4	teco	SeqDis	10/04/2019	12:57:38:349	115	AB	#0000ff	#ffff00	left	TRUE
0.4	teco	SeqDis	10/04/2019	12:57:46:31	116	AB	#0000ff	#ffff00	left	TRUE
0.35	teco	SeqDis	10/04/2019	12:57:54:706	117	AA	#0000ff	#0000ff	left	FALSE
0.35	teco	SeqDis	10/04/2019	12:58:03:1	118	AA	#0000ff	#0000ff	left	FALSE
0.35	teco	SeqDis	10/04/2019	12:58:12:885	119	AA	#0000ff	#0000ff	left	FALSE
0.4	teco	SeqDis	10/04/2019	12:58:21:425	120	AA	#0000ff	#0000ff	right	TRUE
1	teco	SeqDis	11/04/2019	12:23:11:906	1	AA	#0000ff	#0000ff	right	TRUE
1	teco	SeqDis	11/04/2019	12:23:22:43	2	AB	#0000ff	#ffff00	left	TRUE
0.667	teco	SeqDis	11/04/2019	12:23:28:958	3	BB	#ffff00	#ffff00	left	FALSE
0.5	teco	SeqDis	11/04/2019	12:23:37:86	4	BB	#ffff00	#ffff00	left	FALSE
0.6	teco	SeqDis	11/04/2019	12:23:44:540	5	BB	#ffff00	#ffff00	right	TRUE
0.667	teco	SeqDis	11/04/2019	12:23:53:269	6	AA	#0000ff	#0000ff	right	TRUE
0.571	teco	SeqDis	11/04/2019	12:24:02:699	7	AB	#0000ff	#ffff00	right	FALSE
0.625	teco	SeqDis	11/04/2019	12:24:10:631	8	AB	#0000ff	#ffff00	left	TRUE
0.556	teco	SeqDis	11/04/2019	12:24:17:675	9	AB	#0000ff	#ffff00	right	FALSE
0.5	teco	SeqDis	11/04/2019	12:24:25:907	10	AB	#0000ff	#ffff00	right	FALSE
0.545	teco	SeqDis	11/04/2019	12:24:35:331	11	AB	#0000ff	#ffff00	left	TRUE
0.583	teco	SeqDis	11/04/2019	12:24:42:458	12	AB	#0000ff	#ffff00	left	TRUE
0.615	teco	SeqDis	11/04/2019	12:24:48:939	13	AB	#0000ff	#ffff00	left	TRUE
0.571	teco	SeqDis	11/04/2019	12:24:58:386	14	BB	#ffff00	#ffff00	left	FALSE
0.6	teco	SeqDis	11/04/2019	12:25:06:163	15	BB	#ffff00	#ffff00	right	TRUE
0.625	teco	SeqDis	11/04/2019	12:25:13:719	16	BA	#ffff00	#0000ff	right	TRUE
0.588	teco	SeqDis	11/04/2019	12:25:23:695	17	AB	#0000ff	#ffff00	right	FALSE
0.556	teco	SeqDis	11/04/2019	12:25:33:275	18	AB	#0000ff	#ffff00	right	FALSE
0.579	teco	SeqDis	11/04/2019	12:25:41:185	19	AB	#0000ff	#ffff00	left	TRUE
0.55	teco	SeqDis	11/04/2019	12:25:48:264	20	AB	#0000ff	#ffff00	right	FALSE
0.55	teco	SeqDis	11/04/2019	12:25:56:754	21	AB	#0000ff	#ffff00	left	TRUE
0.5	teco	SeqDis	11/04/2019	12:26:03:823	22	BA	#ffff00	#0000ff	left	FALSE
0.5	teco	SeqDis	11/04/2019	12:26:11:697	23	BA	#ffff00	#0000ff	left	FALSE
0.5	teco	SeqDis	11/04/2019	12:26:19:826	24	BA	#ffff00	#0000ff	left	FALSE
0.5	teco	SeqDis	11/04/2019	12:26:29:874	25	BA	#ffff00	#0000ff	right	TRUE
0.5	teco	SeqDis	11/04/2019	12:26:37:398	26	AB	#0000ff	#ffff00	left	TRUE
0.5	teco	SeqDis	11/04/2019	12:26:44:802	27	BA	#ffff00	#0000ff	left	FALSE
0.45	teco	SeqDis	11/04/2019	12:26:53:523	28	BA	#ffff00	#0000ff	left	FALSE
0.5	teco	SeqDis	11/04/2019	12:27:01:538	29	BA	#ffff00	#0000ff	right	TRUE
0.5	teco	SeqDis	11/04/2019	12:27:07:962	30	AA	#0000ff	#0000ff	left	FALSE
0.5	teco	SeqDis	11/04/2019	12:27:16:352	31	AA	#0000ff	#0000ff	right	TRUE
0.45	teco	SeqDis	11/04/2019	12:27:23:834	32	BB	#ffff00	#ffff00	left	FALSE
0.45	teco	SeqDis	11/04/2019	12:27:32:39	33	BB	#ffff00	#ffff00	right	TRUE
0.5	teco	SeqDis	11/04/2019	12:27:45:870	34	AB	#0000ff	#ffff00	left	TRUE
0.45	teco	SeqDis	11/04/2019	12:27:52:239	35	BB	#ffff00	#ffff00	left	FALSE
0.45	teco	SeqDis	11/04/2019	12:28:00:257	36	BB	#ffff00	#ffff00	right	TRUE
0.45	teco	SeqDis	11/04/2019	12:28:07:15	37	AB	#0000ff	#ffff00	right	FALSE
0.45	teco	SeqDis	11/04/2019	12:28:15:318	38	AB	#0000ff	#ffff00	right	FALSE
0.45	teco	SeqDis	11/04/2019	12:28:23:674	39	AB	#0000ff	#ffff00	left	TRUE
0.45	teco	SeqDis	11/04/2019	12:28:32:410	40	AA	#0000ff	#0000ff	left	FALSE
0.4	teco	SeqDis	11/04/2019	12:28:47:835	41	AA	#0000ff	#0000ff	left	FALSE
0.45	teco	SeqDis	11/04/2019	12:28:56:823	42	AA	#0000ff	#0000ff	right	TRUE
0.45	teco	SeqDis	11/04/2019	12:29:05:516	43	AB	#0000ff	#ffff00	right	FALSE
0.45	teco	SeqDis	11/04/2019	12:29:14:302	44	AB	#0000ff	#ffff00	right	FALSE
0.4	teco	SeqDis	11/04/2019	12:29:22:718	45	AB	#0000ff	#ffff00	right	FALSE
0.35	teco	SeqDis	11/04/2019	12:29:33:226	46	AB	#0000ff	#ffff00	right	FALSE
0.4	teco	SeqDis	11/04/2019	12:29:40:984	47	AB	#0000ff	#ffff00	left	TRUE
0.45	teco	SeqDis	11/04/2019	12:29:48:334	48	AB	#0000ff	#ffff00	left	TRUE
0.4	teco	SeqDis	11/04/2019	12:29:56:715	49	AA	#0000ff	#0000ff	left	FALSE
0.4	teco	SeqDis	11/04/2019	12:30:05:142	50	AA	#0000ff	#0000ff	left	FALSE
0.4	teco	SeqDis	11/04/2019	12:30:14:910	51	AA	#0000ff	#0000ff	right	TRUE
0.45	teco	SeqDis	11/04/2019	12:30:22:263	52	AB	#0000ff	#ffff00	left	TRUE
0.4	teco	SeqDis	11/04/2019	12:30:33:364	53	BB	#ffff00	#ffff00	left	FALSE
0.4	teco	SeqDis	11/04/2019	12:30:41:922	54	BB	#ffff00	#ffff00	right	TRUE
0.45	teco	SeqDis	11/04/2019	12:30:52:898	55	AB	#0000ff	#ffff00	left	TRUE
0.4	teco	SeqDis	11/04/2019	12:31:01:694	56	BA	#ffff00	#0000ff	left	FALSE
0.4	teco	SeqDis	11/04/2019	12:31:09:820	57	BA	#ffff00	#0000ff	left	FALSE
0.45	teco	SeqDis	11/04/2019	12:31:18:390	58	BA	#ffff00	#0000ff	right	TRUE
0.4	teco	SeqDis	11/04/2019	12:31:25:609	59	AA	#0000ff	#0000ff	left	FALSE
0.45	teco	SeqDis	11/04/2019	12:31:34:830	60	AA	#0000ff	#0000ff	right	TRUE
0	teco	SeqDis	11/04/2019	17:19:23:254	1	AB	#0000ff	#ffff00	right	FALSE
0.5	teco	SeqDis	11/04/2019	17:19:31:19	2	AB	#0000ff	#ffff00	left	TRUE
0.333	teco	SeqDis	11/04/2019	17:19:39:214	3	BB	#ffff00	#ffff00	left	FALSE
0.25	teco	SeqDis	11/04/2019	17:19:47:573	4	BB	#ffff00	#ffff00	left	FALSE
0.4	teco	SeqDis	11/04/2019	17:19:57:74	5	BB	#ffff00	#ffff00	right	TRUE
0.5	teco	SeqDis	11/04/2019	17:20:08:850	6	BA	#ffff00	#0000ff	right	TRUE
0.571	teco	SeqDis	11/04/2019	17:20:16:230	7	AA	#0000ff	#0000ff	right	TRUE
0.625	teco	SeqDis	11/04/2019	17:20:25:597	8	BA	#ffff00	#0000ff	right	TRUE
0.556	teco	SeqDis	11/04/2019	17:20:34:671	9	AB	#0000ff	#ffff00	right	FALSE
0.5	teco	SeqDis	11/04/2019	17:20:48:851	10	AB	#0000ff	#ffff00	right	FALSE
0.545	teco	SeqDis	11/04/2019	17:20:56:869	11	AB	#0000ff	#ffff00	left	TRUE
0.583	teco	SeqDis	11/04/2019	17:21:05:924	12	AB	#0000ff	#ffff00	left	TRUE
0.538	teco	SeqDis	11/04/2019	17:21:13:836	13	AA	#0000ff	#0000ff	left	FALSE
0.5	teco	SeqDis	11/04/2019	17:21:21:972	14	AA	#0000ff	#0000ff	left	FALSE
0.533	teco	SeqDis	11/04/2019	17:21:32:463	15	AA	#0000ff	#0000ff	right	TRUE
0.5	teco	SeqDis	11/04/2019	17:21:40:582	16	AB	#0000ff	#ffff00	right	FALSE
0.471	teco	SeqDis	11/04/2019	17:21:48:439	17	AB	#0000ff	#ffff00	right	FALSE
0.5	teco	SeqDis	11/04/2019	17:21:56:288	18	AB	#0000ff	#ffff00	left	TRUE
0.526	teco	SeqDis	11/04/2019	17:22:05:229	19	AB	#0000ff	#ffff00	left	TRUE
0.55	teco	SeqDis	11/04/2019	17:22:13:107	20	AB	#0000ff	#ffff00	left	TRUE
0.55	teco	SeqDis	11/04/2019	17:22:21:830	21	BA	#ffff00	#0000ff	left	FALSE
0.55	teco	SeqDis	11/04/2019	17:22:29:758	22	BA	#ffff00	#0000ff	right	TRUE
0.6	teco	SeqDis	11/04/2019	17:22:38:47	23	AB	#0000ff	#ffff00	left	TRUE
0.6	teco	SeqDis	11/04/2019	17:22:44:340	24	BB	#ffff00	#ffff00	left	FALSE
0.6	teco	SeqDis	11/04/2019	17:22:52:812	25	BB	#ffff00	#ffff00	right	TRUE
0.55	teco	SeqDis	11/04/2019	17:22:58:832	26	AA	#0000ff	#0000ff	left	FALSE
0.55	teco	SeqDis	11/04/2019	17:23:08:352	27	AA	#0000ff	#0000ff	right	TRUE
0.5	teco	SeqDis	11/04/2019	17:23:15:53	28	AB	#0000ff	#ffff00	right	FALSE
0.5	teco	SeqDis	11/04/2019	17:23:24:928	29	AB	#0000ff	#ffff00	right	FALSE
0.55	teco	SeqDis	11/04/2019	17:23:34:524	30	AB	#0000ff	#ffff00	left	TRUE
0.5	teco	SeqDis	11/04/2019	17:23:42:727	31	AB	#0000ff	#ffff00	right	FALSE
0.5	teco	SeqDis	11/04/2019	17:23:50:703	32	AB	#0000ff	#ffff00	left	TRUE
0.55	teco	SeqDis	11/04/2019	17:23:59:856	33	BB	#ffff00	#ffff00	right	TRUE
0.55	teco	SeqDis	11/04/2019	17:24:08:733	34	AB	#0000ff	#ffff00	right	FALSE
0.5	teco	SeqDis	11/04/2019	17:24:16:528	35	AB	#0000ff	#ffff00	right	FALSE
0.55	teco	SeqDis	11/04/2019	17:24:24:337	36	AB	#0000ff	#ffff00	left	TRUE
0.55	teco	SeqDis	11/04/2019	17:24:33:114	37	AA	#0000ff	#0000ff	left	FALSE
0.55	teco	SeqDis	11/04/2019	17:24:41:973	38	AA	#0000ff	#0000ff	right	TRUE
0.55	teco	SeqDis	11/04/2019	17:24:50:642	39	AB	#0000ff	#ffff00	left	TRUE
0.5	teco	SeqDis	11/04/2019	17:25:03:79	40	AA	#0000ff	#0000ff	left	FALSE
0.5	teco	SeqDis	11/04/2019	17:25:17:957	41	AA	#0000ff	#0000ff	left	FALSE
0.45	teco	SeqDis	11/04/2019	17:25:26:225	42	AA	#0000ff	#0000ff	left	FALSE
0.45	teco	SeqDis	11/04/2019	17:25:34:286	43	AA	#0000ff	#0000ff	right	TRUE
0.45	teco	SeqDis	11/04/2019	17:25:40:698	44	BB	#ffff00	#ffff00	left	FALSE
0.4	teco	SeqDis	11/04/2019	17:25:48:514	45	BB	#ffff00	#ffff00	left	FALSE
0.4	teco	SeqDis	11/04/2019	17:25:57:226	46	BB	#ffff00	#ffff00	left	FALSE
0.4	teco	SeqDis	11/04/2019	17:26:05:437	47	BB	#ffff00	#ffff00	right	TRUE
0.45	teco	SeqDis	11/04/2019	17:26:13:995	48	AB	#0000ff	#ffff00	left	TRUE
0.5	teco	SeqDis	11/04/2019	17:26:21:247	49	AB	#0000ff	#ffff00	left	TRUE
0.45	teco	SeqDis	11/04/2019	17:26:29:124	50	BA	#ffff00	#0000ff	left	FALSE
0.45	teco	SeqDis	11/04/2019	17:26:36:648	51	BA	#ffff00	#0000ff	left	FALSE
0.4	teco	SeqDis	11/04/2019	17:26:48:671	52	BA	#ffff00	#0000ff	left	FALSE
0.4	teco	SeqDis	11/04/2019	17:26:57:990	53	BA	#ffff00	#0000ff	right	TRUE
0.4	teco	SeqDis	11/04/2019	17:27:07:525	54	AB	#0000ff	#ffff00	right	FALSE
0.4	teco	SeqDis	11/04/2019	17:27:15:836	55	AB	#0000ff	#ffff00	right	FALSE
0.35	teco	SeqDis	11/04/2019	17:27:24:548	56	AB	#0000ff	#ffff00	right	FALSE
0.35	teco	SeqDis	11/04/2019	17:27:34:803	57	AB	#0000ff	#ffff00	right	FALSE
0.35	teco	SeqDis	11/04/2019	17:27:42:649	58	AB	#0000ff	#ffff00	left	TRUE
0.3	teco	SeqDis	11/04/2019	17:27:49:760	59	BB	#ffff00	#ffff00	left	FALSE
0.3	teco	SeqDis	11/04/2019	17:27:57:686	60	BB	#ffff00	#ffff00	left	FALSE
0	teco	SeqDis	12/04/2019	10:08:48:979	1	BB	#ffff00	#ffff00	left	FALSE
0.5	teco	SeqDis	12/04/2019	10:08:58:264	2	BB	#ffff00	#ffff00	right	TRUE
0.667	teco	SeqDis	12/04/2019	10:09:14:265	3	AB	#0000ff	#ffff00	left	TRUE
0.5	teco	SeqDis	12/04/2019	10:09:30:446	4	BB	#ffff00	#ffff00	left	FALSE
0.4	teco	SeqDis	12/04/2019	10:09:39:472	5	BB	#ffff00	#ffff00	left	FALSE
0.5	teco	SeqDis	12/04/2019	10:09:49:614	6	BB	#ffff00	#ffff00	right	TRUE
0.571	teco	SeqDis	12/04/2019	10:09:58:488	7	AB	#0000ff	#ffff00	left	TRUE
0.625	teco	SeqDis	12/04/2019	10:10:13:120	8	AB	#0000ff	#ffff00	left	TRUE
0.556	teco	SeqDis	12/04/2019	10:10:21:493	9	BB	#ffff00	#ffff00	left	FALSE
0.5	teco	SeqDis	12/04/2019	10:10:31:159	10	BB	#ffff00	#ffff00	left	FALSE
0.455	teco	SeqDis	12/04/2019	10:10:41:26	11	BB	#ffff00	#ffff00	left	FALSE
0.5	teco	SeqDis	12/04/2019	10:10:50:449	12	BB	#ffff00	#ffff00	right	TRUE
0.538	teco	SeqDis	12/04/2019	10:10:59:74	13	AA	#0000ff	#0000ff	right	TRUE
0.5	teco	SeqDis	12/04/2019	10:11:09:100	14	AB	#0000ff	#ffff00	right	FALSE
0.467	teco	SeqDis	12/04/2019	10:11:17:326	15	AB	#0000ff	#ffff00	right	FALSE
0.5	teco	SeqDis	12/04/2019	10:11:26:11	16	AB	#0000ff	#ffff00	left	TRUE
0.471	teco	SeqDis	12/04/2019	10:11:38:512	17	AB	#0000ff	#ffff00	right	FALSE
0.5	teco	SeqDis	12/04/2019	10:11:47:85	18	AB	#0000ff	#ffff00	left	TRUE
0.526	teco	SeqDis	12/04/2019	10:12:02:708	19	BA	#ffff00	#0000ff	right	TRUE
0.5	teco	SeqDis	12/04/2019	10:12:31:600	20	AA	#0000ff	#0000ff	left	FALSE
0.55	teco	SeqDis	12/04/2019	10:12:39:864	21	AA	#0000ff	#0000ff	right	TRUE
0.5	teco	SeqDis	12/04/2019	10:12:51:477	22	AB	#0000ff	#ffff00	right	FALSE
0.45	teco	SeqDis	12/04/2019	10:12:59:137	23	AB	#0000ff	#ffff00	right	FALSE
0.5	teco	SeqDis	12/04/2019	10:13:07:685	24	AB	#0000ff	#ffff00	left	TRUE
0.55	teco	SeqDis	12/04/2019	10:13:17:804	25	BA	#ffff00	#0000ff	right	TRUE
0.5	teco	SeqDis	12/04/2019	10:13:25:399	26	AA	#0000ff	#0000ff	left	FALSE
0.5	teco	SeqDis	12/04/2019	10:13:34:385	27	AA	#0000ff	#0000ff	right	TRUE
0.45	teco	SeqDis	12/04/2019	10:13:43:463	28	AB	#0000ff	#ffff00	right	FALSE
0.5	teco	SeqDis	12/04/2019	10:13:51:903	29	AB	#0000ff	#ffff00	left	TRUE
0.5	teco	SeqDis	12/04/2019	10:14:08:603	30	BA	#ffff00	#0000ff	left	FALSE
0.55	teco	SeqDis	12/04/2019	10:14:17:553	31	BA	#ffff00	#0000ff	right	TRUE
0.55	teco	SeqDis	12/04/2019	10:14:27:541	32	AB	#0000ff	#ffff00	left	TRUE
0.5	teco	SeqDis	12/04/2019	10:14:35:123	33	AB	#0000ff	#ffff00	right	FALSE
0.5	teco	SeqDis	12/04/2019	10:14:46:183	34	AB	#0000ff	#ffff00	right	FALSE
0.5	teco	SeqDis	12/04/2019	10:14:54:371	35	AB	#0000ff	#ffff00	right	FALSE
0.45	teco	SeqDis	12/04/2019	10:15:02:767	36	AB	#0000ff	#ffff00	right	FALSE
0.5	teco	SeqDis	12/04/2019	10:15:16:937	37	AB	#0000ff	#ffff00	left	TRUE
0.5	teco	SeqDis	12/04/2019	10:15:31:580	38	AB	#0000ff	#ffff00	left	TRUE
0.5	teco	SeqDis	12/04/2019	10:15:40:1	39	AB	#0000ff	#ffff00	left	TRUE
0.55	teco	SeqDis	12/04/2019	10:15:50:773	40	AB	#0000ff	#ffff00	left	TRUE
0.5	teco	SeqDis	12/04/2019	10:16:01:705	41	BB	#ffff00	#ffff00	left	FALSE
0.5	teco	SeqDis	12/04/2019	10:16:17:823	42	BB	#ffff00	#ffff00	left	FALSE
0.55	teco	SeqDis	12/04/2019	10:16:26:541	43	BB	#ffff00	#ffff00	right	TRUE
0.55	teco	SeqDis	12/04/2019	10:16:36:607	44	BA	#ffff00	#0000ff	right	TRUE
0.5	teco	SeqDis	12/04/2019	10:16:48:324	45	BB	#ffff00	#ffff00	left	FALSE
0.55	teco	SeqDis	12/04/2019	10:17:04:838	46	BB	#ffff00	#ffff00	right	TRUE
0.55	teco	SeqDis	12/04/2019	10:17:14:667	47	AA	#0000ff	#0000ff	right	TRUE
0.6	teco	SeqDis	12/04/2019	10:17:25:246	48	BB	#ffff00	#ffff00	right	TRUE
0.6	teco	SeqDis	12/04/2019	10:17:49:126	49	AA	#0000ff	#0000ff	right	TRUE
0.65	teco	SeqDis	12/04/2019	10:18:14:806	50	AA	#0000ff	#0000ff	right	TRUE
0.65	teco	SeqDis	12/04/2019	10:18:23:781	51	BA	#ffff00	#0000ff	right	TRUE
0.6	teco	SeqDis	12/04/2019	10:18:31:528	52	AB	#0000ff	#ffff00	right	FALSE
0.65	teco	SeqDis	12/04/2019	10:18:45:664	53	AB	#0000ff	#ffff00	left	TRUE
0.7	teco	SeqDis	12/04/2019	10:19:04:795	54	AB	#0000ff	#ffff00	left	TRUE
0.75	teco	SeqDis	12/04/2019	10:19:21:293	55	AB	#0000ff	#ffff00	left	TRUE
0.75	teco	SeqDis	12/04/2019	10:19:33:273	56	AB	#0000ff	#ffff00	right	FALSE
0.75	teco	SeqDis	12/04/2019	10:19:53:539	57	AB	#0000ff	#ffff00	left	TRUE
0.7	teco	SeqDis	12/04/2019	10:20:05:353	58	BA	#ffff00	#0000ff	left	FALSE
0.7	teco	SeqDis	12/04/2019	10:20:16:543	59	BA	#ffff00	#0000ff	right	TRUE
0.7	teco	SeqDis	12/04/2019	10:20:32:566	60	AB	#0000ff	#ffff00	left	TRUE
0.75	teco	SeqDis	12/04/2019	10:23:18:777	61	AB	#0000ff	#ffff00	left	TRUE
0.75	teco	SeqDis	12/04/2019	10:23:33:419	62	BA	#ffff00	#0000ff	left	FALSE
0.75	teco	SeqDis	12/04/2019	10:23:56:477	63	BA	#ffff00	#0000ff	right	TRUE
0.75	teco	SeqDis	12/04/2019	10:24:06:836	64	AB	#0000ff	#ffff00	left	TRUE
0.8	teco	SeqDis	12/04/2019	10:24:18:73	65	AA	#0000ff	#0000ff	right	TRUE
0.8	teco	SeqDis	12/04/2019	10:24:30:699	66	AB	#0000ff	#ffff00	left	TRUE
0.75	teco	SeqDis	12/04/2019	10:24:46:35	67	AB	#0000ff	#ffff00	right	FALSE
0.75	teco	SeqDis	12/04/2019	10:24:58:624	68	AB	#0000ff	#ffff00	left	TRUE
0.75	teco	SeqDis	12/04/2019	10:25:11:601	69	AB	#0000ff	#ffff00	left	TRUE
0.7	teco	SeqDis	12/04/2019	10:25:28:169	70	BB	#ffff00	#ffff00	left	FALSE
0.65	teco	SeqDis	12/04/2019	10:25:37:296	71	BB	#ffff00	#ffff00	left	FALSE
0.7	teco	SeqDis	12/04/2019	10:26:32:341	72	BB	#ffff00	#ffff00	right	TRUE
0.7	teco	SeqDis	12/04/2019	10:26:46:529	73	BB	#ffff00	#ffff00	right	TRUE
0.65	teco	SeqDis	12/04/2019	10:26:59:503	74	AB	#0000ff	#ffff00	right	FALSE
0.65	teco	SeqDis	12/04/2019	10:27:19:987	75	AB	#0000ff	#ffff00	left	TRUE
0.7	teco	SeqDis	12/04/2019	10:27:29:991	76	AB	#0000ff	#ffff00	left	TRUE
0.7	teco	SeqDis	12/04/2019	10:27:38:933	77	AB	#0000ff	#ffff00	left	TRUE
0.7	teco	SeqDis	12/04/2019	10:27:47:728	78	BA	#ffff00	#0000ff	left	FALSE
0.65	teco	SeqDis	12/04/2019	10:27:55:921	79	BA	#ffff00	#0000ff	left	FALSE
0.6	teco	SeqDis	12/04/2019	10:28:05:167	80	BA	#ffff00	#0000ff	left	FALSE
0.55	teco	SeqDis	12/04/2019	10:28:14:667	81	BA	#ffff00	#0000ff	left	FALSE
0.6	teco	SeqDis	12/04/2019	10:28:24:307	82	BA	#ffff00	#0000ff	right	TRUE
0.55	teco	SeqDis	12/04/2019	10:28:36:233	83	BA	#ffff00	#0000ff	left	FALSE
0.5	teco	SeqDis	12/04/2019	10:28:45:815	84	BA	#ffff00	#0000ff	left	FALSE
0.5	teco	SeqDis	12/04/2019	10:29:02:348	85	BA	#ffff00	#0000ff	right	TRUE
0.45	teco	SeqDis	12/04/2019	10:29:14:369	86	BB	#ffff00	#ffff00	left	FALSE
0.45	teco	SeqDis	12/04/2019	10:29:24:195	87	BB	#ffff00	#ffff00	left	FALSE
0.4	teco	SeqDis	12/04/2019	10:29:33:600	88	BB	#ffff00	#ffff00	left	FALSE
0.35	teco	SeqDis	12/04/2019	10:29:44:559	89	BB	#ffff00	#ffff00	left	FALSE
0.4	teco	SeqDis	12/04/2019	10:29:57:591	90	BB	#ffff00	#ffff00	right	TRUE
0.4	teco	SeqDis	12/04/2019	10:30:25:705	91	AA	#0000ff	#0000ff	left	FALSE
0.35	teco	SeqDis	12/04/2019	10:30:33:809	92	AA	#0000ff	#0000ff	left	FALSE
0.35	teco	SeqDis	12/04/2019	10:30:43:89	93	AA	#0000ff	#0000ff	right	TRUE
0.35	teco	SeqDis	12/04/2019	10:30:57:551	94	AB	#0000ff	#ffff00	right	FALSE
0.3	teco	SeqDis	12/04/2019	10:31:05:137	95	AB	#0000ff	#ffff00	right	FALSE
0.25	teco	SeqDis	12/04/2019	10:31:13:278	96	AB	#0000ff	#ffff00	right	FALSE
0.2	teco	SeqDis	12/04/2019	10:31:22:445	97	AB	#0000ff	#ffff00	right	FALSE
0.25	teco	SeqDis	12/04/2019	10:31:44:894	98	AB	#0000ff	#ffff00	left	TRUE
0.3	teco	SeqDis	12/04/2019	10:31:59:852	99	AA	#0000ff	#0000ff	right	TRUE
0.35	teco	SeqDis	12/04/2019	10:32:33:638	100	AB	#0000ff	#ffff00	left	TRUE
0.4	teco	SeqDis	12/04/2019	10:32:42:223	101	AB	#0000ff	#ffff00	left	TRUE
0.4	teco	SeqDis	12/04/2019	10:32:50:407	102	AB	#0000ff	#ffff00	left	TRUE
0.45	teco	SeqDis	12/04/2019	10:32:59:8	103	AB	#0000ff	#ffff00	left	TRUE
0.45	teco	SeqDis	12/04/2019	10:33:09:848	104	BB	#ffff00	#ffff00	left	FALSE
0.4	teco	SeqDis	12/04/2019	10:33:21:128	105	BB	#ffff00	#ffff00	left	FALSE
0.4	teco	SeqDis	12/04/2019	10:33:30:109	106	BB	#ffff00	#ffff00	left	FALSE
0.4	teco	SeqDis	12/04/2019	10:33:48:820	107	BB	#ffff00	#ffff00	left	FALSE
0.4	teco	SeqDis	12/04/2019	10:34:00:831	108	BB	#ffff00	#ffff00	left	FALSE
0.45	teco	SeqDis	12/04/2019	10:34:10:153	109	BB	#ffff00	#ffff00	right	TRUE
0.4	teco	SeqDis	12/04/2019	10:34:30:521	110	AA	#0000ff	#0000ff	left	FALSE
0.4	teco	SeqDis	12/04/2019	10:34:51:760	111	AA	#0000ff	#0000ff	left	FALSE
0.4	teco	SeqDis	12/04/2019	10:35:08:268	112	AA	#0000ff	#0000ff	left	FALSE
0.35	teco	SeqDis	12/04/2019	10:35:32:732	113	AA	#0000ff	#0000ff	left	FALSE
0.4	teco	SeqDis	12/04/2019	10:35:41:107	114	AA	#0000ff	#0000ff	right	TRUE
1	teco	SeqDis	12/04/2019	14:40:22:906	1	BA	#ffff00	#0000ff	right	TRUE
0.5	teco	SeqDis	12/04/2019	14:40:31:593	2	AB	#0000ff	#ffff00	right	FALSE
0.333	teco	SeqDis	12/04/2019	14:40:43:914	3	AB	#0000ff	#ffff00	right	FALSE
0.5	teco	SeqDis	12/04/2019	14:40:54:123	4	AB	#0000ff	#ffff00	left	TRUE
0.4	teco	SeqDis	12/04/2019	14:41:03:397	5	BA	#ffff00	#0000ff	left	FALSE
0.5	teco	SeqDis	12/04/2019	14:41:17:848	6	BA	#ffff00	#0000ff	right	TRUE
0.429	teco	SeqDis	12/04/2019	14:41:26:225	7	AB	#0000ff	#ffff00	right	FALSE
0.5	teco	SeqDis	12/04/2019	14:41:37:832	8	AB	#0000ff	#ffff00	left	TRUE
0.444	teco	SeqDis	12/04/2019	14:41:50:111	9	BB	#ffff00	#ffff00	left	FALSE
0.5	teco	SeqDis	12/04/2019	14:41:59:670	10	BB	#ffff00	#ffff00	right	TRUE
0.545	teco	SeqDis	12/04/2019	14:42:17:909	11	AA	#0000ff	#0000ff	right	TRUE
0.5	teco	SeqDis	12/04/2019	14:42:29:265	12	AB	#0000ff	#ffff00	right	FALSE
0.462	teco	SeqDis	12/04/2019	14:42:42:160	13	AB	#0000ff	#ffff00	right	FALSE
0.5	teco	SeqDis	12/04/2019	14:42:59:871	14	AB	#0000ff	#ffff00	left	TRUE
0.533	teco	SeqDis	12/04/2019	14:43:11:463	15	AB	#0000ff	#ffff00	left	TRUE
0.5	teco	SeqDis	12/04/2019	14:43:22:227	16	BB	#ffff00	#ffff00	left	FALSE
0.471	teco	SeqDis	12/04/2019	14:43:34:817	17	BB	#ffff00	#ffff00	left	FALSE
0.5	teco	SeqDis	12/04/2019	14:43:43:457	18	BB	#ffff00	#ffff00	right	TRUE
0.526	teco	SeqDis	12/04/2019	14:43:53:541	19	AB	#0000ff	#ffff00	left	TRUE
0.5	teco	SeqDis	12/04/2019	14:44:03:202	20	AA	#0000ff	#0000ff	left	FALSE
0.45	teco	SeqDis	12/04/2019	14:44:17:821	21	AA	#0000ff	#0000ff	left	FALSE
0.5	teco	SeqDis	12/04/2019	14:44:26:26	22	AA	#0000ff	#0000ff	right	TRUE
0.5	teco	SeqDis	12/04/2019	14:44:44:562	23	BB	#ffff00	#ffff00	left	FALSE
0.45	teco	SeqDis	12/04/2019	14:44:56:317	24	BB	#ffff00	#ffff00	left	FALSE
0.45	teco	SeqDis	12/04/2019	14:45:04:905	25	BB	#ffff00	#ffff00	left	FALSE
0.45	teco	SeqDis	12/04/2019	14:45:18:143	26	BB	#ffff00	#ffff00	right	TRUE
0.5	teco	SeqDis	12/04/2019	14:45:28:458	27	AB	#0000ff	#ffff00	left	TRUE
0.5	teco	SeqDis	12/04/2019	14:45:41:26	28	AB	#0000ff	#ffff00	left	TRUE
0.55	teco	SeqDis	12/04/2019	14:45:50:670	29	AA	#0000ff	#0000ff	right	TRUE
0.55	teco	SeqDis	12/04/2019	14:46:02:268	30	BA	#ffff00	#0000ff	right	TRUE
0.5	teco	SeqDis	12/04/2019	14:46:14:781	31	AB	#0000ff	#ffff00	right	FALSE
0.5	teco	SeqDis	12/04/2019	14:46:24:710	32	AB	#0000ff	#ffff00	right	FALSE
0.55	teco	SeqDis	12/04/2019	14:46:35:624	33	AB	#0000ff	#ffff00	left	TRUE
0.55	teco	SeqDis	12/04/2019	14:46:47:379	34	AB	#0000ff	#ffff00	left	TRUE
0.55	teco	SeqDis	12/04/2019	14:47:00:344	35	AB	#0000ff	#ffff00	left	TRUE
0.6	teco	SeqDis	12/04/2019	14:47:10:926	36	BB	#ffff00	#ffff00	right	TRUE
0.65	teco	SeqDis	12/04/2019	14:47:21:116	37	AB	#0000ff	#ffff00	left	TRUE
0.65	teco	SeqDis	12/04/2019	14:47:43:263	38	BB	#ffff00	#ffff00	right	TRUE
0.6	teco	SeqDis	12/04/2019	14:48:01:693	39	AA	#0000ff	#0000ff	left	FALSE
0.65	teco	SeqDis	12/04/2019	14:48:10:910	40	AA	#0000ff	#0000ff	right	TRUE
0.65	teco	SeqDis	12/04/2019	14:48:23:666	41	BB	#ffff00	#ffff00	left	FALSE
0.65	teco	SeqDis	12/04/2019	14:48:31:473	42	BB	#ffff00	#ffff00	right	TRUE
0.7	teco	SeqDis	12/04/2019	14:48:41:34	43	BA	#ffff00	#0000ff	right	TRUE
0.7	teco	SeqDis	12/04/2019	14:48:51:528	44	BA	#ffff00	#0000ff	left	FALSE
0.7	teco	SeqDis	12/04/2019	14:48:59:598	45	BA	#ffff00	#0000ff	left	FALSE
0.65	teco	SeqDis	12/04/2019	14:49:09:266	46	BA	#ffff00	#0000ff	left	FALSE
0.6	teco	SeqDis	12/04/2019	14:49:18:134	47	BA	#ffff00	#0000ff	left	FALSE
0.55	teco	SeqDis	12/04/2019	14:49:26:516	48	BA	#ffff00	#0000ff	left	FALSE
0.5	teco	SeqDis	12/04/2019	14:49:34:986	49	BA	#ffff00	#0000ff	left	FALSE
0.45	teco	SeqDis	12/04/2019	14:49:43:346	50	BA	#ffff00	#0000ff	left	FALSE
0.5	teco	SeqDis	12/04/2019	14:49:51:858	51	BA	#ffff00	#0000ff	right	TRUE
0.5	teco	SeqDis	12/04/2019	14:50:58:329	52	AB	#0000ff	#ffff00	right	FALSE
0.45	teco	SeqDis	12/04/2019	14:51:10:47	53	AB	#0000ff	#ffff00	right	FALSE
0.4	teco	SeqDis	12/04/2019	14:51:19:121	54	AB	#0000ff	#ffff00	right	FALSE
0.4	teco	SeqDis	12/04/2019	14:51:32:2	55	AB	#0000ff	#ffff00	left	TRUE
0.35	teco	SeqDis	12/04/2019	14:51:43:374	56	AB	#0000ff	#ffff00	right	FALSE
0.3	teco	SeqDis	12/04/2019	14:51:51:246	57	AB	#0000ff	#ffff00	right	FALSE
0.3	teco	SeqDis	12/04/2019	14:51:59:66	58	AB	#0000ff	#ffff00	left	TRUE
0.35	teco	SeqDis	12/04/2019	14:52:10:714	59	AB	#0000ff	#ffff00	left	TRUE
0.3	teco	SeqDis	12/04/2019	14:52:21:186	60	AA	#0000ff	#0000ff	left	FALSE
0.3	teco	SeqDis	12/04/2019	14:54:59:652	61	AA	#0000ff	#0000ff	left	FALSE
0.25	teco	SeqDis	12/04/2019	14:55:07:786	62	AA	#0000ff	#0000ff	left	FALSE
0.25	teco	SeqDis	12/04/2019	14:55:18:306	63	AA	#0000ff	#0000ff	right	TRUE
0.3	teco	SeqDis	12/04/2019	14:55:25:712	64	AB	#0000ff	#ffff00	left	TRUE
0.35	teco	SeqDis	12/04/2019	14:55:35:769	65	AB	#0000ff	#ffff00	left	TRUE
0.4	teco	SeqDis	12/04/2019	14:55:46:839	66	AB	#0000ff	#ffff00	left	TRUE
0.4	teco	SeqDis	12/04/2019	14:55:56:68	67	AA	#0000ff	#0000ff	left	FALSE
0.45	teco	SeqDis	12/04/2019	14:56:05:66	68	AA	#0000ff	#0000ff	right	TRUE
0.5	teco	SeqDis	12/04/2019	14:56:15:412	69	BA	#ffff00	#0000ff	right	TRUE
0.5	teco	SeqDis	12/04/2019	14:56:30:157	70	AB	#0000ff	#ffff00	right	FALSE
0.5	teco	SeqDis	12/04/2019	14:56:38:522	71	AB	#0000ff	#ffff00	left	TRUE
0.5	teco	SeqDis	12/04/2019	14:56:46:223	72	AA	#0000ff	#0000ff	left	FALSE
0.5	teco	SeqDis	12/04/2019	14:56:56:506	73	AA	#0000ff	#0000ff	left	FALSE
0.5	teco	SeqDis	12/04/2019	14:57:16:18	74	AA	#0000ff	#0000ff	left	FALSE
0.45	teco	SeqDis	12/04/2019	14:57:27:17	75	AA	#0000ff	#0000ff	left	FALSE
0.5	teco	SeqDis	12/04/2019	14:57:36:818	76	AA	#0000ff	#0000ff	right	TRUE
0.55	teco	SeqDis	12/04/2019	14:57:53:989	77	BA	#ffff00	#0000ff	right	TRUE
0.5	teco	SeqDis	12/04/2019	14:58:02:114	78	AB	#0000ff	#ffff00	right	FALSE
0.45	teco	SeqDis	12/04/2019	14:58:12:353	79	AB	#0000ff	#ffff00	right	FALSE
0.45	teco	SeqDis	12/04/2019	14:58:21:817	80	AB	#0000ff	#ffff00	right	FALSE
0.45	teco	SeqDis	12/04/2019	14:58:30:988	81	AB	#0000ff	#ffff00	right	FALSE
0.5	teco	SeqDis	12/04/2019	14:58:43:730	82	AB	#0000ff	#ffff00	left	TRUE
0.45	teco	SeqDis	12/04/2019	14:58:54:855	83	AB	#0000ff	#ffff00	right	FALSE
0.4	teco	SeqDis	12/04/2019	14:59:06:641	84	AB	#0000ff	#ffff00	right	FALSE
0.4	teco	SeqDis	12/04/2019	14:59:15:873	85	AB	#0000ff	#ffff00	left	TRUE
0.4	teco	SeqDis	12/04/2019	14:59:35:10	86	BB	#ffff00	#ffff00	right	TRUE
0.4	teco	SeqDis	12/04/2019	14:59:48:554	87	AB	#0000ff	#ffff00	right	FALSE
0.35	teco	SeqDis	12/04/2019	15:00:00:841	88	AB	#0000ff	#ffff00	right	FALSE
0.3	teco	SeqDis	12/04/2019	15:00:10:562	89	AB	#0000ff	#ffff00	right	FALSE
0.3	teco	SeqDis	12/04/2019	15:00:28:448	90	AB	#0000ff	#ffff00	right	FALSE
0.25	teco	SeqDis	12/04/2019	15:00:37:216	91	AB	#0000ff	#ffff00	right	FALSE
0.25	teco	SeqDis	12/04/2019	15:00:46:213	92	AB	#0000ff	#ffff00	right	FALSE
0.3	teco	SeqDis	12/04/2019	15:00:55:260	93	AB	#0000ff	#ffff00	left	TRUE
0.35	teco	SeqDis	12/04/2019	15:01:04:541	94	AB	#0000ff	#ffff00	left	TRUE
0.4	teco	SeqDis	12/04/2019	15:01:12:379	95	AB	#0000ff	#ffff00	left	TRUE
0.35	teco	SeqDis	12/04/2019	15:01:20:259	96	BB	#ffff00	#ffff00	left	FALSE
0.3	teco	SeqDis	12/04/2019	15:01:30:662	97	BB	#ffff00	#ffff00	left	FALSE
0.3	teco	SeqDis	12/04/2019	15:01:39:463	98	BB	#ffff00	#ffff00	left	FALSE
0.35	teco	SeqDis	12/04/2019	15:01:49:366	99	BB	#ffff00	#ffff00	right	TRUE
0.4	teco	SeqDis	12/04/2019	15:01:58:36	100	AA	#0000ff	#0000ff	right	TRUE
0.45	teco	SeqDis	12/04/2019	15:02:05:457	101	AB	#0000ff	#ffff00	left	TRUE
0.4	teco	SeqDis	12/04/2019	15:02:12:896	102	BB	#ffff00	#ffff00	left	FALSE
0.4	teco	SeqDis	12/04/2019	15:02:21:182	103	BB	#ffff00	#ffff00	left	FALSE
0.45	teco	SeqDis	12/04/2019	15:02:30:397	104	BB	#ffff00	#ffff00	right	TRUE
0.4	teco	SeqDis	12/04/2019	15:02:40:624	105	AA	#0000ff	#0000ff	left	FALSE
0.4	teco	SeqDis	12/04/2019	15:02:51:706	106	AA	#0000ff	#0000ff	right	TRUE
0.4	teco	SeqDis	12/04/2019	15:03:07:98	107	BA	#ffff00	#0000ff	left	FALSE
[truncated: 314 more rows]
