# Supplementary material for: A test of memory for stimulus sequences in great apes
Source: PLoS One. 2023 Sep 6;18(9):e0290546. doi: 10.1371/journal.pone.0290546 (PMC10482264; doi:10.1371/journal.pone.0290546)
Supplement: S1 Dataset — This file contains data from all included tests and an explanatory readme-file. (ZIP) [file pone.0290546.s002.zip › Bonobo_human_data/07-SeqDis_maisha.csv]

freq_correct	subject	experiment	date	timestamp	trial	sequence	stimulus1	stimulus2	response	is_correct
1	maisha	SeqDis	15/03/2019	15:09:07:907	1	AB	#ffff00	#0000ff	left	TRUE
1	maisha	SeqDis	15/03/2019	15:09:20:386	2	AB	#ffff00	#0000ff	left	TRUE
0.667	maisha	SeqDis	15/03/2019	15:09:27:214	3	BB	#0000ff	#0000ff	left	FALSE
0.5	maisha	SeqDis	15/03/2019	15:09:35:854	4	BB	#0000ff	#0000ff	left	FALSE
0.4	maisha	SeqDis	15/03/2019	15:09:44:448	5	BB	#0000ff	#0000ff	left	FALSE
0.333	maisha	SeqDis	15/03/2019	15:09:54:798	6	BB	#0000ff	#0000ff	left	FALSE
0.286	maisha	SeqDis	15/03/2019	15:10:08:306	7	BB	#0000ff	#0000ff	left	FALSE
0.25	maisha	SeqDis	15/03/2019	15:10:23:678	8	BB	#0000ff	#0000ff	left	FALSE
0.222	maisha	SeqDis	15/03/2019	15:10:32:611	9	BB	#0000ff	#0000ff	left	FALSE
0.2	maisha	SeqDis	15/03/2019	15:10:47:243	10	BB	#0000ff	#0000ff	left	FALSE
0.182	maisha	SeqDis	15/03/2019	15:10:56:18	11	BB	#0000ff	#0000ff	left	FALSE
0.167	maisha	SeqDis	15/03/2019	15:11:04:758	12	BB	#0000ff	#0000ff	left	FALSE
0.154	maisha	SeqDis	15/03/2019	15:11:13:698	13	BB	#0000ff	#0000ff	left	FALSE
0.143	maisha	SeqDis	15/03/2019	15:11:22:283	14	BB	#0000ff	#0000ff	left	FALSE
0.133	maisha	SeqDis	15/03/2019	15:11:31:54	15	BB	#0000ff	#0000ff	left	FALSE
0.125	maisha	SeqDis	15/03/2019	15:11:41:794	16	BB	#0000ff	#0000ff	left	FALSE
0.118	maisha	SeqDis	15/03/2019	15:11:50:595	17	BB	#0000ff	#0000ff	left	FALSE
0.111	maisha	SeqDis	15/03/2019	15:11:59:718	18	BB	#0000ff	#0000ff	left	FALSE
0.105	maisha	SeqDis	15/03/2019	15:12:08:550	19	BB	#0000ff	#0000ff	left	FALSE
0.1	maisha	SeqDis	15/03/2019	15:12:31:98	20	BB	#0000ff	#0000ff	left	FALSE
0.05	maisha	SeqDis	15/03/2019	15:12:41:979	21	BB	#0000ff	#0000ff	left	FALSE
0	maisha	SeqDis	15/03/2019	15:12:54:739	22	BB	#0000ff	#0000ff	left	FALSE
0	maisha	SeqDis	15/03/2019	15:13:13:217	23	BB	#0000ff	#0000ff	left	FALSE
0.05	maisha	SeqDis	15/03/2019	15:13:25:927	24	BB	#0000ff	#0000ff	right	TRUE
0.1	maisha	SeqDis	15/03/2019	15:13:49:541	25	AB	#ffff00	#0000ff	left	TRUE
1	maisha	SeqDis	15/03/2019	15:15:43:589	1	AB	#ffff00	#0000ff	left	TRUE
0.5	maisha	SeqDis	15/03/2019	15:15:54:588	2	BB	#0000ff	#0000ff	left	FALSE
0.333	maisha	SeqDis	15/03/2019	15:16:03:497	3	BB	#0000ff	#0000ff	left	FALSE
0.25	maisha	SeqDis	15/03/2019	15:16:12:198	4	BB	#0000ff	#0000ff	left	FALSE
0.2	maisha	SeqDis	15/03/2019	15:16:21:26	5	BB	#0000ff	#0000ff	left	FALSE
0.167	maisha	SeqDis	15/03/2019	15:16:30:295	6	BB	#0000ff	#0000ff	left	FALSE
0.143	maisha	SeqDis	15/03/2019	15:16:39:77	7	BB	#0000ff	#0000ff	left	FALSE
0.125	maisha	SeqDis	15/03/2019	15:16:47:855	8	BB	#0000ff	#0000ff	left	FALSE
0.111	maisha	SeqDis	15/03/2019	15:16:56:556	9	BB	#0000ff	#0000ff	left	FALSE
0.1	maisha	SeqDis	15/03/2019	15:17:11:926	10	BB	#0000ff	#0000ff	left	FALSE
0.091	maisha	SeqDis	15/03/2019	15:17:20:847	11	BB	#0000ff	#0000ff	left	FALSE
0.083	maisha	SeqDis	15/03/2019	15:17:31:276	12	BB	#0000ff	#0000ff	left	FALSE
0.154	maisha	SeqDis	15/03/2019	15:17:47:721	13	BB	#0000ff	#0000ff	right	TRUE
0.214	maisha	SeqDis	15/03/2019	15:17:57:431	14	BB	#0000ff	#0000ff	right	TRUE
0.267	maisha	SeqDis	15/03/2019	15:18:11:843	15	BA	#0000ff	#ffff00	right	TRUE
0.312	maisha	SeqDis	15/03/2019	15:18:21:98	16	BA	#0000ff	#ffff00	right	TRUE
0.294	maisha	SeqDis	15/03/2019	15:18:30:919	17	AB	#ffff00	#0000ff	right	FALSE
0.278	maisha	SeqDis	15/03/2019	15:18:39:891	18	AB	#ffff00	#0000ff	right	FALSE
0.263	maisha	SeqDis	15/03/2019	15:18:50:250	19	AB	#ffff00	#0000ff	right	FALSE
0.25	maisha	SeqDis	15/03/2019	15:18:59:175	20	AB	#ffff00	#0000ff	right	FALSE
0.2	maisha	SeqDis	15/03/2019	15:19:18:610	21	AB	#ffff00	#0000ff	right	FALSE
0.2	maisha	SeqDis	15/03/2019	15:19:29:410	22	AB	#ffff00	#0000ff	right	FALSE
0.2	maisha	SeqDis	15/03/2019	15:19:38:486	23	AB	#ffff00	#0000ff	right	FALSE
0.2	maisha	SeqDis	15/03/2019	15:19:47:199	24	AB	#ffff00	#0000ff	right	FALSE
0.2	maisha	SeqDis	15/03/2019	15:19:56:175	25	AB	#ffff00	#0000ff	right	FALSE
0.2	maisha	SeqDis	15/03/2019	15:20:05:347	26	AB	#ffff00	#0000ff	right	FALSE
0.2	maisha	SeqDis	15/03/2019	15:20:15:459	27	AB	#ffff00	#0000ff	right	FALSE
0.2	maisha	SeqDis	15/03/2019	15:20:24:379	28	AB	#ffff00	#0000ff	right	FALSE
0.2	maisha	SeqDis	15/03/2019	15:20:33:87	29	AB	#ffff00	#0000ff	right	FALSE
0.2	maisha	SeqDis	15/03/2019	15:20:41:919	30	AB	#ffff00	#0000ff	right	FALSE
0.2	maisha	SeqDis	15/03/2019	15:20:50:659	31	AB	#ffff00	#0000ff	right	FALSE
0.2	maisha	SeqDis	15/03/2019	15:20:59:678	32	AB	#ffff00	#0000ff	right	FALSE
0.15	maisha	SeqDis	15/03/2019	15:21:10:643	33	AB	#ffff00	#0000ff	right	FALSE
0.1	maisha	SeqDis	15/03/2019	15:21:19:531	34	AB	#ffff00	#0000ff	right	FALSE
0.05	maisha	SeqDis	15/03/2019	15:21:29:456	35	AB	#ffff00	#0000ff	right	FALSE
0	maisha	SeqDis	15/03/2019	15:21:38:649	36	AB	#ffff00	#0000ff	right	FALSE
0	maisha	SeqDis	15/03/2019	15:21:47:619	37	AB	#ffff00	#0000ff	right	FALSE
0	maisha	SeqDis	15/03/2019	15:21:56:496	38	AB	#ffff00	#0000ff	right	FALSE
0.05	maisha	SeqDis	15/03/2019	15:22:05:797	39	AB	#ffff00	#0000ff	left	TRUE
0.05	maisha	SeqDis	15/03/2019	15:22:15:129	40	AB	#ffff00	#0000ff	right	FALSE
0.05	maisha	SeqDis	15/03/2019	15:22:24:259	41	AB	#ffff00	#0000ff	right	FALSE
0.05	maisha	SeqDis	15/03/2019	15:22:34:309	42	AB	#ffff00	#0000ff	right	FALSE
0.05	maisha	SeqDis	15/03/2019	15:22:43:146	43	AB	#ffff00	#0000ff	right	FALSE
0.05	maisha	SeqDis	15/03/2019	15:22:51:998	44	AB	#ffff00	#0000ff	right	FALSE
0.05	maisha	SeqDis	15/03/2019	15:23:01:676	45	AB	#ffff00	#0000ff	right	FALSE
0.05	maisha	SeqDis	15/03/2019	15:23:10:408	46	AB	#ffff00	#0000ff	right	FALSE
0.05	maisha	SeqDis	15/03/2019	15:23:19:51	47	AB	#ffff00	#0000ff	right	FALSE
0.1	maisha	SeqDis	15/03/2019	15:23:27:124	48	AB	#ffff00	#0000ff	left	TRUE
0.15	maisha	SeqDis	15/03/2019	15:23:37:227	49	AA	#ffff00	#ffff00	right	TRUE
0.2	maisha	SeqDis	15/03/2019	15:23:47:278	50	BB	#0000ff	#0000ff	right	TRUE
0.25	maisha	SeqDis	15/03/2019	15:24:03:5	51	AA	#ffff00	#ffff00	right	TRUE
0.25	maisha	SeqDis	15/03/2019	15:24:11:998	52	AB	#ffff00	#0000ff	right	FALSE
0.25	maisha	SeqDis	15/03/2019	15:24:21:49	53	AB	#ffff00	#0000ff	right	FALSE
0.25	maisha	SeqDis	15/03/2019	15:24:30:514	54	AB	#ffff00	#0000ff	right	FALSE
0.25	maisha	SeqDis	15/03/2019	15:24:39:91	55	AB	#ffff00	#0000ff	right	FALSE
0.25	maisha	SeqDis	15/03/2019	15:24:48:404	56	AB	#ffff00	#0000ff	right	FALSE
0.25	maisha	SeqDis	15/03/2019	15:24:58:112	57	AB	#ffff00	#0000ff	right	FALSE
0.25	maisha	SeqDis	15/03/2019	15:25:08:65	58	AB	#ffff00	#0000ff	right	FALSE
0.25	maisha	SeqDis	15/03/2019	15:25:15:526	59	AB	#ffff00	#0000ff	left	TRUE
0.3	maisha	SeqDis	15/03/2019	15:25:30:912	60	AA	#ffff00	#ffff00	right	TRUE
0.35	maisha	SeqDis	15/03/2019	15:28:49:688	61	BA	#0000ff	#ffff00	right	TRUE
0.35	maisha	SeqDis	15/03/2019	15:28:59:20	62	AB	#ffff00	#0000ff	right	FALSE
0.35	maisha	SeqDis	15/03/2019	15:29:11:251	63	AB	#ffff00	#0000ff	right	FALSE
0.35	maisha	SeqDis	15/03/2019	15:29:19:911	64	AB	#ffff00	#0000ff	right	FALSE
0.35	maisha	SeqDis	15/03/2019	15:29:28:705	65	AB	#ffff00	#0000ff	right	FALSE
0.35	maisha	SeqDis	15/03/2019	15:29:36:934	66	AB	#ffff00	#0000ff	right	FALSE
0.35	maisha	SeqDis	15/03/2019	15:29:45:903	67	AB	#ffff00	#0000ff	right	FALSE
0.3	maisha	SeqDis	15/03/2019	15:29:54:946	68	AB	#ffff00	#0000ff	right	FALSE
0.25	maisha	SeqDis	15/03/2019	15:30:04:147	69	AB	#ffff00	#0000ff	right	FALSE
0.2	maisha	SeqDis	15/03/2019	15:30:33:8	70	AB	#ffff00	#0000ff	right	FALSE
0.15	maisha	SeqDis	15/03/2019	15:30:41:799	71	AB	#ffff00	#0000ff	right	FALSE
0.15	maisha	SeqDis	15/03/2019	15:31:07:436	72	AB	#ffff00	#0000ff	right	FALSE
0.15	maisha	SeqDis	15/03/2019	15:31:15:356	73	AB	#ffff00	#0000ff	right	FALSE
0	maisha	SeqDis	18/03/2019	12:03:48:726	1	BA	#0000ff	#ffff00	left	FALSE
0	maisha	SeqDis	18/03/2019	12:03:57:639	2	BA	#0000ff	#ffff00	left	FALSE
0	maisha	SeqDis	18/03/2019	12:04:08:488	3	BA	#0000ff	#ffff00	left	FALSE
0	maisha	SeqDis	18/03/2019	12:04:29:344	4	BA	#0000ff	#ffff00	left	FALSE
0	maisha	SeqDis	18/03/2019	12:04:40:648	5	BA	#0000ff	#ffff00	left	FALSE
0	maisha	SeqDis	18/03/2019	12:04:51:216	6	BA	#0000ff	#ffff00	left	FALSE
0.143	maisha	SeqDis	18/03/2019	12:05:05:280	7	BA	#0000ff	#ffff00	right	TRUE
0.25	maisha	SeqDis	18/03/2019	12:05:14:804	8	AA	#ffff00	#ffff00	right	TRUE
0.222	maisha	SeqDis	18/03/2019	12:05:26:737	9	AB	#ffff00	#0000ff	right	FALSE
0.2	maisha	SeqDis	18/03/2019	12:05:35:612	10	AB	#ffff00	#0000ff	right	FALSE
0.182	maisha	SeqDis	18/03/2019	12:05:44:219	11	AB	#ffff00	#0000ff	right	FALSE
0.167	maisha	SeqDis	18/03/2019	12:06:00:676	12	AB	#ffff00	#0000ff	right	FALSE
0.231	maisha	SeqDis	18/03/2019	12:06:09:564	13	AB	#ffff00	#0000ff	left	TRUE
0.214	maisha	SeqDis	18/03/2019	12:06:21:399	14	AB	#ffff00	#0000ff	right	FALSE
0.2	maisha	SeqDis	18/03/2019	12:06:29:964	15	AB	#ffff00	#0000ff	right	FALSE
0.25	maisha	SeqDis	18/03/2019	12:06:39:931	16	AB	#ffff00	#0000ff	left	TRUE
0.235	maisha	SeqDis	18/03/2019	12:06:49:580	17	AB	#ffff00	#0000ff	right	FALSE
0.222	maisha	SeqDis	18/03/2019	12:06:58:471	18	AB	#ffff00	#0000ff	right	FALSE
0.211	maisha	SeqDis	18/03/2019	12:07:08:34	19	AB	#ffff00	#0000ff	right	FALSE
0.2	maisha	SeqDis	18/03/2019	12:07:16:924	20	AB	#ffff00	#0000ff	right	FALSE
0.2	maisha	SeqDis	18/03/2019	12:07:26:435	21	AB	#ffff00	#0000ff	right	FALSE
0.2	maisha	SeqDis	18/03/2019	12:07:34:991	22	AB	#ffff00	#0000ff	right	FALSE
0.2	maisha	SeqDis	18/03/2019	12:07:43:914	23	AB	#ffff00	#0000ff	right	FALSE
0.25	maisha	SeqDis	18/03/2019	12:07:56:700	24	AB	#ffff00	#0000ff	left	TRUE
0.25	maisha	SeqDis	18/03/2019	12:08:13:355	25	AA	#ffff00	#ffff00	left	FALSE
0.3	maisha	SeqDis	18/03/2019	12:08:22:218	26	AA	#ffff00	#ffff00	right	TRUE
0.25	maisha	SeqDis	18/03/2019	12:08:29:726	27	AB	#ffff00	#0000ff	right	FALSE
0.2	maisha	SeqDis	18/03/2019	12:08:38:732	28	AB	#ffff00	#0000ff	right	FALSE
0.25	maisha	SeqDis	18/03/2019	12:08:53:540	29	AB	#ffff00	#0000ff	left	TRUE
0.25	maisha	SeqDis	18/03/2019	12:09:06:368	30	BB	#0000ff	#0000ff	left	FALSE
0.3	maisha	SeqDis	18/03/2019	12:09:17:952	31	BB	#0000ff	#0000ff	right	TRUE
0.35	maisha	SeqDis	18/03/2019	12:09:28:426	32	BB	#0000ff	#0000ff	right	TRUE
0.35	maisha	SeqDis	18/03/2019	12:09:38:223	33	AB	#ffff00	#0000ff	left	TRUE
0.4	maisha	SeqDis	18/03/2019	12:09:47:216	34	BA	#0000ff	#ffff00	right	TRUE
0.45	maisha	SeqDis	18/03/2019	12:09:56:114	35	AB	#ffff00	#0000ff	left	TRUE
0.4	maisha	SeqDis	18/03/2019	12:10:08:376	36	AB	#ffff00	#0000ff	right	FALSE
0.45	maisha	SeqDis	18/03/2019	12:10:20:159	37	AB	#ffff00	#0000ff	left	TRUE
0.5	maisha	SeqDis	18/03/2019	12:10:28:419	38	AB	#ffff00	#0000ff	left	TRUE
0.5	maisha	SeqDis	18/03/2019	12:10:38:920	39	BA	#0000ff	#ffff00	left	FALSE
0.5	maisha	SeqDis	18/03/2019	12:10:47:600	40	BA	#0000ff	#ffff00	left	FALSE
0.5	maisha	SeqDis	18/03/2019	12:10:56:456	41	BA	#0000ff	#ffff00	left	FALSE
0.5	maisha	SeqDis	18/03/2019	12:11:05:116	42	BA	#0000ff	#ffff00	left	FALSE
0.5	maisha	SeqDis	18/03/2019	12:11:13:48	43	BA	#0000ff	#ffff00	left	FALSE
0.45	maisha	SeqDis	18/03/2019	12:11:22:32	44	BA	#0000ff	#ffff00	left	FALSE
0.5	maisha	SeqDis	18/03/2019	12:11:32:280	45	BA	#0000ff	#ffff00	right	TRUE
0.5	maisha	SeqDis	18/03/2019	12:11:39:568	46	AA	#ffff00	#ffff00	right	TRUE
0.55	maisha	SeqDis	18/03/2019	12:11:47:951	47	AB	#ffff00	#0000ff	left	TRUE
0.55	maisha	SeqDis	18/03/2019	12:11:55:537	48	BB	#0000ff	#0000ff	left	FALSE
0.55	maisha	SeqDis	18/03/2019	12:12:04:116	49	BB	#0000ff	#0000ff	right	TRUE
0.55	maisha	SeqDis	18/03/2019	12:12:16:34	50	AA	#ffff00	#ffff00	left	FALSE
0.5	maisha	SeqDis	18/03/2019	12:12:24:636	51	AA	#ffff00	#ffff00	left	FALSE
0.5	maisha	SeqDis	18/03/2019	12:12:33:128	52	AA	#ffff00	#ffff00	right	TRUE
0.5	maisha	SeqDis	18/03/2019	12:12:41:659	53	BA	#0000ff	#ffff00	right	TRUE
0.5	maisha	SeqDis	18/03/2019	12:12:50:88	54	AB	#ffff00	#0000ff	left	TRUE
0.5	maisha	SeqDis	18/03/2019	12:12:57:699	55	AB	#ffff00	#0000ff	left	TRUE
0.5	maisha	SeqDis	18/03/2019	12:13:09:712	56	BB	#0000ff	#0000ff	left	FALSE
0.45	maisha	SeqDis	18/03/2019	12:13:18:660	57	BB	#0000ff	#0000ff	left	FALSE
0.4	maisha	SeqDis	18/03/2019	12:13:27:340	58	BB	#0000ff	#0000ff	left	FALSE
0.4	maisha	SeqDis	18/03/2019	12:13:44:880	59	BB	#0000ff	#0000ff	left	FALSE
0.4	maisha	SeqDis	18/03/2019	12:13:53:138	60	BB	#0000ff	#0000ff	left	FALSE
0.4	maisha	SeqDis	18/03/2019	12:15:59:679	61	BB	#0000ff	#0000ff	left	FALSE
0.45	maisha	SeqDis	18/03/2019	12:16:08:172	62	BB	#0000ff	#0000ff	right	TRUE
0.5	maisha	SeqDis	18/03/2019	12:16:18:567	63	AB	#ffff00	#0000ff	left	TRUE
0.5	maisha	SeqDis	18/03/2019	12:16:29:691	64	AA	#ffff00	#ffff00	left	FALSE
0.45	maisha	SeqDis	18/03/2019	12:16:40:670	65	AA	#ffff00	#ffff00	left	FALSE
0.45	maisha	SeqDis	18/03/2019	12:16:48:487	66	AA	#ffff00	#ffff00	right	TRUE
0.4	maisha	SeqDis	18/03/2019	12:17:01:750	67	AB	#ffff00	#0000ff	right	FALSE
0.4	maisha	SeqDis	18/03/2019	12:17:11:328	68	AB	#ffff00	#0000ff	right	FALSE
0.35	maisha	SeqDis	18/03/2019	12:17:20:189	69	AB	#ffff00	#0000ff	right	FALSE
0.35	maisha	SeqDis	18/03/2019	12:17:28:940	70	AB	#ffff00	#0000ff	right	FALSE
0.35	maisha	SeqDis	18/03/2019	12:17:38:0	71	AB	#ffff00	#0000ff	right	FALSE
0.35	maisha	SeqDis	18/03/2019	12:17:47:162	72	AB	#ffff00	#0000ff	left	TRUE
0.3	maisha	SeqDis	18/03/2019	12:17:57:871	73	BB	#0000ff	#0000ff	left	FALSE
0.25	maisha	SeqDis	18/03/2019	12:18:09:256	74	BB	#0000ff	#0000ff	left	FALSE
0.2	maisha	SeqDis	18/03/2019	12:18:17:748	75	BB	#0000ff	#0000ff	left	FALSE
0.2	maisha	SeqDis	18/03/2019	12:18:26:278	76	BB	#0000ff	#0000ff	left	FALSE
0.2	maisha	SeqDis	18/03/2019	12:18:40:903	77	BB	#0000ff	#0000ff	left	FALSE
0.25	maisha	SeqDis	18/03/2019	12:18:49:115	78	BB	#0000ff	#0000ff	right	TRUE
0.3	maisha	SeqDis	18/03/2019	12:18:59:272	79	AB	#ffff00	#0000ff	left	TRUE
0.35	maisha	SeqDis	18/03/2019	12:19:05:763	80	AB	#ffff00	#0000ff	left	TRUE
0.4	maisha	SeqDis	18/03/2019	12:19:17:161	81	AB	#ffff00	#0000ff	left	TRUE
0.35	maisha	SeqDis	18/03/2019	12:19:23:912	82	BA	#0000ff	#ffff00	left	FALSE
0.35	maisha	SeqDis	18/03/2019	12:19:32:311	83	BA	#0000ff	#ffff00	right	TRUE
0	maisha	SeqDis	19/03/2019	11:55:37:248	1	BA	#0000ff	#ffff00	left	FALSE
0.5	maisha	SeqDis	19/03/2019	11:55:45:738	2	BA	#0000ff	#ffff00	right	TRUE
0.667	maisha	SeqDis	19/03/2019	11:55:56:925	3	AB	#ffff00	#0000ff	left	TRUE
0.75	maisha	SeqDis	19/03/2019	11:56:05:475	4	AB	#ffff00	#0000ff	left	TRUE
0.6	maisha	SeqDis	19/03/2019	11:56:12:598	5	BB	#0000ff	#0000ff	left	FALSE
0.5	maisha	SeqDis	19/03/2019	11:56:21:51	6	BB	#0000ff	#0000ff	left	FALSE
0.429	maisha	SeqDis	19/03/2019	11:56:29:905	7	BB	#0000ff	#0000ff	left	FALSE
0.375	maisha	SeqDis	19/03/2019	11:56:41:257	8	BB	#0000ff	#0000ff	left	FALSE
0.333	maisha	SeqDis	19/03/2019	11:56:49:590	9	BB	#0000ff	#0000ff	left	FALSE
0.3	maisha	SeqDis	19/03/2019	11:56:58:165	10	BB	#0000ff	#0000ff	left	FALSE
0.273	maisha	SeqDis	19/03/2019	11:57:06:706	11	BB	#0000ff	#0000ff	left	FALSE
0.333	maisha	SeqDis	19/03/2019	11:57:15:614	12	BB	#0000ff	#0000ff	right	TRUE
0.385	maisha	SeqDis	19/03/2019	11:57:31:406	13	AB	#ffff00	#0000ff	left	TRUE
0.357	maisha	SeqDis	19/03/2019	11:58:31:467	14	BB	#0000ff	#0000ff	left	FALSE
0.333	maisha	SeqDis	19/03/2019	11:58:39:759	15	BB	#0000ff	#0000ff	left	FALSE
0.312	maisha	SeqDis	19/03/2019	11:59:09:87	16	BB	#0000ff	#0000ff	left	FALSE
0.294	maisha	SeqDis	19/03/2019	11:59:33:666	17	BB	#0000ff	#0000ff	left	FALSE
0.278	maisha	SeqDis	19/03/2019	11:59:42:241	18	BB	#0000ff	#0000ff	left	FALSE
0.263	maisha	SeqDis	19/03/2019	11:59:58:363	19	BB	#0000ff	#0000ff	left	FALSE
0.25	maisha	SeqDis	19/03/2019	12:00:17:39	20	BB	#0000ff	#0000ff	left	FALSE
0.3	maisha	SeqDis	19/03/2019	12:00:25:462	21	BB	#0000ff	#0000ff	right	TRUE
0.3	maisha	SeqDis	19/03/2019	12:00:42:776	22	AB	#ffff00	#0000ff	left	TRUE
0.25	maisha	SeqDis	19/03/2019	12:01:11:374	23	BA	#0000ff	#ffff00	left	FALSE
0.25	maisha	SeqDis	19/03/2019	12:01:20:793	24	BA	#0000ff	#ffff00	right	TRUE
0.3	maisha	SeqDis	19/03/2019	12:01:35:169	25	AA	#ffff00	#ffff00	right	TRUE
0.35	maisha	SeqDis	19/03/2019	12:01:45:991	26	AB	#ffff00	#0000ff	left	TRUE
0.35	maisha	SeqDis	19/03/2019	12:02:05:219	27	BA	#0000ff	#ffff00	left	FALSE
0.35	maisha	SeqDis	19/03/2019	12:02:17:562	28	BA	#0000ff	#ffff00	left	FALSE
0.35	maisha	SeqDis	19/03/2019	12:02:25:563	29	BA	#0000ff	#ffff00	left	FALSE
0.35	maisha	SeqDis	19/03/2019	12:03:43:788	30	BA	#0000ff	#ffff00	left	FALSE
0.4	maisha	SeqDis	19/03/2019	12:03:52:440	31	BA	#0000ff	#ffff00	right	TRUE
0.35	maisha	SeqDis	19/03/2019	12:04:45:100	32	AA	#ffff00	#ffff00	left	FALSE
0.35	maisha	SeqDis	19/03/2019	12:04:57:760	33	AA	#ffff00	#ffff00	right	TRUE
0.4	maisha	SeqDis	19/03/2019	12:05:09:4	34	AB	#ffff00	#0000ff	left	TRUE
0	maisha	SeqDis	20/03/2019	13:18:48:908	1	BB	#0000ff	#0000ff	left	FALSE
0	maisha	SeqDis	20/03/2019	13:18:57:651	2	BB	#0000ff	#0000ff	left	FALSE
0	maisha	SeqDis	20/03/2019	13:19:07:261	3	BB	#0000ff	#0000ff	left	FALSE
0	maisha	SeqDis	20/03/2019	13:19:15:454	4	BB	#0000ff	#0000ff	left	FALSE
0	maisha	SeqDis	20/03/2019	13:19:23:903	5	BB	#0000ff	#0000ff	left	FALSE
0	maisha	SeqDis	20/03/2019	13:19:34:371	6	BB	#0000ff	#0000ff	left	FALSE
0	maisha	SeqDis	20/03/2019	13:19:44:955	7	BB	#0000ff	#0000ff	left	FALSE
0	maisha	SeqDis	20/03/2019	13:19:53:517	8	BB	#0000ff	#0000ff	left	FALSE
0	maisha	SeqDis	20/03/2019	13:20:03:91	9	BB	#0000ff	#0000ff	left	FALSE
0	maisha	SeqDis	20/03/2019	13:20:11:258	10	BB	#0000ff	#0000ff	left	FALSE
0.091	maisha	SeqDis	20/03/2019	13:20:19:578	11	BB	#0000ff	#0000ff	right	TRUE
0.167	maisha	SeqDis	20/03/2019	13:20:30:316	12	AB	#ffff00	#0000ff	left	TRUE
0.231	maisha	SeqDis	20/03/2019	13:20:40:445	13	AB	#ffff00	#0000ff	left	TRUE
0.214	maisha	SeqDis	20/03/2019	13:20:48:597	14	AA	#ffff00	#ffff00	left	FALSE
0.2	maisha	SeqDis	20/03/2019	13:20:56:636	15	AA	#ffff00	#ffff00	left	FALSE
0.188	maisha	SeqDis	20/03/2019	13:21:06:57	16	AA	#ffff00	#ffff00	left	FALSE
0.176	maisha	SeqDis	20/03/2019	13:21:34:724	17	AA	#ffff00	#ffff00	left	FALSE
0.222	maisha	SeqDis	20/03/2019	13:21:43:342	18	AA	#ffff00	#ffff00	right	TRUE
0.263	maisha	SeqDis	20/03/2019	13:21:51:250	19	AB	#ffff00	#0000ff	left	TRUE
0.25	maisha	SeqDis	20/03/2019	13:21:58:329	20	AA	#ffff00	#ffff00	left	FALSE
0.3	maisha	SeqDis	20/03/2019	13:22:08:630	21	AA	#ffff00	#ffff00	right	TRUE
0.3	maisha	SeqDis	20/03/2019	13:22:15:561	22	BA	#0000ff	#ffff00	left	FALSE
0.3	maisha	SeqDis	20/03/2019	13:22:23:906	23	BA	#0000ff	#ffff00	left	FALSE
0.3	maisha	SeqDis	20/03/2019	13:22:32:330	24	BA	#0000ff	#ffff00	left	FALSE
0.35	maisha	SeqDis	20/03/2019	13:22:41:447	25	BA	#0000ff	#ffff00	right	TRUE
0.35	maisha	SeqDis	20/03/2019	13:22:48:549	26	AA	#ffff00	#ffff00	left	FALSE
0.35	maisha	SeqDis	20/03/2019	13:22:57:214	27	AA	#ffff00	#ffff00	left	FALSE
0.35	maisha	SeqDis	20/03/2019	13:23:06:257	28	AA	#ffff00	#ffff00	left	FALSE
0.4	maisha	SeqDis	20/03/2019	13:23:14:491	29	AA	#ffff00	#ffff00	right	TRUE
0.4	maisha	SeqDis	20/03/2019	13:23:25:235	30	BA	#0000ff	#ffff00	left	FALSE
0.35	maisha	SeqDis	20/03/2019	13:23:35:691	31	BA	#0000ff	#ffff00	left	FALSE
0.3	maisha	SeqDis	20/03/2019	13:23:44:767	32	BA	#0000ff	#ffff00	left	FALSE
0.3	maisha	SeqDis	20/03/2019	13:23:53:710	33	BA	#0000ff	#ffff00	right	TRUE
0.35	maisha	SeqDis	20/03/2019	13:24:08:325	34	AB	#ffff00	#0000ff	left	TRUE
0.4	maisha	SeqDis	20/03/2019	13:24:23:40	35	AB	#ffff00	#0000ff	left	TRUE
0.45	maisha	SeqDis	20/03/2019	13:24:37:94	36	BB	#0000ff	#0000ff	right	TRUE
0.45	maisha	SeqDis	20/03/2019	13:24:48:403	37	BB	#0000ff	#0000ff	left	FALSE
0.4	maisha	SeqDis	20/03/2019	13:24:57:38	38	BB	#0000ff	#0000ff	left	FALSE
0.4	maisha	SeqDis	20/03/2019	13:25:05:672	39	BB	#0000ff	#0000ff	right	TRUE
0.4	maisha	SeqDis	20/03/2019	13:25:16:430	40	AB	#ffff00	#0000ff	right	FALSE
0.4	maisha	SeqDis	20/03/2019	13:25:25:470	41	AB	#ffff00	#0000ff	left	TRUE
0.45	maisha	SeqDis	20/03/2019	13:25:33:506	42	AB	#ffff00	#0000ff	left	TRUE
0.45	maisha	SeqDis	20/03/2019	13:25:47:524	43	BA	#0000ff	#ffff00	left	FALSE
0.5	maisha	SeqDis	20/03/2019	13:25:56:57	44	BA	#0000ff	#ffff00	right	TRUE
0.5	maisha	SeqDis	20/03/2019	13:26:10:477	45	AB	#ffff00	#0000ff	left	TRUE
0.55	maisha	SeqDis	20/03/2019	13:26:22:945	46	AB	#ffff00	#0000ff	left	TRUE
0.6	maisha	SeqDis	20/03/2019	13:26:32:9	47	BB	#0000ff	#0000ff	right	TRUE
0.6	maisha	SeqDis	20/03/2019	13:26:39:721	48	BA	#0000ff	#ffff00	left	FALSE
0.6	maisha	SeqDis	20/03/2019	13:26:47:585	49	BA	#0000ff	#ffff00	right	TRUE
0.65	maisha	SeqDis	20/03/2019	13:26:59:564	50	AB	#ffff00	#0000ff	left	TRUE
0.65	maisha	SeqDis	20/03/2019	13:27:08:418	51	AB	#ffff00	#0000ff	right	FALSE
0.7	maisha	SeqDis	20/03/2019	13:27:16:595	52	AB	#ffff00	#0000ff	left	TRUE
0.7	maisha	SeqDis	20/03/2019	13:27:29:952	53	AB	#ffff00	#0000ff	left	TRUE
0.7	maisha	SeqDis	20/03/2019	13:27:36:884	54	AB	#ffff00	#0000ff	left	TRUE
0.65	maisha	SeqDis	20/03/2019	13:27:44:574	55	AA	#ffff00	#ffff00	left	FALSE
0.65	maisha	SeqDis	20/03/2019	13:27:53:176	56	AA	#ffff00	#ffff00	right	TRUE
0.7	maisha	SeqDis	20/03/2019	13:28:01:427	57	AB	#ffff00	#0000ff	left	TRUE
0.7	maisha	SeqDis	20/03/2019	13:28:10:102	58	BA	#0000ff	#ffff00	left	FALSE
0.65	maisha	SeqDis	20/03/2019	13:28:19:220	59	BA	#0000ff	#ffff00	left	FALSE
0.7	maisha	SeqDis	20/03/2019	13:28:27:28	60	BA	#0000ff	#ffff00	right	TRUE
0.65	maisha	SeqDis	20/03/2019	13:30:50:499	61	AA	#ffff00	#ffff00	left	FALSE
0.6	maisha	SeqDis	20/03/2019	13:30:58:315	62	AA	#ffff00	#ffff00	left	FALSE
0.6	maisha	SeqDis	20/03/2019	13:31:06:81	63	AA	#ffff00	#ffff00	left	FALSE
0.55	maisha	SeqDis	20/03/2019	13:31:14:433	64	AA	#ffff00	#ffff00	left	FALSE
0.55	maisha	SeqDis	20/03/2019	13:31:23:418	65	AA	#ffff00	#ffff00	right	TRUE
0.5	maisha	SeqDis	20/03/2019	13:31:31:779	66	AB	#ffff00	#0000ff	right	FALSE
0.5	maisha	SeqDis	20/03/2019	13:31:39:974	67	AB	#ffff00	#0000ff	left	TRUE
0.55	maisha	SeqDis	20/03/2019	13:31:47:574	68	AB	#ffff00	#0000ff	left	TRUE
0.55	maisha	SeqDis	20/03/2019	13:31:55:170	69	BB	#0000ff	#0000ff	right	TRUE
0.55	maisha	SeqDis	20/03/2019	13:32:08:6	70	AB	#ffff00	#0000ff	left	TRUE
0.55	maisha	SeqDis	20/03/2019	13:32:15:509	71	BB	#0000ff	#0000ff	left	FALSE
0.5	maisha	SeqDis	20/03/2019	13:32:24:84	72	BB	#0000ff	#0000ff	left	FALSE
0.45	maisha	SeqDis	20/03/2019	13:32:32:175	73	BB	#0000ff	#0000ff	left	FALSE
0.4	maisha	SeqDis	20/03/2019	13:32:40:204	74	BB	#0000ff	#0000ff	left	FALSE
0.45	maisha	SeqDis	20/03/2019	13:32:48:641	75	BB	#0000ff	#0000ff	right	TRUE
0.4	maisha	SeqDis	20/03/2019	13:32:57:165	76	AA	#ffff00	#ffff00	left	FALSE
1	maisha	SeqDis	21/03/2019	12:06:29:237	1	AB	#ffff00	#0000ff	left	TRUE
0.5	maisha	SeqDis	21/03/2019	12:06:45:835	2	BA	#0000ff	#ffff00	left	FALSE
0.333	maisha	SeqDis	21/03/2019	12:06:54:507	3	BA	#0000ff	#ffff00	left	FALSE
0.5	maisha	SeqDis	21/03/2019	12:07:04:406	4	BA	#0000ff	#ffff00	right	TRUE
0.6	maisha	SeqDis	21/03/2019	12:07:14:673	5	AB	#ffff00	#0000ff	left	TRUE
0.5	maisha	SeqDis	21/03/2019	12:07:24:483	6	AA	#ffff00	#ffff00	left	FALSE
0.571	maisha	SeqDis	21/03/2019	12:07:40:558	7	AA	#ffff00	#ffff00	right	TRUE
0.5	maisha	SeqDis	21/03/2019	12:07:51:419	8	BA	#0000ff	#ffff00	left	FALSE
0.444	maisha	SeqDis	21/03/2019	12:07:59:934	9	BA	#0000ff	#ffff00	left	FALSE
0.4	maisha	SeqDis	21/03/2019	12:08:09:924	10	BA	#0000ff	#ffff00	left	FALSE
0.364	maisha	SeqDis	21/03/2019	12:08:23:99	11	BA	#0000ff	#ffff00	left	FALSE
0.333	maisha	SeqDis	21/03/2019	12:08:32:279	12	BA	#0000ff	#ffff00	left	FALSE
0.385	maisha	SeqDis	21/03/2019	12:08:41:814	13	BA	#0000ff	#ffff00	right	TRUE
0.357	maisha	SeqDis	21/03/2019	12:08:51:603	14	AA	#ffff00	#ffff00	left	FALSE
0.333	maisha	SeqDis	21/03/2019	12:09:07:415	15	AA	#ffff00	#ffff00	left	FALSE
0.312	maisha	SeqDis	21/03/2019	12:09:16:39	16	AA	#ffff00	#ffff00	left	FALSE
0.294	maisha	SeqDis	21/03/2019	12:09:26:382	17	AA	#ffff00	#ffff00	left	FALSE
0.278	maisha	SeqDis	21/03/2019	12:09:35:451	18	AA	#ffff00	#ffff00	left	FALSE
0.263	maisha	SeqDis	21/03/2019	12:09:44:278	19	AA	#ffff00	#ffff00	left	FALSE
0.25	maisha	SeqDis	21/03/2019	12:10:04:775	20	AA	#ffff00	#ffff00	left	FALSE
0.25	maisha	SeqDis	21/03/2019	12:10:13:530	21	AA	#ffff00	#ffff00	right	TRUE
0.3	maisha	SeqDis	21/03/2019	12:10:52:524	22	AB	#ffff00	#0000ff	left	TRUE
0.3	maisha	SeqDis	21/03/2019	12:11:01:36	23	AB	#ffff00	#0000ff	right	FALSE
0.3	maisha	SeqDis	21/03/2019	12:11:09:771	24	AB	#ffff00	#0000ff	left	TRUE
0.25	maisha	SeqDis	21/03/2019	12:11:25:792	25	BA	#0000ff	#ffff00	left	FALSE
0.25	maisha	SeqDis	21/03/2019	12:11:34:933	26	BA	#0000ff	#ffff00	left	FALSE
0.2	maisha	SeqDis	21/03/2019	12:11:45:974	27	BA	#0000ff	#ffff00	left	FALSE
0.25	maisha	SeqDis	21/03/2019	12:11:58:43	28	BA	#0000ff	#ffff00	right	TRUE
0.25	maisha	SeqDis	21/03/2019	12:12:10:218	29	BB	#0000ff	#0000ff	left	FALSE
0.25	maisha	SeqDis	21/03/2019	12:12:20:364	30	BB	#0000ff	#0000ff	left	FALSE
0.25	maisha	SeqDis	21/03/2019	12:12:29:70	31	BB	#0000ff	#0000ff	left	FALSE
0.25	maisha	SeqDis	21/03/2019	12:12:37:844	32	BB	#0000ff	#0000ff	left	FALSE
0.25	maisha	SeqDis	21/03/2019	12:12:47:315	33	BB	#0000ff	#0000ff	right	TRUE
0.3	maisha	SeqDis	21/03/2019	12:12:55:770	34	AB	#ffff00	#0000ff	left	TRUE
0.3	maisha	SeqDis	21/03/2019	12:13:06:625	35	AA	#ffff00	#ffff00	left	FALSE
0.3	maisha	SeqDis	21/03/2019	12:13:15:233	36	AA	#ffff00	#ffff00	left	FALSE
0.3	maisha	SeqDis	21/03/2019	12:13:24:623	37	AA	#ffff00	#ffff00	left	FALSE
0.3	maisha	SeqDis	21/03/2019	12:13:33:503	38	AA	#ffff00	#ffff00	left	FALSE
0.3	maisha	SeqDis	21/03/2019	12:13:44:99	39	AA	#ffff00	#ffff00	left	FALSE
0.3	maisha	SeqDis	21/03/2019	12:13:52:265	40	AA	#ffff00	#ffff00	left	FALSE
0.25	maisha	SeqDis	21/03/2019	12:14:01:195	41	AA	#ffff00	#ffff00	left	FALSE
0.2	maisha	SeqDis	21/03/2019	12:14:10:569	42	AA	#ffff00	#ffff00	left	FALSE
0.2	maisha	SeqDis	21/03/2019	12:14:21:877	43	AA	#ffff00	#ffff00	left	FALSE
0.15	maisha	SeqDis	21/03/2019	12:14:31:141	44	AA	#ffff00	#ffff00	left	FALSE
0.15	maisha	SeqDis	21/03/2019	12:14:40:849	45	AA	#ffff00	#ffff00	left	FALSE
0.15	maisha	SeqDis	21/03/2019	12:14:49:626	46	AA	#ffff00	#ffff00	left	FALSE
0.15	maisha	SeqDis	21/03/2019	12:14:58:55	47	AA	#ffff00	#ffff00	left	FALSE
0.15	maisha	SeqDis	21/03/2019	12:15:07:749	48	AA	#ffff00	#ffff00	right	TRUE
0.15	maisha	SeqDis	21/03/2019	12:15:16:646	49	BB	#0000ff	#0000ff	left	FALSE
0.2	maisha	SeqDis	21/03/2019	12:15:32:867	50	BB	#0000ff	#0000ff	right	TRUE
0.2	maisha	SeqDis	21/03/2019	12:15:48:957	51	AB	#ffff00	#0000ff	right	FALSE
0.2	maisha	SeqDis	21/03/2019	12:15:57:746	52	AB	#ffff00	#0000ff	right	FALSE
0.2	maisha	SeqDis	21/03/2019	12:16:07:216	53	AB	#ffff00	#0000ff	left	TRUE
0.2	maisha	SeqDis	21/03/2019	12:16:15:733	54	AB	#ffff00	#0000ff	left	TRUE
0.2	maisha	SeqDis	21/03/2019	12:16:26:258	55	BB	#0000ff	#0000ff	left	FALSE
0.2	maisha	SeqDis	21/03/2019	12:16:39:307	56	BB	#0000ff	#0000ff	left	FALSE
0.25	maisha	SeqDis	21/03/2019	12:16:48:149	57	BB	#0000ff	#0000ff	right	TRUE
0.3	maisha	SeqDis	21/03/2019	12:16:58:190	58	AB	#ffff00	#0000ff	left	TRUE
0.35	maisha	SeqDis	21/03/2019	12:17:09:929	59	AB	#ffff00	#0000ff	left	TRUE
0.35	maisha	SeqDis	21/03/2019	12:17:19:11	60	AA	#ffff00	#ffff00	left	FALSE
0.4	maisha	SeqDis	21/03/2019	12:20:55:867	61	AA	#ffff00	#ffff00	right	TRUE
0.4	maisha	SeqDis	21/03/2019	12:21:05:262	62	AA	#ffff00	#ffff00	left	FALSE
0.45	maisha	SeqDis	21/03/2019	12:21:14:594	63	AA	#ffff00	#ffff00	right	TRUE
0.45	maisha	SeqDis	21/03/2019	12:21:22:628	64	AB	#ffff00	#0000ff	right	FALSE
0	maisha	SeqDis	22/03/2019	11:48:19:950	1	AB	#ffff00	#0000ff	right	FALSE
0	maisha	SeqDis	22/03/2019	11:48:34:627	2	AB	#ffff00	#0000ff	right	FALSE
0	maisha	SeqDis	22/03/2019	11:49:12:68	3	AB	#ffff00	#0000ff	right	FALSE
0	maisha	SeqDis	22/03/2019	11:49:28:384	4	AB	#ffff00	#0000ff	right	FALSE
0.2	maisha	SeqDis	22/03/2019	11:49:41:187	5	AB	#ffff00	#0000ff	left	TRUE
0.167	maisha	SeqDis	22/03/2019	11:49:49:375	6	BA	#0000ff	#ffff00	left	FALSE
0.143	maisha	SeqDis	22/03/2019	11:49:58:795	7	BA	#0000ff	#ffff00	left	FALSE
0.25	maisha	SeqDis	22/03/2019	11:50:08:700	8	BA	#0000ff	#ffff00	right	TRUE
0.222	maisha	SeqDis	22/03/2019	11:50:17:100	9	BB	#0000ff	#0000ff	left	FALSE
0.3	maisha	SeqDis	22/03/2019	11:50:26:93	10	BB	#0000ff	#0000ff	right	TRUE
0.364	maisha	SeqDis	22/03/2019	11:50:47:724	11	AB	#ffff00	#0000ff	left	TRUE
0.417	maisha	SeqDis	22/03/2019	11:50:57:935	12	AB	#ffff00	#0000ff	left	TRUE
0.462	maisha	SeqDis	22/03/2019	11:51:08:324	13	AB	#ffff00	#0000ff	left	TRUE
0.5	maisha	SeqDis	22/03/2019	11:51:16:644	14	AB	#ffff00	#0000ff	left	TRUE
0.533	maisha	SeqDis	22/03/2019	11:51:26:301	15	BB	#0000ff	#0000ff	right	TRUE
0.562	maisha	SeqDis	22/03/2019	11:51:33:686	16	BA	#0000ff	#ffff00	right	TRUE
0.529	maisha	SeqDis	22/03/2019	11:51:41:32	17	AB	#ffff00	#0000ff	right	FALSE
0.5	maisha	SeqDis	22/03/2019	11:51:49:913	18	AB	#ffff00	#0000ff	right	FALSE
0.474	maisha	SeqDis	22/03/2019	11:51:59:366	19	AB	#ffff00	#0000ff	right	FALSE
0.45	maisha	SeqDis	22/03/2019	11:52:11:85	20	AB	#ffff00	#0000ff	right	FALSE
0.5	maisha	SeqDis	22/03/2019	11:52:27:542	21	AB	#ffff00	#0000ff	left	TRUE
0.5	maisha	SeqDis	22/03/2019	11:52:36:675	22	BA	#0000ff	#ffff00	left	FALSE
0.5	maisha	SeqDis	22/03/2019	11:52:45:808	23	BA	#0000ff	#ffff00	left	FALSE
0.55	maisha	SeqDis	22/03/2019	11:52:55:123	24	BA	#0000ff	#ffff00	right	TRUE
0.55	maisha	SeqDis	22/03/2019	11:53:02:993	25	AA	#ffff00	#ffff00	right	TRUE
0.6	maisha	SeqDis	22/03/2019	11:53:10:699	26	BB	#0000ff	#0000ff	right	TRUE
0.6	maisha	SeqDis	22/03/2019	11:53:19:663	27	AB	#ffff00	#0000ff	right	FALSE
0.55	maisha	SeqDis	22/03/2019	11:53:28:892	28	AB	#ffff00	#0000ff	right	FALSE
0.6	maisha	SeqDis	22/03/2019	11:53:52:228	29	AB	#ffff00	#0000ff	left	TRUE
0.6	maisha	SeqDis	22/03/2019	11:53:59:577	30	AB	#ffff00	#0000ff	left	TRUE
0.6	maisha	SeqDis	22/03/2019	11:54:07:444	31	AA	#ffff00	#ffff00	right	TRUE
0.6	maisha	SeqDis	22/03/2019	11:54:15:295	32	AB	#ffff00	#0000ff	left	TRUE
0.55	maisha	SeqDis	22/03/2019	11:54:25:288	33	AA	#ffff00	#ffff00	left	FALSE
0.5	maisha	SeqDis	22/03/2019	11:54:35:304	34	AA	#ffff00	#ffff00	left	FALSE
0.5	maisha	SeqDis	22/03/2019	11:54:47:316	35	AA	#ffff00	#ffff00	right	TRUE
0.5	maisha	SeqDis	22/03/2019	11:54:54:639	36	BB	#0000ff	#0000ff	right	TRUE
0.5	maisha	SeqDis	22/03/2019	11:55:02:990	37	BB	#0000ff	#0000ff	left	FALSE
0.55	maisha	SeqDis	22/03/2019	11:55:13:412	38	BB	#0000ff	#0000ff	right	TRUE
0.55	maisha	SeqDis	22/03/2019	11:55:21:317	39	AB	#ffff00	#0000ff	right	FALSE
0.55	maisha	SeqDis	22/03/2019	11:55:38:930	40	AB	#ffff00	#0000ff	right	FALSE
0.5	maisha	SeqDis	22/03/2019	11:55:47:840	41	AB	#ffff00	#0000ff	right	FALSE
0.5	maisha	SeqDis	22/03/2019	11:55:56:970	42	AB	#ffff00	#0000ff	right	FALSE
0.5	maisha	SeqDis	22/03/2019	11:56:08:813	43	AB	#ffff00	#0000ff	right	FALSE
0.45	maisha	SeqDis	22/03/2019	11:56:21:414	44	AB	#ffff00	#0000ff	right	FALSE
0.4	maisha	SeqDis	22/03/2019	11:56:31:497	45	AB	#ffff00	#0000ff	right	FALSE
0.35	maisha	SeqDis	22/03/2019	11:56:40:753	46	AB	#ffff00	#0000ff	right	FALSE
0.4	maisha	SeqDis	22/03/2019	11:56:49:422	47	AB	#ffff00	#0000ff	left	TRUE
0.4	maisha	SeqDis	22/03/2019	11:56:57:334	48	BA	#0000ff	#ffff00	left	FALSE
0.35	maisha	SeqDis	22/03/2019	11:57:06:292	49	BA	#0000ff	#ffff00	left	FALSE
0.3	maisha	SeqDis	22/03/2019	11:57:29:54	50	BA	#0000ff	#ffff00	left	FALSE
0.25	maisha	SeqDis	22/03/2019	11:57:45:858	51	BA	#0000ff	#ffff00	left	FALSE
0.25	maisha	SeqDis	22/03/2019	11:58:05:96	52	BA	#0000ff	#ffff00	right	TRUE
0.25	maisha	SeqDis	22/03/2019	11:58:14:225	53	AA	#ffff00	#ffff00	left	FALSE
0.3	maisha	SeqDis	22/03/2019	11:58:28:828	54	AA	#ffff00	#ffff00	right	TRUE
0.25	maisha	SeqDis	22/03/2019	11:58:38:371	55	AB	#ffff00	#0000ff	right	FALSE
0.25	maisha	SeqDis	22/03/2019	11:58:47:574	56	AB	#ffff00	#0000ff	left	TRUE
0.3	maisha	SeqDis	22/03/2019	11:58:56:474	57	AA	#ffff00	#ffff00	right	TRUE
0.3	maisha	SeqDis	22/03/2019	11:59:05:26	58	AB	#ffff00	#0000ff	left	TRUE
0.3	maisha	SeqDis	22/03/2019	11:59:18:452	59	AB	#ffff00	#0000ff	right	FALSE
0.3	maisha	SeqDis	22/03/2019	11:59:28:1	60	AB	#ffff00	#0000ff	right	FALSE
0.3	maisha	SeqDis	22/03/2019	12:02:05:238	61	AB	#ffff00	#0000ff	right	FALSE
0.3	maisha	SeqDis	22/03/2019	12:02:20:644	62	AB	#ffff00	#0000ff	right	FALSE
0.3	maisha	SeqDis	22/03/2019	12:02:46:231	63	AB	#ffff00	#0000ff	right	FALSE
0.35	maisha	SeqDis	22/03/2019	12:03:04:957	64	AB	#ffff00	#0000ff	left	TRUE
0.4	maisha	SeqDis	22/03/2019	12:03:13:29	65	AB	#ffff00	#0000ff	left	TRUE
0.4	maisha	SeqDis	22/03/2019	12:03:23:190	66	BA	#0000ff	#ffff00	left	FALSE
0.35	maisha	SeqDis	22/03/2019	12:03:31:786	67	BA	#0000ff	#ffff00	left	FALSE
0.35	maisha	SeqDis	22/03/2019	12:03:43:353	68	BA	#0000ff	#ffff00	left	FALSE
0.35	maisha	SeqDis	22/03/2019	12:03:51:945	69	BA	#0000ff	#ffff00	left	FALSE
0.35	maisha	SeqDis	22/03/2019	12:04:00:526	70	BA	#0000ff	#ffff00	left	FALSE
0.35	maisha	SeqDis	22/03/2019	12:04:23:409	71	BA	#0000ff	#ffff00	left	FALSE
0.3	maisha	SeqDis	22/03/2019	12:04:45:879	72	BA	#0000ff	#ffff00	left	FALSE
0.3	maisha	SeqDis	22/03/2019	12:04:55:281	73	BA	#0000ff	#ffff00	left	FALSE
0.25	maisha	SeqDis	22/03/2019	12:05:05:402	74	BA	#0000ff	#ffff00	left	FALSE
0.3	maisha	SeqDis	22/03/2019	12:05:27:423	75	BA	#0000ff	#ffff00	right	TRUE
0.3	maisha	SeqDis	22/03/2019	12:05:37:391	76	AB	#ffff00	#0000ff	left	TRUE
0.25	maisha	SeqDis	22/03/2019	12:05:45:442	77	AA	#ffff00	#ffff00	left	FALSE
0.2	maisha	SeqDis	22/03/2019	12:05:54:490	78	AA	#ffff00	#ffff00	left	FALSE
0.25	maisha	SeqDis	22/03/2019	12:06:04:125	79	AA	#ffff00	#ffff00	right	TRUE
0.25	maisha	SeqDis	22/03/2019	12:06:17:983	80	AB	#ffff00	#0000ff	right	FALSE
0.3	maisha	SeqDis	22/03/2019	12:06:30:985	81	AB	#ffff00	#0000ff	left	TRUE
0.35	maisha	SeqDis	22/03/2019	12:06:41:858	82	AB	#ffff00	#0000ff	left	TRUE
0.35	maisha	SeqDis	22/03/2019	12:06:51:290	83	BA	#0000ff	#ffff00	left	FALSE
0	maisha	SeqDis	25/03/2019	12:11:59:916	1	AB	#ffff00	#0000ff	right	FALSE
0	maisha	SeqDis	25/03/2019	12:12:08:442	2	AB	#ffff00	#0000ff	right	FALSE
0	maisha	SeqDis	28/03/2019	12:56:10:18	1	AB	#ffff00	#0000ff	right	FALSE
0	maisha	SeqDis	28/03/2019	12:56:19:864	2	AB	#ffff00	#0000ff	right	FALSE
0	maisha	SeqDis	28/03/2019	12:56:30:212	3	AB	#ffff00	#0000ff	right	FALSE
0	maisha	SeqDis	28/03/2019	12:56:59:660	4	AB	#ffff00	#0000ff	right	FALSE
0.2	maisha	SeqDis	28/03/2019	12:57:13:350	5	AB	#ffff00	#0000ff	left	TRUE
0.167	maisha	SeqDis	28/03/2019	12:57:27:682	6	AB	#ffff00	#0000ff	right	FALSE
0.286	maisha	SeqDis	28/03/2019	12:57:39:713	7	AB	#ffff00	#0000ff	left	TRUE
0.375	maisha	SeqDis	28/03/2019	12:57:52:194	8	AB	#ffff00	#0000ff	left	TRUE
0.333	maisha	SeqDis	28/03/2019	12:58:15:525	9	BA	#0000ff	#ffff00	left	FALSE
0.3	maisha	SeqDis	28/03/2019	12:58:24:257	10	BA	#0000ff	#ffff00	left	FALSE
0.273	maisha	SeqDis	28/03/2019	12:58:35:761	11	BA	#0000ff	#ffff00	left	FALSE
0.25	maisha	SeqDis	28/03/2019	12:58:49:794	12	BA	#0000ff	#ffff00	left	FALSE
0.231	maisha	SeqDis	28/03/2019	12:58:59:889	13	BA	#0000ff	#ffff00	left	FALSE
0.214	maisha	SeqDis	28/03/2019	12:59:10:26	14	BA	#0000ff	#ffff00	left	FALSE
0.267	maisha	SeqDis	28/03/2019	12:59:18:829	15	BA	#0000ff	#ffff00	right	TRUE
0.25	maisha	SeqDis	28/03/2019	12:59:33:569	16	AA	#ffff00	#ffff00	left	FALSE
0.294	maisha	SeqDis	28/03/2019	12:59:43:700	17	AA	#ffff00	#ffff00	right	TRUE
0.278	maisha	SeqDis	28/03/2019	12:59:55:226	18	AB	#ffff00	#0000ff	right	FALSE
0.263	maisha	SeqDis	28/03/2019	13:00:04:437	19	AB	#ffff00	#0000ff	right	FALSE
0.25	maisha	SeqDis	28/03/2019	13:00:13:157	20	AB	#ffff00	#0000ff	right	FALSE
0.3	maisha	SeqDis	28/03/2019	13:00:21:942	21	AB	#ffff00	#0000ff	left	TRUE
0.35	maisha	SeqDis	28/03/2019	13:00:31:352	22	BB	#0000ff	#0000ff	right	TRUE
0.35	maisha	SeqDis	28/03/2019	13:00:43:245	23	AB	#ffff00	#0000ff	right	FALSE
0.4	maisha	SeqDis	28/03/2019	13:00:52:369	24	AB	#ffff00	#0000ff	left	TRUE
0.4	maisha	SeqDis	28/03/2019	13:01:20:514	25	AB	#ffff00	#0000ff	left	TRUE
0.4	maisha	SeqDis	28/03/2019	13:01:34:157	26	AA	#ffff00	#ffff00	left	FALSE
0.4	maisha	SeqDis	28/03/2019	13:01:45:703	27	AA	#ffff00	#ffff00	right	TRUE
0.35	maisha	SeqDis	28/03/2019	13:02:13:528	28	BA	#0000ff	#ffff00	left	FALSE
0.35	maisha	SeqDis	28/03/2019	13:02:22:572	29	BA	#0000ff	#ffff00	left	FALSE
0.35	maisha	SeqDis	28/03/2019	13:02:37:198	30	BA	#0000ff	#ffff00	left	FALSE
0.35	maisha	SeqDis	28/03/2019	13:02:54:853	31	BA	#0000ff	#ffff00	left	FALSE
0.4	maisha	SeqDis	28/03/2019	13:03:52:271	32	BA	#0000ff	#ffff00	right	TRUE
0.4	maisha	SeqDis	28/03/2019	13:04:02:804	33	BB	#0000ff	#0000ff	left	FALSE
0.45	maisha	SeqDis	28/03/2019	13:04:11:630	34	BB	#0000ff	#0000ff	right	TRUE
0.4	maisha	SeqDis	28/03/2019	13:04:22:938	35	BA	#0000ff	#ffff00	left	FALSE
0.45	maisha	SeqDis	28/03/2019	13:05:05:975	36	BA	#0000ff	#ffff00	right	TRUE
0.45	maisha	SeqDis	28/03/2019	13:05:17:295	37	AB	#ffff00	#0000ff	left	TRUE
0.5	maisha	SeqDis	28/03/2019	13:05:32:395	38	AB	#ffff00	#0000ff	left	TRUE
0.55	maisha	SeqDis	28/03/2019	13:05:41:643	39	AB	#ffff00	#0000ff	left	TRUE
0.55	maisha	SeqDis	28/03/2019	13:05:55:239	40	AA	#ffff00	#ffff00	left	FALSE
0.5	maisha	SeqDis	28/03/2019	13:06:04:479	41	AA	#ffff00	#ffff00	left	FALSE
0.45	maisha	SeqDis	28/03/2019	13:06:13:954	42	AA	#ffff00	#ffff00	left	FALSE
0.5	maisha	SeqDis	28/03/2019	13:06:24:884	43	AA	#ffff00	#ffff00	right	TRUE
0.45	maisha	SeqDis	28/03/2019	13:06:40:31	44	BB	#0000ff	#0000ff	left	FALSE
0.4	maisha	SeqDis	28/03/2019	13:06:51:285	45	BB	#0000ff	#0000ff	left	FALSE
0.45	maisha	SeqDis	28/03/2019	13:07:00:7	46	BB	#0000ff	#0000ff	right	TRUE
0.4	maisha	SeqDis	28/03/2019	13:07:16:997	47	AA	#ffff00	#ffff00	left	FALSE
0.45	maisha	SeqDis	28/03/2019	13:07:31:840	48	AA	#ffff00	#ffff00	right	TRUE
0.45	maisha	SeqDis	28/03/2019	13:07:46:440	49	BB	#0000ff	#0000ff	left	FALSE
0.5	maisha	SeqDis	28/03/2019	13:07:59:468	50	BB	#0000ff	#0000ff	right	TRUE
0.55	maisha	SeqDis	28/03/2019	13:08:12:872	51	AB	#ffff00	#0000ff	left	TRUE
0.5	maisha	SeqDis	28/03/2019	13:08:24:555	52	BB	#0000ff	#0000ff	left	FALSE
0.5	maisha	SeqDis	28/03/2019	13:08:33:878	53	BB	#0000ff	#0000ff	left	FALSE
0.45	maisha	SeqDis	28/03/2019	13:08:54:290	54	BB	#0000ff	#0000ff	left	FALSE
0.45	maisha	SeqDis	28/03/2019	13:09:03:670	55	BB	#0000ff	#0000ff	left	FALSE
0.45	maisha	SeqDis	28/03/2019	13:09:15:317	56	BB	#0000ff	#0000ff	right	TRUE
0.45	maisha	SeqDis	28/03/2019	13:09:30:368	57	AB	#ffff00	#0000ff	left	TRUE
0.45	maisha	SeqDis	28/03/2019	13:09:43:194	58	AB	#ffff00	#0000ff	left	TRUE
0.4	maisha	SeqDis	28/03/2019	13:09:54:352	59	AA	#ffff00	#ffff00	left	FALSE
0.4	maisha	SeqDis	28/03/2019	13:10:03:946	60	AA	#ffff00	#ffff00	left	FALSE
0.4	maisha	SeqDis	28/03/2019	13:12:33:272	61	AA	#ffff00	#ffff00	left	FALSE
0.45	maisha	SeqDis	28/03/2019	13:12:42:198	62	AA	#ffff00	#ffff00	right	TRUE
0.4	maisha	SeqDis	28/03/2019	13:13:17:848	63	AB	#ffff00	#0000ff	right	FALSE
0.4	maisha	SeqDis	28/03/2019	13:13:30:596	64	AB	#ffff00	#0000ff	right	FALSE
0.4	maisha	SeqDis	28/03/2019	13:13:44:190	65	AB	#ffff00	#0000ff	right	FALSE
0.35	maisha	SeqDis	28/03/2019	13:13:56:271	66	AB	#ffff00	#0000ff	right	FALSE
0.4	maisha	SeqDis	28/03/2019	13:14:05:184	67	AB	#ffff00	#0000ff	left	TRUE
0.35	maisha	SeqDis	28/03/2019	13:14:24:286	68	BA	#0000ff	#ffff00	left	FALSE
0.35	maisha	SeqDis	28/03/2019	13:14:33:651	69	BA	#0000ff	#ffff00	left	FALSE
0.35	maisha	SeqDis	28/03/2019	13:14:43:318	70	BA	#0000ff	#ffff00	right	TRUE
0.3	maisha	SeqDis	28/03/2019	13:15:31:582	71	AA	#ffff00	#ffff00	left	FALSE
0.3	maisha	SeqDis	28/03/2019	13:15:40:375	72	AA	#ffff00	#ffff00	left	FALSE
0.35	maisha	SeqDis	28/03/2019	13:16:01:661	73	AA	#ffff00	#ffff00	right	TRUE
0.4	maisha	SeqDis	28/03/2019	13:16:16:500	74	AB	#ffff00	#0000ff	left	TRUE
0.4	maisha	SeqDis	28/03/2019	13:16:31:223	75	BB	#0000ff	#0000ff	left	FALSE
0.35	maisha	SeqDis	28/03/2019	13:16:40:239	76	BB	#0000ff	#0000ff	left	FALSE
0.3	maisha	SeqDis	28/03/2019	13:16:51:579	77	BB	#0000ff	#0000ff	left	FALSE
0.25	maisha	SeqDis	28/03/2019	13:17:00:248	78	BB	#0000ff	#0000ff	left	FALSE
0.25	maisha	SeqDis	28/03/2019	13:17:13:419	79	BB	#0000ff	#0000ff	left	FALSE
0.25	maisha	SeqDis	28/03/2019	13:17:23:366	80	BB	#0000ff	#0000ff	left	FALSE
0.25	maisha	SeqDis	28/03/2019	13:17:53:368	81	BB	#0000ff	#0000ff	left	FALSE
0.2	maisha	SeqDis	28/03/2019	13:18:03:130	82	BB	#0000ff	#0000ff	left	FALSE
0.25	maisha	SeqDis	28/03/2019	13:18:15:872	83	BB	#0000ff	#0000ff	right	TRUE
0.3	maisha	SeqDis	28/03/2019	13:18:35:984	84	AB	#ffff00	#0000ff	left	TRUE
0.35	maisha	SeqDis	28/03/2019	13:18:53:924	85	AB	#ffff00	#0000ff	left	TRUE
0.4	maisha	SeqDis	28/03/2019	13:19:05:143	86	AB	#ffff00	#0000ff	left	TRUE
0.35	maisha	SeqDis	28/03/2019	13:19:18:148	87	BA	#0000ff	#ffff00	left	FALSE
0.35	maisha	SeqDis	28/03/2019	13:19:27:480	88	BA	#0000ff	#ffff00	left	FALSE
0.4	maisha	SeqDis	28/03/2019	13:19:51:805	89	BA	#0000ff	#ffff00	right	TRUE
0.35	maisha	SeqDis	28/03/2019	13:20:19:798	90	BA	#0000ff	#ffff00	left	FALSE
0.35	maisha	SeqDis	28/03/2019	13:20:33:840	91	BA	#0000ff	#ffff00	left	FALSE
0.35	maisha	SeqDis	28/03/2019	13:20:42:360	92	BA	#0000ff	#ffff00	left	FALSE
0.35	maisha	SeqDis	28/03/2019	13:21:10:760	93	BA	#0000ff	#ffff00	right	TRUE
0.3	maisha	SeqDis	28/03/2019	13:21:21:564	94	AB	#ffff00	#0000ff	right	FALSE
0.35	maisha	SeqDis	28/03/2019	13:21:31:239	95	AB	#ffff00	#0000ff	left	TRUE
0.4	maisha	SeqDis	28/03/2019	13:21:38:655	96	BA	#0000ff	#ffff00	right	TRUE
0.4	maisha	SeqDis	28/03/2019	13:21:48:628	97	AA	#ffff00	#ffff00	left	FALSE
0.4	maisha	SeqDis	28/03/2019	13:21:58:365	98	AA	#ffff00	#ffff00	left	FALSE
0.4	maisha	SeqDis	28/03/2019	13:22:07:266	99	AA	#ffff00	#ffff00	left	FALSE
0.45	maisha	SeqDis	28/03/2019	13:22:16:238	100	AA	#ffff00	#ffff00	right	TRUE
0.5	maisha	SeqDis	28/03/2019	13:22:29:200	101	AA	#ffff00	#ffff00	right	TRUE
0.55	maisha	SeqDis	28/03/2019	13:22:54:322	102	BA	#0000ff	#ffff00	right	TRUE
0.5	maisha	SeqDis	28/03/2019	13:23:03:556	103	AB	#ffff00	#0000ff	right	FALSE
0.5	maisha	SeqDis	28/03/2019	13:23:12:432	104	AB	#ffff00	#0000ff	left	TRUE
0.45	maisha	SeqDis	28/03/2019	13:23:26:424	105	AB	#ffff00	#0000ff	right	FALSE
0.45	maisha	SeqDis	28/03/2019	13:23:34:866	106	AB	#ffff00	#0000ff	left	TRUE
0.5	maisha	SeqDis	28/03/2019	13:23:48:44	107	AB	#ffff00	#0000ff	left	TRUE
0.55	maisha	SeqDis	28/03/2019	13:23:58:119	108	AA	#ffff00	#ffff00	right	TRUE
0.55	maisha	SeqDis	28/03/2019	13:24:12:310	109	BB	#0000ff	#0000ff	right	TRUE
0.6	maisha	SeqDis	28/03/2019	13:24:23:604	110	BA	#0000ff	#ffff00	right	TRUE
0.65	maisha	SeqDis	28/03/2019	13:24:36:43	111	BB	#0000ff	#0000ff	right	TRUE
0.7	maisha	SeqDis	28/03/2019	13:24:43:996	112	AB	#ffff00	#0000ff	left	TRUE
0.7	maisha	SeqDis	28/03/2019	13:25:02:723	113	AB	#ffff00	#0000ff	left	TRUE
0.7	maisha	SeqDis	28/03/2019	13:25:23:890	114	AB	#ffff00	#0000ff	right	FALSE
0.65	maisha	SeqDis	28/03/2019	13:25:35:616	115	AB	#ffff00	#0000ff	right	FALSE
0.65	maisha	SeqDis	28/03/2019	13:25:44:630	116	AB	#ffff00	#0000ff	left	TRUE
0.7	maisha	SeqDis	28/03/2019	13:25:59:728	117	AB	#ffff00	#0000ff	left	TRUE
0.75	maisha	SeqDis	28/03/2019	13:26:11:115	118	AB	#ffff00	#0000ff	left	TRUE
0.75	maisha	SeqDis	28/03/2019	13:26:23:870	119	BB	#0000ff	#0000ff	left	FALSE
0.7	maisha	SeqDis	28/03/2019	13:26:32:658	120	BB	#0000ff	#0000ff	left	FALSE
0	maisha	SeqDis	29/03/2019	14:34:57:690	1	BA	#0000ff	#ffff00	left	FALSE
0.5	maisha	SeqDis	29/03/2019	14:35:22:13	2	BA	#0000ff	#ffff00	right	TRUE
0.333	maisha	SeqDis	29/03/2019	14:35:47:485	3	AB	#ffff00	#0000ff	right	FALSE
0.25	maisha	SeqDis	29/03/2019	14:36:07:694	4	AB	#ffff00	#0000ff	right	FALSE
0.2	maisha	SeqDis	29/03/2019	14:36:20:799	5	AB	#ffff00	#0000ff	right	FALSE
0.333	maisha	SeqDis	29/03/2019	14:36:28:973	6	AB	#ffff00	#0000ff	left	TRUE
0.429	maisha	SeqDis	29/03/2019	14:36:51:485	7	AB	#ffff00	#0000ff	left	TRUE
0.5	maisha	SeqDis	29/03/2019	14:37:32:902	8	BA	#0000ff	#ffff00	right	TRUE
0.444	maisha	SeqDis	29/03/2019	14:37:58:770	9	AB	#ffff00	#0000ff	right	FALSE
0.4	maisha	SeqDis	29/03/2019	14:38:21:945	10	AB	#ffff00	#0000ff	right	FALSE
0.455	maisha	SeqDis	29/03/2019	14:38:52:926	11	AB	#ffff00	#0000ff	left	TRUE
0.5	maisha	SeqDis	29/03/2019	14:39:29:69	12	BA	#0000ff	#ffff00	right	TRUE
0.538	maisha	SeqDis	29/03/2019	14:39:43:434	13	BB	#0000ff	#0000ff	right	TRUE
0.5	maisha	SeqDis	29/03/2019	14:40:19:806	14	AB	#ffff00	#0000ff	right	FALSE
0.467	maisha	SeqDis	29/03/2019	14:40:29:914	15	AB	#ffff00	#0000ff	right	FALSE
0.438	maisha	SeqDis	29/03/2019	14:40:40:443	16	AB	#ffff00	#0000ff	right	FALSE
0.412	maisha	SeqDis	29/03/2019	14:40:53:83	17	AB	#ffff00	#0000ff	right	FALSE
0.389	maisha	SeqDis	29/03/2019	14:41:42:626	18	AB	#ffff00	#0000ff	right	FALSE
0.368	maisha	SeqDis	29/03/2019	14:41:51:749	19	AB	#ffff00	#0000ff	right	FALSE
0.35	maisha	SeqDis	29/03/2019	14:42:10:853	20	AB	#ffff00	#0000ff	right	FALSE
0.4	maisha	SeqDis	29/03/2019	14:42:19:530	21	AB	#ffff00	#0000ff	left	TRUE
0.35	maisha	SeqDis	29/03/2019	14:42:40:446	22	AB	#ffff00	#0000ff	right	FALSE
0.35	maisha	SeqDis	29/03/2019	14:43:13:789	23	AB	#ffff00	#0000ff	right	FALSE
0.35	maisha	SeqDis	29/03/2019	14:43:37:329	24	AB	#ffff00	#0000ff	right	FALSE
0.35	maisha	SeqDis	29/03/2019	14:43:51:446	25	AB	#ffff00	#0000ff	right	FALSE
0.3	maisha	SeqDis	29/03/2019	14:44:01:531	26	AB	#ffff00	#0000ff	right	FALSE
0.3	maisha	SeqDis	29/03/2019	14:44:19:294	27	AB	#ffff00	#0000ff	left	TRUE
0.25	maisha	SeqDis	29/03/2019	14:44:34:959	28	BB	#0000ff	#0000ff	left	FALSE
0.25	maisha	SeqDis	29/03/2019	14:44:44:98	29	BB	#0000ff	#0000ff	left	FALSE
0.25	maisha	SeqDis	29/03/2019	14:44:53:231	30	BB	#0000ff	#0000ff	left	FALSE
0.2	maisha	SeqDis	29/03/2019	14:45:01:751	31	BB	#0000ff	#0000ff	left	FALSE
0.2	maisha	SeqDis	29/03/2019	14:45:22:939	32	BB	#0000ff	#0000ff	right	TRUE
0.15	maisha	SeqDis	29/03/2019	14:45:31:239	33	BB	#0000ff	#0000ff	left	FALSE
0.2	maisha	SeqDis	29/03/2019	14:45:50:420	34	BB	#0000ff	#0000ff	right	TRUE
0.25	maisha	SeqDis	29/03/2019	14:46:16:815	35	AB	#ffff00	#0000ff	left	TRUE
0.3	maisha	SeqDis	29/03/2019	14:46:30:408	36	AB	#ffff00	#0000ff	left	TRUE
0.35	maisha	SeqDis	29/03/2019	14:46:42:702	37	AB	#ffff00	#0000ff	left	TRUE
0.4	maisha	SeqDis	29/03/2019	14:47:00:701	38	AB	#ffff00	#0000ff	left	TRUE
0.45	maisha	SeqDis	29/03/2019	14:47:07:474	39	AA	#ffff00	#ffff00	right	TRUE
0.45	maisha	SeqDis	29/03/2019	14:47:43:143	40	AA	#ffff00	#ffff00	left	FALSE
0.45	maisha	SeqDis	29/03/2019	14:47:52:151	41	AA	#ffff00	#ffff00	right	TRUE
0.45	maisha	SeqDis	29/03/2019	14:48:01:305	42	AA	#ffff00	#ffff00	left	FALSE
0.5	maisha	SeqDis	29/03/2019	14:48:10:439	43	AA	#ffff00	#ffff00	right	TRUE
0.55	maisha	SeqDis	29/03/2019	14:48:24:587	44	AB	#ffff00	#0000ff	left	TRUE
0.6	maisha	SeqDis	29/03/2019	14:48:57:376	45	AB	#ffff00	#0000ff	left	TRUE
0.65	maisha	SeqDis	29/03/2019	14:49:08:257	46	AB	#ffff00	#0000ff	left	TRUE
0.6	maisha	SeqDis	29/03/2019	14:49:17:659	47	BA	#0000ff	#ffff00	left	FALSE
0.65	maisha	SeqDis	29/03/2019	14:49:27:748	48	BA	#0000ff	#ffff00	right	TRUE
0.7	maisha	SeqDis	29/03/2019	14:49:44:949	49	BB	#0000ff	#0000ff	right	TRUE
0.7	maisha	SeqDis	29/03/2019	14:50:09:91	50	AB	#ffff00	#0000ff	right	FALSE
0.75	maisha	SeqDis	29/03/2019	14:50:32:164	51	AB	#ffff00	#0000ff	left	TRUE
0.7	maisha	SeqDis	29/03/2019	14:50:43:569	52	BA	#0000ff	#ffff00	left	FALSE
0.7	maisha	SeqDis	29/03/2019	14:50:52:748	53	BA	#0000ff	#ffff00	left	FALSE
0.7	maisha	SeqDis	29/03/2019	14:51:01:999	54	BA	#0000ff	#ffff00	right	TRUE
0.7	maisha	SeqDis	29/03/2019	14:51:24:274	55	BB	#0000ff	#0000ff	right	TRUE
0.7	maisha	SeqDis	29/03/2019	14:51:35:237	56	AA	#ffff00	#ffff00	right	TRUE
0.65	maisha	SeqDis	29/03/2019	14:52:28:438	57	AB	#ffff00	#0000ff	right	FALSE
0.6	maisha	SeqDis	29/03/2019	14:52:49:963	58	AB	#ffff00	#0000ff	right	FALSE
0.55	maisha	SeqDis	29/03/2019	14:52:59:313	59	AB	#ffff00	#0000ff	right	FALSE
0.55	maisha	SeqDis	29/03/2019	14:53:13:218	60	AB	#ffff00	#0000ff	right	FALSE
0.5	maisha	SeqDis	29/03/2019	14:56:07:550	61	AB	#ffff00	#0000ff	right	FALSE
0.5	maisha	SeqDis	29/03/2019	14:56:16:945	62	AB	#ffff00	#0000ff	right	FALSE
0.45	maisha	SeqDis	29/03/2019	14:56:26:98	63	AB	#ffff00	#0000ff	right	FALSE
0.4	maisha	SeqDis	29/03/2019	14:56:35:970	64	AB	#ffff00	#0000ff	right	FALSE
0.4	maisha	SeqDis	29/03/2019	14:56:44:112	65	AB	#ffff00	#0000ff	left	TRUE
0.35	maisha	SeqDis	29/03/2019	14:57:15:149	66	AB	#ffff00	#0000ff	right	FALSE
0.4	maisha	SeqDis	29/03/2019	14:57:24:304	67	AB	#ffff00	#0000ff	left	TRUE
0.35	maisha	SeqDis	29/03/2019	14:57:36:673	68	AA	#ffff00	#ffff00	left	FALSE
0.35	maisha	SeqDis	29/03/2019	14:57:47:153	69	AA	#ffff00	#ffff00	right	TRUE
0.35	maisha	SeqDis	29/03/2019	14:58:12:878	70	AB	#ffff00	#0000ff	right	FALSE
0.3	maisha	SeqDis	29/03/2019	14:58:21:925	71	AB	#ffff00	#0000ff	right	FALSE
0.3	maisha	SeqDis	29/03/2019	14:58:33:93	72	AB	#ffff00	#0000ff	right	FALSE
0.3	maisha	SeqDis	29/03/2019	14:58:51:143	73	AB	#ffff00	#0000ff	right	FALSE
0.25	maisha	SeqDis	29/03/2019	14:59:00:25	74	AB	#ffff00	#0000ff	right	FALSE
0.2	maisha	SeqDis	29/03/2019	14:59:09:10	75	AB	#ffff00	#0000ff	right	FALSE
0.15	maisha	SeqDis	29/03/2019	14:59:20:637	76	AB	#ffff00	#0000ff	right	FALSE
0.15	maisha	SeqDis	29/03/2019	14:59:30:422	77	AB	#ffff00	#0000ff	right	FALSE
0.15	maisha	SeqDis	29/03/2019	14:59:38:461	78	AB	#ffff00	#0000ff	right	FALSE
0.15	maisha	SeqDis	29/03/2019	14:59:47:142	79	AB	#ffff00	#0000ff	right	FALSE
0.15	maisha	SeqDis	29/03/2019	14:59:55:810	80	AB	#ffff00	#0000ff	right	FALSE
0.15	maisha	SeqDis	29/03/2019	15:00:06:30	81	AB	#ffff00	#0000ff	right	FALSE
0.15	maisha	SeqDis	29/03/2019	15:00:29:83	82	AB	#ffff00	#0000ff	right	FALSE
0.15	maisha	SeqDis	29/03/2019	15:00:42:26	83	AB	#ffff00	#0000ff	right	FALSE
0.15	maisha	SeqDis	29/03/2019	15:00:51:889	84	AB	#ffff00	#0000ff	right	FALSE
0.15	maisha	SeqDis	29/03/2019	15:01:03:23	85	AB	#ffff00	#0000ff	left	TRUE
0.15	maisha	SeqDis	29/03/2019	15:01:15:82	86	AB	#ffff00	#0000ff	right	FALSE
0.1	maisha	SeqDis	29/03/2019	15:01:24:898	87	AB	#ffff00	#0000ff	right	FALSE
0.1	maisha	SeqDis	29/03/2019	15:01:34:574	88	AB	#ffff00	#0000ff	right	FALSE
0.05	maisha	SeqDis	29/03/2019	15:01:50:806	89	AB	#ffff00	#0000ff	right	FALSE
0.05	maisha	SeqDis	29/03/2019	15:01:59:510	90	AB	#ffff00	#0000ff	right	FALSE
0.05	maisha	SeqDis	29/03/2019	15:02:14:343	91	AB	#ffff00	#0000ff	right	FALSE
0.05	maisha	SeqDis	29/03/2019	15:02:28:409	92	AB	#ffff00	#0000ff	right	FALSE
0.05	maisha	SeqDis	29/03/2019	15:02:43:541	93	AB	#ffff00	#0000ff	right	FALSE
0.05	maisha	SeqDis	29/03/2019	15:02:54:352	94	AB	#ffff00	#0000ff	right	FALSE
0.1	maisha	SeqDis	29/03/2019	15:03:06:610	95	AB	#ffff00	#0000ff	left	TRUE
0.15	maisha	SeqDis	29/03/2019	15:03:31:166	96	AA	#ffff00	#ffff00	right	TRUE
0.2	maisha	SeqDis	29/03/2019	15:03:47:390	97	BA	#0000ff	#ffff00	right	TRUE
0.2	maisha	SeqDis	29/03/2019	15:04:10:182	98	AB	#ffff00	#0000ff	right	FALSE
0.2	maisha	SeqDis	29/03/2019	15:04:23:474	99	AB	#ffff00	#0000ff	right	FALSE
0.2	maisha	SeqDis	29/03/2019	15:04:33:514	100	AB	#ffff00	#0000ff	right	FALSE
0.2	maisha	SeqDis	29/03/2019	15:04:45:373	101	AB	#ffff00	#0000ff	right	FALSE
0.2	maisha	SeqDis	29/03/2019	15:05:07:45	102	AB	#ffff00	#0000ff	right	FALSE
0.2	maisha	SeqDis	29/03/2019	15:05:17:991	103	AB	#ffff00	#0000ff	right	FALSE
0.2	maisha	SeqDis	29/03/2019	15:05:29:414	104	AB	#ffff00	#0000ff	right	FALSE
0.15	maisha	SeqDis	29/03/2019	15:05:39:38	105	AB	#ffff00	#0000ff	right	FALSE
0.15	maisha	SeqDis	29/03/2019	15:05:55:358	106	AB	#ffff00	#0000ff	right	FALSE
0	maisha	SeqDis	02/04/2019	11:34:20:711	1	AB	#ffff00	#0000ff	right	FALSE
0.5	maisha	SeqDis	02/04/2019	11:34:37:985	2	AB	#ffff00	#0000ff	left	TRUE
0.333	maisha	SeqDis	02/04/2019	11:34:53:182	3	AA	#ffff00	#ffff00	left	FALSE
0.25	maisha	SeqDis	02/04/2019	11:35:02:7	4	AA	#ffff00	#ffff00	left	FALSE
0.2	maisha	SeqDis	02/04/2019	11:36:14:973	5	AA	#ffff00	#ffff00	left	FALSE
0.167	maisha	SeqDis	02/04/2019	11:36:29:115	6	AA	#ffff00	#ffff00	left	FALSE
0.286	maisha	SeqDis	02/04/2019	11:37:11:528	7	AA	#ffff00	#ffff00	right	TRUE
0.375	maisha	SeqDis	02/04/2019	11:37:27:682	8	BA	#0000ff	#ffff00	right	TRUE
0.444	maisha	SeqDis	02/04/2019	11:38:21:222	9	AB	#ffff00	#0000ff	left	TRUE
0.5	maisha	SeqDis	02/04/2019	11:39:16:36	10	AB	#ffff00	#0000ff	left	TRUE
0.455	maisha	SeqDis	02/04/2019	11:39:53:731	11	AA	#ffff00	#ffff00	left	FALSE
0.417	maisha	SeqDis	02/04/2019	11:40:07:205	12	AA	#ffff00	#ffff00	left	FALSE
0.385	maisha	SeqDis	02/04/2019	11:40:16:141	13	AA	#ffff00	#ffff00	left	FALSE
0	maisha	SeqDis	03/04/2019	09:43:48:978	1	AB	#ffff00	#0000ff	right	FALSE
0	maisha	SeqDis	03/04/2019	09:43:58:705	2	AB	#ffff00	#0000ff	right	FALSE
0	maisha	SeqDis	03/04/2019	09:44:17:633	3	AB	#ffff00	#0000ff	right	FALSE
0	maisha	SeqDis	03/04/2019	09:44:26:591	4	AB	#ffff00	#0000ff	right	FALSE
0.2	maisha	SeqDis	03/04/2019	09:44:39:370	5	AB	#ffff00	#0000ff	left	TRUE
0.167	maisha	SeqDis	03/04/2019	09:44:47:539	6	AB	#ffff00	#0000ff	right	FALSE
0.286	maisha	SeqDis	03/04/2019	09:44:55:591	7	AB	#ffff00	#0000ff	left	TRUE
0.375	maisha	SeqDis	03/04/2019	09:45:19:100	8	BA	#0000ff	#ffff00	right	TRUE
0.444	maisha	SeqDis	03/04/2019	09:45:29:463	9	AA	#ffff00	#ffff00	right	TRUE
0.4	maisha	SeqDis	03/04/2019	09:45:39:138	10	AB	#ffff00	#0000ff	right	FALSE
0.364	maisha	SeqDis	03/04/2019	09:45:48:7	11	AB	#ffff00	#0000ff	right	FALSE
0.333	maisha	SeqDis	03/04/2019	09:45:58:484	12	AB	#ffff00	#0000ff	right	FALSE
0.308	maisha	SeqDis	03/04/2019	09:46:22:107	13	AB	#ffff00	#0000ff	right	FALSE
0.286	maisha	SeqDis	03/04/2019	09:46:31:57	14	AB	#ffff00	#0000ff	right	FALSE
0.267	maisha	SeqDis	03/04/2019	09:46:40:354	15	AB	#ffff00	#0000ff	right	FALSE
0.25	maisha	SeqDis	03/04/2019	09:46:53:282	16	AB	#ffff00	#0000ff	right	FALSE
0.235	maisha	SeqDis	03/04/2019	09:47:02:869	17	AB	#ffff00	#0000ff	right	FALSE
0.222	maisha	SeqDis	03/04/2019	09:47:19:801	18	AB	#ffff00	#0000ff	right	FALSE
0.211	maisha	SeqDis	03/04/2019	09:47:32:203	19	AB	#ffff00	#0000ff	right	FALSE
0.2	maisha	SeqDis	03/04/2019	09:47:40:522	20	AB	#ffff00	#0000ff	right	FALSE
0.2	maisha	SeqDis	03/04/2019	09:47:50:527	21	AB	#ffff00	#0000ff	right	FALSE
0.2	maisha	SeqDis	03/04/2019	09:48:04:607	22	AB	#ffff00	#0000ff	right	FALSE
0.2	maisha	SeqDis	03/04/2019	09:48:14:763	23	AB	#ffff00	#0000ff	right	FALSE
0.2	maisha	SeqDis	03/04/2019	09:48:25:939	24	AB	#ffff00	#0000ff	right	FALSE
0.15	maisha	SeqDis	03/04/2019	09:48:39:339	25	AB	#ffff00	#0000ff	right	FALSE
0.15	maisha	SeqDis	03/04/2019	09:48:56:286	26	AB	#ffff00	#0000ff	right	FALSE
0.1	maisha	SeqDis	03/04/2019	09:49:06:2	27	AB	#ffff00	#0000ff	right	FALSE
0.05	maisha	SeqDis	03/04/2019	09:49:18:884	28	AB	#ffff00	#0000ff	right	FALSE
0.05	maisha	SeqDis	03/04/2019	09:49:28:7	29	AB	#ffff00	#0000ff	left	TRUE
0.1	maisha	SeqDis	03/04/2019	09:49:46:264	30	AA	#ffff00	#ffff00	right	TRUE
0.1	maisha	SeqDis	03/04/2019	09:49:56:704	31	AB	#ffff00	#0000ff	right	FALSE
0.1	maisha	SeqDis	03/04/2019	09:50:05:664	32	AB	#ffff00	#0000ff	right	FALSE
0.1	maisha	SeqDis	03/04/2019	09:50:15:99	33	AB	#ffff00	#0000ff	right	FALSE
0.1	maisha	SeqDis	03/04/2019	09:50:31:464	34	AB	#ffff00	#0000ff	right	FALSE
0.1	maisha	SeqDis	03/04/2019	09:50:40:386	35	AB	#ffff00	#0000ff	right	FALSE
0.1	maisha	SeqDis	03/04/2019	09:50:49:455	36	AB	#ffff00	#0000ff	right	FALSE
0.1	maisha	SeqDis	03/04/2019	09:51:06:736	37	AB	#ffff00	#0000ff	right	FALSE
0.1	maisha	SeqDis	03/04/2019	09:51:16:110	38	AB	#ffff00	#0000ff	right	FALSE
0.1	maisha	SeqDis	03/04/2019	09:51:29:112	39	AB	#ffff00	#0000ff	right	FALSE
0.1	maisha	SeqDis	03/04/2019	09:51:39:147	40	AB	#ffff00	#0000ff	right	FALSE
0.15	maisha	SeqDis	03/04/2019	09:51:48:279	41	AB	#ffff00	#0000ff	left	TRUE
0.15	maisha	SeqDis	03/04/2019	09:51:59:235	42	BB	#0000ff	#0000ff	left	FALSE
0.2	maisha	SeqDis	03/04/2019	09:52:08:311	43	BB	#0000ff	#0000ff	right	TRUE
0.25	maisha	SeqDis	03/04/2019	09:52:23:411	44	BB	#0000ff	#0000ff	right	TRUE
0.25	maisha	SeqDis	03/04/2019	09:52:32:415	45	AA	#ffff00	#ffff00	left	FALSE
0.3	maisha	SeqDis	03/04/2019	09:52:41:414	46	AA	#ffff00	#ffff00	right	TRUE
0.3	maisha	SeqDis	03/04/2019	09:52:49:906	47	AB	#ffff00	#0000ff	right	FALSE
0.3	maisha	SeqDis	03/04/2019	09:53:04:491	48	AB	#ffff00	#0000ff	right	FALSE
0.25	maisha	SeqDis	03/04/2019	09:53:31:892	49	AB	#ffff00	#0000ff	right	FALSE
0.2	maisha	SeqDis	03/04/2019	09:53:40:442	50	AB	#ffff00	#0000ff	right	FALSE
0.2	maisha	SeqDis	03/04/2019	09:53:49:364	51	AB	#ffff00	#0000ff	right	FALSE
0.2	maisha	SeqDis	03/04/2019	09:54:12:472	52	AB	#ffff00	#0000ff	right	FALSE
1	maisha	SeqDis	04/04/2019	12:47:47:911	1	BA	#0000ff	#ffff00	right	TRUE
1	maisha	SeqDis	04/04/2019	12:47:56:804	2	AB	#ffff00	#0000ff	left	TRUE
0.667	maisha	SeqDis	04/04/2019	12:48:08:693	3	BB	#0000ff	#0000ff	left	FALSE
0.75	maisha	SeqDis	04/04/2019	12:48:20:713	4	BB	#0000ff	#0000ff	right	TRUE
0.8	maisha	SeqDis	04/04/2019	12:48:34:876	5	BA	#0000ff	#ffff00	right	TRUE
0.667	maisha	SeqDis	04/04/2019	12:48:57:638	6	AB	#ffff00	#0000ff	right	FALSE
0.714	maisha	SeqDis	04/04/2019	12:49:06:976	7	AB	#ffff00	#0000ff	left	TRUE
0.625	maisha	SeqDis	04/04/2019	12:49:25:974	8	AB	#ffff00	#0000ff	right	FALSE
0.556	maisha	SeqDis	04/04/2019	12:49:35:392	9	AB	#ffff00	#0000ff	right	FALSE
0.5	maisha	SeqDis	04/04/2019	12:49:51:168	10	AB	#ffff00	#0000ff	right	FALSE
0.545	maisha	SeqDis	04/04/2019	12:50:00:863	11	AB	#ffff00	#0000ff	left	TRUE
0.5	maisha	SeqDis	04/04/2019	12:50:55:12	12	AA	#ffff00	#ffff00	left	FALSE
0.538	maisha	SeqDis	04/04/2019	12:51:04:105	13	AA	#ffff00	#ffff00	right	TRUE
0.571	maisha	SeqDis	04/04/2019	12:51:13:915	14	BB	#0000ff	#0000ff	right	TRUE
0.533	maisha	SeqDis	04/04/2019	12:51:46:101	15	AB	#ffff00	#0000ff	right	FALSE
0.562	maisha	SeqDis	04/04/2019	12:51:56:749	16	AB	#ffff00	#0000ff	left	TRUE
0.529	maisha	SeqDis	04/04/2019	12:52:08:273	17	AA	#ffff00	#ffff00	left	FALSE
0.5	maisha	SeqDis	04/04/2019	12:52:20:651	18	AA	#ffff00	#ffff00	left	FALSE
0.526	maisha	SeqDis	04/04/2019	12:52:34:112	19	AA	#ffff00	#ffff00	right	TRUE
0.55	maisha	SeqDis	04/04/2019	12:52:46:864	20	BB	#0000ff	#0000ff	right	TRUE
0.5	maisha	SeqDis	04/04/2019	12:53:00:478	21	AB	#ffff00	#0000ff	right	FALSE
0.45	maisha	SeqDis	04/04/2019	12:53:09:576	22	AB	#ffff00	#0000ff	right	FALSE
0.45	maisha	SeqDis	04/04/2019	12:53:36:399	23	AB	#ffff00	#0000ff	right	FALSE
0.4	maisha	SeqDis	04/04/2019	12:53:47:893	24	AB	#ffff00	#0000ff	right	FALSE
0.35	maisha	SeqDis	04/04/2019	12:54:01:833	25	AB	#ffff00	#0000ff	right	FALSE
0.35	maisha	SeqDis	04/04/2019	12:54:12:565	26	AB	#ffff00	#0000ff	right	FALSE
0.3	maisha	SeqDis	04/04/2019	12:54:21:641	27	AB	#ffff00	#0000ff	right	FALSE
0.35	maisha	SeqDis	04/04/2019	12:54:38:245	28	AB	#ffff00	#0000ff	left	TRUE
0.4	maisha	SeqDis	04/04/2019	12:54:50:88	29	AA	#ffff00	#ffff00	right	TRUE
0.45	maisha	SeqDis	04/04/2019	12:55:00:27	30	AB	#ffff00	#0000ff	left	TRUE
0.45	maisha	SeqDis	04/04/2019	12:55:14:5	31	BA	#0000ff	#ffff00	right	TRUE
0.45	maisha	SeqDis	04/04/2019	12:56:02:571	32	AB	#ffff00	#0000ff	right	FALSE
0.45	maisha	SeqDis	04/04/2019	12:57:24:152	33	AB	#ffff00	#0000ff	left	TRUE
0.4	maisha	SeqDis	04/04/2019	12:58:57:199	34	AB	#ffff00	#0000ff	right	FALSE
0.4	maisha	SeqDis	04/04/2019	12:59:05:387	35	AB	#ffff00	#0000ff	right	FALSE
0.35	maisha	SeqDis	04/04/2019	12:59:16:893	36	AB	#ffff00	#0000ff	right	FALSE
0.35	maisha	SeqDis	04/04/2019	12:59:25:866	37	AB	#ffff00	#0000ff	right	FALSE
0.35	maisha	SeqDis	04/04/2019	12:59:48:985	38	AB	#ffff00	#0000ff	right	FALSE
0.3	maisha	SeqDis	04/04/2019	12:59:59:491	39	AB	#ffff00	#0000ff	right	FALSE
0.25	maisha	SeqDis	04/04/2019	13:00:08:464	40	AB	#ffff00	#0000ff	right	FALSE
0.25	maisha	SeqDis	04/04/2019	13:00:31:163	41	AB	#ffff00	#0000ff	right	FALSE
0.25	maisha	SeqDis	04/04/2019	13:00:40:69	42	AB	#ffff00	#0000ff	right	FALSE
0.25	maisha	SeqDis	04/04/2019	13:00:50:372	43	AB	#ffff00	#0000ff	right	FALSE
0.25	maisha	SeqDis	04/04/2019	13:00:59:780	44	AB	#ffff00	#0000ff	right	FALSE
0.25	maisha	SeqDis	04/04/2019	13:01:25:549	45	AB	#ffff00	#0000ff	right	FALSE
0.25	maisha	SeqDis	04/04/2019	13:01:37:808	46	AB	#ffff00	#0000ff	right	FALSE
0.3	maisha	SeqDis	04/04/2019	13:01:45:763	47	AB	#ffff00	#0000ff	left	TRUE
0.25	maisha	SeqDis	04/04/2019	13:01:58:193	48	AB	#ffff00	#0000ff	right	FALSE
0.2	maisha	SeqDis	04/04/2019	13:02:07:32	49	AB	#ffff00	#0000ff	right	FALSE
0.15	maisha	SeqDis	04/04/2019	13:02:16:533	50	AB	#ffff00	#0000ff	right	FALSE
0.1	maisha	SeqDis	04/04/2019	13:02:49:602	51	AB	#ffff00	#0000ff	right	FALSE
0.1	maisha	SeqDis	04/04/2019	13:03:02:900	52	AB	#ffff00	#0000ff	right	FALSE
0.05	maisha	SeqDis	04/04/2019	13:03:25:895	53	AB	#ffff00	#0000ff	right	FALSE
0.05	maisha	SeqDis	04/04/2019	13:03:39:787	54	AB	#ffff00	#0000ff	right	FALSE
0.05	maisha	SeqDis	04/04/2019	13:03:49:812	55	AB	#ffff00	#0000ff	right	FALSE
0.05	maisha	SeqDis	04/04/2019	13:03:58:547	56	AB	#ffff00	#0000ff	right	FALSE
0.05	maisha	SeqDis	04/04/2019	13:04:21:641	57	AB	#ffff00	#0000ff	right	FALSE
0.05	maisha	SeqDis	04/04/2019	13:04:43:117	58	AB	#ffff00	#0000ff	right	FALSE
0.05	maisha	SeqDis	04/04/2019	13:04:52:897	59	AB	#ffff00	#0000ff	right	FALSE
0.05	maisha	SeqDis	04/04/2019	13:05:02:501	60	AB	#ffff00	#0000ff	right	FALSE
1	maisha	SeqDis	08/04/2019	11:17:51:55	1	AA	#ffff00	#ffff00	right	TRUE
0.5	maisha	SeqDis	08/04/2019	11:18:11:990	2	AB	#ffff00	#0000ff	right	FALSE
0.333	maisha	SeqDis	08/04/2019	11:18:28:573	3	AB	#ffff00	#0000ff	right	FALSE
0.25	maisha	SeqDis	08/04/2019	11:18:39:529	4	AB	#ffff00	#0000ff	right	FALSE
0.2	maisha	SeqDis	08/04/2019	11:18:48:998	5	AB	#ffff00	#0000ff	right	FALSE
0.333	maisha	SeqDis	08/04/2019	11:19:05:353	6	AB	#ffff00	#0000ff	left	TRUE
0.429	maisha	SeqDis	08/04/2019	11:19:20:617	7	AA	#ffff00	#ffff00	right	TRUE
0.375	maisha	SeqDis	08/04/2019	11:20:02:933	8	AB	#ffff00	#0000ff	right	FALSE
0.333	maisha	SeqDis	08/04/2019	11:20:15:182	9	AB	#ffff00	#0000ff	right	FALSE
0.4	maisha	SeqDis	08/04/2019	11:20:28:632	10	AB	#ffff00	#0000ff	left	TRUE
0.455	maisha	SeqDis	08/04/2019	11:20:39:520	11	AB	#ffff00	#0000ff	left	TRUE
0.5	maisha	SeqDis	08/04/2019	11:20:51:90	12	AB	#ffff00	#0000ff	left	TRUE
0.462	maisha	SeqDis	08/04/2019	11:21:02:132	13	BA	#0000ff	#ffff00	left	FALSE
0.5	maisha	SeqDis	08/04/2019	11:21:11:496	14	BA	#0000ff	#ffff00	right	TRUE
0.467	maisha	SeqDis	08/04/2019	11:21:20:427	15	BA	#0000ff	#ffff00	left	FALSE
0.438	maisha	SeqDis	08/04/2019	11:21:29:129	16	BA	#0000ff	#ffff00	left	FALSE
0.412	maisha	SeqDis	08/04/2019	11:21:37:888	17	BA	#0000ff	#ffff00	left	FALSE
0.389	maisha	SeqDis	08/04/2019	11:21:47:68	18	BA	#0000ff	#ffff00	left	FALSE
0.421	maisha	SeqDis	08/04/2019	11:21:56:81	19	BA	#0000ff	#ffff00	right	TRUE
0.45	maisha	SeqDis	08/04/2019	11:22:20:636	20	BB	#0000ff	#0000ff	right	TRUE
0.4	maisha	SeqDis	08/04/2019	11:22:33:168	21	AB	#ffff00	#0000ff	right	FALSE
0.4	maisha	SeqDis	08/04/2019	11:22:44:827	22	AB	#ffff00	#0000ff	right	FALSE
0.4	maisha	SeqDis	08/04/2019	11:22:52:858	23	AB	#ffff00	#0000ff	right	FALSE
0.4	maisha	SeqDis	08/04/2019	11:23:04:622	24	AB	#ffff00	#0000ff	right	FALSE
0.4	maisha	SeqDis	08/04/2019	11:23:15:71	25	AB	#ffff00	#0000ff	right	FALSE
0.35	maisha	SeqDis	08/04/2019	11:23:24:197	26	AB	#ffff00	#0000ff	right	FALSE
0.3	maisha	SeqDis	08/04/2019	11:23:33:954	27	AB	#ffff00	#0000ff	right	FALSE
0.3	maisha	SeqDis	08/04/2019	11:23:45:33	28	AB	#ffff00	#0000ff	right	FALSE
0.35	maisha	SeqDis	08/04/2019	11:24:23:455	29	AB	#ffff00	#0000ff	left	TRUE
0.3	maisha	SeqDis	08/04/2019	11:24:32:872	30	AB	#ffff00	#0000ff	right	FALSE
0.25	maisha	SeqDis	08/04/2019	11:24:42:461	31	AB	#ffff00	#0000ff	right	FALSE
0.2	maisha	SeqDis	08/04/2019	11:24:53:649	32	AB	#ffff00	#0000ff	right	FALSE
0.2	maisha	SeqDis	08/04/2019	11:25:09:585	33	AB	#ffff00	#0000ff	right	FALSE
0.15	maisha	SeqDis	08/04/2019	11:25:26:164	34	AB	#ffff00	#0000ff	right	FALSE
0.15	maisha	SeqDis	08/04/2019	11:25:38:219	35	AB	#ffff00	#0000ff	right	FALSE
0.2	maisha	SeqDis	08/04/2019	11:26:09:841	36	AB	#ffff00	#0000ff	left	TRUE
0.2	maisha	SeqDis	08/04/2019	11:26:18:683	37	BB	#0000ff	#0000ff	left	FALSE
0.2	maisha	SeqDis	08/04/2019	11:26:27:250	38	BB	#0000ff	#0000ff	left	FALSE
0.15	maisha	SeqDis	08/04/2019	11:26:37:681	39	BB	#0000ff	#0000ff	left	FALSE
0.1	maisha	SeqDis	08/04/2019	11:26:46:222	40	BB	#0000ff	#0000ff	left	FALSE
0.1	maisha	SeqDis	08/04/2019	11:26:56:985	41	BB	#0000ff	#0000ff	left	FALSE
0.1	maisha	SeqDis	08/04/2019	11:27:13:266	42	BB	#0000ff	#0000ff	left	FALSE
0.1	maisha	SeqDis	08/04/2019	11:27:22:284	43	BB	#0000ff	#0000ff	left	FALSE
0.1	maisha	SeqDis	08/04/2019	11:27:30:167	44	BB	#0000ff	#0000ff	left	FALSE
0.1	maisha	SeqDis	08/04/2019	11:27:38:291	45	BB	#0000ff	#0000ff	left	FALSE
0.15	maisha	SeqDis	08/04/2019	11:28:36:126	46	BB	#0000ff	#0000ff	right	TRUE
0.2	maisha	SeqDis	08/04/2019	11:28:50:676	47	BB	#0000ff	#0000ff	right	TRUE
0.25	maisha	SeqDis	08/04/2019	11:29:03:791	48	BA	#0000ff	#ffff00	right	TRUE
0.2	maisha	SeqDis	08/04/2019	11:29:51:817	49	AB	#ffff00	#0000ff	right	FALSE
0.2	maisha	SeqDis	08/04/2019	11:30:07:455	50	AB	#ffff00	#0000ff	right	FALSE
0.2	maisha	SeqDis	08/04/2019	11:30:28:717	51	AB	#ffff00	#0000ff	right	FALSE
0.2	maisha	SeqDis	08/04/2019	11:30:44:471	52	AB	#ffff00	#0000ff	right	FALSE
0.2	maisha	SeqDis	08/04/2019	11:30:59:916	53	AB	#ffff00	#0000ff	right	FALSE
0.2	maisha	SeqDis	08/04/2019	11:40:52:216	54	AB	#ffff00	#0000ff	right	FALSE
0.2	maisha	SeqDis	08/04/2019	11:41:21:763	55	AB	#ffff00	#0000ff	right	FALSE
0.2	maisha	SeqDis	08/04/2019	11:42:17:11	56	AB	#ffff00	#0000ff	left	TRUE
0.25	maisha	SeqDis	08/04/2019	11:43:19:575	57	AB	#ffff00	#0000ff	left	TRUE
0.3	maisha	SeqDis	08/04/2019	11:43:41:771	58	AA	#ffff00	#ffff00	right	TRUE
0.3	maisha	SeqDis	08/04/2019	11:43:55:23	59	AB	#ffff00	#0000ff	right	FALSE
0.35	maisha	SeqDis	08/04/2019	11:44:06:328	60	AB	#ffff00	#0000ff	left	TRUE
0	maisha	SeqDis	10/04/2019	15:45:28:57	1	BB	#0000ff	#0000ff	left	FALSE
0.5	maisha	SeqDis	10/04/2019	15:45:45:56	2	BB	#0000ff	#0000ff	right	TRUE
0.333	maisha	SeqDis	10/04/2019	15:45:59:340	3	BB	#0000ff	#0000ff	left	FALSE
0.25	maisha	SeqDis	10/04/2019	15:46:07:513	4	BB	#0000ff	#0000ff	left	FALSE
0.2	maisha	SeqDis	10/04/2019	15:46:16:294	5	BB	#0000ff	#0000ff	left	FALSE
0.167	maisha	SeqDis	10/04/2019	15:46:34:29	6	BB	#0000ff	#0000ff	left	FALSE
0.143	maisha	SeqDis	10/04/2019	15:46:42:672	7	BB	#0000ff	#0000ff	left	FALSE
0.125	maisha	SeqDis	10/04/2019	15:46:51:898	8	BB	#0000ff	#0000ff	left	FALSE
0.222	maisha	SeqDis	10/04/2019	15:47:01:780	9	BB	#0000ff	#0000ff	right	TRUE
0.3	maisha	SeqDis	10/04/2019	15:47:12:405	10	AB	#ffff00	#0000ff	left	TRUE
0.273	maisha	SeqDis	10/04/2019	15:47:27:697	11	BA	#0000ff	#ffff00	left	FALSE
0.25	maisha	SeqDis	10/04/2019	15:47:36:468	12	BA	#0000ff	#ffff00	left	FALSE
0.231	maisha	SeqDis	10/04/2019	15:47:45:465	13	BA	#0000ff	#ffff00	left	FALSE
0.214	maisha	SeqDis	10/04/2019	15:47:55:361	14	BA	#0000ff	#ffff00	left	FALSE
0.2	maisha	SeqDis	10/04/2019	15:48:04:537	15	BA	#0000ff	#ffff00	left	FALSE
0.188	maisha	SeqDis	10/04/2019	15:48:13:935	16	BA	#0000ff	#ffff00	left	FALSE
0.176	maisha	SeqDis	10/04/2019	15:48:22:809	17	BA	#0000ff	#ffff00	left	FALSE
0.167	maisha	SeqDis	10/04/2019	15:48:30:815	18	BA	#0000ff	#ffff00	left	FALSE
0.158	maisha	SeqDis	10/04/2019	15:48:40:769	19	BA	#0000ff	#ffff00	left	FALSE
0.15	maisha	SeqDis	10/04/2019	15:48:49:441	20	BA	#0000ff	#ffff00	left	FALSE
0.15	maisha	SeqDis	10/04/2019	15:49:01:307	21	BA	#0000ff	#ffff00	left	FALSE
0.1	maisha	SeqDis	10/04/2019	15:49:12:513	22	BA	#0000ff	#ffff00	left	FALSE
0.15	maisha	SeqDis	10/04/2019	15:49:22:8	23	BA	#0000ff	#ffff00	right	TRUE
0.2	maisha	SeqDis	10/04/2019	15:49:42:537	24	AB	#ffff00	#0000ff	left	TRUE
0.25	maisha	SeqDis	10/04/2019	15:49:49:454	25	AB	#ffff00	#0000ff	left	TRUE
0.3	maisha	SeqDis	10/04/2019	15:49:58:938	26	AB	#ffff00	#0000ff	left	TRUE
0.3	maisha	SeqDis	10/04/2019	15:50:14:408	27	AA	#ffff00	#ffff00	left	FALSE
0.3	maisha	SeqDis	10/04/2019	15:50:23:25	28	AA	#ffff00	#ffff00	left	FALSE
0.25	maisha	SeqDis	10/04/2019	15:50:32:74	29	AA	#ffff00	#ffff00	left	FALSE
0.2	maisha	SeqDis	10/04/2019	15:50:40:970	30	AA	#ffff00	#ffff00	left	FALSE
0.2	maisha	SeqDis	10/04/2019	15:50:52:18	31	AA	#ffff00	#ffff00	left	FALSE
0.2	maisha	SeqDis	10/04/2019	15:51:01:630	32	AA	#ffff00	#ffff00	left	FALSE
0.2	maisha	SeqDis	10/04/2019	15:51:16:686	33	AA	#ffff00	#ffff00	left	FALSE
0.2	maisha	SeqDis	10/04/2019	15:51:25:360	34	AA	#ffff00	#ffff00	left	FALSE
0.2	maisha	SeqDis	10/04/2019	15:51:33:214	35	AA	#ffff00	#ffff00	left	FALSE
0.2	maisha	SeqDis	10/04/2019	15:51:42:2	36	AA	#ffff00	#ffff00	left	FALSE
0.2	maisha	SeqDis	10/04/2019	15:51:50:934	37	AA	#ffff00	#ffff00	left	FALSE
0.2	maisha	SeqDis	10/04/2019	15:52:14:327	38	AA	#ffff00	#ffff00	left	FALSE
0.2	maisha	SeqDis	10/04/2019	15:52:22:935	39	AA	#ffff00	#ffff00	left	FALSE
0.2	maisha	SeqDis	10/04/2019	15:52:51:100	40	AA	#ffff00	#ffff00	left	FALSE
0.2	maisha	SeqDis	10/04/2019	15:53:01:248	41	AA	#ffff00	#ffff00	left	FALSE
0.2	maisha	SeqDis	10/04/2019	15:53:10:664	42	AA	#ffff00	#ffff00	left	FALSE
0.2	maisha	SeqDis	10/04/2019	15:53:21:235	43	AA	#ffff00	#ffff00	right	TRUE
0.2	maisha	SeqDis	10/04/2019	15:53:33:911	44	AB	#ffff00	#0000ff	left	TRUE
0.15	maisha	SeqDis	10/04/2019	15:53:46:824	45	AA	#ffff00	#ffff00	left	FALSE
0.15	maisha	SeqDis	10/04/2019	15:53:55:826	46	AA	#ffff00	#ffff00	right	TRUE
0.2	maisha	SeqDis	10/04/2019	15:54:16:654	47	AB	#ffff00	#0000ff	left	TRUE
0.25	maisha	SeqDis	10/04/2019	15:54:39:686	48	AB	#ffff00	#0000ff	left	TRUE
0.25	maisha	SeqDis	10/04/2019	15:54:49:70	49	BB	#0000ff	#0000ff	left	FALSE
0.25	maisha	SeqDis	10/04/2019	15:54:56:988	50	BB	#0000ff	#0000ff	left	FALSE
0.25	maisha	SeqDis	10/04/2019	15:55:05:519	51	BB	#0000ff	#0000ff	left	FALSE
0.25	maisha	SeqDis	10/04/2019	15:55:19:468	52	BB	#0000ff	#0000ff	left	FALSE
0.25	maisha	SeqDis	10/04/2019	15:55:27:384	53	BB	#0000ff	#0000ff	left	FALSE
0.25	maisha	SeqDis	10/04/2019	15:55:36:103	54	BB	#0000ff	#0000ff	left	FALSE
0.3	maisha	SeqDis	10/04/2019	15:55:44:941	55	BB	#0000ff	#0000ff	right	TRUE
0.3	maisha	SeqDis	10/04/2019	15:56:03:152	56	BA	#0000ff	#ffff00	left	FALSE
0.3	maisha	SeqDis	10/04/2019	15:56:12:41	57	BA	#0000ff	#ffff00	left	FALSE
0.3	maisha	SeqDis	10/04/2019	15:56:21:600	58	BA	#0000ff	#ffff00	left	FALSE
0.3	maisha	SeqDis	10/04/2019	15:56:30:875	59	BA	#0000ff	#ffff00	left	FALSE
0.3	maisha	SeqDis	10/04/2019	15:56:39:705	60	BA	#0000ff	#ffff00	left	FALSE
0.3	maisha	SeqDis	10/04/2019	15:59:45:722	61	BA	#0000ff	#ffff00	left	FALSE
0.3	maisha	SeqDis	10/04/2019	15:59:57:609	62	BA	#0000ff	#ffff00	left	FALSE
0.25	maisha	SeqDis	10/04/2019	16:00:05:547	63	BA	#0000ff	#ffff00	left	FALSE
0.25	maisha	SeqDis	10/04/2019	16:00:14:299	64	BA	#0000ff	#ffff00	right	TRUE
0.3	maisha	SeqDis	10/04/2019	16:00:24:382	65	AB	#ffff00	#0000ff	left	TRUE
0.25	maisha	SeqDis	10/04/2019	16:00:33:164	66	BA	#0000ff	#ffff00	left	FALSE
0.2	maisha	SeqDis	10/04/2019	16:00:49:935	67	BA	#0000ff	#ffff00	left	FALSE
0.15	maisha	SeqDis	10/04/2019	16:01:09:619	68	BA	#0000ff	#ffff00	left	FALSE
0.15	maisha	SeqDis	10/04/2019	16:01:18:186	69	BA	#0000ff	#ffff00	left	FALSE
0.15	maisha	SeqDis	10/04/2019	16:01:27:137	70	BA	#0000ff	#ffff00	left	FALSE
0.15	maisha	SeqDis	10/04/2019	16:01:41:830	71	BA	#0000ff	#ffff00	left	FALSE
0.15	maisha	SeqDis	10/04/2019	16:01:57:397	72	BA	#0000ff	#ffff00	left	FALSE
1	maisha	SeqDis	12/04/2019	12:16:51:21	1	BA	#0000ff	#ffff00	right	TRUE
0.5	maisha	SeqDis	12/04/2019	12:17:32:223	2	AA	#ffff00	#ffff00	left	FALSE
0.333	maisha	SeqDis	12/04/2019	12:17:43:913	3	AA	#ffff00	#ffff00	left	FALSE
0.25	maisha	SeqDis	12/04/2019	12:17:55:53	4	AA	#ffff00	#ffff00	left	FALSE
0.2	maisha	SeqDis	12/04/2019	12:18:09:905	5	AA	#ffff00	#ffff00	left	FALSE
0.167	maisha	SeqDis	12/04/2019	12:18:24:441	6	AA	#ffff00	#ffff00	left	FALSE
0.143	maisha	SeqDis	12/04/2019	12:18:44:565	7	AA	#ffff00	#ffff00	left	FALSE
0.125	maisha	SeqDis	12/04/2019	12:18:56:270	8	AA	#ffff00	#ffff00	left	FALSE
0.111	maisha	SeqDis	12/04/2019	12:19:08:453	9	AA	#ffff00	#ffff00	left	FALSE
0.2	maisha	SeqDis	12/04/2019	12:19:37:664	10	AA	#ffff00	#ffff00	right	TRUE
0.273	maisha	SeqDis	12/04/2019	12:19:50:530	11	AB	#ffff00	#0000ff	left	TRUE
0.25	maisha	SeqDis	12/04/2019	12:20:03:497	12	BB	#0000ff	#0000ff	left	FALSE
0.308	maisha	SeqDis	12/04/2019	12:20:12:137	13	BB	#0000ff	#0000ff	right	TRUE
0.357	maisha	SeqDis	12/04/2019	12:20:20:216	14	BB	#0000ff	#0000ff	right	TRUE
0.333	maisha	SeqDis	12/04/2019	12:20:28:39	15	AB	#ffff00	#0000ff	right	FALSE
0.312	maisha	SeqDis	12/04/2019	12:20:40:3	16	AB	#ffff00	#0000ff	right	FALSE
0.294	maisha	SeqDis	12/04/2019	12:20:49:816	17	AB	#ffff00	#0000ff	right	FALSE
0.333	maisha	SeqDis	12/04/2019	12:21:23:776	18	AB	#ffff00	#0000ff	left	TRUE
0.316	maisha	SeqDis	12/04/2019	12:21:32:113	19	AA	#ffff00	#ffff00	left	FALSE
0.3	maisha	SeqDis	12/04/2019	12:21:41:418	20	AA	#ffff00	#ffff00	left	FALSE
0.25	maisha	SeqDis	12/04/2019	12:21:51:136	21	AA	#ffff00	#ffff00	left	FALSE
0.25	maisha	SeqDis	12/04/2019	12:22:04:364	22	AA	#ffff00	#ffff00	left	FALSE
0.25	maisha	SeqDis	12/04/2019	12:22:27:293	23	AA	#ffff00	#ffff00	left	FALSE
0.3	maisha	SeqDis	12/04/2019	12:22:36:585	24	AA	#ffff00	#ffff00	right	TRUE
0.3	maisha	SeqDis	12/04/2019	12:22:45:909	25	AB	#ffff00	#0000ff	right	FALSE
0.3	maisha	SeqDis	12/04/2019	12:22:54:376	26	AB	#ffff00	#0000ff	right	FALSE
0.35	maisha	SeqDis	12/04/2019	12:23:03:981	27	AB	#ffff00	#0000ff	left	TRUE
0.35	maisha	SeqDis	12/04/2019	12:23:37:57	28	AB	#ffff00	#0000ff	right	FALSE
0.35	maisha	SeqDis	12/04/2019	12:23:52:307	29	AB	#ffff00	#0000ff	right	FALSE
0.3	maisha	SeqDis	12/04/2019	12:24:01:165	30	AB	#ffff00	#0000ff	right	FALSE
0.3	maisha	SeqDis	12/04/2019	12:24:10:565	31	AB	#ffff00	#0000ff	left	TRUE
0.35	maisha	SeqDis	12/04/2019	12:24:49:733	32	AB	#ffff00	#0000ff	left	TRUE
0.35	maisha	SeqDis	12/04/2019	12:25:18:775	33	BB	#0000ff	#0000ff	right	TRUE
0.3	maisha	SeqDis	12/04/2019	12:25:50:397	34	AB	#ffff00	#0000ff	right	FALSE
0.3	maisha	SeqDis	12/04/2019	12:26:12:409	35	AB	#ffff00	#0000ff	right	FALSE
0.35	maisha	SeqDis	12/04/2019	12:26:28:659	36	AB	#ffff00	#0000ff	left	TRUE
0.4	maisha	SeqDis	12/04/2019	12:27:07:141	37	BA	#0000ff	#ffff00	right	TRUE
0.35	maisha	SeqDis	12/04/2019	12:27:16:113	38	AB	#ffff00	#0000ff	right	FALSE
0.35	maisha	SeqDis	12/04/2019	12:27:31:456	39	AB	#ffff00	#0000ff	right	FALSE
0.35	maisha	SeqDis	12/04/2019	12:27:46:213	40	AB	#ffff00	#0000ff	right	FALSE
0.35	maisha	SeqDis	12/04/2019	12:27:57:945	41	AB	#ffff00	#0000ff	right	FALSE
0.35	maisha	SeqDis	12/04/2019	12:28:11:708	42	AB	#ffff00	#0000ff	right	FALSE
0.4	maisha	SeqDis	12/04/2019	12:28:34:963	43	AB	#ffff00	#0000ff	left	TRUE
0.35	maisha	SeqDis	12/04/2019	12:28:50:934	44	AA	#ffff00	#ffff00	left	FALSE
0.35	maisha	SeqDis	12/04/2019	12:29:00:83	45	AA	#ffff00	#ffff00	left	FALSE
0.35	maisha	SeqDis	12/04/2019	12:29:10:498	46	AA	#ffff00	#ffff00	left	FALSE
0.3	maisha	SeqDis	12/04/2019	12:29:18:627	47	AA	#ffff00	#ffff00	left	FALSE
0.3	maisha	SeqDis	12/04/2019	12:29:28:60	48	AA	#ffff00	#ffff00	left	FALSE
0.3	maisha	SeqDis	12/04/2019	12:29:36:832	49	AA	#ffff00	#ffff00	left	FALSE
0.3	maisha	SeqDis	12/04/2019	12:29:52:716	50	AA	#ffff00	#ffff00	left	FALSE
0.25	maisha	SeqDis	12/04/2019	12:30:05:595	51	AA	#ffff00	#ffff00	left	FALSE
0.2	maisha	SeqDis	12/04/2019	12:30:14:765	52	AA	#ffff00	#ffff00	left	FALSE
0.15	maisha	SeqDis	12/04/2019	12:30:26:706	53	AA	#ffff00	#ffff00	left	FALSE
0.15	maisha	SeqDis	12/04/2019	12:30:36:352	54	AA	#ffff00	#ffff00	left	FALSE
0.15	maisha	SeqDis	12/04/2019	12:30:55:651	55	AA	#ffff00	#ffff00	left	FALSE
0.1	maisha	SeqDis	12/04/2019	12:31:07:728	56	AA	#ffff00	#ffff00	left	FALSE
0.05	maisha	SeqDis	12/04/2019	12:31:16:358	57	AA	#ffff00	#ffff00	left	FALSE
0.05	maisha	SeqDis	12/04/2019	12:31:30:507	58	AA	#ffff00	#ffff00	left	FALSE
0.05	maisha	SeqDis	12/04/2019	12:32:04:440	59	AA	#ffff00	#ffff00	left	FALSE
0.05	maisha	SeqDis	12/04/2019	12:32:31:469	60	AA	#ffff00	#ffff00	left	FALSE
0.05	maisha	SeqDis	12/04/2019	12:35:37:679	61	AA	#ffff00	#ffff00	left	FALSE
0.05	maisha	SeqDis	12/04/2019	12:36:13:205	62	AA	#ffff00	#ffff00	left	FALSE
0.05	maisha	SeqDis	12/04/2019	12:36:28:724	63	AA	#ffff00	#ffff00	right	TRUE
0.1	maisha	SeqDis	12/04/2019	12:36:42:591	64	BA	#0000ff	#ffff00	right	TRUE
0.1	maisha	SeqDis	12/04/2019	12:37:08:365	65	AB	#ffff00	#0000ff	right	FALSE
0.15	maisha	SeqDis	12/04/2019	12:37:46:479	66	AB	#ffff00	#0000ff	left	TRUE
0.2	maisha	SeqDis	12/04/2019	12:38:24:470	67	AB	#ffff00	#0000ff	left	TRUE
0.25	maisha	SeqDis	12/04/2019	12:39:04:550	68	BB	#0000ff	#0000ff	right	TRUE
0.25	maisha	SeqDis	12/04/2019	12:39:14:946	69	AB	#ffff00	#0000ff	right	FALSE
0.25	maisha	SeqDis	12/04/2019	12:39:23:909	70	AB	#ffff00	#0000ff	right	FALSE
0.25	maisha	SeqDis	12/04/2019	12:39:34:289	71	AB	#ffff00	#0000ff	right	FALSE
0.25	maisha	SeqDis	12/04/2019	12:39:43:147	72	AB	#ffff00	#0000ff	right	FALSE
0.25	maisha	SeqDis	12/04/2019	12:40:00:859	73	AB	#ffff00	#0000ff	right	FALSE
0.25	maisha	SeqDis	12/04/2019	12:40:10:502	74	AB	#ffff00	#0000ff	right	FALSE
0.3	maisha	SeqDis	12/04/2019	12:40:35:417	75	AB	#ffff00	#0000ff	left	TRUE
0.35	maisha	SeqDis	12/04/2019	12:40:46:193	76	AB	#ffff00	#0000ff	left	TRUE
0.4	maisha	SeqDis	12/04/2019	12:41:37:76	77	BB	#0000ff	#0000ff	right	TRUE
0.4	maisha	SeqDis	12/04/2019	12:42:01:526	78	AB	#ffff00	#0000ff	right	FALSE
0.4	maisha	SeqDis	12/04/2019	12:42:20:884	79	AB	#ffff00	#0000ff	right	FALSE
1	maisha	SeqDis	15/04/2019	09:11:48:718	1	BB	#0000ff	#0000ff	right	TRUE
1	maisha	SeqDis	15/04/2019	09:12:18:160	2	BA	#0000ff	#ffff00	right	TRUE
0.667	maisha	SeqDis	15/04/2019	09:12:38:460	3	AB	#ffff00	#0000ff	right	FALSE
0.75	maisha	SeqDis	15/04/2019	09:12:48:248	4	AB	#ffff00	#0000ff	left	TRUE
0.8	maisha	SeqDis	15/04/2019	09:13:20:732	5	BB	#0000ff	#0000ff	right	TRUE
0.667	maisha	SeqDis	15/04/2019	09:13:51:161	6	AB	#ffff00	#0000ff	right	FALSE
0.571	maisha	SeqDis	15/04/2019	09:14:00:675	7	AB	#ffff00	#0000ff	right	FALSE
0.5	maisha	SeqDis	15/04/2019	09:14:13:102	8	AB	#ffff00	#0000ff	right	FALSE
0.444	maisha	SeqDis	15/04/2019	09:14:32:852	9	AB	#ffff00	#0000ff	right	FALSE
0.5	maisha	SeqDis	15/04/2019	09:14:53:250	10	AB	#ffff00	#0000ff	left	TRUE
0.455	maisha	SeqDis	15/04/2019	09:15:02:736	11	AB	#ffff00	#0000ff	right	FALSE
0.5	maisha	SeqDis	15/04/2019	09:15:10:839	12	AB	#ffff00	#0000ff	left	TRUE
0.538	maisha	SeqDis	15/04/2019	09:15:23:909	13	BA	#0000ff	#ffff00	right	TRUE
0.571	maisha	SeqDis	15/04/2019	09:15:36:875	14	AB	#ffff00	#0000ff	left	TRUE
0.533	maisha	SeqDis	15/04/2019	09:15:55:920	15	BB	#0000ff	#0000ff	left	FALSE
0.5	maisha	SeqDis	15/04/2019	09:16:04:831	16	BB	#0000ff	#0000ff	left	FALSE
0.529	maisha	SeqDis	15/04/2019	09:16:14:346	17	BB	#0000ff	#0000ff	right	TRUE
0.556	maisha	SeqDis	15/04/2019	09:16:25:826	18	AB	#ffff00	#0000ff	left	TRUE
0.526	maisha	SeqDis	15/04/2019	09:16:40:891	19	AB	#ffff00	#0000ff	right	FALSE
0.5	maisha	SeqDis	15/04/2019	09:16:49:868	20	AB	#ffff00	#0000ff	right	FALSE
0.5	maisha	SeqDis	15/04/2019	09:16:59:207	21	AB	#ffff00	#0000ff	left	TRUE
0.5	maisha	SeqDis	15/04/2019	09:17:08:639	22	AB	#ffff00	#0000ff	left	TRUE
0.5	maisha	SeqDis	15/04/2019	09:17:18:576	23	AA	#ffff00	#ffff00	left	FALSE
0.45	maisha	SeqDis	15/04/2019	09:17:27:320	24	AA	#ffff00	#ffff00	left	FALSE
0.45	maisha	SeqDis	15/04/2019	09:17:36:308	25	AA	#ffff00	#ffff00	right	TRUE
0.45	maisha	SeqDis	15/04/2019	09:17:46:500	26	AA	#ffff00	#ffff00	left	FALSE
0.45	maisha	SeqDis	15/04/2019	09:17:55:756	27	AA	#ffff00	#ffff00	left	FALSE
0.5	maisha	SeqDis	15/04/2019	09:18:05:91	28	AA	#ffff00	#ffff00	right	TRUE
0.55	maisha	SeqDis	15/04/2019	09:18:20:842	29	AB	#ffff00	#0000ff	left	TRUE
0.5	maisha	SeqDis	15/04/2019	09:18:57:532	30	BA	#0000ff	#ffff00	left	FALSE
0.55	maisha	SeqDis	15/04/2019	09:19:11:836	31	BA	#0000ff	#ffff00	right	TRUE
0.55	maisha	SeqDis	15/04/2019	09:19:29:59	32	AB	#ffff00	#0000ff	left	TRUE
0.5	maisha	SeqDis	15/04/2019	09:20:03:776	33	AA	#ffff00	#ffff00	left	FALSE
0.45	maisha	SeqDis	15/04/2019	09:20:12:663	34	AA	#ffff00	#ffff00	left	FALSE
0.45	maisha	SeqDis	15/04/2019	09:20:25:815	35	AA	#ffff00	#ffff00	left	FALSE
0.5	maisha	SeqDis	15/04/2019	09:20:36:8	36	AA	#ffff00	#ffff00	right	TRUE
0.5	maisha	SeqDis	15/04/2019	09:20:52:237	37	BB	#0000ff	#0000ff	right	TRUE
0.5	maisha	SeqDis	15/04/2019	09:21:01:556	38	AA	#ffff00	#ffff00	right	TRUE
0.55	maisha	SeqDis	15/04/2019	09:21:09:698	39	BA	#0000ff	#ffff00	right	TRUE
0.6	maisha	SeqDis	15/04/2019	09:21:20:456	40	AA	#ffff00	#ffff00	right	TRUE
0.55	maisha	SeqDis	15/04/2019	09:21:37:486	41	AB	#ffff00	#0000ff	right	FALSE
0.5	maisha	SeqDis	15/04/2019	09:21:47:119	42	AB	#ffff00	#0000ff	right	FALSE
0.5	maisha	SeqDis	15/04/2019	09:22:00:230	43	AB	#ffff00	#0000ff	right	FALSE
0.5	maisha	SeqDis	15/04/2019	09:22:09:480	44	AB	#ffff00	#0000ff	right	FALSE
0.45	maisha	SeqDis	15/04/2019	09:22:24:164	45	AB	#ffff00	#0000ff	right	FALSE
0.5	maisha	SeqDis	15/04/2019	09:22:35:302	46	AB	#ffff00	#0000ff	left	TRUE
0.5	maisha	SeqDis	15/04/2019	09:22:45:519	47	AB	#ffff00	#0000ff	right	FALSE
0.45	maisha	SeqDis	15/04/2019	09:22:54:828	48	AB	#ffff00	#0000ff	right	FALSE
0.4	maisha	SeqDis	15/04/2019	09:23:11:840	49	AB	#ffff00	#0000ff	right	FALSE
0.45	maisha	SeqDis	15/04/2019	09:23:23:527	50	AB	#ffff00	#0000ff	left	TRUE
0.4	maisha	SeqDis	15/04/2019	09:23:35:820	51	BB	#0000ff	#0000ff	left	FALSE
0.4	maisha	SeqDis	15/04/2019	09:23:45:168	52	BB	#0000ff	#0000ff	right	TRUE
0.4	maisha	SeqDis	15/04/2019	09:24:13:568	53	AB	#ffff00	#0000ff	right	FALSE
0.4	maisha	SeqDis	15/04/2019	09:24:24:928	54	AB	#ffff00	#0000ff	right	FALSE
0.4	maisha	SeqDis	15/04/2019	09:24:46:708	55	AB	#ffff00	#0000ff	right	FALSE
0.4	maisha	SeqDis	15/04/2019	09:24:58:920	56	AB	#ffff00	#0000ff	left	TRUE
0.35	maisha	SeqDis	15/04/2019	09:25:10:712	57	AB	#ffff00	#0000ff	right	FALSE
0.3	maisha	SeqDis	15/04/2019	09:25:30:868	58	AB	#ffff00	#0000ff	right	FALSE
0.3	maisha	SeqDis	15/04/2019	09:25:48:192	59	AB	#ffff00	#0000ff	left	TRUE
0.25	maisha	SeqDis	15/04/2019	09:26:08:871	60	AB	#ffff00	#0000ff	right	FALSE
0	maisha	SeqDis	15/04/2019	14:26:28:312	1	AA	#ffff00	#ffff00	left	FALSE
0	maisha	SeqDis	15/04/2019	14:26:39:849	2	AA	#ffff00	#ffff00	left	FALSE
0.333	maisha	SeqDis	15/04/2019	14:27:04:545	3	AA	#ffff00	#ffff00	right	TRUE
0.25	maisha	SeqDis	15/04/2019	14:27:17:530	4	AB	#ffff00	#0000ff	right	FALSE
0.4	maisha	SeqDis	15/04/2019	14:27:26:180	5	AB	#ffff00	#0000ff	left	TRUE
0.333	maisha	SeqDis	15/04/2019	14:27:41:357	6	AB	#ffff00	#0000ff	right	FALSE
0.286	maisha	SeqDis	15/04/2019	14:27:50:673	7	AB	#ffff00	#0000ff	right	FALSE
0.25	maisha	SeqDis	15/04/2019	14:28:01:37	8	AB	#ffff00	#0000ff	right	FALSE
0.333	maisha	SeqDis	15/04/2019	14:28:13:245	9	AB	#ffff00	#0000ff	left	TRUE
0.3	maisha	SeqDis	15/04/2019	14:28:28:978	10	AB	#ffff00	#0000ff	right	FALSE
0.364	maisha	SeqDis	15/04/2019	14:28:38:544	11	AB	#ffff00	#0000ff	left	TRUE
0.417	maisha	SeqDis	15/04/2019	14:28:55:558	12	BB	#0000ff	#0000ff	right	TRUE
0.385	maisha	SeqDis	15/04/2019	14:29:15:33	13	AB	#ffff00	#0000ff	right	FALSE
0.429	maisha	SeqDis	15/04/2019	14:29:23:885	14	AB	#ffff00	#0000ff	left	TRUE
0.467	maisha	SeqDis	15/04/2019	14:29:45:70	15	AA	#ffff00	#ffff00	right	TRUE
0.438	maisha	SeqDis	15/04/2019	14:29:58:802	16	AB	#ffff00	#0000ff	right	FALSE
0.412	maisha	SeqDis	15/04/2019	14:30:10:302	17	AB	#ffff00	#0000ff	right	FALSE
0.389	maisha	SeqDis	15/04/2019	14:30:20:445	18	AB	#ffff00	#0000ff	right	FALSE
0.368	maisha	SeqDis	15/04/2019	14:30:30:305	19	AB	#ffff00	#0000ff	right	FALSE
0.35	maisha	SeqDis	15/04/2019	14:30:46:703	20	AB	#ffff00	#0000ff	right	FALSE
0.35	maisha	SeqDis	15/04/2019	14:30:55:454	21	AB	#ffff00	#0000ff	right	FALSE
0.35	maisha	SeqDis	15/04/2019	14:31:16:546	22	AB	#ffff00	#0000ff	right	FALSE
0.3	maisha	SeqDis	15/04/2019	14:31:29:881	23	AB	#ffff00	#0000ff	right	FALSE
0.3	maisha	SeqDis	15/04/2019	14:31:38:874	24	AB	#ffff00	#0000ff	right	FALSE
0.25	maisha	SeqDis	15/04/2019	14:32:10:792	25	AB	#ffff00	#0000ff	right	FALSE
0.25	maisha	SeqDis	15/04/2019	14:32:19:818	26	AB	#ffff00	#0000ff	right	FALSE
0.25	maisha	SeqDis	15/04/2019	14:32:41:466	27	AB	#ffff00	#0000ff	right	FALSE
0.3	maisha	SeqDis	15/04/2019	14:34:27:887	28	AB	#ffff00	#0000ff	left	TRUE
0.3	maisha	SeqDis	15/04/2019	14:34:46:816	29	AB	#ffff00	#0000ff	left	TRUE
0.3	maisha	SeqDis	15/04/2019	14:35:02:141	30	AA	#ffff00	#ffff00	left	FALSE
0.3	maisha	SeqDis	15/04/2019	14:35:13:159	31	AA	#ffff00	#ffff00	right	TRUE
0.25	maisha	SeqDis	15/04/2019	14:35:53:42	32	AB	#ffff00	#0000ff	right	FALSE
0.3	maisha	SeqDis	15/04/2019	14:36:02:293	33	AB	#ffff00	#0000ff	left	TRUE
0.3	maisha	SeqDis	15/04/2019	14:36:16:753	34	AB	#ffff00	#0000ff	left	TRUE
0.3	maisha	SeqDis	15/04/2019	14:36:34:839	35	AB	#ffff00	#0000ff	left	TRUE
0.35	maisha	SeqDis	15/04/2019	14:36:47:329	36	BB	#0000ff	#0000ff	right	TRUE
0.4	maisha	SeqDis	15/04/2019	14:37:03:798	37	BA	#0000ff	#ffff00	right	TRUE
0.45	maisha	SeqDis	15/04/2019	14:38:31:889	38	BA	#0000ff	#ffff00	right	TRUE
0.5	maisha	SeqDis	15/04/2019	14:40:59:84	40	BB	#0000ff	#0000ff	right	TRUE
0.55	maisha	SeqDis	15/04/2019	14:41:27:299	41	AB	#ffff00	#0000ff	left	TRUE
1	maisha	SeqDis	06/05/2019	14:43:04:594	1	BB	#0000ff	#0000ff	right	TRUE
0.5	maisha	SeqDis	06/05/2019	14:43:00:44	2	AB	#ffff00	#0000ff	right	FALSE
0.333	maisha	SeqDis	06/05/2019	14:43:13:254	3	AB	#ffff00	#0000ff	right	FALSE
0.25	maisha	SeqDis	06/05/2019	14:43:24:143	4	AB	#ffff00	#0000ff	right	FALSE
0.2	maisha	SeqDis	06/05/2019	14:43:33:926	5	AB	#ffff00	#0000ff	right	FALSE
0.333	maisha	SeqDis	06/05/2019	14:43:50:288	6	AB	#ffff00	#0000ff	left	TRUE
0.286	maisha	SeqDis	06/05/2019	14:44:01:136	7	AB	#ffff00	#0000ff	right	FALSE
0.25	maisha	SeqDis	06/05/2019	14:44:09:767	8	AB	#ffff00	#0000ff	right	FALSE
0.222	maisha	SeqDis	06/05/2019	14:44:28:966	9	AB	#ffff00	#0000ff	right	FALSE
0.2	maisha	SeqDis	06/05/2019	14:44:38:851	10	AB	#ffff00	#0000ff	right	FALSE
0.273	maisha	SeqDis	06/05/2019	14:45:03:692	11	AB	#ffff00	#0000ff	left	TRUE
0.25	maisha	SeqDis	06/05/2019	14:45:18:143	12	AB	#ffff00	#0000ff	right	FALSE
0.231	maisha	SeqDis	06/05/2019	14:45:27:989	13	AB	#ffff00	#0000ff	right	FALSE
0.214	maisha	SeqDis	06/05/2019	14:45:37:552	14	AB	#ffff00	#0000ff	right	FALSE
0.2	maisha	SeqDis	06/05/2019	14:45:46:540	15	AB	#ffff00	#0000ff	right	FALSE
0.188	maisha	SeqDis	06/05/2019	14:45:57:756	16	AB	#ffff00	#0000ff	right	FALSE
0.176	maisha	SeqDis	06/05/2019	14:46:06:579	17	AB	#ffff00	#0000ff	right	FALSE
0.167	maisha	SeqDis	06/05/2019	14:46:27:168	18	AB	#ffff00	#0000ff	right	FALSE
0.211	maisha	SeqDis	06/05/2019	14:46:37:735	19	AB	#ffff00	#0000ff	left	TRUE
0.25	maisha	SeqDis	06/05/2019	14:46:48:379	20	BA	#0000ff	#ffff00	right	TRUE
0.2	maisha	SeqDis	06/05/2019	14:46:58:656	21	AB	#ffff00	#0000ff	right	FALSE
0.25	maisha	SeqDis	06/05/2019	14:47:13:412	22	AB	#ffff00	#0000ff	left	TRUE
0.3	maisha	SeqDis	06/05/2019	14:47:21:161	23	BB	#0000ff	#0000ff	right	TRUE
0.3	maisha	SeqDis	06/05/2019	14:47:30:96	24	AB	#ffff00	#0000ff	right	FALSE
0.3	maisha	SeqDis	06/05/2019	14:47:38:741	25	AB	#ffff00	#0000ff	right	FALSE
0.3	maisha	SeqDis	06/05/2019	14:47:48:258	26	AB	#ffff00	#0000ff	left	TRUE
0.3	maisha	SeqDis	06/05/2019	14:48:00:865	27	AB	#ffff00	#0000ff	right	FALSE
0.3	maisha	SeqDis	06/05/2019	14:48:09:687	28	AB	#ffff00	#0000ff	right	FALSE
0.3	maisha	SeqDis	06/05/2019	14:48:22:480	29	AB	#ffff00	#0000ff	right	FALSE
0.35	maisha	SeqDis	06/05/2019	14:48:33:383	30	AB	#ffff00	#0000ff	left	TRUE
0.35	maisha	SeqDis	06/05/2019	14:48:46:12	31	AB	#ffff00	#0000ff	left	TRUE
0.4	maisha	SeqDis	06/05/2019	14:48:57:417	32	BA	#0000ff	#ffff00	right	TRUE
0.45	maisha	SeqDis	06/05/2019	14:49:09:694	33	AB	#ffff00	#0000ff	left	TRUE
0.5	maisha	SeqDis	06/05/2019	14:49:18:625	34	BB	#0000ff	#0000ff	right	TRUE
0.55	maisha	SeqDis	06/05/2019	14:49:51:271	35	AA	#ffff00	#ffff00	right	TRUE
0.6	maisha	SeqDis	06/05/2019	14:50:03:763	36	AA	#ffff00	#ffff00	right	TRUE
0.65	maisha	SeqDis	06/05/2019	14:50:12:597	37	BA	#0000ff	#ffff00	right	TRUE
0.65	maisha	SeqDis	06/05/2019	14:50:25:355	38	AB	#ffff00	#0000ff	right	FALSE
0.6	maisha	SeqDis	06/05/2019	14:50:36:431	39	AB	#ffff00	#0000ff	right	FALSE
0.55	maisha	SeqDis	06/05/2019	14:50:46:965	40	AB	#ffff00	#0000ff	right	FALSE
0.6	maisha	SeqDis	06/05/2019	14:51:04:551	41	AB	#ffff00	#0000ff	left	TRUE
0.6	maisha	SeqDis	06/05/2019	14:51:23:377	42	AA	#ffff00	#ffff00	right	TRUE
0.6	maisha	SeqDis	06/05/2019	14:51:36:344	43	BB	#0000ff	#0000ff	right	TRUE
0.6	maisha	SeqDis	06/05/2019	14:51:46:649	44	AB	#ffff00	#0000ff	right	FALSE
0.6	maisha	SeqDis	06/05/2019	14:51:58:133	45	AB	#ffff00	#0000ff	right	FALSE
0.6	maisha	SeqDis	06/05/2019	14:52:08:33	46	AB	#ffff00	#0000ff	left	TRUE
0.6	maisha	SeqDis	06/05/2019	14:52:51:859	47	AB	#ffff00	#0000ff	right	FALSE
0.6	maisha	SeqDis	06/05/2019	14:53:03:226	48	AB	#ffff00	#0000ff	right	FALSE
0.6	maisha	SeqDis	06/05/2019	14:53:15:61	49	AB	#ffff00	#0000ff	right	FALSE
0.55	maisha	SeqDis	06/05/2019	14:53:33:176	50	AB	#ffff00	#0000ff	right	FALSE
0.5	maisha	SeqDis	06/05/2019	14:53:46:51	51	AB	#ffff00	#0000ff	right	FALSE
0.45	maisha	SeqDis	06/05/2019	14:54:17:216	52	AB	#ffff00	#0000ff	right	FALSE
0.4	maisha	SeqDis	06/05/2019	14:54:30:519	53	AB	#ffff00	#0000ff	right	FALSE
0.35	maisha	SeqDis	06/05/2019	14:55:15:841	54	AB	#ffff00	#0000ff	right	FALSE
0.3	maisha	SeqDis	06/05/2019	14:55:29:128	55	AB	#ffff00	#0000ff	right	FALSE
0.25	maisha	SeqDis	06/05/2019	14:55:39:341	56	AB	#ffff00	#0000ff	right	FALSE
0.2	maisha	SeqDis	06/05/2019	14:56:35:51	57	AB	#ffff00	#0000ff	right	FALSE
0.2	maisha	SeqDis	06/05/2019	14:56:55:265	58	AB	#ffff00	#0000ff	right	FALSE
0.2	maisha	SeqDis	06/05/2019	14:57:05:880	59	AB	#ffff00	#0000ff	right	FALSE
0.2	maisha	SeqDis	06/05/2019	14:57:17:632	60	AB	#ffff00	#0000ff	right	FALSE
0.15	maisha	SeqDis	06/05/2019	15:02:05:627	61	AB	#ffff00	#0000ff	right	FALSE
0.1	maisha	SeqDis	06/05/2019	15:02:15:215	62	AB	#ffff00	#0000ff	right	FALSE
0.05	maisha	SeqDis	06/05/2019	15:02:28:615	63	AB	#ffff00	#0000ff	right	FALSE
0.1	maisha	SeqDis	06/05/2019	15:02:37:394	64	AB	#ffff00	#0000ff	left	TRUE
0.15	maisha	SeqDis	06/05/2019	15:02:47:584	65	BA	#0000ff	#ffff00	right	TRUE
0.15	maisha	SeqDis	06/05/2019	15:02:56:437	66	AA	#ffff00	#ffff00	right	TRUE
0.15	maisha	SeqDis	06/05/2019	15:03:09:556	67	AB	#ffff00	#0000ff	right	FALSE
0.15	maisha	SeqDis	06/05/2019	15:03:18:93	68	AB	#ffff00	#0000ff	right	FALSE
0.15	maisha	SeqDis	06/05/2019	15:03:28:74	69	AB	#ffff00	#0000ff	right	FALSE
0.2	maisha	SeqDis	06/05/2019	15:03:36:951	70	AB	#ffff00	#0000ff	left	TRUE
0.2	maisha	SeqDis	06/05/2019	15:03:52:256	71	AB	#ffff00	#0000ff	right	FALSE
0.2	maisha	SeqDis	06/05/2019	15:04:02:899	72	AB	#ffff00	#0000ff	right	FALSE
0.2	maisha	SeqDis	06/05/2019	15:04:17:973	73	AB	#ffff00	#0000ff	right	FALSE
0.25	maisha	SeqDis	06/05/2019	15:04:29:67	74	AB	#ffff00	#0000ff	left	TRUE
0.25	maisha	SeqDis	06/05/2019	15:04:40:599	75	AB	#ffff00	#0000ff	right	FALSE
0.3	maisha	SeqDis	06/05/2019	15:05:05:463	76	AB	#ffff00	#0000ff	left	TRUE
0.35	maisha	SeqDis	06/05/2019	15:05:15:673	77	AB	#ffff00	#0000ff	left	TRUE
0.4	maisha	SeqDis	06/05/2019	15:05:29:103	78	AB	#ffff00	#0000ff	left	TRUE
0.45	maisha	SeqDis	06/05/2019	15:05:38:756	79	AA	#ffff00	#ffff00	right	TRUE
0.45	maisha	SeqDis	06/05/2019	15:05:54:952	80	AB	#ffff00	#0000ff	right	FALSE
0.45	maisha	SeqDis	06/05/2019	15:06:03:921	81	AB	#ffff00	#0000ff	right	FALSE
0.45	maisha	SeqDis	06/05/2019	15:06:14:395	82	AB	#ffff00	#0000ff	right	FALSE
0.45	maisha	SeqDis	06/05/2019	15:06:25:656	83	AB	#ffff00	#0000ff	right	FALSE
0.4	maisha	SeqDis	06/05/2019	15:06:34:632	84	AB	#ffff00	#0000ff	right	FALSE
0.35	maisha	SeqDis	06/05/2019	15:06:44:72	85	AB	#ffff00	#0000ff	right	FALSE
0.3	maisha	SeqDis	06/05/2019	15:07:07:772	86	AB	#ffff00	#0000ff	right	FALSE
0.3	maisha	SeqDis	06/05/2019	15:07:18:571	87	AB	#ffff00	#0000ff	right	FALSE
0.35	maisha	SeqDis	06/05/2019	15:07:27:476	88	AB	#ffff00	#0000ff	left	TRUE
0.4	maisha	SeqDis	06/05/2019	15:07:39:756	89	BB	#0000ff	#0000ff	right	TRUE
0.35	maisha	SeqDis	06/05/2019	15:07:49:305	90	BB	#0000ff	#0000ff	left	FALSE
0.35	maisha	SeqDis	06/05/2019	15:07:57:944	91	BB	#0000ff	#0000ff	left	FALSE
0.4	maisha	SeqDis	06/05/2019	15:08:11:505	92	BB	#0000ff	#0000ff	right	TRUE
0.45	maisha	SeqDis	06/05/2019	15:08:23:168	93	BA	#0000ff	#ffff00	right	TRUE
0.45	maisha	SeqDis	06/05/2019	15:08:33:12	94	BA	#0000ff	#ffff00	right	TRUE
0.45	maisha	SeqDis	06/05/2019	15:08:42:228	95	AB	#ffff00	#0000ff	right	FALSE
0.45	maisha	SeqDis	06/05/2019	15:08:51:396	96	AB	#ffff00	#0000ff	left	TRUE
0.45	maisha	SeqDis	06/05/2019	15:09:01:830	97	AA	#ffff00	#ffff00	right	TRUE
0.45	maisha	SeqDis	06/05/2019	15:09:12:797	98	AA	#ffff00	#ffff00	right	TRUE
0.4	maisha	SeqDis	06/05/2019	15:09:28:643	99	AB	#ffff00	#0000ff	right	FALSE
0.45	maisha	SeqDis	06/05/2019	15:09:37:370	100	AB	#ffff00	#0000ff	left	TRUE
0.45	maisha	SeqDis	06/05/2019	15:09:47:596	101	AB	#ffff00	#0000ff	right	FALSE
0.45	maisha	SeqDis	06/05/2019	15:09:57:941	102	AB	#ffff00	#0000ff	right	FALSE
0.45	maisha	SeqDis	06/05/2019	15:11:26:905	103	AB	#ffff00	#0000ff	right	FALSE
0.45	maisha	SeqDis	06/05/2019	15:11:35:428	104	AB	#ffff00	#0000ff	right	FALSE
0.45	maisha	SeqDis	06/05/2019	15:11:49:339	105	AB	#ffff00	#0000ff	right	FALSE
0.5	maisha	SeqDis	06/05/2019	15:11:58:35	106	AB	#ffff00	#0000ff	left	TRUE
0.55	maisha	SeqDis	06/05/2019	15:12:09:964	107	AA	#ffff00	#ffff00	right	TRUE
0.55	maisha	SeqDis	06/05/2019	15:12:23:49	108	AA	#ffff00	#ffff00	right	TRUE
0.55	maisha	SeqDis	06/05/2019	15:12:35:336	109	BA	#0000ff	#ffff00	right	TRUE
0.6	maisha	SeqDis	06/05/2019	15:12:45:929	110	BB	#0000ff	#0000ff	right	TRUE
0.6	maisha	SeqDis	06/05/2019	15:13:00:508	111	AB	#ffff00	#0000ff	right	FALSE
0.6	maisha	SeqDis	06/05/2019	15:13:09:82	112	AB	#ffff00	#0000ff	left	TRUE
0.55	maisha	SeqDis	06/05/2019	15:13:20:700	113	BB	#0000ff	#0000ff	left	FALSE
0.55	maisha	SeqDis	06/05/2019	15:13:29:500	114	BB	#0000ff	#0000ff	right	TRUE
0.6	maisha	SeqDis	06/05/2019	15:13:44:760	115	BB	#0000ff	#0000ff	right	TRUE
0.6	maisha	SeqDis	06/05/2019	15:13:54:902	116	AB	#ffff00	#0000ff	left	TRUE
0.55	maisha	SeqDis	06/05/2019	15:14:07:228	117	AB	#ffff00	#0000ff	right	FALSE
0.5	maisha	SeqDis	06/05/2019	15:14:17:636	118	AB	#ffff00	#0000ff	right	FALSE
0.5	maisha	SeqDis	06/05/2019	15:14:26:434	119	AB	#ffff00	#0000ff	right	FALSE
0.45	maisha	SeqDis	06/05/2019	15:14:35:589	120	AB	#ffff00	#0000ff	right	FALSE
0	maisha	SeqDis	07/05/2019	17:08:16:8	1	AB	#ffff00	#0000ff	right	FALSE
0	maisha	SeqDis	07/05/2019	17:08:28:107	2	AB	#ffff00	#0000ff	right	FALSE
0.333	maisha	SeqDis	07/05/2019	17:08:37:834	3	AB	#ffff00	#0000ff	left	TRUE
0.5	maisha	SeqDis	07/05/2019	17:08:54:839	4	AA	#ffff00	#ffff00	right	TRUE
0.4	maisha	SeqDis	07/05/2019	17:09:10:535	5	AB	#ffff00	#0000ff	right	FALSE
0.333	maisha	SeqDis	07/05/2019	17:09:20:632	6	AB	#ffff00	#0000ff	right	FALSE
0.286	maisha	SeqDis	07/05/2019	17:09:29:127	7	AB	#ffff00	#0000ff	right	FALSE
0.25	maisha	SeqDis	07/05/2019	17:09:38:364	8	AB	#ffff00	#0000ff	right	FALSE
0.333	maisha	SeqDis	07/05/2019	17:09:46:395	9	AB	#ffff00	#0000ff	left	TRUE
0.3	maisha	SeqDis	07/05/2019	17:10:03:43	10	AB	#ffff00	#0000ff	right	FALSE
0.273	maisha	SeqDis	07/05/2019	17:10:16:457	11	AB	#ffff00	#0000ff	right	FALSE
0.25	maisha	SeqDis	07/05/2019	17:10:24:879	12	AB	#ffff00	#0000ff	right	FALSE
0.308	maisha	SeqDis	07/05/2019	17:10:32:672	13	AB	#ffff00	#0000ff	left	TRUE
0.286	maisha	SeqDis	07/05/2019	17:10:45:346	14	AB	#ffff00	#0000ff	right	FALSE
0.333	maisha	SeqDis	07/05/2019	17:10:53:878	15	AB	#ffff00	#0000ff	left	TRUE
0.312	maisha	SeqDis	07/05/2019	17:11:03:31	16	BA	#0000ff	#ffff00	left	FALSE
0.353	maisha	SeqDis	07/05/2019	17:11:14:946	17	BA	#0000ff	#ffff00	right	TRUE
0.333	maisha	SeqDis	07/05/2019	17:12:03:244	18	AB	#ffff00	#0000ff	right	FALSE
0.316	maisha	SeqDis	07/05/2019	17:12:13:108	19	AB	#ffff00	#0000ff	right	FALSE
0.3	maisha	SeqDis	07/05/2019	17:12:21:484	20	AB	#ffff00	#0000ff	right	FALSE
0.35	maisha	SeqDis	07/05/2019	17:12:29:766	21	AB	#ffff00	#0000ff	left	TRUE
0.35	maisha	SeqDis	07/05/2019	17:12:39:147	22	AB	#ffff00	#0000ff	right	FALSE
0.3	maisha	SeqDis	07/05/2019	17:12:47:528	23	AB	#ffff00	#0000ff	right	FALSE
0.3	maisha	SeqDis	07/05/2019	17:12:55:883	24	AB	#ffff00	#0000ff	left	TRUE
0.35	maisha	SeqDis	07/05/2019	17:13:04:854	25	AA	#ffff00	#ffff00	right	TRUE
0.4	maisha	SeqDis	07/05/2019	17:13:14:411	26	BA	#0000ff	#ffff00	right	TRUE
0.45	maisha	SeqDis	07/05/2019	17:13:22:843	27	BB	#0000ff	#0000ff	right	TRUE
0	maisha	SeqDis	08/05/2019	10:54:47:509	1	AB	#ffff00	#0000ff	right	FALSE
0	maisha	SeqDis	08/05/2019	10:54:57:620	2	AB	#ffff00	#0000ff	right	FALSE
0	maisha	SeqDis	08/05/2019	10:55:12:136	3	AB	#ffff00	#0000ff	right	FALSE
0	maisha	SeqDis	08/05/2019	10:55:20:983	4	AB	#ffff00	#0000ff	right	FALSE
0	maisha	SeqDis	08/05/2019	10:55:48:633	5	AB	#ffff00	#0000ff	right	FALSE
0	maisha	SeqDis	08/05/2019	10:55:56:957	6	AB	#ffff00	#0000ff	right	FALSE
0	maisha	SeqDis	08/05/2019	10:57:47:933	7	AB	#ffff00	#0000ff	right	FALSE
0	maisha	SeqDis	08/05/2019	10:58:28:687	8	AB	#ffff00	#0000ff	right	FALSE
0	maisha	SeqDis	08/05/2019	10:58:38:440	9	AB	#ffff00	#0000ff	right	FALSE
0	maisha	SeqDis	08/05/2019	11:00:50:943	10	AB	#ffff00	#0000ff	right	FALSE
0	maisha	SeqDis	08/05/2019	11:00:58:816	11	AB	#ffff00	#0000ff	right	FALSE
0.083	maisha	SeqDis	08/05/2019	11:01:07:602	12	AB	#ffff00	#0000ff	left	TRUE
0.154	maisha	SeqDis	08/05/2019	11:01:59:904	13	BA	#0000ff	#ffff00	right	TRUE
0.143	maisha	SeqDis	08/05/2019	11:02:44:853	14	AB	#ffff00	#0000ff	right	FALSE
0.133	maisha	SeqDis	08/05/2019	11:03:22:88	15	AB	#ffff00	#0000ff	right	FALSE
0.125	maisha	SeqDis	08/05/2019	11:03:32:188	16	AB	#ffff00	#0000ff	right	FALSE
0.118	maisha	SeqDis	08/05/2019	11:03:42:669	17	AB	#ffff00	#0000ff	right	FALSE
0.111	maisha	SeqDis	08/05/2019	11:04:01:617	18	AB	#ffff00	#0000ff	right	FALSE
0.105	maisha	SeqDis	08/05/2019	11:04:31:309	19	AB	#ffff00	#0000ff	right	FALSE
0.1	maisha	SeqDis	08/05/2019	11:04:43:235	20	AB	#ffff00	#0000ff	right	FALSE
1	maisha	SeqDis	10/05/2019	13:13:48:788	1	AA	#ffff00	#ffff00	right	TRUE
0.5	maisha	SeqDis	10/05/2019	13:14:00:617	2	AB	#ffff00	#0000ff	right	FALSE
0.333	maisha	SeqDis	10/05/2019	13:14:10:341	3	AB	#ffff00	#0000ff	right	FALSE
0.25	maisha	SeqDis	10/05/2019	13:14:36:419	4	AB	#ffff00	#0000ff	right	FALSE
0.2	maisha	SeqDis	10/05/2019	13:14:44:805	5	AB	#ffff00	#0000ff	right	FALSE
0.333	maisha	SeqDis	10/05/2019	13:15:01:48	6	AB	#ffff00	#0000ff	left	TRUE
0.286	maisha	SeqDis	10/05/2019	13:15:12:459	7	AB	#ffff00	#0000ff	right	FALSE
0.375	maisha	SeqDis	10/05/2019	13:15:20:877	8	AB	#ffff00	#0000ff	left	TRUE
0.444	maisha	SeqDis	10/05/2019	13:15:31:430	9	AA	#ffff00	#ffff00	right	TRUE
0.5	maisha	SeqDis	10/05/2019	13:15:39:133	10	BB	#0000ff	#0000ff	right	TRUE
0.545	maisha	SeqDis	10/05/2019	13:15:47:636	11	BB	#0000ff	#0000ff	right	TRUE
0.583	maisha	SeqDis	10/05/2019	13:15:58:349	12	AB	#ffff00	#0000ff	left	TRUE
0.538	maisha	SeqDis	10/05/2019	13:16:06:946	13	AB	#ffff00	#0000ff	right	FALSE
0.5	maisha	SeqDis	10/05/2019	13:16:16:460	14	AB	#ffff00	#0000ff	right	FALSE
0.467	maisha	SeqDis	10/05/2019	13:16:25:527	15	AB	#ffff00	#0000ff	right	FALSE
0.438	maisha	SeqDis	10/05/2019	13:16:40:350	16	AB	#ffff00	#0000ff	right	FALSE
0.412	maisha	SeqDis	10/05/2019	13:16:49:580	17	AB	#ffff00	#0000ff	right	FALSE
0.389	maisha	SeqDis	10/05/2019	13:17:00:66	18	AB	#ffff00	#0000ff	right	FALSE
0.368	maisha	SeqDis	10/05/2019	13:17:44:768	19	AB	#ffff00	#0000ff	right	FALSE
0.4	maisha	SeqDis	10/05/2019	13:17:54:250	20	AB	#ffff00	#0000ff	left	TRUE
0.4	maisha	SeqDis	10/05/2019	13:18:03:740	21	BA	#0000ff	#ffff00	right	TRUE
0.4	maisha	SeqDis	10/05/2019	13:18:22:248	22	AB	#ffff00	#0000ff	right	FALSE
0.4	maisha	SeqDis	10/05/2019	13:18:41:561	23	AB	#ffff00	#0000ff	right	FALSE
0.45	maisha	SeqDis	10/05/2019	13:18:50:50	24	AB	#ffff00	#0000ff	left	TRUE
0.45	maisha	SeqDis	10/05/2019	13:19:03:221	25	AB	#ffff00	#0000ff	right	FALSE
0.4	maisha	SeqDis	10/05/2019	13:19:12:313	26	AB	#ffff00	#0000ff	right	FALSE
0.4	maisha	SeqDis	10/05/2019	13:19:20:841	27	AB	#ffff00	#0000ff	right	FALSE
0.35	maisha	SeqDis	10/05/2019	13:19:30:952	28	AB	#ffff00	#0000ff	right	FALSE
0.3	maisha	SeqDis	10/05/2019	13:19:39:464	29	AB	#ffff00	#0000ff	right	FALSE
0.3	maisha	SeqDis	10/05/2019	13:19:48:374	30	AB	#ffff00	#0000ff	left	TRUE
0.3	maisha	SeqDis	10/05/2019	13:19:58:400	31	BB	#0000ff	#0000ff	right	TRUE
0.25	maisha	SeqDis	10/05/2019	13:20:11:536	32	AB	#ffff00	#0000ff	right	FALSE
0.25	maisha	SeqDis	10/05/2019	13:20:19:945	33	AB	#ffff00	#0000ff	right	FALSE
0.25	maisha	SeqDis	10/05/2019	13:20:29:318	34	AB	#ffff00	#0000ff	right	FALSE
0.25	maisha	SeqDis	10/05/2019	13:21:17:638	35	AB	#ffff00	#0000ff	right	FALSE
0.25	maisha	SeqDis	10/05/2019	13:21:26:992	36	AB	#ffff00	#0000ff	right	FALSE
0.25	maisha	SeqDis	10/05/2019	13:21:35:714	37	AB	#ffff00	#0000ff	right	FALSE
0.25	maisha	SeqDis	10/05/2019	13:21:44:501	38	AB	#ffff00	#0000ff	right	FALSE
0.25	maisha	SeqDis	10/05/2019	13:21:53:320	39	AB	#ffff00	#0000ff	right	FALSE
0.25	maisha	SeqDis	10/05/2019	13:22:02:664	40	AB	#ffff00	#0000ff	left	TRUE
0.2	maisha	SeqDis	10/05/2019	13:22:22:380	41	AB	#ffff00	#0000ff	right	FALSE
0.2	maisha	SeqDis	10/05/2019	13:22:30:868	42	AB	#ffff00	#0000ff	right	FALSE
0.25	maisha	SeqDis	10/05/2019	13:22:41:173	43	AB	#ffff00	#0000ff	left	TRUE
0.2	maisha	SeqDis	10/05/2019	13:22:58:48	44	BA	#0000ff	#ffff00	left	FALSE
0.25	maisha	SeqDis	10/05/2019	13:23:06:960	45	BA	#0000ff	#ffff00	right	TRUE
0.3	maisha	SeqDis	10/05/2019	13:23:15:872	46	AA	#ffff00	#ffff00	right	TRUE
0.35	maisha	SeqDis	10/05/2019	13:23:28:226	47	AB	#ffff00	#0000ff	left	TRUE
0.4	maisha	SeqDis	10/05/2019	13:23:36:988	48	BA	#0000ff	#ffff00	right	TRUE
0.45	maisha	SeqDis	10/05/2019	13:23:51:885	49	AA	#ffff00	#ffff00	right	TRUE
0.4	maisha	SeqDis	10/05/2019	13:24:03:769	50	AB	#ffff00	#0000ff	right	FALSE
0.4	maisha	SeqDis	10/05/2019	13:24:14:684	51	AB	#ffff00	#0000ff	left	TRUE
0.45	maisha	SeqDis	10/05/2019	13:25:27:538	52	BA	#0000ff	#ffff00	right	TRUE
0.45	maisha	SeqDis	10/05/2019	13:25:48:123	53	AB	#ffff00	#0000ff	right	FALSE
0.45	maisha	SeqDis	10/05/2019	13:25:57:513	54	AB	#ffff00	#0000ff	right	FALSE
0.45	maisha	SeqDis	10/05/2019	13:26:15:681	55	AB	#ffff00	#0000ff	right	FALSE
0.5	maisha	SeqDis	10/05/2019	13:26:24:245	56	AB	#ffff00	#0000ff	left	TRUE
0.5	maisha	SeqDis	10/05/2019	13:26:36:629	57	AB	#ffff00	#0000ff	right	FALSE
0.5	maisha	SeqDis	10/05/2019	13:26:45:434	58	AB	#ffff00	#0000ff	right	FALSE
0.5	maisha	SeqDis	10/05/2019	13:27:30:404	59	AB	#ffff00	#0000ff	right	FALSE
0.45	maisha	SeqDis	10/05/2019	13:27:48:955	60	AB	#ffff00	#0000ff	right	FALSE
1	maisha	SeqDis	13/05/2019	10:50:47:553	1	AB	#ffff00	#0000ff	left	TRUE
1	maisha	SeqDis	13/05/2019	10:51:00:632	2	AB	#ffff00	#0000ff	left	TRUE
0.667	maisha	SeqDis	13/05/2019	10:51:15:555	3	BA	#0000ff	#ffff00	left	FALSE
0.5	maisha	SeqDis	13/05/2019	10:51:24:430	4	BA	#0000ff	#ffff00	left	FALSE
0.6	maisha	SeqDis	13/05/2019	10:51:35:945	5	BA	#0000ff	#ffff00	right	TRUE
0.667	maisha	SeqDis	13/05/2019	10:51:50:116	6	BA	#0000ff	#ffff00	right	TRUE
0.714	maisha	SeqDis	13/05/2019	10:52:07:914	7	AB	#ffff00	#0000ff	left	TRUE
0.625	maisha	SeqDis	13/05/2019	10:52:18:477	8	BA	#0000ff	#ffff00	left	FALSE
0.556	maisha	SeqDis	13/05/2019	10:52:39:136	9	BA	#0000ff	#ffff00	left	FALSE
0.5	maisha	SeqDis	13/05/2019	10:52:52:173	10	BA	#0000ff	#ffff00	left	FALSE
0.455	maisha	SeqDis	13/05/2019	10:53:03:549	11	BA	#0000ff	#ffff00	left	FALSE
0.417	maisha	SeqDis	13/05/2019	10:53:13:819	12	BA	#0000ff	#ffff00	left	FALSE
0.462	maisha	SeqDis	13/05/2019	10:53:33:593	13	BA	#0000ff	#ffff00	right	TRUE
0.429	maisha	SeqDis	13/05/2019	10:53:44:597	14	AB	#ffff00	#0000ff	right	FALSE
0.4	maisha	SeqDis	13/05/2019	10:53:52:973	15	AB	#ffff00	#0000ff	right	FALSE
0.375	maisha	SeqDis	13/05/2019	10:54:02:842	16	AB	#ffff00	#0000ff	right	FALSE
0.412	maisha	SeqDis	13/05/2019	10:54:11:358	17	AB	#ffff00	#0000ff	left	TRUE
0.444	maisha	SeqDis	13/05/2019	10:54:26:448	18	AB	#ffff00	#0000ff	left	TRUE
0.474	maisha	SeqDis	13/05/2019	10:54:42:354	19	AB	#ffff00	#0000ff	left	TRUE
0.45	maisha	SeqDis	13/05/2019	10:54:54:220	20	BB	#0000ff	#0000ff	left	FALSE
0.45	maisha	SeqDis	13/05/2019	10:55:02:654	21	BB	#0000ff	#0000ff	right	TRUE
0.4	maisha	SeqDis	13/05/2019	10:55:22:736	22	AA	#ffff00	#ffff00	left	FALSE
0.4	maisha	SeqDis	13/05/2019	10:55:31:761	23	AA	#ffff00	#ffff00	left	FALSE
0.4	maisha	SeqDis	13/05/2019	10:55:47:10	24	AA	#ffff00	#ffff00	left	FALSE
0.35	maisha	SeqDis	13/05/2019	10:56:01:436	25	AA	#ffff00	#ffff00	left	FALSE
0.3	maisha	SeqDis	13/05/2019	10:56:09:926	26	AA	#ffff00	#ffff00	left	FALSE
0.25	maisha	SeqDis	13/05/2019	10:56:40:549	27	AA	#ffff00	#ffff00	left	FALSE
0.3	maisha	SeqDis	13/05/2019	10:57:00:110	28	AA	#ffff00	#ffff00	right	TRUE
0.3	maisha	SeqDis	13/05/2019	10:58:06:189	29	AB	#ffff00	#0000ff	right	FALSE
0.35	maisha	SeqDis	13/05/2019	10:58:14:237	30	AB	#ffff00	#0000ff	left	TRUE
0.4	maisha	SeqDis	13/05/2019	10:59:09:734	31	BB	#0000ff	#0000ff	right	TRUE
0.4	maisha	SeqDis	13/05/2019	10:59:25:29	32	AB	#ffff00	#0000ff	right	FALSE
0.35	maisha	SeqDis	13/05/2019	10:59:34:694	33	AB	#ffff00	#0000ff	right	FALSE
0.35	maisha	SeqDis	13/05/2019	10:59:46:59	34	AB	#ffff00	#0000ff	right	FALSE
0.4	maisha	SeqDis	13/05/2019	10:59:53:973	35	AB	#ffff00	#0000ff	left	TRUE
0.45	maisha	SeqDis	13/05/2019	11:00:03:876	36	AA	#ffff00	#ffff00	right	TRUE
0.4	maisha	SeqDis	13/05/2019	11:01:27:606	37	AA	#ffff00	#ffff00	left	FALSE
0.4	maisha	SeqDis	13/05/2019	11:02:57:270	38	AA	#ffff00	#ffff00	right	TRUE
0	maisha	SeqDis	14/05/2019	13:49:49:679	1	AB	#ffff00	#0000ff	right	FALSE
0	maisha	SeqDis	14/05/2019	13:50:00:58	2	AB	#ffff00	#0000ff	right	FALSE
0.333	maisha	SeqDis	14/05/2019	13:50:16:102	3	AB	#ffff00	#0000ff	left	TRUE
0.25	maisha	SeqDis	14/05/2019	13:50:33:39	4	BB	#0000ff	#0000ff	left	FALSE
0.2	maisha	SeqDis	14/05/2019	13:50:41:584	5	BB	#0000ff	#0000ff	left	FALSE
0.167	maisha	SeqDis	14/05/2019	13:51:00:532	6	BB	#0000ff	#0000ff	left	FALSE
0.286	maisha	SeqDis	14/05/2019	13:51:10:706	7	BB	#0000ff	#0000ff	right	TRUE
0.375	maisha	SeqDis	14/05/2019	13:51:40:275	8	BA	#0000ff	#ffff00	right	TRUE
0.444	maisha	SeqDis	14/05/2019	13:52:04:189	9	AA	#ffff00	#ffff00	right	TRUE
0.4	maisha	SeqDis	14/05/2019	13:52:20:509	10	AB	#ffff00	#0000ff	right	FALSE
0.364	maisha	SeqDis	14/05/2019	13:52:29:100	11	AB	#ffff00	#0000ff	right	FALSE
0.333	maisha	SeqDis	14/05/2019	13:52:37:916	12	AB	#ffff00	#0000ff	right	FALSE
0.385	maisha	SeqDis	14/05/2019	13:52:46:788	13	AB	#ffff00	#0000ff	left	TRUE
0.429	maisha	SeqDis	14/05/2019	13:53:08:423	14	AA	#ffff00	#ffff00	right	TRUE
0.4	maisha	SeqDis	14/05/2019	13:53:25:212	15	AB	#ffff00	#0000ff	right	FALSE
0.375	maisha	SeqDis	14/05/2019	13:53:33:188	16	AB	#ffff00	#0000ff	right	FALSE
0.353	maisha	SeqDis	14/05/2019	13:53:49:747	17	AB	#ffff00	#0000ff	right	FALSE
0.333	maisha	SeqDis	14/05/2019	13:53:58:103	18	AB	#ffff00	#0000ff	right	FALSE
0.316	maisha	SeqDis	14/05/2019	13:54:09:160	19	AB	#ffff00	#0000ff	right	FALSE
0.3	maisha	SeqDis	14/05/2019	13:54:18:847	20	AB	#ffff00	#0000ff	right	FALSE
0.35	maisha	SeqDis	14/05/2019	13:54:26:691	21	AB	#ffff00	#0000ff	left	TRUE
0.35	maisha	SeqDis	14/05/2019	13:54:56:147	22	AB	#ffff00	#0000ff	right	FALSE
0.3	maisha	SeqDis	14/05/2019	13:55:05:603	23	AB	#ffff00	#0000ff	right	FALSE
0.3	maisha	SeqDis	14/05/2019	13:55:14:18	24	AB	#ffff00	#0000ff	right	FALSE
0.35	maisha	SeqDis	14/05/2019	13:55:23:266	25	AB	#ffff00	#0000ff	left	TRUE
0.4	maisha	SeqDis	14/05/2019	13:55:42:224	26	BB	#0000ff	#0000ff	right	TRUE
0.35	maisha	SeqDis	14/05/2019	13:55:57:931	27	AB	#ffff00	#0000ff	right	FALSE
0.3	maisha	SeqDis	14/05/2019	13:56:07:79	28	AB	#ffff00	#0000ff	right	FALSE
0.25	maisha	SeqDis	14/05/2019	13:56:15:843	29	AB	#ffff00	#0000ff	right	FALSE
0.25	maisha	SeqDis	14/05/2019	13:56:25:468	30	AB	#ffff00	#0000ff	right	FALSE
0.3	maisha	SeqDis	14/05/2019	13:56:34:287	31	AB	#ffff00	#0000ff	left	TRUE
0.3	maisha	SeqDis	14/05/2019	13:56:46:916	32	AB	#ffff00	#0000ff	right	FALSE
0.25	maisha	SeqDis	14/05/2019	13:56:55:188	33	AB	#ffff00	#0000ff	right	FALSE
0.2	maisha	SeqDis	14/05/2019	13:57:03:711	34	AB	#ffff00	#0000ff	right	FALSE
0.2	maisha	SeqDis	14/05/2019	13:57:12:784	35	AB	#ffff00	#0000ff	right	FALSE
0.2	maisha	SeqDis	14/05/2019	13:57:21:324	36	AB	#ffff00	#0000ff	right	FALSE
0.2	maisha	SeqDis	14/05/2019	13:57:29:683	37	AB	#ffff00	#0000ff	right	FALSE
0.25	maisha	SeqDis	14/05/2019	13:57:45:642	38	AB	#ffff00	#0000ff	left	TRUE
0.3	maisha	SeqDis	14/05/2019	13:57:55:967	39	BB	#0000ff	#0000ff	right	TRUE
0.3	maisha	SeqDis	14/05/2019	13:58:07:371	40	AB	#ffff00	#0000ff	right	FALSE
0.25	maisha	SeqDis	14/05/2019	13:58:18:315	41	AB	#ffff00	#0000ff	right	FALSE
0.25	maisha	SeqDis	14/05/2019	13:58:28:288	42	AB	#ffff00	#0000ff	right	FALSE
0.25	maisha	SeqDis	14/05/2019	13:58:35:988	43	AB	#ffff00	#0000ff	right	FALSE
0.3	maisha	SeqDis	14/05/2019	13:58:46:620	44	AB	#ffff00	#0000ff	left	TRUE
0.25	maisha	SeqDis	14/05/2019	13:59:06:962	45	AB	#ffff00	#0000ff	right	FALSE
0.2	maisha	SeqDis	14/05/2019	13:59:15:588	46	AB	#ffff00	#0000ff	right	FALSE
0.2	maisha	SeqDis	14/05/2019	13:59:28:452	47	AB	#ffff00	#0000ff	right	FALSE
0.2	maisha	SeqDis	14/05/2019	13:59:37:692	48	AB	#ffff00	#0000ff	right	FALSE
0.2	maisha	SeqDis	14/05/2019	13:59:51:628	49	AB	#ffff00	#0000ff	right	FALSE
0.2	maisha	SeqDis	14/05/2019	14:00:07:540	50	AB	#ffff00	#0000ff	right	FALSE
0.15	maisha	SeqDis	14/05/2019	14:00:15:614	51	AB	#ffff00	#0000ff	right	FALSE
0.2	maisha	SeqDis	14/05/2019	14:00:24:701	52	AB	#ffff00	#0000ff	left	TRUE
0.25	maisha	SeqDis	14/05/2019	14:00:40:616	53	BA	#0000ff	#ffff00	right	TRUE
0.25	maisha	SeqDis	14/05/2019	14:01:02:48	54	AB	#ffff00	#0000ff	right	FALSE
0.25	maisha	SeqDis	14/05/2019	14:01:15:741	55	AB	#ffff00	#0000ff	right	FALSE
0.3	maisha	SeqDis	14/05/2019	14:01:23:887	56	AB	#ffff00	#0000ff	left	TRUE
0.35	maisha	SeqDis	14/05/2019	14:01:53:159	57	BA	#0000ff	#ffff00	right	TRUE
0.35	maisha	SeqDis	14/05/2019	14:02:05:908	58	AA	#ffff00	#ffff00	right	TRUE
0.3	maisha	SeqDis	14/05/2019	14:03:01:94	59	AB	#ffff00	#0000ff	right	FALSE
0.3	maisha	SeqDis	14/05/2019	14:03:12:912	60	AB	#ffff00	#0000ff	right	FALSE
0.35	maisha	SeqDis	14/05/2019	14:05:32:644	61	AB	#ffff00	#0000ff	left	TRUE
0.4	maisha	SeqDis	14/05/2019	14:06:08:23	62	AB	#ffff00	#0000ff	left	TRUE
0.4	maisha	SeqDis	14/05/2019	14:06:24:378	63	AA	#ffff00	#ffff00	left	FALSE
0.35	maisha	SeqDis	14/05/2019	14:06:32:607	64	AA	#ffff00	#ffff00	left	FALSE
0.35	maisha	SeqDis	14/05/2019	14:06:40:432	65	AA	#ffff00	#ffff00	left	FALSE
0.35	maisha	SeqDis	14/05/2019	14:06:50:907	66	AA	#ffff00	#ffff00	left	FALSE
0.4	maisha	SeqDis	14/05/2019	14:07:00:617	67	AA	#ffff00	#ffff00	right	TRUE
0.4	maisha	SeqDis	14/05/2019	14:07:16:671	68	AB	#ffff00	#0000ff	right	FALSE
0.4	maisha	SeqDis	14/05/2019	14:07:25:23	69	AB	#ffff00	#0000ff	right	FALSE
0.45	maisha	SeqDis	14/05/2019	14:07:33:584	70	AB	#ffff00	#0000ff	left	TRUE
0.45	maisha	SeqDis	14/05/2019	14:07:48:587	71	BA	#0000ff	#ffff00	left	FALSE
0.4	maisha	SeqDis	14/05/2019	14:07:57:529	72	BA	#0000ff	#ffff00	left	FALSE
0	maisha	SeqDis	15/05/2019	12:52:50:900	1	BB	#0000ff	#0000ff	left	FALSE
0.5	maisha	SeqDis	15/05/2019	12:53:00:753	2	BB	#0000ff	#0000ff	right	TRUE
0.333	maisha	SeqDis	15/05/2019	12:53:08:979	3	AB	#ffff00	#0000ff	right	FALSE
0.25	maisha	SeqDis	15/05/2019	12:53:17:593	4	AB	#ffff00	#0000ff	right	FALSE
0.2	maisha	SeqDis	15/05/2019	12:53:28:33	5	AB	#ffff00	#0000ff	right	FALSE
0.167	maisha	SeqDis	15/05/2019	12:53:37:406	6	AB	#ffff00	#0000ff	right	FALSE
0.143	maisha	SeqDis	15/05/2019	12:53:50:949	7	AB	#ffff00	#0000ff	right	FALSE
0.125	maisha	SeqDis	15/05/2019	12:54:00:482	8	AB	#ffff00	#0000ff	right	FALSE
0.111	maisha	SeqDis	15/05/2019	12:54:08:837	9	AB	#ffff00	#0000ff	right	FALSE
0.1	maisha	SeqDis	15/05/2019	12:54:18:638	10	AB	#ffff00	#0000ff	right	FALSE
0.091	maisha	SeqDis	15/05/2019	12:54:28:486	11	AB	#ffff00	#0000ff	right	FALSE
0.083	maisha	SeqDis	15/05/2019	12:54:37:422	12	AB	#ffff00	#0000ff	right	FALSE
0.154	maisha	SeqDis	15/05/2019	12:54:46:774	13	AB	#ffff00	#0000ff	left	TRUE
0.143	maisha	SeqDis	15/05/2019	12:54:56:239	14	AB	#ffff00	#0000ff	right	FALSE
0.133	maisha	SeqDis	15/05/2019	12:55:06:786	15	AB	#ffff00	#0000ff	right	FALSE
0.125	maisha	SeqDis	15/05/2019	12:55:15:978	16	AB	#ffff00	#0000ff	right	FALSE
0.118	maisha	SeqDis	15/05/2019	12:55:25:11	17	AB	#ffff00	#0000ff	right	FALSE
0.111	maisha	SeqDis	15/05/2019	12:55:33:511	18	AB	#ffff00	#0000ff	right	FALSE
0.105	maisha	SeqDis	15/05/2019	12:55:43:285	19	AB	#ffff00	#0000ff	right	FALSE
0.1	maisha	SeqDis	15/05/2019	12:55:52:765	20	AB	#ffff00	#0000ff	right	FALSE
0.1	maisha	SeqDis	15/05/2019	12:56:01:229	21	AB	#ffff00	#0000ff	right	FALSE
0.1	maisha	SeqDis	15/05/2019	12:56:10:925	22	AB	#ffff00	#0000ff	left	TRUE
0.15	maisha	SeqDis	15/05/2019	12:56:20:619	23	BB	#0000ff	#0000ff	right	TRUE
0.15	maisha	SeqDis	15/05/2019	12:56:28:989	24	AB	#ffff00	#0000ff	right	FALSE
0.15	maisha	SeqDis	15/05/2019	12:56:37:451	25	AB	#ffff00	#0000ff	right	FALSE
0.15	maisha	SeqDis	15/05/2019	12:56:46:606	26	AB	#ffff00	#0000ff	right	FALSE
0.2	maisha	SeqDis	15/05/2019	12:56:54:733	27	AB	#ffff00	#0000ff	left	TRUE
0.2	maisha	SeqDis	15/05/2019	12:57:02:872	28	AB	#ffff00	#0000ff	right	FALSE
0.25	maisha	SeqDis	15/05/2019	12:57:12:981	29	AB	#ffff00	#0000ff	left	TRUE
0.3	maisha	SeqDis	15/05/2019	12:57:26:351	30	AA	#ffff00	#ffff00	right	TRUE
0.3	maisha	SeqDis	15/05/2019	12:57:36:330	31	AB	#ffff00	#0000ff	right	FALSE
0.3	maisha	SeqDis	15/05/2019	12:57:45:869	32	AB	#ffff00	#0000ff	right	FALSE
0.25	maisha	SeqDis	15/05/2019	12:57:55:900	33	AB	#ffff00	#0000ff	right	FALSE
0.25	maisha	SeqDis	15/05/2019	12:58:04:522	34	AB	#ffff00	#0000ff	right	FALSE
0.25	maisha	SeqDis	15/05/2019	12:58:12:994	35	AB	#ffff00	#0000ff	right	FALSE
0.25	maisha	SeqDis	15/05/2019	12:58:21:685	36	AB	#ffff00	#0000ff	right	FALSE
0.25	maisha	SeqDis	15/05/2019	12:58:30:108	37	AB	#ffff00	#0000ff	right	FALSE
0.25	maisha	SeqDis	15/05/2019	12:58:38:557	38	AB	#ffff00	#0000ff	right	FALSE
0.25	maisha	SeqDis	15/05/2019	12:58:47:266	39	AB	#ffff00	#0000ff	right	FALSE
0.3	maisha	SeqDis	15/05/2019	12:58:58:607	40	AB	#ffff00	#0000ff	left	TRUE
0.3	maisha	SeqDis	15/05/2019	12:59:07:464	41	AB	#ffff00	#0000ff	right	FALSE
0.25	maisha	SeqDis	15/05/2019	12:59:42:713	42	AB	#ffff00	#0000ff	right	FALSE
0.2	maisha	SeqDis	15/05/2019	12:59:52:29	43	AB	#ffff00	#0000ff	right	FALSE
0.2	maisha	SeqDis	15/05/2019	13:00:06:47	44	AB	#ffff00	#0000ff	right	FALSE
0.2	maisha	SeqDis	15/05/2019	13:00:16:148	45	AB	#ffff00	#0000ff	right	FALSE
0.25	maisha	SeqDis	15/05/2019	13:00:25:45	46	AB	#ffff00	#0000ff	left	TRUE
0.2	maisha	SeqDis	15/05/2019	13:00:32:774	47	AB	#ffff00	#0000ff	right	FALSE
0.2	maisha	SeqDis	15/05/2019	13:00:41:176	48	AB	#ffff00	#0000ff	right	FALSE
0.2	maisha	SeqDis	15/05/2019	13:00:50:128	49	AB	#ffff00	#0000ff	left	TRUE
0.2	maisha	SeqDis	15/05/2019	13:01:02:760	50	AA	#ffff00	#ffff00	right	TRUE
0.25	maisha	SeqDis	15/05/2019	13:01:12:121	51	BA	#0000ff	#ffff00	right	TRUE
0.25	maisha	SeqDis	15/05/2019	13:01:18:531	52	AB	#ffff00	#0000ff	right	FALSE
0.3	maisha	SeqDis	15/05/2019	13:01:27:958	53	AB	#ffff00	#0000ff	left	TRUE
0.35	maisha	SeqDis	15/05/2019	13:01:39:406	54	BA	#0000ff	#ffff00	right	TRUE
0.35	maisha	SeqDis	15/05/2019	13:01:49:834	55	AB	#ffff00	#0000ff	right	FALSE
0.35	maisha	SeqDis	15/05/2019	13:02:01:353	56	AB	#ffff00	#0000ff	right	FALSE
0.35	maisha	SeqDis	15/05/2019	13:02:12:841	57	AB	#ffff00	#0000ff	right	FALSE
0.35	maisha	SeqDis	15/05/2019	13:02:24:830	58	AB	#ffff00	#0000ff	right	FALSE
0.35	maisha	SeqDis	15/05/2019	13:02:47:162	59	AB	#ffff00	#0000ff	right	FALSE
0.3	maisha	SeqDis	15/05/2019	13:02:55:990	60	AB	#ffff00	#0000ff	right	FALSE
0.3	maisha	SeqDis	15/05/2019	13:06:39:50	61	AB	#ffff00	#0000ff	right	FALSE
0.35	maisha	SeqDis	15/05/2019	13:06:47:318	62	AB	#ffff00	#0000ff	left	TRUE
0.4	maisha	SeqDis	15/05/2019	13:07:07:749	63	BA	#0000ff	#ffff00	right	TRUE
0.45	maisha	SeqDis	15/05/2019	13:07:21:893	64	BB	#0000ff	#0000ff	right	TRUE
0.5	maisha	SeqDis	15/05/2019	13:07:32:169	65	AA	#ffff00	#ffff00	right	TRUE
0.45	maisha	SeqDis	15/05/2019	13:07:39:458	66	AB	#ffff00	#0000ff	right	FALSE
0.45	maisha	SeqDis	15/05/2019	13:07:47:866	67	AB	#ffff00	#0000ff	right	FALSE
0.5	maisha	SeqDis	15/05/2019	13:07:56:782	68	AB	#ffff00	#0000ff	left	TRUE
0.45	maisha	SeqDis	15/05/2019	13:08:07:10	69	AB	#ffff00	#0000ff	right	FALSE
0.4	maisha	SeqDis	15/05/2019	13:08:15:629	70	AB	#ffff00	#0000ff	right	FALSE
0.35	maisha	SeqDis	15/05/2019	13:08:28:747	71	AB	#ffff00	#0000ff	right	FALSE
0.35	maisha	SeqDis	15/05/2019	13:08:39:249	72	AB	#ffff00	#0000ff	right	FALSE
0.3	maisha	SeqDis	15/05/2019	13:08:48:142	73	AB	#ffff00	#0000ff	right	FALSE
0.25	maisha	SeqDis	15/05/2019	13:08:59:656	74	AB	#ffff00	#0000ff	right	FALSE
0.25	maisha	SeqDis	15/05/2019	13:09:09:38	75	AB	#ffff00	#0000ff	right	FALSE
0.3	maisha	SeqDis	15/05/2019	13:09:19:250	76	AB	#ffff00	#0000ff	left	TRUE
0.3	maisha	SeqDis	15/05/2019	13:09:27:346	77	AB	#ffff00	#0000ff	right	FALSE
0.3	maisha	SeqDis	15/05/2019	13:09:35:923	78	AB	#ffff00	#0000ff	right	FALSE
0.35	maisha	SeqDis	15/05/2019	13:09:44:36	79	AB	#ffff00	#0000ff	left	TRUE
0.35	maisha	SeqDis	15/05/2019	13:09:54:443	80	AB	#ffff00	#0000ff	right	FALSE
0.35	maisha	SeqDis	15/05/2019	13:10:04:263	81	AB	#ffff00	#0000ff	right	FALSE
0.3	maisha	SeqDis	15/05/2019	13:10:13:52	82	AB	#ffff00	#0000ff	right	FALSE
0.25	maisha	SeqDis	15/05/2019	13:10:23:650	83	AB	#ffff00	#0000ff	right	FALSE
0.2	maisha	SeqDis	15/05/2019	13:10:33:693	84	AB	#ffff00	#0000ff	right	FALSE
0.2	maisha	SeqDis	15/05/2019	13:10:42:449	85	AB	#ffff00	#0000ff	left	TRUE
0.25	maisha	SeqDis	15/05/2019	13:10:50:378	86	AA	#ffff00	#ffff00	right	TRUE
0.25	maisha	SeqDis	15/05/2019	13:10:59:640	87	AB	#ffff00	#0000ff	right	FALSE
0.2	maisha	SeqDis	15/05/2019	13:11:08:443	88	AB	#ffff00	#0000ff	right	FALSE
0.2	maisha	SeqDis	15/05/2019	13:11:17:209	89	AB	#ffff00	#0000ff	right	FALSE
0.25	maisha	SeqDis	15/05/2019	13:11:44:886	90	AB	#ffff00	#0000ff	left	TRUE
0.25	maisha	SeqDis	15/05/2019	13:12:00:13	91	AB	#ffff00	#0000ff	right	FALSE
1	maisha	SeqDis	16/05/2019	13:22:30:798	1	AA	#ffff00	#ffff00	right	TRUE
0.5	maisha	SeqDis	16/05/2019	13:22:55:390	2	AB	#ffff00	#0000ff	right	FALSE
0.333	maisha	SeqDis	16/05/2019	13:23:44:561	3	AB	#ffff00	#0000ff	right	FALSE
0.5	maisha	SeqDis	16/05/2019	13:23:53:723	4	AB	#ffff00	#0000ff	left	TRUE
0.6	maisha	SeqDis	16/05/2019	13:24:12:456	5	AB	#ffff00	#0000ff	left	TRUE
0.667	maisha	SeqDis	16/05/2019	13:24:44:28	6	AA	#ffff00	#ffff00	right	TRUE
0.714	maisha	SeqDis	16/05/2019	13:25:19:218	7	BB	#0000ff	#0000ff	right	TRUE
0.625	maisha	SeqDis	16/05/2019	13:25:31:155	8	AB	#ffff00	#0000ff	right	FALSE
0.556	maisha	SeqDis	16/05/2019	13:25:39:963	9	AB	#ffff00	#0000ff	right	FALSE
0.5	maisha	SeqDis	16/05/2019	13:25:50:847	10	AB	#ffff00	#0000ff	right	FALSE
0.455	maisha	SeqDis	16/05/2019	13:26:10:216	11	AB	#ffff00	#0000ff	right	FALSE
0.417	maisha	SeqDis	16/05/2019	13:26:19:376	12	AB	#ffff00	#0000ff	right	FALSE
0.385	maisha	SeqDis	16/05/2019	13:26:32:803	13	AB	#ffff00	#0000ff	right	FALSE
0.429	maisha	SeqDis	16/05/2019	13:26:41:432	14	AB	#ffff00	#0000ff	left	TRUE
0.4	maisha	SeqDis	16/05/2019	13:27:04:677	15	AB	#ffff00	#0000ff	right	FALSE
0.375	maisha	SeqDis	16/05/2019	13:27:13:869	16	AB	#ffff00	#0000ff	right	FALSE
0.353	maisha	SeqDis	16/05/2019	13:27:25:466	17	AB	#ffff00	#0000ff	right	FALSE
0.333	maisha	SeqDis	16/05/2019	13:27:38:343	18	AB	#ffff00	#0000ff	right	FALSE
0.316	maisha	SeqDis	16/05/2019	13:27:48:698	19	AB	#ffff00	#0000ff	right	FALSE
0.3	maisha	SeqDis	16/05/2019	13:28:22:881	20	AB	#ffff00	#0000ff	right	FALSE
0.25	maisha	SeqDis	16/05/2019	13:28:40:589	21	AB	#ffff00	#0000ff	right	FALSE
0.25	maisha	SeqDis	16/05/2019	13:28:50:498	22	AB	#ffff00	#0000ff	right	FALSE
0.25	maisha	SeqDis	16/05/2019	13:28:59:167	23	AB	#ffff00	#0000ff	right	FALSE
0.2	maisha	SeqDis	16/05/2019	13:29:13:90	24	AB	#ffff00	#0000ff	right	FALSE
0.15	maisha	SeqDis	16/05/2019	13:29:23:883	25	AB	#ffff00	#0000ff	right	FALSE
0.1	maisha	SeqDis	16/05/2019	13:29:33:21	26	AB	#ffff00	#0000ff	right	FALSE
0.1	maisha	SeqDis	16/05/2019	13:29:46:484	27	AB	#ffff00	#0000ff	left	TRUE
0.15	maisha	SeqDis	16/05/2019	13:30:12:889	28	BB	#0000ff	#0000ff	right	TRUE
0.2	maisha	SeqDis	16/05/2019	13:30:45:579	29	BA	#0000ff	#ffff00	right	TRUE
0.25	maisha	SeqDis	16/05/2019	13:30:54:660	30	BA	#0000ff	#ffff00	right	TRUE
0.3	maisha	SeqDis	16/05/2019	13:31:05:945	31	BA	#0000ff	#ffff00	right	TRUE
0.3	maisha	SeqDis	16/05/2019	13:31:41:324	32	AB	#ffff00	#0000ff	right	FALSE
0.3	maisha	SeqDis	16/05/2019	13:31:55:9	33	AB	#ffff00	#0000ff	right	FALSE
0.25	maisha	SeqDis	16/05/2019	13:32:04:101	34	AB	#ffff00	#0000ff	right	FALSE
0.25	maisha	SeqDis	16/05/2019	13:32:12:496	35	AB	#ffff00	#0000ff	right	FALSE
0.25	maisha	SeqDis	16/05/2019	13:32:21:681	36	AB	#ffff00	#0000ff	right	FALSE
0.25	maisha	SeqDis	16/05/2019	13:32:33:555	37	AB	#ffff00	#0000ff	right	FALSE
0.25	maisha	SeqDis	16/05/2019	13:32:59:264	38	AB	#ffff00	#0000ff	right	FALSE
0.3	maisha	SeqDis	16/05/2019	13:33:07:554	39	AB	#ffff00	#0000ff	left	TRUE
0.3	maisha	SeqDis	16/05/2019	13:33:29:577	40	AB	#ffff00	#0000ff	right	FALSE
0.35	maisha	SeqDis	16/05/2019	13:33:37:799	41	AB	#ffff00	#0000ff	left	TRUE
1	maisha	SeqDis	20/05/2019	13:03:14:763	1	BB	#0000ff	#0000ff	right	TRUE
0.5	maisha	SeqDis	20/05/2019	13:03:27:142	2	AB	#ffff00	#0000ff	right	FALSE
0.333	maisha	SeqDis	20/05/2019	13:03:36:428	3	AB	#ffff00	#0000ff	right	FALSE
0.5	maisha	SeqDis	20/05/2019	13:03:46:935	4	AB	#ffff00	#0000ff	left	TRUE
0.4	maisha	SeqDis	20/05/2019	13:03:55:611	5	AA	#ffff00	#ffff00	left	FALSE
0.5	maisha	SeqDis	20/05/2019	13:04:04:568	6	AA	#ffff00	#ffff00	right	TRUE
0.571	maisha	SeqDis	20/05/2019	13:04:13:358	7	AB	#ffff00	#0000ff	left	TRUE
0.625	maisha	SeqDis	20/05/2019	13:04:22:173	8	AB	#ffff00	#0000ff	left	TRUE
0.667	maisha	SeqDis	20/05/2019	13:04:35:729	9	BB	#0000ff	#0000ff	right	TRUE
0.7	maisha	SeqDis	20/05/2019	13:04:43:434	10	AA	#ffff00	#ffff00	right	TRUE
0.727	maisha	SeqDis	20/05/2019	13:04:59:90	11	AB	#ffff00	#0000ff	left	TRUE
0.75	maisha	SeqDis	20/05/2019	13:05:08:553	12	BA	#0000ff	#ffff00	right	TRUE
0.769	maisha	SeqDis	20/05/2019	13:05:17:486	13	AB	#ffff00	#0000ff	left	TRUE
0.786	maisha	SeqDis	20/05/2019	13:05:25:840	14	AB	#ffff00	#0000ff	left	TRUE
0.8	maisha	SeqDis	20/05/2019	13:05:34:968	15	BA	#0000ff	#ffff00	right	TRUE
0.812	maisha	SeqDis	20/05/2019	13:05:44:634	16	BA	#0000ff	#ffff00	right	TRUE
0.765	maisha	SeqDis	20/05/2019	13:05:56:865	17	AB	#ffff00	#0000ff	right	FALSE
0.722	maisha	SeqDis	20/05/2019	13:06:08:303	18	AB	#ffff00	#0000ff	right	FALSE
0.684	maisha	SeqDis	20/05/2019	13:06:19:147	19	AB	#ffff00	#0000ff	right	FALSE
0.65	maisha	SeqDis	20/05/2019	13:06:35:438	20	AB	#ffff00	#0000ff	right	FALSE
0.6	maisha	SeqDis	20/05/2019	13:06:55:282	21	AB	#ffff00	#0000ff	right	FALSE
0.6	maisha	SeqDis	20/05/2019	13:07:08:174	22	AB	#ffff00	#0000ff	right	FALSE
0.6	maisha	SeqDis	20/05/2019	13:07:20:417	23	AB	#ffff00	#0000ff	right	FALSE
0.6	maisha	SeqDis	20/05/2019	13:07:34:18	24	AB	#ffff00	#0000ff	left	TRUE
0.65	maisha	SeqDis	20/05/2019	13:07:51:713	25	BB	#0000ff	#0000ff	right	TRUE
0.6	maisha	SeqDis	20/05/2019	13:07:59:813	26	AA	#ffff00	#ffff00	left	FALSE
0.6	maisha	SeqDis	20/05/2019	13:08:08:891	27	AA	#ffff00	#ffff00	right	TRUE
0.55	maisha	SeqDis	20/05/2019	13:08:24:42	28	AB	#ffff00	#0000ff	right	FALSE
0.5	maisha	SeqDis	20/05/2019	13:08:54:192	29	AB	#ffff00	#0000ff	right	FALSE
0.5	maisha	SeqDis	20/05/2019	13:09:02:705	30	AB	#ffff00	#0000ff	left	TRUE
0.45	maisha	SeqDis	20/05/2019	13:09:12:640	31	AB	#ffff00	#0000ff	right	FALSE
0.45	maisha	SeqDis	20/05/2019	13:09:21:432	32	AB	#ffff00	#0000ff	left	TRUE
0.4	maisha	SeqDis	20/05/2019	13:09:32:47	33	BB	#0000ff	#0000ff	left	FALSE
0.4	maisha	SeqDis	20/05/2019	13:09:40:273	34	BB	#0000ff	#0000ff	right	TRUE
0.35	maisha	SeqDis	20/05/2019	13:09:48:625	35	AB	#ffff00	#0000ff	right	FALSE
0.35	maisha	SeqDis	20/05/2019	13:09:57:644	36	AB	#ffff00	#0000ff	left	TRUE
0.35	maisha	SeqDis	20/05/2019	13:10:08:725	37	AA	#ffff00	#ffff00	left	FALSE
0.4	maisha	SeqDis	20/05/2019	13:10:17:670	38	AA	#ffff00	#ffff00	right	TRUE
0.45	maisha	SeqDis	20/05/2019	13:10:29:510	39	AB	#ffff00	#0000ff	left	TRUE
0.45	maisha	SeqDis	20/05/2019	13:10:37:930	40	AB	#ffff00	#0000ff	right	FALSE
0.45	maisha	SeqDis	20/05/2019	13:10:48:170	41	AB	#ffff00	#0000ff	right	FALSE
0.45	maisha	SeqDis	20/05/2019	13:10:56:966	42	AB	#ffff00	#0000ff	right	FALSE
0.45	maisha	SeqDis	20/05/2019	13:11:07:970	43	AB	#ffff00	#0000ff	right	FALSE
0.45	maisha	SeqDis	20/05/2019	13:11:17:129	44	AB	#ffff00	#0000ff	left	TRUE
0.4	maisha	SeqDis	20/05/2019	13:11:26:664	45	AB	#ffff00	#0000ff	right	FALSE
0.4	maisha	SeqDis	20/05/2019	13:11:37:364	46	AB	#ffff00	#0000ff	right	FALSE
0.35	maisha	SeqDis	20/05/2019	13:11:47:656	47	AB	#ffff00	#0000ff	right	FALSE
0.35	maisha	SeqDis	20/05/2019	13:11:59:506	48	AB	#ffff00	#0000ff	right	FALSE
0.35	maisha	SeqDis	20/05/2019	13:12:09:253	49	AB	#ffff00	#0000ff	right	FALSE
0.3	maisha	SeqDis	20/05/2019	13:12:24:318	50	AB	#ffff00	#0000ff	right	FALSE
0.35	maisha	SeqDis	20/05/2019	13:12:40:537	51	AB	#ffff00	#0000ff	left	TRUE
0.3	maisha	SeqDis	20/05/2019	13:12:49:960	52	BA	#0000ff	#ffff00	left	FALSE
0.3	maisha	SeqDis	20/05/2019	13:12:58:810	53	BA	#0000ff	#ffff00	left	FALSE
0.3	maisha	SeqDis	20/05/2019	13:13:07:658	54	BA	#0000ff	#ffff00	right	TRUE
0.35	maisha	SeqDis	20/05/2019	13:13:17:545	55	AA	#ffff00	#ffff00	right	TRUE
0.3	maisha	SeqDis	20/05/2019	13:13:27:565	56	AB	#ffff00	#0000ff	right	FALSE
0.3	maisha	SeqDis	20/05/2019	13:13:39:371	57	AB	#ffff00	#0000ff	right	FALSE
0.3	maisha	SeqDis	20/05/2019	13:13:48:197	58	AB	#ffff00	#0000ff	left	TRUE
0.25	maisha	SeqDis	20/05/2019	13:14:01:621	59	BB	#0000ff	#0000ff	left	FALSE
0.3	maisha	SeqDis	20/05/2019	13:14:18:901	60	BB	#0000ff	#0000ff	right	TRUE
0.3	maisha	SeqDis	20/05/2019	13:16:30:886	61	BA	#0000ff	#ffff00	left	FALSE
0.3	maisha	SeqDis	20/05/2019	13:16:39:482	62	BA	#0000ff	#ffff00	left	FALSE
0.3	maisha	SeqDis	20/05/2019	13:16:48:739	63	BA	#0000ff	#ffff00	left	FALSE
0.25	maisha	SeqDis	20/05/2019	13:17:04:38	64	BA	#0000ff	#ffff00	left	FALSE
0.3	maisha	SeqDis	20/05/2019	13:17:19:654	65	BA	#0000ff	#ffff00	right	TRUE
0.3	maisha	SeqDis	20/05/2019	13:17:35:223	66	AB	#ffff00	#0000ff	right	FALSE
0.3	maisha	SeqDis	20/05/2019	13:18:08:805	67	AB	#ffff00	#0000ff	right	FALSE
0.3	maisha	SeqDis	20/05/2019	13:18:24:112	68	AB	#ffff00	#0000ff	right	FALSE
0	maisha	SeqDis	22/05/2019	11:32:50:431	1	BB	#0000ff	#0000ff	left	FALSE
0	maisha	SeqDis	22/05/2019	11:32:59:521	2	BB	#0000ff	#0000ff	left	FALSE
0	maisha	SeqDis	22/05/2019	11:33:10:459	3	BB	#0000ff	#0000ff	left	FALSE
0	maisha	SeqDis	22/05/2019	11:33:18:739	4	BB	#0000ff	#0000ff	left	FALSE
0	maisha	SeqDis	22/05/2019	11:33:28:173	5	BB	#0000ff	#0000ff	left	FALSE
0.167	maisha	SeqDis	22/05/2019	11:33:48:209	6	BB	#0000ff	#0000ff	right	TRUE
0.143	maisha	SeqDis	22/05/2019	11:34:10:479	7	BA	#0000ff	#ffff00	left	FALSE
0.125	maisha	SeqDis	22/05/2019	11:34:20:689	8	BA	#0000ff	#ffff00	left	FALSE
0.222	maisha	SeqDis	22/05/2019	11:35:18:533	9	BA	#0000ff	#ffff00	right	TRUE
0.2	maisha	SeqDis	22/05/2019	11:35:39:167	10	AB	#ffff00	#0000ff	right	FALSE
0.273	maisha	SeqDis	22/05/2019	11:36:00:573	11	AB	#ffff00	#0000ff	left	TRUE
0.333	maisha	SeqDis	22/05/2019	11:37:31:399	12	AB	#ffff00	#0000ff	left	TRUE
0.385	maisha	SeqDis	22/05/2019	11:37:46:105	13	AB	#ffff00	#0000ff	left	TRUE
0.429	maisha	SeqDis	22/05/2019	11:37:58:715	14	AB	#ffff00	#0000ff	left	TRUE
0.4	maisha	SeqDis	22/05/2019	11:38:18:132	15	AA	#ffff00	#ffff00	left	FALSE
0.438	maisha	SeqDis	22/05/2019	11:38:28:374	16	AA	#ffff00	#ffff00	right	TRUE
0.471	maisha	SeqDis	22/05/2019	11:38:51:825	17	AB	#ffff00	#0000ff	left	TRUE
0.5	maisha	SeqDis	22/05/2019	11:39:03:236	18	BA	#0000ff	#ffff00	right	TRUE
0.526	maisha	SeqDis	22/05/2019	11:39:40:710	19	AB	#ffff00	#0000ff	left	TRUE
0.5	maisha	SeqDis	22/05/2019	11:40:09:627	20	AA	#ffff00	#ffff00	left	FALSE
0.55	maisha	SeqDis	22/05/2019	11:40:19:757	21	AA	#ffff00	#ffff00	right	TRUE
0.55	maisha	SeqDis	22/05/2019	11:40:32:738	22	AB	#ffff00	#0000ff	right	FALSE
0.55	maisha	SeqDis	22/05/2019	11:40:41:262	23	AB	#ffff00	#0000ff	right	FALSE
0.6	maisha	SeqDis	22/05/2019	11:40:57:567	24	AB	#ffff00	#0000ff	left	TRUE
0.65	maisha	SeqDis	22/05/2019	11:41:14:922	25	AB	#ffff00	#0000ff	left	TRUE
0.6	maisha	SeqDis	22/05/2019	11:41:25:159	26	BA	#0000ff	#ffff00	left	FALSE
0.65	maisha	SeqDis	22/05/2019	11:41:34:74	27	BA	#0000ff	#ffff00	right	TRUE
0.65	maisha	SeqDis	22/05/2019	11:41:47:396	28	AA	#ffff00	#ffff00	left	FALSE
0.65	maisha	SeqDis	22/05/2019	11:41:55:767	29	AA	#ffff00	#ffff00	right	TRUE
0.65	maisha	SeqDis	22/05/2019	11:42:13:944	30	BB	#0000ff	#0000ff	left	FALSE
0.65	maisha	SeqDis	22/05/2019	11:42:23:311	31	BB	#0000ff	#0000ff	right	TRUE
0.6	maisha	SeqDis	22/05/2019	11:42:30:549	32	BB	#0000ff	#0000ff	left	FALSE
0.55	maisha	SeqDis	22/05/2019	11:42:40:208	33	BB	#0000ff	#0000ff	left	FALSE
0.55	maisha	SeqDis	22/05/2019	11:42:48:723	34	BB	#0000ff	#0000ff	right	TRUE
0.6	maisha	SeqDis	22/05/2019	11:43:01:651	35	AB	#ffff00	#0000ff	left	TRUE
0.55	maisha	SeqDis	22/05/2019	11:43:12:243	36	BB	#0000ff	#0000ff	left	FALSE
0.55	maisha	SeqDis	22/05/2019	11:43:20:551	37	BB	#0000ff	#0000ff	right	TRUE
0.5	maisha	SeqDis	22/05/2019	11:43:33:660	38	AA	#ffff00	#ffff00	left	FALSE
0.45	maisha	SeqDis	22/05/2019	11:43:54:34	39	AA	#ffff00	#ffff00	left	FALSE
0.45	maisha	SeqDis	22/05/2019	11:44:08:871	40	AA	#ffff00	#ffff00	left	FALSE
0.4	maisha	SeqDis	22/05/2019	11:44:21:209	41	AA	#ffff00	#ffff00	left	FALSE
0.4	maisha	SeqDis	22/05/2019	11:44:30:463	42	AA	#ffff00	#ffff00	left	FALSE
0.45	maisha	SeqDis	22/05/2019	11:45:00:331	43	AA	#ffff00	#ffff00	right	TRUE
0.45	maisha	SeqDis	22/05/2019	11:45:09:925	44	AB	#ffff00	#0000ff	left	TRUE
0.45	maisha	SeqDis	22/05/2019	11:45:19:457	45	AB	#ffff00	#0000ff	left	TRUE
0.5	maisha	SeqDis	22/05/2019	11:45:29:16	46	AB	#ffff00	#0000ff	left	TRUE
0.5	maisha	SeqDis	22/05/2019	11:45:38:862	47	AB	#ffff00	#0000ff	left	TRUE
0.55	maisha	SeqDis	22/05/2019	11:45:46:938	48	AB	#ffff00	#0000ff	left	TRUE
0.55	maisha	SeqDis	22/05/2019	11:46:01:448	49	AB	#ffff00	#0000ff	left	TRUE
0.55	maisha	SeqDis	22/05/2019	11:46:26:341	50	AA	#ffff00	#ffff00	left	FALSE
0.5	maisha	SeqDis	22/05/2019	11:46:34:886	51	AA	#ffff00	#ffff00	left	FALSE
0.5	maisha	SeqDis	22/05/2019	11:46:44:300	52	AA	#ffff00	#ffff00	left	FALSE
0.55	maisha	SeqDis	22/05/2019	11:46:53:125	53	AA	#ffff00	#ffff00	right	TRUE
0.5	maisha	SeqDis	22/05/2019	11:47:03:901	54	BA	#0000ff	#ffff00	left	FALSE
0.45	maisha	SeqDis	22/05/2019	11:47:12:264	55	BA	#0000ff	#ffff00	left	FALSE
0.5	maisha	SeqDis	22/05/2019	11:47:21:776	56	BA	#0000ff	#ffff00	right	TRUE
0.45	maisha	SeqDis	22/05/2019	11:47:31:830	57	AB	#ffff00	#0000ff	right	FALSE
0.45	maisha	SeqDis	22/05/2019	11:47:44:522	58	AB	#ffff00	#0000ff	right	FALSE
0.45	maisha	SeqDis	22/05/2019	11:47:54:379	59	AB	#ffff00	#0000ff	right	FALSE
0.45	maisha	SeqDis	22/05/2019	11:48:06:761	60	AB	#ffff00	#0000ff	right	FALSE
0.5	maisha	SeqDis	22/05/2019	11:51:05:453	61	AB	#ffff00	#0000ff	left	TRUE
0.55	maisha	SeqDis	22/05/2019	11:51:18:42	62	AB	#ffff00	#0000ff	left	TRUE
0.55	maisha	SeqDis	22/05/2019	11:51:28:632	63	BA	#0000ff	#ffff00	right	TRUE
0.5	maisha	SeqDis	22/05/2019	11:51:38:362	64	BB	#0000ff	#0000ff	left	FALSE
0.5	maisha	SeqDis	22/05/2019	11:51:47:922	65	BB	#0000ff	#0000ff	right	TRUE
0.45	maisha	SeqDis	22/05/2019	11:51:56:616	66	AB	#ffff00	#0000ff	right	FALSE
0.45	maisha	SeqDis	22/05/2019	11:52:05:767	67	AB	#ffff00	#0000ff	left	TRUE
0.4	maisha	SeqDis	22/05/2019	11:52:13:561	68	BA	#0000ff	#ffff00	left	FALSE
0.4	maisha	SeqDis	22/05/2019	11:52:22:351	69	BA	#0000ff	#ffff00	right	TRUE
0.45	maisha	SeqDis	22/05/2019	11:52:33:511	70	AA	#ffff00	#ffff00	right	TRUE
0.45	maisha	SeqDis	22/05/2019	11:52:42:35	71	BB	#0000ff	#0000ff	left	FALSE
0.45	maisha	SeqDis	22/05/2019	11:52:55:223	72	BB	#0000ff	#0000ff	left	FALSE
0.4	maisha	SeqDis	22/05/2019	11:53:02:879	73	BB	#0000ff	#0000ff	left	FALSE
0.4	maisha	SeqDis	22/05/2019	11:53:19:748	74	BB	#0000ff	#0000ff	left	FALSE
0.45	maisha	SeqDis	22/05/2019	11:53:30:932	75	BB	#0000ff	#0000ff	right	TRUE
0.45	maisha	SeqDis	22/05/2019	11:53:45:59	76	AB	#ffff00	#0000ff	left	TRUE
0.45	maisha	SeqDis	22/05/2019	11:53:55:181	77	AA	#ffff00	#ffff00	left	FALSE
0.45	maisha	SeqDis	22/05/2019	11:54:03:642	78	AA	#ffff00	#ffff00	left	FALSE
0.45	maisha	SeqDis	22/05/2019	11:54:18:194	79	AA	#ffff00	#ffff00	left	FALSE
0.45	maisha	SeqDis	22/05/2019	11:54:29:439	80	AA	#ffff00	#ffff00	left	FALSE
0.4	maisha	SeqDis	22/05/2019	11:54:38:623	81	AA	#ffff00	#ffff00	left	FALSE
0.35	maisha	SeqDis	22/05/2019	11:54:47:805	82	AA	#ffff00	#ffff00	left	FALSE
0.3	maisha	SeqDis	22/05/2019	11:54:56:950	83	AA	#ffff00	#ffff00	left	FALSE
0.3	maisha	SeqDis	22/05/2019	11:55:09:759	84	AA	#ffff00	#ffff00	left	FALSE
0.25	maisha	SeqDis	22/05/2019	11:55:18:611	85	AA	#ffff00	#ffff00	left	FALSE
0.3	maisha	SeqDis	22/05/2019	11:55:26:759	86	AA	#ffff00	#ffff00	right	TRUE
0.25	maisha	SeqDis	22/05/2019	11:55:39:635	87	BB	#0000ff	#0000ff	left	FALSE
0.25	maisha	SeqDis	22/05/2019	11:55:48:430	88	BB	#0000ff	#0000ff	left	FALSE
0.25	maisha	SeqDis	22/05/2019	11:55:57:339	89	BB	#0000ff	#0000ff	right	TRUE
0.25	maisha	SeqDis	22/05/2019	11:56:09:981	90	AB	#ffff00	#0000ff	left	TRUE
0.3	maisha	SeqDis	22/05/2019	11:56:27:441	91	AB	#ffff00	#0000ff	left	TRUE
0.35	maisha	SeqDis	22/05/2019	11:56:37:629	92	AB	#ffff00	#0000ff	left	TRUE
0.35	maisha	SeqDis	22/05/2019	11:56:47:563	93	BA	#0000ff	#ffff00	left	FALSE
0.35	maisha	SeqDis	22/05/2019	11:56:56:591	94	BA	#0000ff	#ffff00	left	FALSE
0.35	maisha	SeqDis	22/05/2019	11:57:04:847	95	BA	#0000ff	#ffff00	right	TRUE
0.3	maisha	SeqDis	22/05/2019	11:57:13:357	96	AB	#ffff00	#0000ff	right	FALSE
0.3	maisha	SeqDis	22/05/2019	11:57:21:932	97	AB	#ffff00	#0000ff	right	FALSE
0.3	maisha	SeqDis	22/05/2019	11:57:30:377	98	AB	#ffff00	#0000ff	right	FALSE
0.3	maisha	SeqDis	22/05/2019	11:58:03:38	99	AB	#ffff00	#0000ff	right	FALSE
0.3	maisha	SeqDis	22/05/2019	11:58:12:711	100	AB	#ffff00	#0000ff	right	FALSE
0.3	maisha	SeqDis	22/05/2019	11:58:25:466	101	AB	#ffff00	#0000ff	right	FALSE
0.35	maisha	SeqDis	22/05/2019	11:58:47:412	102	AB	#ffff00	#0000ff	left	TRUE
0.4	maisha	SeqDis	22/05/2019	11:58:59:100	103	AA	#ffff00	#ffff00	right	TRUE
0.4	maisha	SeqDis	22/05/2019	11:59:08:3	104	AB	#ffff00	#0000ff	right	FALSE
0.4	maisha	SeqDis	22/05/2019	11:59:17:778	105	AB	#ffff00	#0000ff	right	FALSE
0.4	maisha	SeqDis	22/05/2019	11:59:33:941	106	AB	#ffff00	#0000ff	left	TRUE
0.4	maisha	SeqDis	22/05/2019	12:00:00:146	107	AB	#ffff00	#0000ff	right	FALSE
0.4	maisha	SeqDis	22/05/2019	12:00:10:149	108	AB	#ffff00	#0000ff	right	FALSE
0	maisha	SeqDis	23/05/2019	11:26:54:229	1	AB	#ffff00	#0000ff	right	FALSE
0.5	maisha	SeqDis	23/05/2019	11:27:11:515	2	AB	#ffff00	#0000ff	left	TRUE
0.333	maisha	SeqDis	23/05/2019	11:27:26:5	3	BA	#0000ff	#ffff00	left	FALSE
0.25	maisha	SeqDis	23/05/2019	11:27:36:925	4	BA	#0000ff	#ffff00	left	FALSE
0.4	maisha	SeqDis	23/05/2019	11:27:47:110	5	BA	#0000ff	#ffff00	right	TRUE
0.333	maisha	SeqDis	23/05/2019	11:28:00:792	6	AB	#ffff00	#0000ff	right	FALSE
0.286	maisha	SeqDis	23/05/2019	11:28:37:369	8	AB	#ffff00	#0000ff	right	FALSE
0.25	maisha	SeqDis	23/05/2019	11:33:49:331	10	AB	#ffff00	#0000ff	right	FALSE
0.222	maisha	SeqDis	23/05/2019	11:33:57:77	11	AB	#ffff00	#0000ff	right	FALSE
0.2	maisha	SeqDis	23/05/2019	11:34:07:912	12	AB	#ffff00	#0000ff	right	FALSE
0.182	maisha	SeqDis	23/05/2019	11:36:07:104	13	AB	#ffff00	#0000ff	right	FALSE
0.167	maisha	SeqDis	23/05/2019	11:36:17:390	14	AB	#ffff00	#0000ff	right	FALSE
0.154	maisha	SeqDis	23/05/2019	11:36:27:77	15	AB	#ffff00	#0000ff	right	FALSE
0.214	maisha	SeqDis	23/05/2019	11:36:39:72	16	AB	#ffff00	#0000ff	left	TRUE
0.2	maisha	SeqDis	23/05/2019	11:36:51:732	17	AA	#ffff00	#ffff00	left	FALSE
0.25	maisha	SeqDis	23/05/2019	11:37:04:16	18	AA	#ffff00	#ffff00	right	TRUE
0.235	maisha	SeqDis	23/05/2019	11:37:19:904	19	BA	#0000ff	#ffff00	left	FALSE
0.222	maisha	SeqDis	23/05/2019	11:37:29:81	20	BA	#0000ff	#ffff00	left	FALSE
0.211	maisha	SeqDis	23/05/2019	11:37:39:743	21	BA	#0000ff	#ffff00	left	FALSE
0.2	maisha	SeqDis	23/05/2019	11:37:49:78	22	BA	#0000ff	#ffff00	left	FALSE
0.2	maisha	SeqDis	23/05/2019	11:37:58:685	23	BA	#0000ff	#ffff00	left	FALSE
0.2	maisha	SeqDis	23/05/2019	11:38:09:102	24	BA	#0000ff	#ffff00	right	TRUE
0.25	maisha	SeqDis	23/05/2019	11:38:19:98	25	AB	#ffff00	#0000ff	left	TRUE
0.25	maisha	SeqDis	23/05/2019	11:38:30:513	26	BB	#0000ff	#0000ff	left	FALSE
0.2	maisha	SeqDis	23/05/2019	11:38:39:345	27	BB	#0000ff	#0000ff	left	FALSE
0	maisha	SeqDis	24/05/2019	14:12:37:381	1	BA	#ffff00	#0000ff	left	FALSE
0	maisha	SeqDis	24/05/2019	14:13:03:985	2	BA	#ffff00	#0000ff	left	FALSE
0	maisha	SeqDis	24/05/2019	14:13:12:657	3	BA	#ffff00	#0000ff	left	FALSE
0	maisha	SeqDis	24/05/2019	14:13:22:196	4	BA	#ffff00	#0000ff	left	FALSE
0	maisha	SeqDis	24/05/2019	14:13:44:348	5	BA	#ffff00	#0000ff	left	FALSE
0.167	maisha	SeqDis	24/05/2019	14:13:58:674	6	BA	#ffff00	#0000ff	right	TRUE
0.286	maisha	SeqDis	24/05/2019	14:14:26:68	7	AB	#0000ff	#ffff00	left	TRUE
0.375	maisha	SeqDis	24/05/2019	14:14:50:225	8	AB	#0000ff	#ffff00	left	TRUE
0.444	maisha	SeqDis	24/05/2019	14:15:08:316	9	BB	#ffff00	#ffff00	right	TRUE
0.5	maisha	SeqDis	24/05/2019	14:15:19:757	10	AB	#0000ff	#ffff00	left	TRUE
0.545	maisha	SeqDis	24/05/2019	14:15:31:680	11	AB	#0000ff	#ffff00	left	TRUE
0.583	maisha	SeqDis	24/05/2019	14:15:42:204	12	AB	#0000ff	#ffff00	left	TRUE
0.615	maisha	SeqDis	24/05/2019	14:15:53:365	13	AB	#0000ff	#ffff00	left	TRUE
0.571	maisha	SeqDis	24/05/2019	14:16:05:629	14	AB	#0000ff	#ffff00	right	FALSE
0.533	maisha	SeqDis	24/05/2019	14:16:16:816	15	AB	#0000ff	#ffff00	right	FALSE
0.5	maisha	SeqDis	24/05/2019	14:16:26:149	16	AB	#0000ff	#ffff00	right	FALSE
0.529	maisha	SeqDis	24/05/2019	14:16:35:349	17	AB	#0000ff	#ffff00	left	TRUE
0.556	maisha	SeqDis	24/05/2019	14:16:56:561	18	BA	#ffff00	#0000ff	right	TRUE
0.526	maisha	SeqDis	24/05/2019	14:17:10:540	19	AA	#0000ff	#0000ff	left	FALSE
0.5	maisha	SeqDis	24/05/2019	14:17:19:127	20	AA	#0000ff	#0000ff	left	FALSE
0.55	maisha	SeqDis	24/05/2019	14:17:32:65	21	AA	#0000ff	#0000ff	right	TRUE
0.6	maisha	SeqDis	24/05/2019	14:17:42:376	22	AB	#0000ff	#ffff00	left	TRUE
0.65	maisha	SeqDis	24/05/2019	14:18:24:31	23	BA	#ffff00	#0000ff	right	TRUE
0.65	maisha	SeqDis	24/05/2019	14:18:40:770	24	AA	#0000ff	#0000ff	left	FALSE
0.65	maisha	SeqDis	24/05/2019	14:19:20:439	25	AA	#0000ff	#0000ff	left	FALSE
0.6	maisha	SeqDis	24/05/2019	14:19:30:764	26	AA	#0000ff	#0000ff	left	FALSE
0.55	maisha	SeqDis	24/05/2019	14:19:42:779	27	AA	#0000ff	#0000ff	left	FALSE
0.5	maisha	SeqDis	24/05/2019	14:20:16:103	28	AA	#0000ff	#0000ff	left	FALSE
0.45	maisha	SeqDis	24/05/2019	14:20:24:997	29	AA	#0000ff	#0000ff	left	FALSE
0.45	maisha	SeqDis	24/05/2019	14:20:34:925	30	AA	#0000ff	#0000ff	right	TRUE
0.45	maisha	SeqDis	24/05/2019	14:20:59:657	31	AB	#0000ff	#ffff00	left	TRUE
0.4	maisha	SeqDis	24/05/2019	14:21:34:706	32	BB	#ffff00	#ffff00	left	FALSE
0.35	maisha	SeqDis	24/05/2019	14:21:43:619	33	BB	#ffff00	#ffff00	left	FALSE
0.35	maisha	SeqDis	24/05/2019	14:21:57:663	34	BB	#ffff00	#ffff00	left	FALSE
0.35	maisha	SeqDis	24/05/2019	14:22:48:653	35	BB	#ffff00	#ffff00	left	FALSE
0.35	maisha	SeqDis	24/05/2019	14:23:04:199	36	BB	#ffff00	#ffff00	left	FALSE
0.3	maisha	SeqDis	24/05/2019	14:23:17:383	37	BB	#ffff00	#ffff00	left	FALSE
0.25	maisha	SeqDis	24/05/2019	14:23:31:945	38	BB	#ffff00	#ffff00	left	FALSE
0.25	maisha	SeqDis	24/05/2019	14:23:42:770	39	BB	#ffff00	#ffff00	left	FALSE
0.25	maisha	SeqDis	24/05/2019	14:23:53:857	40	BB	#ffff00	#ffff00	left	FALSE
0.25	maisha	SeqDis	24/05/2019	14:24:04:271	41	BB	#ffff00	#ffff00	right	TRUE
0.25	maisha	SeqDis	24/05/2019	14:24:23:836	42	BB	#ffff00	#ffff00	right	TRUE
0.2	maisha	SeqDis	24/05/2019	14:24:38:171	43	AA	#0000ff	#0000ff	left	FALSE
0.2	maisha	SeqDis	24/05/2019	14:24:47:709	44	AA	#0000ff	#0000ff	left	FALSE
0.2	maisha	SeqDis	24/05/2019	14:24:58:693	45	AA	#0000ff	#0000ff	left	FALSE
0.2	maisha	SeqDis	24/05/2019	14:25:08:236	46	AA	#0000ff	#0000ff	left	FALSE
0.2	maisha	SeqDis	24/05/2019	14:25:21:319	47	AA	#0000ff	#0000ff	left	FALSE
0.25	maisha	SeqDis	24/05/2019	14:25:30:556	48	AA	#0000ff	#0000ff	right	TRUE
0.3	maisha	SeqDis	24/05/2019	14:25:49:157	49	AA	#0000ff	#0000ff	right	TRUE
0.25	maisha	SeqDis	24/05/2019	14:26:00:748	50	BA	#ffff00	#0000ff	left	FALSE
0.2	maisha	SeqDis	24/05/2019	14:26:09:208	51	BA	#ffff00	#0000ff	left	FALSE
0.25	maisha	SeqDis	24/05/2019	14:26:18:8	52	BA	#ffff00	#0000ff	right	TRUE
0.3	maisha	SeqDis	24/05/2019	14:26:29:797	53	BA	#ffff00	#0000ff	right	TRUE
0.35	maisha	SeqDis	24/05/2019	14:26:39:579	54	AB	#0000ff	#ffff00	left	TRUE
0.35	maisha	SeqDis	24/05/2019	14:26:50:725	55	BB	#ffff00	#ffff00	left	FALSE
0.4	maisha	SeqDis	24/05/2019	14:26:59:137	56	BB	#ffff00	#ffff00	right	TRUE
0.45	maisha	SeqDis	24/05/2019	14:27:09:745	57	AA	#0000ff	#0000ff	right	TRUE
0.5	maisha	SeqDis	24/05/2019	14:27:18:625	58	AB	#0000ff	#ffff00	left	TRUE
0.5	maisha	SeqDis	24/05/2019	14:27:25:816	59	AB	#0000ff	#ffff00	right	FALSE
0.5	maisha	SeqDis	24/05/2019	14:27:34:720	60	AB	#0000ff	#ffff00	right	FALSE
0.45	maisha	SeqDis	24/05/2019	14:30:22:56	61	AB	#0000ff	#ffff00	right	FALSE
0.4	maisha	SeqDis	24/05/2019	14:30:31:203	62	AB	#0000ff	#ffff00	right	FALSE
0.45	maisha	SeqDis	24/05/2019	14:30:41:780	63	AB	#0000ff	#ffff00	left	TRUE
0.5	maisha	SeqDis	24/05/2019	14:30:53:249	64	AB	#0000ff	#ffff00	left	TRUE
0.55	maisha	SeqDis	24/05/2019	14:31:01:696	65	AB	#0000ff	#ffff00	left	TRUE
0.55	maisha	SeqDis	24/05/2019	14:31:13:37	66	BA	#ffff00	#0000ff	left	FALSE
0.6	maisha	SeqDis	24/05/2019	14:31:24:171	67	BA	#ffff00	#0000ff	right	TRUE
0.6	maisha	SeqDis	24/05/2019	14:31:33:112	68	BB	#ffff00	#ffff00	right	TRUE
0.55	maisha	SeqDis	24/05/2019	14:31:40:799	69	AB	#0000ff	#ffff00	right	FALSE
0.55	maisha	SeqDis	24/05/2019	14:31:49:351	70	AB	#0000ff	#ffff00	right	FALSE
0.6	maisha	SeqDis	24/05/2019	14:31:57:703	71	AB	#0000ff	#ffff00	left	TRUE
0.6	maisha	SeqDis	24/05/2019	14:32:09:787	72	AB	#0000ff	#ffff00	left	TRUE
0.6	maisha	SeqDis	24/05/2019	14:32:22:949	73	AB	#0000ff	#ffff00	left	TRUE
0.55	maisha	SeqDis	24/05/2019	14:32:35:479	74	AB	#0000ff	#ffff00	right	FALSE
0.6	maisha	SeqDis	24/05/2019	14:32:43:962	75	AB	#0000ff	#ffff00	left	TRUE
0.55	maisha	SeqDis	24/05/2019	14:32:54:286	76	BB	#ffff00	#ffff00	left	FALSE
0.55	maisha	SeqDis	24/05/2019	14:33:03:505	77	BB	#ffff00	#ffff00	right	TRUE
0.5	maisha	SeqDis	24/05/2019	14:33:12:531	78	AA	#0000ff	#0000ff	left	FALSE
0.5	maisha	SeqDis	24/05/2019	14:33:21:376	79	AA	#0000ff	#0000ff	left	FALSE
0.5	maisha	SeqDis	24/05/2019	14:33:30:69	80	AA	#0000ff	#0000ff	left	FALSE
0.55	maisha	SeqDis	24/05/2019	14:33:39:540	81	AA	#0000ff	#0000ff	right	TRUE
0.6	maisha	SeqDis	24/05/2019	14:33:50:721	82	AB	#0000ff	#ffff00	left	TRUE
0.55	maisha	SeqDis	24/05/2019	14:34:10:442	83	BB	#ffff00	#ffff00	left	FALSE
0.5	maisha	SeqDis	24/05/2019	14:34:19:959	84	BB	#ffff00	#ffff00	left	FALSE
0.45	maisha	SeqDis	24/05/2019	14:34:33:258	85	BB	#ffff00	#ffff00	left	FALSE
0.45	maisha	SeqDis	24/05/2019	14:34:43:314	86	BB	#ffff00	#ffff00	left	FALSE
0.4	maisha	SeqDis	24/05/2019	14:35:00:834	87	BB	#ffff00	#ffff00	left	FALSE
0.35	maisha	SeqDis	24/05/2019	14:35:09:852	88	BB	#ffff00	#ffff00	left	FALSE
0.35	maisha	SeqDis	24/05/2019	14:35:19:539	89	BB	#ffff00	#ffff00	left	FALSE
0.35	maisha	SeqDis	24/05/2019	14:35:31:113	90	BB	#ffff00	#ffff00	left	FALSE
0.3	maisha	SeqDis	24/05/2019	14:35:42:574	91	BB	#ffff00	#ffff00	left	FALSE
0	maisha	SeqDis	25/05/2019	11:03:53:448	1	AB	#0000ff	#ffff00	right	FALSE
0	maisha	SeqDis	25/05/2019	11:04:11:967	2	AB	#0000ff	#ffff00	right	FALSE
0	maisha	SeqDis	25/05/2019	11:04:23:626	3	AB	#0000ff	#ffff00	right	FALSE
0.25	maisha	SeqDis	25/05/2019	11:05:02:404	4	AB	#0000ff	#ffff00	left	TRUE
0.4	maisha	SeqDis	25/05/2019	11:05:15:506	5	AB	#0000ff	#ffff00	left	TRUE
0.333	maisha	SeqDis	25/05/2019	11:05:40:451	6	BB	#ffff00	#ffff00	left	FALSE
0.286	maisha	SeqDis	25/05/2019	11:05:48:375	7	BB	#ffff00	#ffff00	left	FALSE
0.375	maisha	SeqDis	25/05/2019	11:06:14:598	8	BB	#ffff00	#ffff00	right	TRUE
0.444	maisha	SeqDis	25/05/2019	11:06:27:755	9	BA	#ffff00	#0000ff	right	TRUE
0.4	maisha	SeqDis	25/05/2019	11:06:41:379	10	AA	#0000ff	#0000ff	left	FALSE
0.364	maisha	SeqDis	25/05/2019	11:07:01:739	11	AA	#0000ff	#0000ff	left	FALSE
0.417	maisha	SeqDis	25/05/2019	11:07:59:10	12	AA	#0000ff	#0000ff	right	TRUE
0.462	maisha	SeqDis	25/05/2019	11:08:18:839	13	AB	#0000ff	#ffff00	left	TRUE
0.5	maisha	SeqDis	25/05/2019	11:08:50:222	14	BA	#ffff00	#0000ff	right	TRUE
0.533	maisha	SeqDis	25/05/2019	11:09:20:136	15	AB	#0000ff	#ffff00	left	TRUE
0.5	maisha	SeqDis	25/05/2019	11:09:29:670	16	BB	#ffff00	#ffff00	left	FALSE
0.529	maisha	SeqDis	25/05/2019	11:09:43:19	17	BB	#ffff00	#ffff00	right	TRUE
0.556	maisha	SeqDis	25/05/2019	11:10:29:165	18	AB	#0000ff	#ffff00	left	TRUE
0.579	maisha	SeqDis	25/05/2019	11:10:40:703	19	AA	#0000ff	#0000ff	right	TRUE
0.6	maisha	SeqDis	25/05/2019	11:10:51:619	20	AA	#0000ff	#0000ff	right	TRUE
0.6	maisha	SeqDis	25/05/2019	11:11:05:62	21	BA	#ffff00	#0000ff	left	FALSE
0.65	maisha	SeqDis	25/05/2019	11:11:19:577	22	BA	#ffff00	#0000ff	right	TRUE
0.65	maisha	SeqDis	25/05/2019	11:11:35:247	23	AB	#0000ff	#ffff00	right	FALSE
0.65	maisha	SeqDis	25/05/2019	11:11:45:542	24	AB	#0000ff	#ffff00	left	TRUE
0.65	maisha	SeqDis	25/05/2019	11:12:21:574	25	AB	#0000ff	#ffff00	left	TRUE
0.65	maisha	SeqDis	25/05/2019	11:12:31:303	26	BB	#ffff00	#ffff00	left	FALSE
0.7	maisha	SeqDis	25/05/2019	11:13:19:236	27	BB	#ffff00	#ffff00	right	TRUE
0.65	maisha	SeqDis	25/05/2019	11:13:29:442	28	AB	#0000ff	#ffff00	right	FALSE
0.6	maisha	SeqDis	25/05/2019	11:13:38:242	29	AB	#0000ff	#ffff00	right	FALSE
0.6	maisha	SeqDis	25/05/2019	11:13:47:295	30	AB	#0000ff	#ffff00	right	FALSE
0.6	maisha	SeqDis	25/05/2019	11:14:01:334	31	AB	#0000ff	#ffff00	right	FALSE
0.6	maisha	SeqDis	25/05/2019	11:14:10:471	32	AB	#0000ff	#ffff00	left	TRUE
0.6	maisha	SeqDis	25/05/2019	11:14:25:781	33	AB	#0000ff	#ffff00	left	TRUE
0.6	maisha	SeqDis	25/05/2019	11:14:41:155	34	AB	#0000ff	#ffff00	left	TRUE
0.55	maisha	SeqDis	25/05/2019	11:14:51:94	35	BB	#ffff00	#ffff00	left	FALSE
0.6	maisha	SeqDis	25/05/2019	11:15:29:453	36	BB	#ffff00	#ffff00	right	TRUE
0.55	maisha	SeqDis	25/05/2019	11:15:43:18	37	AB	#0000ff	#ffff00	right	FALSE
0.55	maisha	SeqDis	25/05/2019	11:15:52:84	38	AB	#0000ff	#ffff00	left	TRUE
0.5	maisha	SeqDis	25/05/2019	11:16:14:75	39	AB	#0000ff	#ffff00	right	FALSE
0.5	maisha	SeqDis	25/05/2019	11:16:30:347	40	AB	#0000ff	#ffff00	left	TRUE
0.5	maisha	SeqDis	25/05/2019	11:16:47:967	41	AA	#0000ff	#0000ff	left	FALSE
0.5	maisha	SeqDis	25/05/2019	11:16:57:649	42	AA	#0000ff	#0000ff	right	TRUE
0.55	maisha	SeqDis	25/05/2019	11:17:18:150	43	AA	#0000ff	#0000ff	right	TRUE
0.5	maisha	SeqDis	25/05/2019	11:17:34:579	44	BB	#ffff00	#ffff00	left	FALSE
0.5	maisha	SeqDis	25/05/2019	11:18:33:946	45	BB	#ffff00	#ffff00	right	TRUE
0.55	maisha	SeqDis	25/05/2019	11:18:59:22	46	BA	#ffff00	#0000ff	right	TRUE
0.5	maisha	SeqDis	25/05/2019	11:19:14:135	47	AB	#0000ff	#ffff00	right	FALSE
1	maisha	SeqDis	27/05/2019	10:20:44:52	1	BA	#ffff00	#0000ff	right	TRUE
1	maisha	SeqDis	27/05/2019	10:21:40:609	2	AA	#0000ff	#0000ff	right	TRUE
1	maisha	SeqDis	27/05/2019	10:21:54:873	3	AA	#0000ff	#0000ff	right	TRUE
1	maisha	SeqDis	27/05/2019	10:22:17:842	4	BB	#ffff00	#ffff00	right	TRUE
0.8	maisha	SeqDis	27/05/2019	10:22:33:837	5	BA	#ffff00	#0000ff	left	FALSE
0.833	maisha	SeqDis	27/05/2019	10:22:44:622	6	BA	#ffff00	#0000ff	right	TRUE
0.714	maisha	SeqDis	27/05/2019	10:23:12:878	7	AB	#0000ff	#ffff00	right	FALSE
0.625	maisha	SeqDis	27/05/2019	10:23:23:364	8	AB	#0000ff	#ffff00	right	FALSE
0.556	maisha	SeqDis	27/05/2019	10:23:32:218	9	AB	#0000ff	#ffff00	right	FALSE
0.6	maisha	SeqDis	27/05/2019	10:23:40:505	10	AB	#0000ff	#ffff00	left	TRUE
0.545	maisha	SeqDis	27/05/2019	10:24:11:870	11	AA	#0000ff	#0000ff	left	FALSE
0.583	maisha	SeqDis	27/05/2019	10:24:21:559	12	AA	#0000ff	#0000ff	right	TRUE
0.538	maisha	SeqDis	27/05/2019	10:24:30:732	13	BB	#ffff00	#ffff00	left	FALSE
0.5	maisha	SeqDis	27/05/2019	10:24:39:399	14	BB	#ffff00	#ffff00	left	FALSE
0.533	maisha	SeqDis	27/05/2019	10:24:51:20	15	BB	#ffff00	#ffff00	right	TRUE
0.5	maisha	SeqDis	27/05/2019	10:24:59:754	16	AB	#0000ff	#ffff00	right	FALSE
0.471	maisha	SeqDis	27/05/2019	10:25:10:874	17	AB	#0000ff	#ffff00	right	FALSE
0.444	maisha	SeqDis	27/05/2019	10:25:25:238	18	AB	#0000ff	#ffff00	right	FALSE
0.421	maisha	SeqDis	27/05/2019	10:25:35:92	19	AB	#0000ff	#ffff00	right	FALSE
0.45	maisha	SeqDis	27/05/2019	10:25:44:61	20	AB	#0000ff	#ffff00	left	TRUE
0.4	maisha	SeqDis	27/05/2019	10:25:53:433	21	AB	#0000ff	#ffff00	right	FALSE
0.35	maisha	SeqDis	27/05/2019	10:26:06:203	22	AB	#0000ff	#ffff00	right	FALSE
0.3	maisha	SeqDis	27/05/2019	10:26:18:818	23	AB	#0000ff	#ffff00	right	FALSE
0.25	maisha	SeqDis	27/05/2019	10:26:43:525	24	AB	#0000ff	#ffff00	right	FALSE
0.25	maisha	SeqDis	27/05/2019	10:27:42:296	25	AB	#0000ff	#ffff00	right	FALSE
0.2	maisha	SeqDis	27/05/2019	10:27:50:483	26	AB	#0000ff	#ffff00	right	FALSE
0.2	maisha	SeqDis	27/05/2019	10:27:59:103	27	AB	#0000ff	#ffff00	right	FALSE
0.2	maisha	SeqDis	27/05/2019	10:28:54:982	28	AB	#0000ff	#ffff00	right	FALSE
0.2	maisha	SeqDis	27/05/2019	10:29:04:867	29	AB	#0000ff	#ffff00	right	FALSE
0.15	maisha	SeqDis	27/05/2019	10:29:16:114	30	AB	#0000ff	#ffff00	right	FALSE
0.15	maisha	SeqDis	27/05/2019	10:29:25:676	31	AB	#0000ff	#ffff00	right	FALSE
0.1	maisha	SeqDis	27/05/2019	10:29:35:286	32	AB	#0000ff	#ffff00	right	FALSE
0.1	maisha	SeqDis	27/05/2019	10:29:47:812	33	AB	#0000ff	#ffff00	right	FALSE
0.15	maisha	SeqDis	27/05/2019	10:29:55:909	34	AB	#0000ff	#ffff00	left	TRUE
0.15	maisha	SeqDis	27/05/2019	10:30:08:357	35	BA	#ffff00	#0000ff	right	TRUE
0.15	maisha	SeqDis	27/05/2019	10:30:19:693	36	AB	#0000ff	#ffff00	right	FALSE
0.15	maisha	SeqDis	27/05/2019	10:30:37:172	37	AB	#0000ff	#ffff00	right	FALSE
0.2	maisha	SeqDis	27/05/2019	10:30:46:643	38	AB	#0000ff	#ffff00	left	TRUE
0.25	maisha	SeqDis	27/05/2019	10:31:01:403	39	BB	#ffff00	#ffff00	right	TRUE
0.25	maisha	SeqDis	27/05/2019	10:31:13:290	40	AB	#0000ff	#ffff00	left	TRUE
0.25	maisha	SeqDis	27/05/2019	10:31:23:814	41	AB	#0000ff	#ffff00	right	FALSE
0.25	maisha	SeqDis	27/05/2019	10:31:35:656	42	AB	#0000ff	#ffff00	right	FALSE
0.25	maisha	SeqDis	27/05/2019	10:31:47:138	43	AB	#0000ff	#ffff00	right	FALSE
0.25	maisha	SeqDis	27/05/2019	10:31:56:117	44	AB	#0000ff	#ffff00	right	FALSE
0.25	maisha	SeqDis	27/05/2019	10:32:08:962	45	AB	#0000ff	#ffff00	right	FALSE
0.25	maisha	SeqDis	27/05/2019	10:32:28:667	46	AB	#0000ff	#ffff00	right	FALSE
0.25	maisha	SeqDis	27/05/2019	10:32:43:492	47	AB	#0000ff	#ffff00	right	FALSE
0.3	maisha	SeqDis	27/05/2019	10:32:51:126	48	AB	#0000ff	#ffff00	left	TRUE
1	maisha	SeqDis	28/05/2019	11:42:09:495	1	AA	#0000ff	#0000ff	right	TRUE
0.5	maisha	SeqDis	28/05/2019	11:42:22:517	2	AB	#0000ff	#ffff00	right	FALSE
0.333	maisha	SeqDis	28/05/2019	11:42:30:626	3	AB	#0000ff	#ffff00	right	FALSE
0.25	maisha	SeqDis	28/05/2019	11:42:49:533	4	AB	#0000ff	#ffff00	right	FALSE
0.2	maisha	SeqDis	28/05/2019	11:43:06:645	5	AB	#0000ff	#ffff00	right	FALSE
0.167	maisha	SeqDis	28/05/2019	11:43:19:530	6	AB	#0000ff	#ffff00	right	FALSE
0.143	maisha	SeqDis	28/05/2019	11:43:38:418	7	AB	#0000ff	#ffff00	right	FALSE
0.125	maisha	SeqDis	28/05/2019	11:43:47:22	8	AB	#0000ff	#ffff00	right	FALSE
0.111	maisha	SeqDis	28/05/2019	11:44:06:518	9	AB	#0000ff	#ffff00	right	FALSE
0.2	maisha	SeqDis	28/05/2019	11:44:14:585	10	AB	#0000ff	#ffff00	left	TRUE
0.182	maisha	SeqDis	28/05/2019	11:44:23:459	11	AB	#0000ff	#ffff00	right	FALSE
0.167	maisha	SeqDis	28/05/2019	11:44:32:805	12	AB	#0000ff	#ffff00	right	FALSE
0.154	maisha	SeqDis	28/05/2019	11:44:41:113	13	AB	#0000ff	#ffff00	right	FALSE
0.214	maisha	SeqDis	28/05/2019	11:44:52:973	14	AB	#0000ff	#ffff00	left	TRUE
0.267	maisha	SeqDis	28/05/2019	11:45:18:539	15	BB	#ffff00	#ffff00	right	TRUE
0.312	maisha	SeqDis	28/05/2019	11:45:32:561	16	AA	#0000ff	#0000ff	right	TRUE
0.353	maisha	SeqDis	28/05/2019	11:45:41:156	17	AA	#0000ff	#0000ff	right	TRUE
0.333	maisha	SeqDis	28/05/2019	11:45:49:477	18	AB	#0000ff	#ffff00	right	FALSE
0.368	maisha	SeqDis	28/05/2019	11:45:58:131	19	AB	#0000ff	#ffff00	left	TRUE
0.4	maisha	SeqDis	28/05/2019	11:46:38:162	20	BB	#ffff00	#ffff00	right	TRUE
0.35	maisha	SeqDis	28/05/2019	11:46:59:326	21	AB	#0000ff	#ffff00	right	FALSE
0.35	maisha	SeqDis	28/05/2019	11:47:10:570	22	AB	#0000ff	#ffff00	right	FALSE
0.35	maisha	SeqDis	28/05/2019	11:47:25:561	23	AB	#0000ff	#ffff00	right	FALSE
0.35	maisha	SeqDis	28/05/2019	11:47:34:614	24	AB	#0000ff	#ffff00	right	FALSE
0.35	maisha	SeqDis	28/05/2019	11:47:54:769	25	AB	#0000ff	#ffff00	right	FALSE
0.35	maisha	SeqDis	28/05/2019	11:48:13:746	26	AB	#0000ff	#ffff00	right	FALSE
0.35	maisha	SeqDis	28/05/2019	11:48:38:207	27	AB	#0000ff	#ffff00	right	FALSE
0.4	maisha	SeqDis	28/05/2019	11:48:47:274	28	AB	#0000ff	#ffff00	left	TRUE
0.45	maisha	SeqDis	28/05/2019	11:49:04:673	29	BA	#ffff00	#0000ff	right	TRUE
0.4	maisha	SeqDis	28/05/2019	11:49:27:358	30	AB	#0000ff	#ffff00	right	FALSE
0.4	maisha	SeqDis	28/05/2019	11:49:37:107	31	AB	#0000ff	#ffff00	right	FALSE
0.45	maisha	SeqDis	28/05/2019	11:49:45:925	32	AB	#0000ff	#ffff00	left	TRUE
0.5	maisha	SeqDis	28/05/2019	11:49:54:812	33	BA	#ffff00	#0000ff	right	TRUE
0.45	maisha	SeqDis	28/05/2019	11:50:07:135	34	AB	#0000ff	#ffff00	right	FALSE
0.4	maisha	SeqDis	28/05/2019	11:50:15:461	35	AB	#0000ff	#ffff00	right	FALSE
0.4	maisha	SeqDis	28/05/2019	11:50:24:385	36	AB	#0000ff	#ffff00	left	TRUE
0.4	maisha	SeqDis	28/05/2019	11:50:31:168	37	BB	#ffff00	#ffff00	right	TRUE
0.4	maisha	SeqDis	28/05/2019	11:50:40:269	38	AB	#0000ff	#ffff00	right	FALSE
0.35	maisha	SeqDis	28/05/2019	11:50:48:600	39	AB	#0000ff	#ffff00	right	FALSE
0.3	maisha	SeqDis	28/05/2019	11:50:58:779	40	AB	#0000ff	#ffff00	right	FALSE
0.3	maisha	SeqDis	28/05/2019	11:51:07:865	41	AB	#0000ff	#ffff00	right	FALSE
[truncated: 354 more rows]
