# Supplementary material for: A test of memory for stimulus sequences in great apes
Source: PLoS One. 2023 Sep 6;18(9):e0290546. doi: 10.1371/journal.pone.0290546 (PMC10482264; doi:10.1371/journal.pone.0290546)
Supplement: S1 Dataset — This file contains data from all included tests and an explanatory readme-file. (ZIP) [file pone.0290546.s002.zip › Bonobo_human_data/08-SeqDis_nyota.csv]

freq_correct	subject	experiment	date	timestamp	trial	sequence	stimulus1	stimulus2	response	is_correct
1	nyota	SeqDis	22/03/2019	15:07:54:497	1	BB	#ffff00	#ffff00	right	TRUE
1	nyota	SeqDis	22/03/2019	15:08:02:973	2	BB	#ffff00	#ffff00	right	TRUE
0.667	nyota	SeqDis	22/03/2019	15:08:12:834	3	AB	#0000ff	#ffff00	right	FALSE
0.5	nyota	SeqDis	22/03/2019	15:08:21:812	4	AB	#0000ff	#ffff00	right	FALSE
0.4	nyota	SeqDis	22/03/2019	15:08:39:621	5	AB	#0000ff	#ffff00	right	FALSE
0.333	nyota	SeqDis	22/03/2019	15:08:48:609	6	AB	#0000ff	#ffff00	right	FALSE
0.286	nyota	SeqDis	22/03/2019	15:08:57:542	7	AB	#0000ff	#ffff00	right	FALSE
0.25	nyota	SeqDis	22/03/2019	15:09:07:745	8	AB	#0000ff	#ffff00	right	FALSE
0.222	nyota	SeqDis	22/03/2019	15:09:20:481	9	AB	#0000ff	#ffff00	right	FALSE
0.2	nyota	SeqDis	22/03/2019	15:09:37:917	10	AB	#0000ff	#ffff00	right	FALSE
0.182	nyota	SeqDis	22/03/2019	15:09:49:496	11	AB	#0000ff	#ffff00	right	FALSE
0.167	nyota	SeqDis	22/03/2019	15:10:05:253	12	AB	#0000ff	#ffff00	right	FALSE
0.154	nyota	SeqDis	22/03/2019	15:10:18:993	13	AB	#0000ff	#ffff00	right	FALSE
0.143	nyota	SeqDis	22/03/2019	15:10:51:800	14	AB	#0000ff	#ffff00	right	FALSE
0.133	nyota	SeqDis	22/03/2019	15:11:08:111	15	AB	#0000ff	#ffff00	right	FALSE
0.125	nyota	SeqDis	22/03/2019	15:11:21:302	16	AB	#0000ff	#ffff00	right	FALSE
0.118	nyota	SeqDis	22/03/2019	15:11:45:186	17	AB	#0000ff	#ffff00	right	FALSE
0.111	nyota	SeqDis	22/03/2019	15:11:56:678	18	AB	#0000ff	#ffff00	right	FALSE
0.105	nyota	SeqDis	22/03/2019	15:12:14:356	19	AB	#0000ff	#ffff00	right	FALSE
0.1	nyota	SeqDis	22/03/2019	15:12:23:886	20	AB	#0000ff	#ffff00	right	FALSE
0.05	nyota	SeqDis	22/03/2019	15:12:37:606	21	AB	#0000ff	#ffff00	right	FALSE
0	nyota	SeqDis	22/03/2019	15:13:04:612	22	AB	#0000ff	#ffff00	right	FALSE
0	nyota	SeqDis	22/03/2019	15:13:19:490	23	AB	#0000ff	#ffff00	right	FALSE
0.05	nyota	SeqDis	22/03/2019	15:13:28:773	24	AB	#0000ff	#ffff00	left	TRUE
0.05	nyota	SeqDis	22/03/2019	15:13:41:366	25	AB	#0000ff	#ffff00	right	FALSE
0.05	nyota	SeqDis	22/03/2019	15:13:50:906	26	AB	#0000ff	#ffff00	right	FALSE
0.05	nyota	SeqDis	22/03/2019	15:14:01:121	27	AB	#0000ff	#ffff00	right	FALSE
0.1	nyota	SeqDis	22/03/2019	15:14:12:255	28	AB	#0000ff	#ffff00	left	TRUE
0.1	nyota	SeqDis	22/03/2019	15:14:45:588	29	BA	#ffff00	#0000ff	left	FALSE
0.15	nyota	SeqDis	22/03/2019	15:14:56:818	30	BA	#ffff00	#0000ff	right	TRUE
0.2	nyota	SeqDis	22/03/2019	15:15:08:218	31	BB	#ffff00	#ffff00	right	TRUE
0.25	nyota	SeqDis	22/03/2019	15:15:19:304	32	BA	#ffff00	#0000ff	right	TRUE
0.25	nyota	SeqDis	22/03/2019	15:15:30:434	33	AB	#0000ff	#ffff00	right	FALSE
0.25	nyota	SeqDis	22/03/2019	15:15:40:560	34	AB	#0000ff	#ffff00	right	FALSE
0.25	nyota	SeqDis	22/03/2019	15:15:57:706	35	AB	#0000ff	#ffff00	right	FALSE
0.25	nyota	SeqDis	22/03/2019	15:16:12:1	36	AB	#0000ff	#ffff00	right	FALSE
0.25	nyota	SeqDis	22/03/2019	15:16:22:326	37	AB	#0000ff	#ffff00	right	FALSE
0.3	nyota	SeqDis	22/03/2019	15:16:39:908	38	AB	#0000ff	#ffff00	left	TRUE
0.3	nyota	SeqDis	22/03/2019	15:16:54:69	39	BA	#ffff00	#0000ff	left	FALSE
0.3	nyota	SeqDis	22/03/2019	15:17:14:676	40	BA	#ffff00	#0000ff	left	FALSE
0.3	nyota	SeqDis	22/03/2019	15:20:10:561	41	BA	#ffff00	#0000ff	left	FALSE
0	nyota	SeqDis	25/03/2019	12:35:03:288	1	AB	#0000ff	#ffff00	right	FALSE
0	nyota	SeqDis	25/03/2019	12:35:15:209	2	AB	#0000ff	#ffff00	right	FALSE
1	nyota	SeqDis	26/03/2019	15:58:06:694	1	BB	#ffff00	#ffff00	right	TRUE
0.5	nyota	SeqDis	26/03/2019	15:58:14:654	2	AA	#0000ff	#0000ff	left	FALSE
0.667	nyota	SeqDis	26/03/2019	15:58:24:551	3	AA	#0000ff	#0000ff	right	TRUE
0.5	nyota	SeqDis	26/03/2019	15:58:34:204	4	AA	#0000ff	#0000ff	left	FALSE
0.4	nyota	SeqDis	26/03/2019	15:58:49:290	5	AA	#0000ff	#0000ff	left	FALSE
0.333	nyota	SeqDis	26/03/2019	15:58:58:621	6	AA	#0000ff	#0000ff	left	FALSE
0.286	nyota	SeqDis	26/03/2019	15:59:10:545	7	AA	#0000ff	#0000ff	left	FALSE
0.375	nyota	SeqDis	26/03/2019	15:59:19:948	8	AA	#0000ff	#0000ff	right	TRUE
0.444	nyota	SeqDis	26/03/2019	15:59:33:557	9	AB	#0000ff	#ffff00	left	TRUE
0.5	nyota	SeqDis	26/03/2019	15:59:48:65	10	AA	#0000ff	#0000ff	right	TRUE
0.455	nyota	SeqDis	26/03/2019	15:59:58:875	11	BA	#ffff00	#0000ff	left	FALSE
0.417	nyota	SeqDis	26/03/2019	16:00:08:11	12	BA	#ffff00	#0000ff	left	FALSE
0.385	nyota	SeqDis	26/03/2019	16:00:23:592	13	BA	#ffff00	#0000ff	left	FALSE
0.429	nyota	SeqDis	26/03/2019	16:00:46:33	14	BA	#ffff00	#0000ff	right	TRUE
0.4	nyota	SeqDis	26/03/2019	16:01:05:909	15	AB	#0000ff	#ffff00	right	FALSE
0.438	nyota	SeqDis	26/03/2019	16:01:13:831	16	AB	#0000ff	#ffff00	left	TRUE
0.412	nyota	SeqDis	26/03/2019	16:01:25:262	17	AB	#0000ff	#ffff00	right	FALSE
0.389	nyota	SeqDis	26/03/2019	16:01:34:393	18	AB	#0000ff	#ffff00	right	FALSE
0.368	nyota	SeqDis	26/03/2019	16:01:45:104	19	AB	#0000ff	#ffff00	right	FALSE
0.4	nyota	SeqDis	26/03/2019	16:01:54:80	20	AB	#0000ff	#ffff00	left	TRUE
0.35	nyota	SeqDis	26/03/2019	16:02:10:820	21	AB	#0000ff	#ffff00	right	FALSE
0.4	nyota	SeqDis	26/03/2019	16:02:22:619	22	AB	#0000ff	#ffff00	left	TRUE
0.4	nyota	SeqDis	26/03/2019	16:02:33:982	23	BA	#ffff00	#0000ff	right	TRUE
0.45	nyota	SeqDis	26/03/2019	16:02:45:317	24	AB	#0000ff	#ffff00	left	TRUE
0.45	nyota	SeqDis	26/03/2019	16:02:55:712	25	BB	#ffff00	#ffff00	left	FALSE
0.5	nyota	SeqDis	26/03/2019	16:03:17:957	26	BB	#ffff00	#ffff00	right	TRUE
0.5	nyota	SeqDis	26/03/2019	16:03:36:824	27	BB	#ffff00	#ffff00	left	FALSE
0.5	nyota	SeqDis	26/03/2019	16:03:45:480	28	BB	#ffff00	#ffff00	right	TRUE
0.45	nyota	SeqDis	26/03/2019	16:03:54:650	29	AB	#0000ff	#ffff00	right	FALSE
0.4	nyota	SeqDis	26/03/2019	16:04:03:383	30	AB	#0000ff	#ffff00	right	FALSE
0.4	nyota	SeqDis	26/03/2019	16:04:12:39	31	AB	#0000ff	#ffff00	right	FALSE
0.45	nyota	SeqDis	26/03/2019	16:04:51:256	33	AB	#0000ff	#ffff00	left	TRUE
0.45	nyota	SeqDis	26/03/2019	16:05:02:361	34	AB	#0000ff	#ffff00	right	FALSE
0.4	nyota	SeqDis	26/03/2019	16:05:10:561	35	AB	#0000ff	#ffff00	right	FALSE
0.4	nyota	SeqDis	26/03/2019	16:05:19:565	36	AB	#0000ff	#ffff00	right	FALSE
0.4	nyota	SeqDis	26/03/2019	16:05:28:533	37	AB	#0000ff	#ffff00	left	TRUE
0.4	nyota	SeqDis	26/03/2019	16:05:55:917	38	AB	#0000ff	#ffff00	right	FALSE
0.4	nyota	SeqDis	26/03/2019	16:06:04:476	39	AB	#0000ff	#ffff00	right	FALSE
0.4	nyota	SeqDis	26/03/2019	16:06:15:215	40	AB	#0000ff	#ffff00	right	FALSE
0.35	nyota	SeqDis	26/03/2019	16:06:26:7	41	AB	#0000ff	#ffff00	right	FALSE
0.35	nyota	SeqDis	26/03/2019	16:06:36:956	42	AB	#0000ff	#ffff00	right	FALSE
0.3	nyota	SeqDis	26/03/2019	16:06:46:524	43	AB	#0000ff	#ffff00	right	FALSE
0.25	nyota	SeqDis	26/03/2019	16:06:56:692	44	AB	#0000ff	#ffff00	right	FALSE
0.25	nyota	SeqDis	26/03/2019	16:10:09:120	45	AB	#0000ff	#ffff00	left	TRUE
0.25	nyota	SeqDis	26/03/2019	16:10:23:308	46	AB	#0000ff	#ffff00	right	FALSE
0.25	nyota	SeqDis	26/03/2019	16:10:32:219	47	AB	#0000ff	#ffff00	left	TRUE
0.25	nyota	SeqDis	26/03/2019	16:10:46:960	48	BA	#ffff00	#0000ff	left	FALSE
0.2	nyota	SeqDis	26/03/2019	16:10:59:643	49	BA	#ffff00	#0000ff	left	FALSE
0.25	nyota	SeqDis	26/03/2019	16:11:08:671	50	BA	#ffff00	#0000ff	right	TRUE
0.3	nyota	SeqDis	26/03/2019	16:11:21:276	51	BB	#ffff00	#ffff00	right	TRUE
0.35	nyota	SeqDis	26/03/2019	16:11:45:537	52	BA	#ffff00	#0000ff	right	TRUE
0.3	nyota	SeqDis	26/03/2019	16:11:56:898	53	AB	#0000ff	#ffff00	right	FALSE
0.3	nyota	SeqDis	26/03/2019	16:12:10:299	54	AB	#0000ff	#ffff00	right	FALSE
0.35	nyota	SeqDis	26/03/2019	16:12:20:344	55	AB	#0000ff	#ffff00	left	TRUE
0.35	nyota	SeqDis	26/03/2019	16:12:35:783	56	AB	#0000ff	#ffff00	right	FALSE
0.3	nyota	SeqDis	26/03/2019	16:12:45:550	57	AB	#0000ff	#ffff00	right	FALSE
0.35	nyota	SeqDis	26/03/2019	16:12:55:200	58	AB	#0000ff	#ffff00	left	TRUE
0.4	nyota	SeqDis	26/03/2019	16:13:15:948	59	BB	#ffff00	#ffff00	right	TRUE
0.4	nyota	SeqDis	26/03/2019	16:13:25:997	60	BB	#ffff00	#ffff00	left	FALSE
0.45	nyota	SeqDis	26/03/2019	16:13:49:654	61	BB	#ffff00	#ffff00	right	TRUE
0.5	nyota	SeqDis	26/03/2019	16:15:57:385	62	AA	#0000ff	#0000ff	right	TRUE
0.55	nyota	SeqDis	26/03/2019	16:16:04:883	63	BA	#ffff00	#0000ff	right	TRUE
0.6	nyota	SeqDis	26/03/2019	16:16:12:919	64	AA	#0000ff	#0000ff	right	TRUE
0.55	nyota	SeqDis	26/03/2019	16:16:21:491	65	AA	#0000ff	#0000ff	left	FALSE
0.6	nyota	SeqDis	26/03/2019	16:16:33:302	66	AA	#0000ff	#0000ff	right	TRUE
0.55	nyota	SeqDis	26/03/2019	16:16:40:860	67	AB	#0000ff	#ffff00	right	FALSE
0.55	nyota	SeqDis	26/03/2019	16:16:48:687	68	AB	#0000ff	#ffff00	right	FALSE
0.55	nyota	SeqDis	26/03/2019	16:16:57:171	69	AB	#0000ff	#ffff00	right	FALSE
0.5	nyota	SeqDis	26/03/2019	16:17:05:838	70	AB	#0000ff	#ffff00	right	FALSE
0.5	nyota	SeqDis	26/03/2019	16:17:15:681	71	AB	#0000ff	#ffff00	left	TRUE
0.5	nyota	SeqDis	26/03/2019	16:17:23:937	72	AB	#0000ff	#ffff00	left	TRUE
0.5	nyota	SeqDis	26/03/2019	16:17:32:716	73	AB	#0000ff	#ffff00	right	FALSE
0.5	nyota	SeqDis	26/03/2019	16:17:52:29	74	AB	#0000ff	#ffff00	right	FALSE
0.45	nyota	SeqDis	26/03/2019	16:18:00:572	75	AB	#0000ff	#ffff00	right	FALSE
0.5	nyota	SeqDis	26/03/2019	16:18:13:524	76	AB	#0000ff	#ffff00	left	TRUE
0.55	nyota	SeqDis	26/03/2019	16:18:21:617	77	AB	#0000ff	#ffff00	left	TRUE
0.5	nyota	SeqDis	26/03/2019	16:18:35:807	78	AB	#0000ff	#ffff00	right	FALSE
0.5	nyota	SeqDis	26/03/2019	16:19:06:182	79	AB	#0000ff	#ffff00	left	TRUE
0.5	nyota	SeqDis	26/03/2019	16:19:19:271	80	AB	#0000ff	#ffff00	right	FALSE
0.45	nyota	SeqDis	26/03/2019	16:19:31:978	81	AB	#0000ff	#ffff00	right	FALSE
0.45	nyota	SeqDis	26/03/2019	16:19:40:1000	82	AB	#0000ff	#ffff00	left	TRUE
0.45	nyota	SeqDis	26/03/2019	16:19:48:788	83	AB	#0000ff	#ffff00	left	TRUE
0.4	nyota	SeqDis	26/03/2019	16:20:00:816	84	BA	#ffff00	#0000ff	left	FALSE
0.45	nyota	SeqDis	26/03/2019	16:20:13:368	85	BA	#ffff00	#0000ff	right	TRUE
0.45	nyota	SeqDis	26/03/2019	16:20:21:472	86	BB	#ffff00	#ffff00	right	TRUE
0.45	nyota	SeqDis	26/03/2019	16:20:28:341	87	AB	#0000ff	#ffff00	right	FALSE
0.45	nyota	SeqDis	26/03/2019	16:20:36:227	88	AB	#0000ff	#ffff00	right	FALSE
0.45	nyota	SeqDis	26/03/2019	16:20:48:458	89	AB	#0000ff	#ffff00	right	FALSE
0.45	nyota	SeqDis	26/03/2019	16:20:58:439	90	AB	#0000ff	#ffff00	right	FALSE
0.4	nyota	SeqDis	26/03/2019	16:21:08:124	91	AB	#0000ff	#ffff00	right	FALSE
0.4	nyota	SeqDis	26/03/2019	16:21:16:145	92	AB	#0000ff	#ffff00	left	TRUE
0.4	nyota	SeqDis	26/03/2019	16:21:27:25	93	BB	#ffff00	#ffff00	left	FALSE
0.45	nyota	SeqDis	26/03/2019	16:21:35:977	94	BB	#ffff00	#ffff00	right	TRUE
0.45	nyota	SeqDis	26/03/2019	16:21:43:839	95	AB	#0000ff	#ffff00	right	FALSE
0.4	nyota	SeqDis	26/03/2019	16:21:52:790	96	AB	#0000ff	#ffff00	right	FALSE
0.35	nyota	SeqDis	26/03/2019	16:22:00:653	97	AB	#0000ff	#ffff00	right	FALSE
0.35	nyota	SeqDis	26/03/2019	16:22:13:780	98	AB	#0000ff	#ffff00	right	FALSE
0.3	nyota	SeqDis	26/03/2019	16:22:27:83	99	AB	#0000ff	#ffff00	right	FALSE
0.3	nyota	SeqDis	26/03/2019	16:22:41:484	100	AB	#0000ff	#ffff00	right	FALSE
0.35	nyota	SeqDis	26/03/2019	16:22:56:609	101	AB	#0000ff	#ffff00	left	TRUE
0.35	nyota	SeqDis	26/03/2019	16:23:08:163	102	AB	#0000ff	#ffff00	left	TRUE
0.3	nyota	SeqDis	26/03/2019	16:23:17:849	103	BB	#ffff00	#ffff00	left	FALSE
0.3	nyota	SeqDis	26/03/2019	16:23:27:749	104	BB	#ffff00	#ffff00	left	FALSE
0.25	nyota	SeqDis	26/03/2019	16:23:37:968	105	BB	#ffff00	#ffff00	left	FALSE
0.25	nyota	SeqDis	26/03/2019	16:24:23:795	106	BB	#ffff00	#ffff00	right	TRUE
0.25	nyota	SeqDis	26/03/2019	16:24:33:447	107	AB	#0000ff	#ffff00	right	FALSE
0.25	nyota	SeqDis	26/03/2019	16:24:41:447	108	AB	#0000ff	#ffff00	right	FALSE
0.25	nyota	SeqDis	26/03/2019	16:24:50:715	109	AB	#0000ff	#ffff00	right	FALSE
0	nyota	SeqDis	27/03/2019	09:08:55:818	1	AB	#0000ff	#ffff00	right	FALSE
0	nyota	SeqDis	27/03/2019	09:09:05:118	2	AB	#0000ff	#ffff00	right	FALSE
0.333	nyota	SeqDis	27/03/2019	09:09:14:121	3	AB	#0000ff	#ffff00	left	TRUE
0.5	nyota	SeqDis	27/03/2019	09:09:35:829	4	AA	#0000ff	#0000ff	right	TRUE
0.4	nyota	SeqDis	27/03/2019	09:10:00:862	5	BA	#ffff00	#0000ff	left	FALSE
0.333	nyota	SeqDis	27/03/2019	09:10:21:849	6	BA	#ffff00	#0000ff	left	FALSE
0.286	nyota	SeqDis	27/03/2019	09:10:30:761	7	BA	#ffff00	#0000ff	left	FALSE
0.375	nyota	SeqDis	27/03/2019	09:10:42:79	8	BA	#ffff00	#0000ff	right	TRUE
0.333	nyota	SeqDis	27/03/2019	09:10:55:724	9	AB	#0000ff	#ffff00	right	FALSE
0.3	nyota	SeqDis	27/03/2019	09:11:07:139	10	AB	#0000ff	#ffff00	right	FALSE
0.364	nyota	SeqDis	27/03/2019	09:11:20:348	11	AB	#0000ff	#ffff00	left	TRUE
0.333	nyota	SeqDis	27/03/2019	09:11:39:749	12	AB	#0000ff	#ffff00	right	FALSE
0.385	nyota	SeqDis	27/03/2019	09:11:53:785	13	AB	#0000ff	#ffff00	left	TRUE
0.357	nyota	SeqDis	27/03/2019	09:12:10:512	14	BA	#ffff00	#0000ff	left	FALSE
0.4	nyota	SeqDis	27/03/2019	09:12:18:477	15	BA	#ffff00	#0000ff	right	TRUE
0.375	nyota	SeqDis	27/03/2019	09:12:29:83	16	BB	#ffff00	#ffff00	left	FALSE
0.353	nyota	SeqDis	27/03/2019	09:12:47:829	17	BB	#ffff00	#ffff00	left	FALSE
0.333	nyota	SeqDis	27/03/2019	09:12:56:973	18	BB	#ffff00	#ffff00	left	FALSE
0.316	nyota	SeqDis	27/03/2019	09:13:05:974	19	BB	#ffff00	#ffff00	left	FALSE
0.35	nyota	SeqDis	27/03/2019	09:13:17:381	20	BB	#ffff00	#ffff00	right	TRUE
0.4	nyota	SeqDis	27/03/2019	09:13:37:125	21	AB	#0000ff	#ffff00	left	TRUE
0.45	nyota	SeqDis	27/03/2019	09:13:56:288	22	AB	#0000ff	#ffff00	left	TRUE
0.4	nyota	SeqDis	27/03/2019	09:14:15:516	23	AA	#0000ff	#0000ff	left	FALSE
0.4	nyota	SeqDis	27/03/2019	09:14:24:142	24	AA	#0000ff	#0000ff	right	TRUE
0.45	nyota	SeqDis	27/03/2019	09:14:36:636	25	AB	#0000ff	#ffff00	left	TRUE
0.45	nyota	SeqDis	27/03/2019	09:14:46:318	26	AA	#0000ff	#0000ff	left	FALSE
0.45	nyota	SeqDis	27/03/2019	09:14:57:3	27	AA	#0000ff	#0000ff	left	FALSE
0.45	nyota	SeqDis	27/03/2019	09:15:05:292	28	AA	#0000ff	#0000ff	right	TRUE
0.5	nyota	SeqDis	27/03/2019	09:15:24:916	29	AB	#0000ff	#ffff00	left	TRUE
0.5	nyota	SeqDis	27/03/2019	09:15:38:530	30	BB	#ffff00	#ffff00	left	FALSE
0.45	nyota	SeqDis	27/03/2019	09:15:50:726	31	BB	#ffff00	#ffff00	left	FALSE
0.45	nyota	SeqDis	27/03/2019	09:16:00:540	32	BB	#ffff00	#ffff00	left	FALSE
0.45	nyota	SeqDis	27/03/2019	09:17:35:161	33	BB	#ffff00	#ffff00	right	TRUE
0.45	nyota	SeqDis	27/03/2019	09:17:52:911	34	BB	#ffff00	#ffff00	left	FALSE
0.4	nyota	SeqDis	27/03/2019	09:18:03:475	35	BB	#ffff00	#ffff00	left	FALSE
0.45	nyota	SeqDis	27/03/2019	09:18:27:217	36	BB	#ffff00	#ffff00	right	TRUE
0.45	nyota	SeqDis	27/03/2019	09:18:42:170	37	BA	#ffff00	#0000ff	left	FALSE
0.45	nyota	SeqDis	27/03/2019	09:18:52:601	38	BA	#ffff00	#0000ff	left	FALSE
0.45	nyota	SeqDis	27/03/2019	09:19:01:555	39	BA	#ffff00	#0000ff	left	FALSE
0.4	nyota	SeqDis	27/03/2019	09:19:12:55	40	BA	#ffff00	#0000ff	left	FALSE
0.4	nyota	SeqDis	27/03/2019	09:19:26:445	41	BA	#ffff00	#0000ff	right	TRUE
0.4	nyota	SeqDis	27/03/2019	09:19:45:626	42	AB	#0000ff	#ffff00	left	TRUE
0.4	nyota	SeqDis	27/03/2019	09:20:38:83	43	AB	#0000ff	#ffff00	right	FALSE
0.4	nyota	SeqDis	27/03/2019	09:20:47:638	44	AB	#0000ff	#ffff00	left	TRUE
0.35	nyota	SeqDis	27/03/2019	09:20:56:744	45	BA	#ffff00	#0000ff	left	FALSE
0.35	nyota	SeqDis	27/03/2019	09:21:05:964	46	BA	#ffff00	#0000ff	left	FALSE
0.35	nyota	SeqDis	27/03/2019	09:21:16:744	47	BA	#ffff00	#0000ff	left	FALSE
0.3	nyota	SeqDis	27/03/2019	09:21:29:380	48	BA	#ffff00	#0000ff	left	FALSE
0.25	nyota	SeqDis	27/03/2019	09:21:51:514	49	BA	#ffff00	#0000ff	left	FALSE
0.3	nyota	SeqDis	27/03/2019	09:22:13:2	50	BA	#ffff00	#0000ff	right	TRUE
0.3	nyota	SeqDis	27/03/2019	09:22:20:544	51	AA	#0000ff	#0000ff	left	FALSE
0.3	nyota	SeqDis	27/03/2019	09:22:29:873	52	AA	#0000ff	#0000ff	left	FALSE
0.25	nyota	SeqDis	27/03/2019	09:22:38:242	53	AA	#0000ff	#0000ff	left	FALSE
0.25	nyota	SeqDis	27/03/2019	09:22:47:16	54	AA	#0000ff	#0000ff	left	FALSE
0.3	nyota	SeqDis	27/03/2019	09:22:56:403	55	AA	#0000ff	#0000ff	right	TRUE
0.25	nyota	SeqDis	27/03/2019	09:23:06:933	56	AB	#0000ff	#ffff00	right	FALSE
0.3	nyota	SeqDis	27/03/2019	09:23:16:453	57	AB	#0000ff	#ffff00	left	TRUE
1	nyota	SeqDis	27/03/2019	14:47:26:56	1	AA	#0000ff	#0000ff	right	TRUE
1	nyota	SeqDis	27/03/2019	14:47:37:233	2	AA	#0000ff	#0000ff	right	TRUE
0.667	nyota	SeqDis	27/03/2019	14:47:59:163	3	BB	#ffff00	#ffff00	left	FALSE
0.5	nyota	SeqDis	27/03/2019	14:48:08:463	4	BB	#ffff00	#ffff00	left	FALSE
0.6	nyota	SeqDis	27/03/2019	14:48:19:596	5	BB	#ffff00	#ffff00	right	TRUE
0.5	nyota	SeqDis	27/03/2019	14:48:38:456	6	AB	#0000ff	#ffff00	right	FALSE
0.429	nyota	SeqDis	27/03/2019	14:48:48:422	7	AB	#0000ff	#ffff00	right	FALSE
0.375	nyota	SeqDis	27/03/2019	14:48:57:223	8	AB	#0000ff	#ffff00	right	FALSE
0.444	nyota	SeqDis	27/03/2019	14:49:07:824	9	AB	#0000ff	#ffff00	left	TRUE
0.4	nyota	SeqDis	27/03/2019	14:49:28:192	10	AB	#0000ff	#ffff00	right	FALSE
0.364	nyota	SeqDis	27/03/2019	14:49:37:611	11	AB	#0000ff	#ffff00	right	FALSE
0.417	nyota	SeqDis	27/03/2019	14:49:57:47	12	AB	#0000ff	#ffff00	left	TRUE
0.385	nyota	SeqDis	27/03/2019	14:50:12:914	13	BB	#ffff00	#ffff00	left	FALSE
0.357	nyota	SeqDis	27/03/2019	14:50:22:412	14	BB	#ffff00	#ffff00	left	FALSE
0.4	nyota	SeqDis	27/03/2019	14:50:31:250	15	BB	#ffff00	#ffff00	right	TRUE
0.438	nyota	SeqDis	27/03/2019	14:50:46:875	16	AB	#0000ff	#ffff00	left	TRUE
0.412	nyota	SeqDis	27/03/2019	14:50:57:966	17	BB	#ffff00	#ffff00	left	FALSE
0.389	nyota	SeqDis	27/03/2019	14:51:06:841	18	BB	#ffff00	#ffff00	left	FALSE
0.421	nyota	SeqDis	27/03/2019	14:51:16:383	19	BB	#ffff00	#ffff00	right	TRUE
0.4	nyota	SeqDis	27/03/2019	14:51:33:59	20	BA	#ffff00	#0000ff	left	FALSE
0.4	nyota	SeqDis	27/03/2019	14:51:41:486	21	BA	#ffff00	#0000ff	right	TRUE
0.4	nyota	SeqDis	27/03/2019	14:51:56:288	22	AB	#0000ff	#ffff00	left	TRUE
0.45	nyota	SeqDis	27/03/2019	14:52:15:638	23	BA	#ffff00	#0000ff	right	TRUE
0.5	nyota	SeqDis	27/03/2019	14:52:32:8	24	AB	#0000ff	#ffff00	left	TRUE
0.5	nyota	SeqDis	27/03/2019	14:52:43:97	25	AB	#0000ff	#ffff00	left	TRUE
0.5	nyota	SeqDis	27/03/2019	14:52:59:521	26	AA	#0000ff	#0000ff	left	FALSE
0.55	nyota	SeqDis	27/03/2019	14:53:08:407	27	AA	#0000ff	#0000ff	right	TRUE
0.6	nyota	SeqDis	27/03/2019	14:53:31:47	28	AB	#0000ff	#ffff00	left	TRUE
0.55	nyota	SeqDis	27/03/2019	14:53:52:820	29	BA	#ffff00	#0000ff	left	FALSE
0.55	nyota	SeqDis	27/03/2019	14:54:05:94	30	BA	#ffff00	#0000ff	left	FALSE
0.55	nyota	SeqDis	27/03/2019	14:54:14:118	31	BA	#ffff00	#0000ff	left	FALSE
0.55	nyota	SeqDis	27/03/2019	14:54:23:194	32	BA	#ffff00	#0000ff	right	TRUE
0.6	nyota	SeqDis	27/03/2019	14:54:39:95	33	AB	#0000ff	#ffff00	left	TRUE
0.65	nyota	SeqDis	27/03/2019	14:55:03:454	34	AB	#0000ff	#ffff00	left	TRUE
0.6	nyota	SeqDis	27/03/2019	14:55:26:719	35	BA	#ffff00	#0000ff	left	FALSE
0.55	nyota	SeqDis	27/03/2019	14:55:35:773	36	BA	#ffff00	#0000ff	left	FALSE
0.6	nyota	SeqDis	27/03/2019	14:55:45:483	37	BA	#ffff00	#0000ff	right	TRUE
0.6	nyota	SeqDis	27/03/2019	14:55:56:357	38	BB	#ffff00	#ffff00	left	FALSE
0.6	nyota	SeqDis	27/03/2019	14:56:05:421	39	BB	#ffff00	#ffff00	right	TRUE
0.6	nyota	SeqDis	27/03/2019	14:56:25:907	40	AA	#0000ff	#0000ff	left	FALSE
0.55	nyota	SeqDis	27/03/2019	14:56:34:714	41	AA	#0000ff	#0000ff	left	FALSE
0.5	nyota	SeqDis	27/03/2019	14:56:48:47	42	AA	#0000ff	#0000ff	left	FALSE
0.45	nyota	SeqDis	27/03/2019	14:56:55:957	43	AA	#0000ff	#0000ff	left	FALSE
0.45	nyota	SeqDis	27/03/2019	14:57:04:805	44	AA	#0000ff	#0000ff	right	TRUE
0.45	nyota	SeqDis	27/03/2019	14:57:17:342	45	AB	#0000ff	#ffff00	left	TRUE
0.5	nyota	SeqDis	27/03/2019	14:57:30:881	46	AB	#0000ff	#ffff00	left	TRUE
0.5	nyota	SeqDis	27/03/2019	14:57:42:759	47	BB	#ffff00	#ffff00	right	TRUE
0.45	nyota	SeqDis	27/03/2019	14:57:54:225	48	BA	#ffff00	#0000ff	left	FALSE
0.5	nyota	SeqDis	27/03/2019	14:58:02:955	49	BA	#ffff00	#0000ff	right	TRUE
0.5	nyota	SeqDis	27/03/2019	14:58:17:49	50	AB	#0000ff	#ffff00	right	FALSE
0.5	nyota	SeqDis	27/03/2019	14:58:25:763	51	AB	#0000ff	#ffff00	right	FALSE
0.5	nyota	SeqDis	27/03/2019	14:58:34:553	52	AB	#0000ff	#ffff00	left	TRUE
0.45	nyota	SeqDis	27/03/2019	14:58:46:767	53	AB	#0000ff	#ffff00	right	FALSE
0.4	nyota	SeqDis	27/03/2019	14:59:05:53	54	AB	#0000ff	#ffff00	right	FALSE
0.4	nyota	SeqDis	27/03/2019	14:59:13:982	55	AB	#0000ff	#ffff00	right	FALSE
0.45	nyota	SeqDis	27/03/2019	14:59:29:362	56	AB	#0000ff	#ffff00	left	TRUE
0.4	nyota	SeqDis	27/03/2019	14:59:58:39	57	AA	#0000ff	#0000ff	left	FALSE
0.4	nyota	SeqDis	27/03/2019	15:00:17:519	58	AA	#0000ff	#0000ff	left	FALSE
0.35	nyota	SeqDis	27/03/2019	15:00:38:500	59	AA	#0000ff	#0000ff	left	FALSE
0.4	nyota	SeqDis	27/03/2019	15:00:47:886	60	AA	#0000ff	#0000ff	right	TRUE
0	nyota	SeqDis	28/03/2019	09:15:29:73	1	AB	#0000ff	#ffff00	right	FALSE
0	nyota	SeqDis	28/03/2019	09:15:45:277	2	AB	#0000ff	#ffff00	right	FALSE
0.333	nyota	SeqDis	28/03/2019	09:15:59:58	3	AB	#0000ff	#ffff00	left	TRUE
0.5	nyota	SeqDis	28/03/2019	09:16:23:101	4	BB	#ffff00	#ffff00	right	TRUE
0.4	nyota	SeqDis	28/03/2019	09:16:35:739	5	AB	#0000ff	#ffff00	right	FALSE
0.333	nyota	SeqDis	28/03/2019	09:16:44:972	6	AB	#0000ff	#ffff00	right	FALSE
0.286	nyota	SeqDis	28/03/2019	09:17:01:10	7	AB	#0000ff	#ffff00	right	FALSE
0	nyota	SeqDis	28/03/2019	12:20:36:738	1	AB	#0000ff	#ffff00	right	FALSE
0	nyota	SeqDis	28/03/2019	12:20:45:957	2	AB	#0000ff	#ffff00	right	FALSE
0.333	nyota	SeqDis	28/03/2019	12:20:56:348	3	AB	#0000ff	#ffff00	left	TRUE
0.5	nyota	SeqDis	28/03/2019	12:21:23:110	4	BB	#ffff00	#ffff00	right	TRUE
0.6	nyota	SeqDis	28/03/2019	12:21:43:79	5	AB	#0000ff	#ffff00	left	TRUE
0.5	nyota	SeqDis	28/03/2019	12:21:54:881	6	AB	#0000ff	#ffff00	right	FALSE
0.571	nyota	SeqDis	28/03/2019	12:22:11:338	7	AB	#0000ff	#ffff00	left	TRUE
0.625	nyota	SeqDis	28/03/2019	12:22:35:308	8	BA	#ffff00	#0000ff	right	TRUE
0.556	nyota	SeqDis	28/03/2019	12:22:47:560	9	AB	#0000ff	#ffff00	right	FALSE
0.5	nyota	SeqDis	28/03/2019	12:22:56:942	10	AB	#0000ff	#ffff00	right	FALSE
0.455	nyota	SeqDis	28/03/2019	12:23:07:110	11	AB	#0000ff	#ffff00	right	FALSE
0.417	nyota	SeqDis	28/03/2019	12:23:22:360	12	AB	#0000ff	#ffff00	right	FALSE
0.385	nyota	SeqDis	28/03/2019	12:23:31:498	13	AB	#0000ff	#ffff00	right	FALSE
0.357	nyota	SeqDis	28/03/2019	12:23:54:606	14	AB	#0000ff	#ffff00	right	FALSE
0.4	nyota	SeqDis	28/03/2019	12:24:04:35	15	AB	#0000ff	#ffff00	left	TRUE
0.375	nyota	SeqDis	28/03/2019	12:24:19:470	16	AB	#0000ff	#ffff00	right	FALSE
0.353	nyota	SeqDis	28/03/2019	12:24:28:573	17	AB	#0000ff	#ffff00	right	FALSE
0.333	nyota	SeqDis	28/03/2019	12:24:37:631	18	AB	#0000ff	#ffff00	right	FALSE
0.316	nyota	SeqDis	28/03/2019	12:24:49:400	19	AB	#0000ff	#ffff00	right	FALSE
0.3	nyota	SeqDis	28/03/2019	12:24:57:932	20	AB	#0000ff	#ffff00	right	FALSE
0.3	nyota	SeqDis	28/03/2019	12:25:07:396	21	AB	#0000ff	#ffff00	right	FALSE
0.3	nyota	SeqDis	28/03/2019	12:25:22:220	22	AB	#0000ff	#ffff00	right	FALSE
0.3	nyota	SeqDis	28/03/2019	12:30:00:294	23	AB	#0000ff	#ffff00	left	TRUE
0.3	nyota	SeqDis	28/03/2019	12:30:31:238	24	AA	#0000ff	#0000ff	right	TRUE
0.3	nyota	SeqDis	28/03/2019	12:30:48:311	25	BB	#ffff00	#ffff00	right	TRUE
0.3	nyota	SeqDis	28/03/2019	12:31:03:14	26	AB	#0000ff	#ffff00	right	FALSE
0.3	nyota	SeqDis	28/03/2019	12:31:12:896	27	AB	#0000ff	#ffff00	left	TRUE
0.25	nyota	SeqDis	28/03/2019	12:31:24:867	28	AA	#0000ff	#0000ff	left	FALSE
0.3	nyota	SeqDis	28/03/2019	12:31:37:30	29	AA	#0000ff	#0000ff	right	TRUE
0.35	nyota	SeqDis	28/03/2019	12:34:44:139	30	AB	#0000ff	#ffff00	left	TRUE
0.4	nyota	SeqDis	28/03/2019	12:35:08:196	31	AB	#0000ff	#ffff00	left	TRUE
0.4	nyota	SeqDis	28/03/2019	12:35:40:660	32	BA	#ffff00	#0000ff	left	FALSE
0.4	nyota	SeqDis	28/03/2019	12:35:54:214	33	BA	#ffff00	#0000ff	left	FALSE
0.4	nyota	SeqDis	28/03/2019	12:36:08:48	34	BA	#ffff00	#0000ff	left	FALSE
0.35	nyota	SeqDis	28/03/2019	12:36:17:316	35	BA	#ffff00	#0000ff	left	FALSE
0.35	nyota	SeqDis	28/03/2019	12:36:30:720	36	BA	#ffff00	#0000ff	left	FALSE
0.4	nyota	SeqDis	28/03/2019	12:36:45:372	37	BA	#ffff00	#0000ff	right	TRUE
0.45	nyota	SeqDis	28/03/2019	12:38:03:137	38	AA	#0000ff	#0000ff	right	TRUE
0.45	nyota	SeqDis	28/03/2019	12:38:25:447	39	BA	#ffff00	#0000ff	left	FALSE
0.5	nyota	SeqDis	28/03/2019	12:38:37:509	40	BA	#ffff00	#0000ff	right	TRUE
0.5	nyota	SeqDis	28/03/2019	12:39:07:888	41	BB	#ffff00	#ffff00	left	FALSE
0.55	nyota	SeqDis	28/03/2019	12:39:20:552	42	BB	#ffff00	#ffff00	right	TRUE
0.5	nyota	SeqDis	28/03/2019	12:40:29:146	43	AB	#0000ff	#ffff00	right	FALSE
0.45	nyota	SeqDis	28/03/2019	12:40:40:520	44	AB	#0000ff	#ffff00	right	FALSE
0.45	nyota	SeqDis	28/03/2019	12:40:49:404	45	AB	#0000ff	#ffff00	left	TRUE
0.5	nyota	SeqDis	28/03/2019	12:41:53:257	46	BB	#ffff00	#ffff00	right	TRUE
0.45	nyota	SeqDis	28/03/2019	12:43:24:742	47	AB	#0000ff	#ffff00	right	FALSE
0.5	nyota	SeqDis	28/03/2019	12:43:33:679	48	AB	#0000ff	#ffff00	left	TRUE
0.45	nyota	SeqDis	28/03/2019	12:44:28:633	49	AB	#0000ff	#ffff00	right	FALSE
0.4	nyota	SeqDis	28/03/2019	12:44:46:994	50	AB	#0000ff	#ffff00	right	FALSE
0.4	nyota	SeqDis	28/03/2019	12:44:57:848	51	AB	#0000ff	#ffff00	left	TRUE
0.45	nyota	SeqDis	28/03/2019	12:45:25:748	52	BA	#ffff00	#0000ff	right	TRUE
0	nyota	SeqDis	29/03/2019	09:33:50:285	1	AB	#0000ff	#ffff00	right	FALSE
0	nyota	SeqDis	29/03/2019	09:33:59:363	2	AB	#0000ff	#ffff00	right	FALSE
0	nyota	SeqDis	29/03/2019	09:34:15:486	3	AB	#0000ff	#ffff00	right	FALSE
0	nyota	SeqDis	29/03/2019	09:34:32:959	4	AB	#0000ff	#ffff00	right	FALSE
0	nyota	SeqDis	29/03/2019	09:34:48:500	5	AB	#0000ff	#ffff00	right	FALSE
0	nyota	SeqDis	29/03/2019	09:35:02:892	6	AB	#0000ff	#ffff00	right	FALSE
0	nyota	SeqDis	29/03/2019	09:35:11:827	7	AB	#0000ff	#ffff00	right	FALSE
0.125	nyota	SeqDis	29/03/2019	09:35:20:994	8	AB	#0000ff	#ffff00	left	TRUE
0.222	nyota	SeqDis	29/03/2019	09:35:39:419	9	BA	#ffff00	#0000ff	right	TRUE
0.2	nyota	SeqDis	29/03/2019	09:35:46:822	10	AB	#0000ff	#ffff00	right	FALSE
0.182	nyota	SeqDis	29/03/2019	09:35:56:401	11	AB	#0000ff	#ffff00	right	FALSE
0.167	nyota	SeqDis	29/03/2019	09:36:05:955	12	AB	#0000ff	#ffff00	right	FALSE
0.154	nyota	SeqDis	29/03/2019	09:36:16:35	13	AB	#0000ff	#ffff00	right	FALSE
0.143	nyota	SeqDis	29/03/2019	09:36:35:871	14	AB	#0000ff	#ffff00	right	FALSE
0.133	nyota	SeqDis	29/03/2019	09:36:46:249	15	AB	#0000ff	#ffff00	right	FALSE
0.125	nyota	SeqDis	29/03/2019	09:36:58:258	16	AB	#0000ff	#ffff00	right	FALSE
0.118	nyota	SeqDis	29/03/2019	09:37:15:96	17	AB	#0000ff	#ffff00	right	FALSE
0.111	nyota	SeqDis	29/03/2019	09:37:27:393	18	AB	#0000ff	#ffff00	right	FALSE
0.105	nyota	SeqDis	29/03/2019	09:37:38:44	19	AB	#0000ff	#ffff00	right	FALSE
0.1	nyota	SeqDis	29/03/2019	09:37:46:663	20	AB	#0000ff	#ffff00	right	FALSE
0.1	nyota	SeqDis	29/03/2019	09:38:03:66	21	AB	#0000ff	#ffff00	right	FALSE
0.1	nyota	SeqDis	29/03/2019	09:38:16:662	22	AB	#0000ff	#ffff00	right	FALSE
0.1	nyota	SeqDis	29/03/2019	09:38:26:182	23	AB	#0000ff	#ffff00	right	FALSE
1	nyota	SeqDis	01/04/2019	15:22:37:171	1	BA	#ffff00	#0000ff	right	TRUE
0.5	nyota	SeqDis	01/04/2019	15:22:48:290	2	AB	#0000ff	#ffff00	right	FALSE
0.333	nyota	SeqDis	01/04/2019	15:22:57:526	3	AB	#0000ff	#ffff00	right	FALSE
0.25	nyota	SeqDis	01/04/2019	15:23:06:427	4	AB	#0000ff	#ffff00	right	FALSE
0.4	nyota	SeqDis	01/04/2019	15:23:15:205	5	AB	#0000ff	#ffff00	left	TRUE
0.333	nyota	SeqDis	01/04/2019	15:23:32:298	6	AB	#0000ff	#ffff00	right	FALSE
0.286	nyota	SeqDis	01/04/2019	15:23:48:334	7	AB	#0000ff	#ffff00	right	FALSE
0.25	nyota	SeqDis	01/04/2019	15:23:59:567	8	AB	#0000ff	#ffff00	right	FALSE
0.222	nyota	SeqDis	01/04/2019	15:24:10:545	9	AB	#0000ff	#ffff00	right	FALSE
0.2	nyota	SeqDis	01/04/2019	15:24:22:953	10	AB	#0000ff	#ffff00	right	FALSE
0.273	nyota	SeqDis	01/04/2019	15:25:52:97	12	AB	#0000ff	#ffff00	left	TRUE
0.333	nyota	SeqDis	01/04/2019	15:26:12:518	13	AA	#0000ff	#0000ff	right	TRUE
0.385	nyota	SeqDis	01/04/2019	15:26:26:38	14	AA	#0000ff	#0000ff	right	TRUE
0.357	nyota	SeqDis	01/04/2019	15:26:44:784	15	AB	#0000ff	#ffff00	right	FALSE
0.333	nyota	SeqDis	01/04/2019	15:26:53:404	16	AB	#0000ff	#ffff00	right	FALSE
0.312	nyota	SeqDis	01/04/2019	15:27:03:307	17	AB	#0000ff	#ffff00	right	FALSE
0.294	nyota	SeqDis	01/04/2019	15:27:11:469	18	AB	#0000ff	#ffff00	right	FALSE
0.278	nyota	SeqDis	01/04/2019	15:27:26:786	19	AB	#0000ff	#ffff00	right	FALSE
0.263	nyota	SeqDis	01/04/2019	15:27:36:817	20	AB	#0000ff	#ffff00	right	FALSE
0.25	nyota	SeqDis	01/04/2019	15:27:46:237	21	AB	#0000ff	#ffff00	right	FALSE
0.2	nyota	SeqDis	01/04/2019	15:28:01:127	22	AB	#0000ff	#ffff00	right	FALSE
0.2	nyota	SeqDis	01/04/2019	15:28:12:271	23	AB	#0000ff	#ffff00	right	FALSE
0.2	nyota	SeqDis	01/04/2019	15:28:22:697	24	AB	#0000ff	#ffff00	right	FALSE
0.2	nyota	SeqDis	01/04/2019	15:28:37:166	25	AB	#0000ff	#ffff00	right	FALSE
0.15	nyota	SeqDis	01/04/2019	15:28:46:42	26	AB	#0000ff	#ffff00	right	FALSE
0.15	nyota	SeqDis	01/04/2019	15:28:56:13	27	AB	#0000ff	#ffff00	right	FALSE
0.15	nyota	SeqDis	01/04/2019	15:29:04:986	28	AB	#0000ff	#ffff00	right	FALSE
0.15	nyota	SeqDis	01/04/2019	15:29:17:829	29	AB	#0000ff	#ffff00	right	FALSE
0.15	nyota	SeqDis	01/04/2019	15:29:27:393	30	AB	#0000ff	#ffff00	right	FALSE
0.15	nyota	SeqDis	01/04/2019	15:29:37:759	31	AB	#0000ff	#ffff00	right	FALSE
0.15	nyota	SeqDis	01/04/2019	15:29:48:396	32	AB	#0000ff	#ffff00	left	TRUE
0.15	nyota	SeqDis	01/04/2019	15:29:57:699	33	AB	#0000ff	#ffff00	left	TRUE
0.1	nyota	SeqDis	01/04/2019	15:30:09:686	34	BA	#ffff00	#0000ff	left	FALSE
0.1	nyota	SeqDis	01/04/2019	15:30:17:971	35	BA	#ffff00	#0000ff	left	FALSE
0.15	nyota	SeqDis	01/04/2019	15:30:28:641	36	BA	#ffff00	#0000ff	right	TRUE
0.2	nyota	SeqDis	01/04/2019	15:30:43:537	37	AB	#0000ff	#ffff00	left	TRUE
0.25	nyota	SeqDis	01/04/2019	15:30:57:143	38	BB	#ffff00	#ffff00	right	TRUE
0.25	nyota	SeqDis	01/04/2019	15:31:13:607	39	BB	#ffff00	#ffff00	left	FALSE
0.25	nyota	SeqDis	01/04/2019	15:31:26:310	40	BB	#ffff00	#ffff00	left	FALSE
0.25	nyota	SeqDis	01/04/2019	15:31:36:598	41	BB	#ffff00	#ffff00	left	FALSE
0.3	nyota	SeqDis	01/04/2019	15:31:51:331	42	BB	#ffff00	#ffff00	right	TRUE
0.35	nyota	SeqDis	01/04/2019	15:32:18:966	43	BA	#ffff00	#0000ff	right	TRUE
0.4	nyota	SeqDis	01/04/2019	15:32:49:544	44	BB	#ffff00	#ffff00	right	TRUE
0.45	nyota	SeqDis	01/04/2019	15:33:02:511	45	AB	#0000ff	#ffff00	left	TRUE
0.5	nyota	SeqDis	01/04/2019	15:33:12:929	46	AA	#0000ff	#0000ff	right	TRUE
0.55	nyota	SeqDis	01/04/2019	15:33:25:217	47	AB	#0000ff	#ffff00	left	TRUE
0.6	nyota	SeqDis	01/04/2019	15:33:39:132	48	AB	#0000ff	#ffff00	left	TRUE
0.6	nyota	SeqDis	01/04/2019	15:34:00:41	49	AB	#0000ff	#ffff00	right	FALSE
0.65	nyota	SeqDis	01/04/2019	15:34:15:402	50	AB	#0000ff	#ffff00	left	TRUE
0.7	nyota	SeqDis	01/04/2019	15:34:28:843	51	BB	#ffff00	#ffff00	right	TRUE
0.65	nyota	SeqDis	01/04/2019	15:34:38:642	52	BA	#ffff00	#0000ff	left	FALSE
0.65	nyota	SeqDis	01/04/2019	15:34:46:471	53	BA	#ffff00	#0000ff	right	TRUE
0.65	nyota	SeqDis	01/04/2019	15:35:02:595	54	AB	#0000ff	#ffff00	right	FALSE
0.65	nyota	SeqDis	01/04/2019	15:35:11:411	55	AB	#0000ff	#ffff00	right	FALSE
0.6	nyota	SeqDis	01/04/2019	15:35:21:714	56	AB	#0000ff	#ffff00	right	FALSE
0.55	nyota	SeqDis	01/04/2019	15:35:32:562	57	AB	#0000ff	#ffff00	right	FALSE
0.55	nyota	SeqDis	01/04/2019	15:35:44:404	58	AB	#0000ff	#ffff00	left	TRUE
0.6	nyota	SeqDis	01/04/2019	15:36:01:44	59	AA	#0000ff	#0000ff	right	TRUE
0.65	nyota	SeqDis	01/04/2019	15:36:13:1000	60	AA	#0000ff	#0000ff	right	TRUE
0.7	nyota	SeqDis	01/04/2019	15:36:27:122	61	BA	#ffff00	#0000ff	right	TRUE
0.7	nyota	SeqDis	01/04/2019	15:38:49:266	62	AB	#0000ff	#ffff00	left	TRUE
0.7	nyota	SeqDis	01/04/2019	15:39:28:148	63	AB	#0000ff	#ffff00	left	TRUE
0.65	nyota	SeqDis	01/04/2019	15:39:47:859	64	AA	#0000ff	#0000ff	left	FALSE
0.65	nyota	SeqDis	01/04/2019	15:39:57:64	65	AA	#0000ff	#0000ff	right	TRUE
0.6	nyota	SeqDis	01/04/2019	15:40:12:708	66	AB	#0000ff	#ffff00	right	FALSE
0.55	nyota	SeqDis	01/04/2019	15:40:23:816	67	AB	#0000ff	#ffff00	right	FALSE
0.55	nyota	SeqDis	01/04/2019	15:40:32:141	68	AB	#0000ff	#ffff00	left	TRUE
0.6	nyota	SeqDis	01/04/2019	15:40:44:576	69	AB	#0000ff	#ffff00	left	TRUE
0.55	nyota	SeqDis	01/04/2019	15:40:58:697	70	BB	#ffff00	#ffff00	left	FALSE
0.5	nyota	SeqDis	01/04/2019	15:41:07:336	71	BB	#ffff00	#ffff00	left	FALSE
0.55	nyota	SeqDis	01/04/2019	15:41:15:185	72	BB	#ffff00	#ffff00	right	TRUE
0.55	nyota	SeqDis	01/04/2019	15:41:32:185	73	AB	#0000ff	#ffff00	left	TRUE
0.55	nyota	SeqDis	01/04/2019	15:41:42:761	74	BB	#ffff00	#ffff00	left	FALSE
0.55	nyota	SeqDis	01/04/2019	15:41:51:826	75	BB	#ffff00	#ffff00	left	FALSE
0.6	nyota	SeqDis	01/04/2019	15:42:02:387	76	BB	#ffff00	#ffff00	right	TRUE
0.65	nyota	SeqDis	01/04/2019	15:42:15:504	77	AB	#0000ff	#ffff00	left	TRUE
0.65	nyota	SeqDis	01/04/2019	15:42:29:800	78	AB	#0000ff	#ffff00	left	TRUE
0.6	nyota	SeqDis	01/04/2019	15:42:41:666	79	AB	#0000ff	#ffff00	right	FALSE
0.55	nyota	SeqDis	01/04/2019	15:42:49:829	80	AB	#0000ff	#ffff00	right	FALSE
0.55	nyota	SeqDis	01/04/2019	15:42:58:428	81	AB	#0000ff	#ffff00	left	TRUE
0.5	nyota	SeqDis	01/04/2019	15:43:12:813	82	BA	#ffff00	#0000ff	left	FALSE
0.45	nyota	SeqDis	01/04/2019	15:43:20:854	83	BA	#ffff00	#0000ff	left	FALSE
0.45	nyota	SeqDis	01/04/2019	15:43:28:934	84	BA	#ffff00	#0000ff	left	FALSE
0.45	nyota	SeqDis	01/04/2019	15:43:37:805	85	BA	#ffff00	#0000ff	right	TRUE
0.5	nyota	SeqDis	01/04/2019	15:43:51:879	86	BA	#ffff00	#0000ff	right	TRUE
0.5	nyota	SeqDis	01/04/2019	15:44:01:918	87	AA	#0000ff	#0000ff	left	FALSE
0.45	nyota	SeqDis	01/04/2019	15:44:09:524	88	AA	#0000ff	#0000ff	left	FALSE
0.4	nyota	SeqDis	01/04/2019	15:44:18:790	89	AA	#0000ff	#0000ff	left	FALSE
0.4	nyota	SeqDis	01/04/2019	15:44:27:671	90	AA	#0000ff	#0000ff	left	FALSE
0.4	nyota	SeqDis	01/04/2019	15:44:38:146	91	AA	#0000ff	#0000ff	left	FALSE
0.4	nyota	SeqDis	01/04/2019	15:45:18:288	92	AA	#0000ff	#0000ff	right	TRUE
0.35	nyota	SeqDis	01/04/2019	15:45:38:675	93	AA	#0000ff	#0000ff	left	FALSE
0.35	nyota	SeqDis	01/04/2019	15:45:47:554	94	AA	#0000ff	#0000ff	left	FALSE
0.35	nyota	SeqDis	01/04/2019	15:45:56:460	95	AA	#0000ff	#0000ff	left	FALSE
0.3	nyota	SeqDis	01/04/2019	15:46:05:79	96	AA	#0000ff	#0000ff	left	FALSE
0.25	nyota	SeqDis	01/04/2019	15:46:13:756	97	AA	#0000ff	#0000ff	left	FALSE
0.2	nyota	SeqDis	01/04/2019	15:46:22:307	98	AA	#0000ff	#0000ff	left	FALSE
0.2	nyota	SeqDis	01/04/2019	15:46:36:81	99	AA	#0000ff	#0000ff	left	FALSE
0.25	nyota	SeqDis	01/04/2019	15:46:45:517	100	AA	#0000ff	#0000ff	right	TRUE
0.2	nyota	SeqDis	01/04/2019	15:46:53:621	101	BB	#ffff00	#ffff00	left	FALSE
0.2	nyota	SeqDis	01/04/2019	15:47:02:792	102	BB	#ffff00	#ffff00	left	FALSE
1	nyota	SeqDis	03/04/2019	13:13:17:294	1	AB	#0000ff	#ffff00	left	TRUE
1	nyota	SeqDis	03/04/2019	13:13:31:920	2	AB	#0000ff	#ffff00	left	TRUE
0.667	nyota	SeqDis	03/04/2019	13:13:39:593	3	AB	#0000ff	#ffff00	right	FALSE
0.5	nyota	SeqDis	03/04/2019	13:13:48:818	4	AB	#0000ff	#ffff00	right	FALSE
0.4	nyota	SeqDis	03/04/2019	13:14:06:148	5	AB	#0000ff	#ffff00	right	FALSE
0.333	nyota	SeqDis	03/04/2019	13:14:15:456	6	AB	#0000ff	#ffff00	right	FALSE
0.429	nyota	SeqDis	03/04/2019	13:14:24:990	7	AB	#0000ff	#ffff00	left	TRUE
0.375	nyota	SeqDis	03/04/2019	13:14:43:728	8	AB	#0000ff	#ffff00	right	FALSE
0.444	nyota	SeqDis	03/04/2019	13:14:52:398	9	AB	#0000ff	#ffff00	left	TRUE
0.4	nyota	SeqDis	03/04/2019	13:15:04:23	10	BB	#ffff00	#ffff00	left	FALSE
0.455	nyota	SeqDis	03/04/2019	13:15:13:33	11	BB	#ffff00	#ffff00	right	TRUE
0.5	nyota	SeqDis	03/04/2019	13:15:22:533	12	BA	#ffff00	#0000ff	right	TRUE
0.462	nyota	SeqDis	03/04/2019	13:15:34:816	13	BB	#ffff00	#ffff00	left	FALSE
0.5	nyota	SeqDis	03/04/2019	13:15:45:573	14	BB	#ffff00	#ffff00	right	TRUE
0.467	nyota	SeqDis	03/04/2019	13:16:07:296	15	BB	#ffff00	#ffff00	left	FALSE
0.438	nyota	SeqDis	03/04/2019	13:16:19:106	16	BB	#ffff00	#ffff00	left	FALSE
0.412	nyota	SeqDis	03/04/2019	13:16:45:613	17	BB	#ffff00	#ffff00	left	FALSE
0.444	nyota	SeqDis	03/04/2019	13:16:55:879	18	BB	#ffff00	#ffff00	right	TRUE
0.474	nyota	SeqDis	03/04/2019	13:17:09:717	19	AB	#0000ff	#ffff00	left	TRUE
0.5	nyota	SeqDis	03/04/2019	13:17:18:350	20	AB	#0000ff	#ffff00	left	TRUE
0.5	nyota	SeqDis	03/04/2019	13:17:31:773	21	AA	#0000ff	#0000ff	right	TRUE
0.5	nyota	SeqDis	03/04/2019	13:17:42:217	22	BA	#ffff00	#0000ff	right	TRUE
0.55	nyota	SeqDis	03/04/2019	13:17:53:153	23	AB	#0000ff	#ffff00	left	TRUE
0.55	nyota	SeqDis	03/04/2019	13:18:02:415	24	BA	#ffff00	#0000ff	left	FALSE
0.6	nyota	SeqDis	03/04/2019	13:18:16:163	25	BA	#ffff00	#0000ff	right	TRUE
0.65	nyota	SeqDis	03/04/2019	13:18:27:816	26	AB	#0000ff	#ffff00	left	TRUE
0.6	nyota	SeqDis	03/04/2019	13:19:16:514	27	AA	#0000ff	#0000ff	left	FALSE
0.65	nyota	SeqDis	03/04/2019	13:19:38:614	28	AA	#0000ff	#0000ff	right	TRUE
0.65	nyota	SeqDis	03/04/2019	13:19:53:412	29	AA	#0000ff	#0000ff	right	TRUE
0.7	nyota	SeqDis	03/04/2019	13:20:11:138	30	AB	#0000ff	#ffff00	left	TRUE
0.7	nyota	SeqDis	03/04/2019	13:20:25:694	31	AB	#0000ff	#ffff00	left	TRUE
0.65	nyota	SeqDis	03/04/2019	13:20:36:53	32	BA	#ffff00	#0000ff	left	FALSE
0.65	nyota	SeqDis	03/04/2019	13:20:45:509	33	BA	#ffff00	#0000ff	left	FALSE
0.65	nyota	SeqDis	03/04/2019	13:20:57:587	34	BA	#ffff00	#0000ff	right	TRUE
0.7	nyota	SeqDis	03/04/2019	13:21:15:822	35	AB	#0000ff	#ffff00	left	TRUE
0.75	nyota	SeqDis	03/04/2019	13:21:28:237	36	AB	#0000ff	#ffff00	left	TRUE
0.75	nyota	SeqDis	03/04/2019	13:21:38:894	37	AA	#0000ff	#0000ff	left	FALSE
0.7	nyota	SeqDis	03/04/2019	13:21:56:956	38	AA	#0000ff	#0000ff	left	FALSE
0.65	nyota	SeqDis	03/04/2019	13:22:12:576	39	AA	#0000ff	#0000ff	left	FALSE
0.65	nyota	SeqDis	03/04/2019	13:22:53:628	40	AA	#0000ff	#0000ff	right	TRUE
0.6	nyota	SeqDis	03/04/2019	13:23:21:349	41	BB	#ffff00	#ffff00	left	FALSE
0.55	nyota	SeqDis	03/04/2019	13:23:30:389	42	BB	#ffff00	#ffff00	left	FALSE
0.5	nyota	SeqDis	03/04/2019	13:23:59:272	43	BB	#ffff00	#ffff00	left	FALSE
0.5	nyota	SeqDis	03/04/2019	13:24:36:850	44	BB	#ffff00	#ffff00	left	FALSE
0.45	nyota	SeqDis	03/04/2019	13:26:11:900	45	BB	#ffff00	#ffff00	left	FALSE
0.4	nyota	SeqDis	03/04/2019	13:26:20:746	46	BB	#ffff00	#ffff00	left	FALSE
0.45	nyota	SeqDis	03/04/2019	13:26:29:601	47	BB	#ffff00	#ffff00	right	TRUE
0.4	nyota	SeqDis	03/04/2019	13:26:46:341	48	AB	#0000ff	#ffff00	right	FALSE
0.4	nyota	SeqDis	03/04/2019	13:26:55:83	49	AB	#0000ff	#ffff00	left	TRUE
0.4	nyota	SeqDis	03/04/2019	13:27:04:912	50	AB	#0000ff	#ffff00	left	TRUE
0.35	nyota	SeqDis	03/04/2019	13:27:19:714	51	AA	#0000ff	#0000ff	left	FALSE
0.35	nyota	SeqDis	03/04/2019	13:27:28:376	52	AA	#0000ff	#0000ff	left	FALSE
0.35	nyota	SeqDis	03/04/2019	13:27:38:270	53	AA	#0000ff	#0000ff	left	FALSE
0.3	nyota	SeqDis	03/04/2019	13:27:47:358	54	AA	#0000ff	#0000ff	left	FALSE
0.25	nyota	SeqDis	03/04/2019	13:27:58:425	55	AA	#0000ff	#0000ff	left	FALSE
0.25	nyota	SeqDis	03/04/2019	13:28:16:580	56	AA	#0000ff	#0000ff	right	TRUE
0.3	nyota	SeqDis	03/04/2019	13:28:25:897	57	AB	#0000ff	#ffff00	left	TRUE
0.3	nyota	SeqDis	03/04/2019	13:28:35:41	58	AB	#0000ff	#ffff00	right	FALSE
0.35	nyota	SeqDis	03/04/2019	13:28:44:318	59	AB	#0000ff	#ffff00	left	TRUE
0.3	nyota	SeqDis	03/04/2019	13:28:55:528	60	AB	#0000ff	#ffff00	right	FALSE
0	nyota	SeqDis	04/04/2019	15:37:02:31	1	AB	#0000ff	#ffff00	right	FALSE
0	nyota	SeqDis	04/04/2019	15:37:12:100	2	AB	#0000ff	#ffff00	right	FALSE
0.333	nyota	SeqDis	04/04/2019	15:37:24:689	3	AB	#0000ff	#ffff00	left	TRUE
0.25	nyota	SeqDis	04/04/2019	15:37:46:594	4	AB	#0000ff	#ffff00	right	FALSE
0.2	nyota	SeqDis	04/04/2019	15:37:59:169	5	AB	#0000ff	#ffff00	right	FALSE
0.333	nyota	SeqDis	04/04/2019	15:38:08:766	6	AB	#0000ff	#ffff00	left	TRUE
0.286	nyota	SeqDis	04/04/2019	15:38:24:559	7	AB	#0000ff	#ffff00	right	FALSE
0.375	nyota	SeqDis	04/04/2019	15:38:44:661	8	AB	#0000ff	#ffff00	left	TRUE
0.444	nyota	SeqDis	04/04/2019	15:38:58:198	9	AB	#0000ff	#ffff00	left	TRUE
0.5	nyota	SeqDis	04/04/2019	15:39:07:860	10	AA	#0000ff	#0000ff	right	TRUE
0.545	nyota	SeqDis	04/04/2019	15:39:21:716	11	AB	#0000ff	#ffff00	left	TRUE
0.5	nyota	SeqDis	04/04/2019	15:39:32:794	12	AA	#0000ff	#0000ff	left	FALSE
0.462	nyota	SeqDis	04/04/2019	15:39:42:345	13	AA	#0000ff	#0000ff	left	FALSE
0.429	nyota	SeqDis	04/04/2019	15:39:53:282	14	AA	#0000ff	#0000ff	left	FALSE
0.4	nyota	SeqDis	04/04/2019	15:40:11:341	15	AA	#0000ff	#0000ff	left	FALSE
0.375	nyota	SeqDis	04/04/2019	15:40:21:640	16	AA	#0000ff	#0000ff	left	FALSE
0.353	nyota	SeqDis	04/04/2019	15:40:33:647	17	AA	#0000ff	#0000ff	left	FALSE
0.333	nyota	SeqDis	04/04/2019	15:40:42:466	18	AA	#0000ff	#0000ff	left	FALSE
0.368	nyota	SeqDis	04/04/2019	15:40:52:403	19	AA	#0000ff	#0000ff	right	TRUE
0.4	nyota	SeqDis	04/04/2019	15:41:09:25	20	AB	#0000ff	#ffff00	left	TRUE
0.4	nyota	SeqDis	04/04/2019	15:41:21:476	21	AA	#0000ff	#0000ff	left	FALSE
0.4	nyota	SeqDis	04/04/2019	15:41:33:381	22	AA	#0000ff	#0000ff	left	FALSE
0.35	nyota	SeqDis	04/04/2019	15:41:45:194	23	AA	#0000ff	#0000ff	left	FALSE
0.35	nyota	SeqDis	04/04/2019	15:41:56:320	24	AA	#0000ff	#0000ff	left	FALSE
0.35	nyota	SeqDis	04/04/2019	15:42:09:474	25	AA	#0000ff	#0000ff	left	FALSE
0.3	nyota	SeqDis	04/04/2019	15:42:48:288	26	AA	#0000ff	#0000ff	left	FALSE
0.3	nyota	SeqDis	04/04/2019	15:42:58:324	27	AA	#0000ff	#0000ff	left	FALSE
0.3	nyota	SeqDis	04/04/2019	15:43:07:182	28	AA	#0000ff	#0000ff	right	TRUE
0.3	nyota	SeqDis	04/04/2019	15:43:21:138	29	AB	#0000ff	#ffff00	left	TRUE
0.25	nyota	SeqDis	04/04/2019	15:43:32:502	30	AB	#0000ff	#ffff00	right	FALSE
0.25	nyota	SeqDis	04/04/2019	15:43:42:88	31	AB	#0000ff	#ffff00	left	TRUE
0.3	nyota	SeqDis	04/04/2019	15:43:50:730	32	BA	#ffff00	#0000ff	right	TRUE
0.35	nyota	SeqDis	04/04/2019	15:43:59:363	33	BB	#ffff00	#ffff00	right	TRUE
0.35	nyota	SeqDis	04/04/2019	15:44:08:738	34	BA	#ffff00	#0000ff	left	FALSE
0.35	nyota	SeqDis	04/04/2019	15:44:16:938	35	BA	#ffff00	#0000ff	left	FALSE
0.4	nyota	SeqDis	04/04/2019	15:44:33:812	36	BA	#ffff00	#0000ff	right	TRUE
0.45	nyota	SeqDis	04/04/2019	15:44:44:318	37	BB	#ffff00	#ffff00	right	TRUE
0.45	nyota	SeqDis	04/04/2019	15:44:57:146	38	BA	#ffff00	#0000ff	left	FALSE
0.4	nyota	SeqDis	04/04/2019	15:45:07:385	39	BA	#ffff00	#0000ff	left	FALSE
0.4	nyota	SeqDis	04/04/2019	15:45:16:173	40	BA	#ffff00	#0000ff	right	TRUE
0.4	nyota	SeqDis	04/04/2019	15:45:25:953	41	AB	#0000ff	#ffff00	right	FALSE
0.45	nyota	SeqDis	04/04/2019	15:45:39:298	42	AB	#0000ff	#ffff00	left	TRUE
0.45	nyota	SeqDis	04/04/2019	15:45:47:714	43	BB	#ffff00	#ffff00	left	FALSE
0.45	nyota	SeqDis	04/04/2019	15:45:56:102	44	BB	#ffff00	#ffff00	left	FALSE
0.45	nyota	SeqDis	04/04/2019	15:46:04:518	45	BB	#ffff00	#ffff00	left	FALSE
0.45	nyota	SeqDis	04/04/2019	15:46:14:128	46	BB	#ffff00	#ffff00	left	FALSE
0.5	nyota	SeqDis	04/04/2019	15:46:25:225	47	BB	#ffff00	#ffff00	right	TRUE
0.45	nyota	SeqDis	04/04/2019	15:46:33:985	48	AB	#0000ff	#ffff00	right	FALSE
0.45	nyota	SeqDis	04/04/2019	15:46:42:498	49	AB	#0000ff	#ffff00	left	TRUE
0.5	nyota	SeqDis	04/04/2019	15:46:54:442	50	AB	#0000ff	#ffff00	left	TRUE
0.45	nyota	SeqDis	04/04/2019	15:47:03:25	51	BB	#ffff00	#ffff00	left	FALSE
0.45	nyota	SeqDis	04/04/2019	15:47:11:738	52	BB	#ffff00	#ffff00	right	TRUE
0.4	nyota	SeqDis	04/04/2019	15:47:19:462	53	AB	#0000ff	#ffff00	right	FALSE
0.4	nyota	SeqDis	04/04/2019	15:47:29:56	54	AB	#0000ff	#ffff00	right	FALSE
0.45	nyota	SeqDis	04/04/2019	15:47:37:454	55	AB	#0000ff	#ffff00	left	TRUE
0.45	nyota	SeqDis	04/04/2019	15:47:45:866	56	BA	#ffff00	#0000ff	right	TRUE
0.4	nyota	SeqDis	04/04/2019	15:48:01:558	57	BB	#ffff00	#ffff00	left	FALSE
0.4	nyota	SeqDis	04/04/2019	15:48:12:322	58	BB	#ffff00	#ffff00	left	FALSE
0.45	nyota	SeqDis	04/04/2019	15:48:29:909	59	BB	#ffff00	#ffff00	right	TRUE
0.4	nyota	SeqDis	04/04/2019	15:48:44:336	60	AA	#0000ff	#0000ff	left	FALSE
0	nyota	SeqDis	05/04/2019	15:09:02:291	1	AB	#0000ff	#ffff00	right	FALSE
0.5	nyota	SeqDis	05/04/2019	15:09:11:138	2	AB	#0000ff	#ffff00	left	TRUE
0.667	nyota	SeqDis	05/04/2019	15:09:29:690	3	BA	#ffff00	#0000ff	right	TRUE
0.5	nyota	SeqDis	05/04/2019	15:09:41:226	4	AB	#0000ff	#ffff00	right	FALSE
0.6	nyota	SeqDis	05/04/2019	15:09:59:897	5	AB	#0000ff	#ffff00	left	TRUE
0.5	nyota	SeqDis	05/04/2019	15:10:13:385	6	AA	#0000ff	#0000ff	left	FALSE
0.571	nyota	SeqDis	05/04/2019	15:10:22:731	7	AA	#0000ff	#0000ff	right	TRUE
0.625	nyota	SeqDis	05/04/2019	15:10:42:174	8	BA	#ffff00	#0000ff	right	TRUE
0.556	nyota	SeqDis	05/04/2019	15:10:52:577	9	BB	#ffff00	#ffff00	left	FALSE
0.5	nyota	SeqDis	05/04/2019	15:11:07:219	10	BB	#ffff00	#ffff00	left	FALSE
0.545	nyota	SeqDis	05/04/2019	15:11:16:733	11	BB	#ffff00	#ffff00	right	TRUE
0.5	nyota	SeqDis	05/04/2019	15:11:26:550	12	BB	#ffff00	#ffff00	left	FALSE
0.462	nyota	SeqDis	05/04/2019	15:11:45:396	13	BB	#ffff00	#ffff00	left	FALSE
0.5	nyota	SeqDis	05/04/2019	15:11:53:720	14	BB	#ffff00	#ffff00	right	TRUE
0.533	nyota	SeqDis	05/04/2019	15:12:07:495	15	AB	#0000ff	#ffff00	left	TRUE
0.562	nyota	SeqDis	05/04/2019	15:12:30:731	16	AB	#0000ff	#ffff00	left	TRUE
0.529	nyota	SeqDis	05/04/2019	15:12:43:689	17	AA	#0000ff	#0000ff	left	FALSE
0.556	nyota	SeqDis	05/04/2019	15:12:58:67	18	AA	#0000ff	#0000ff	right	TRUE
0.526	nyota	SeqDis	05/04/2019	15:13:12:961	19	AB	#0000ff	#ffff00	right	FALSE
0.5	nyota	SeqDis	05/04/2019	15:13:24:465	20	AB	#0000ff	#ffff00	right	FALSE
0.55	nyota	SeqDis	05/04/2019	15:13:37:905	21	AB	#0000ff	#ffff00	left	TRUE
0.55	nyota	SeqDis	05/04/2019	15:13:50:838	22	AB	#0000ff	#ffff00	left	TRUE
0.55	nyota	SeqDis	05/04/2019	15:14:03:746	23	BA	#ffff00	#0000ff	right	TRUE
0.55	nyota	SeqDis	05/04/2019	15:14:20:418	24	AB	#0000ff	#ffff00	right	FALSE
0.5	nyota	SeqDis	05/04/2019	15:14:32:114	25	AB	#0000ff	#ffff00	right	FALSE
0.55	nyota	SeqDis	05/04/2019	15:14:42:317	26	AB	#0000ff	#ffff00	left	TRUE
0.55	nyota	SeqDis	05/04/2019	15:14:57:160	27	AB	#0000ff	#ffff00	left	TRUE
0.55	nyota	SeqDis	05/04/2019	15:15:39:792	28	BB	#ffff00	#ffff00	right	TRUE
0.6	nyota	SeqDis	05/04/2019	15:15:58:859	29	AA	#0000ff	#0000ff	right	TRUE
0.6	nyota	SeqDis	05/04/2019	15:16:20:450	30	AB	#0000ff	#ffff00	right	FALSE
0.55	nyota	SeqDis	05/04/2019	15:16:39:227	31	AB	#0000ff	#ffff00	right	FALSE
0.6	nyota	SeqDis	05/04/2019	15:16:48:6	32	AB	#0000ff	#ffff00	left	TRUE
0.65	nyota	SeqDis	05/04/2019	15:17:31:951	33	BB	#ffff00	#ffff00	right	TRUE
0.6	nyota	SeqDis	05/04/2019	15:17:48:350	34	AB	#0000ff	#ffff00	right	FALSE
0.6	nyota	SeqDis	05/04/2019	15:18:01:471	35	AB	#0000ff	#ffff00	left	TRUE
0.55	nyota	SeqDis	05/04/2019	15:18:20:438	36	BB	#ffff00	#ffff00	left	FALSE
0.6	nyota	SeqDis	05/04/2019	15:19:06:410	37	BB	#ffff00	#ffff00	right	TRUE
0.6	nyota	SeqDis	05/04/2019	15:19:16:602	38	AA	#0000ff	#0000ff	right	TRUE
0.65	nyota	SeqDis	05/04/2019	15:19:27:494	39	BB	#ffff00	#ffff00	right	TRUE
0.65	nyota	SeqDis	05/04/2019	15:19:41:942	40	AB	#0000ff	#ffff00	right	FALSE
0.6	nyota	SeqDis	05/04/2019	15:19:50:767	41	AB	#0000ff	#ffff00	right	FALSE
0.6	nyota	SeqDis	05/04/2019	15:20:01:158	42	AB	#0000ff	#ffff00	left	TRUE
0.6	nyota	SeqDis	05/04/2019	15:20:14:659	43	BA	#ffff00	#0000ff	right	TRUE
0.6	nyota	SeqDis	05/04/2019	15:20:28:866	44	AB	#0000ff	#ffff00	right	FALSE
0.65	nyota	SeqDis	05/04/2019	15:20:38:513	45	AB	#0000ff	#ffff00	left	TRUE
0.6	nyota	SeqDis	05/04/2019	15:20:51:484	46	BA	#ffff00	#0000ff	left	FALSE
0.55	nyota	SeqDis	05/04/2019	15:20:59:905	47	BA	#ffff00	#0000ff	left	FALSE
0.55	nyota	SeqDis	05/04/2019	15:21:09:806	48	BA	#ffff00	#0000ff	right	TRUE
0.5	nyota	SeqDis	05/04/2019	15:22:12:297	49	AB	#0000ff	#ffff00	right	FALSE
1	nyota	SeqDis	10/04/2019	14:44:21:249	1	AB	#0000ff	#ffff00	left	TRUE
1	nyota	SeqDis	10/04/2019	14:44:28:680	2	AB	#0000ff	#ffff00	left	TRUE
1	nyota	SeqDis	10/04/2019	14:44:37:97	3	AA	#0000ff	#0000ff	right	TRUE
0.75	nyota	SeqDis	10/04/2019	14:44:44:374	4	AB	#0000ff	#ffff00	right	FALSE
0.8	nyota	SeqDis	10/04/2019	14:44:53:944	5	AB	#0000ff	#ffff00	left	TRUE
0.667	nyota	SeqDis	10/04/2019	14:45:02:276	6	BB	#ffff00	#ffff00	left	FALSE
0.571	nyota	SeqDis	10/04/2019	14:45:10:824	7	BB	#ffff00	#ffff00	left	FALSE
0.5	nyota	SeqDis	10/04/2019	14:45:19:548	8	BB	#ffff00	#ffff00	left	FALSE
0.444	nyota	SeqDis	10/04/2019	14:45:28:637	9	BB	#ffff00	#ffff00	left	FALSE
0.4	nyota	SeqDis	10/04/2019	14:45:47:557	10	BB	#ffff00	#ffff00	left	FALSE
0.364	nyota	SeqDis	10/04/2019	14:45:56:552	11	BB	#ffff00	#ffff00	left	FALSE
0.333	nyota	SeqDis	10/04/2019	14:46:05:245	12	BB	#ffff00	#ffff00	left	FALSE
0.308	nyota	SeqDis	10/04/2019	14:46:14:260	13	BB	#ffff00	#ffff00	left	FALSE
0.286	nyota	SeqDis	10/04/2019	14:46:24:490	14	BB	#ffff00	#ffff00	left	FALSE
0.267	nyota	SeqDis	10/04/2019	14:46:34:240	15	BB	#ffff00	#ffff00	left	FALSE
0.312	nyota	SeqDis	10/04/2019	14:46:44:821	16	BB	#ffff00	#ffff00	right	TRUE
0.294	nyota	SeqDis	10/04/2019	14:46:56:252	17	BB	#ffff00	#ffff00	left	FALSE
0.278	nyota	SeqDis	10/04/2019	14:47:08:115	18	BB	#ffff00	#ffff00	left	FALSE
0.316	nyota	SeqDis	10/04/2019	14:47:16:652	19	BB	#ffff00	#ffff00	right	TRUE
0.3	nyota	SeqDis	10/04/2019	14:47:34:938	20	AB	#0000ff	#ffff00	right	FALSE
0.25	nyota	SeqDis	10/04/2019	14:47:42:896	21	AB	#0000ff	#ffff00	right	FALSE
0.2	nyota	SeqDis	10/04/2019	14:47:51:976	22	AB	#0000ff	#ffff00	right	FALSE
0.15	nyota	SeqDis	10/04/2019	14:48:04:639	23	AB	#0000ff	#ffff00	right	FALSE
0.2	nyota	SeqDis	10/04/2019	14:48:13:190	24	AB	#0000ff	#ffff00	left	TRUE
0.15	nyota	SeqDis	10/04/2019	14:48:22:553	25	BA	#ffff00	#0000ff	left	FALSE
0.15	nyota	SeqDis	10/04/2019	14:48:33:296	26	BA	#ffff00	#0000ff	left	FALSE
0.15	nyota	SeqDis	10/04/2019	14:48:42:56	27	BA	#ffff00	#0000ff	left	FALSE
0.15	nyota	SeqDis	10/04/2019	14:48:53:965	28	BA	#ffff00	#0000ff	left	FALSE
0.15	nyota	SeqDis	10/04/2019	14:49:02:758	29	BA	#ffff00	#0000ff	left	FALSE
0.15	nyota	SeqDis	10/04/2019	14:49:13:73	30	BA	#ffff00	#0000ff	left	FALSE
0.2	nyota	SeqDis	10/04/2019	14:49:41:107	31	BA	#ffff00	#0000ff	right	TRUE
0.25	nyota	SeqDis	10/04/2019	14:49:52:520	32	AA	#0000ff	#0000ff	right	TRUE
0.3	nyota	SeqDis	10/04/2019	14:49:59:655	33	BB	#ffff00	#ffff00	right	TRUE
0.35	nyota	SeqDis	10/04/2019	14:50:08:710	34	AB	#0000ff	#ffff00	left	TRUE
0.35	nyota	SeqDis	10/04/2019	14:50:17:549	35	AA	#0000ff	#0000ff	left	FALSE
0.3	nyota	SeqDis	10/04/2019	14:50:28:280	36	AA	#0000ff	#0000ff	left	FALSE
0.3	nyota	SeqDis	10/04/2019	14:50:37:674	37	AA	#0000ff	#0000ff	left	FALSE
0.3	nyota	SeqDis	10/04/2019	14:50:47:813	38	AA	#0000ff	#0000ff	left	FALSE
0.3	nyota	SeqDis	10/04/2019	14:50:56:730	39	AA	#0000ff	#0000ff	right	TRUE
0.35	nyota	SeqDis	10/04/2019	14:51:05:623	40	AB	#0000ff	#ffff00	left	TRUE
0.35	nyota	SeqDis	10/04/2019	14:51:17:205	41	BA	#ffff00	#0000ff	left	FALSE
0.35	nyota	SeqDis	10/04/2019	14:51:26:624	42	BA	#ffff00	#0000ff	left	FALSE
0.4	nyota	SeqDis	10/04/2019	14:51:36:410	43	BA	#ffff00	#0000ff	right	TRUE
0.35	nyota	SeqDis	10/04/2019	14:51:44:450	44	BA	#ffff00	#0000ff	left	FALSE
0.4	nyota	SeqDis	10/04/2019	14:51:55:247	45	BA	#ffff00	#0000ff	right	TRUE
0.45	nyota	SeqDis	10/04/2019	14:52:02:712	46	AB	#0000ff	#ffff00	left	TRUE
0.5	nyota	SeqDis	10/04/2019	14:52:08:620	47	AB	#0000ff	#ffff00	left	TRUE
0.55	nyota	SeqDis	10/04/2019	14:52:17:529	48	AB	#0000ff	#ffff00	left	TRUE
0.6	nyota	SeqDis	10/04/2019	14:52:24:429	49	AB	#0000ff	#ffff00	left	TRUE
0.65	nyota	SeqDis	10/04/2019	14:52:35:623	50	AB	#0000ff	#ffff00	left	TRUE
0.6	nyota	SeqDis	10/04/2019	14:52:42:457	51	AA	#0000ff	#0000ff	left	FALSE
0.55	nyota	SeqDis	10/04/2019	14:52:51:206	52	AA	#0000ff	#0000ff	left	FALSE
0.55	nyota	SeqDis	10/04/2019	14:53:00:539	53	AA	#0000ff	#0000ff	right	TRUE
0.5	nyota	SeqDis	10/04/2019	14:53:07:604	54	AB	#0000ff	#ffff00	right	FALSE
0.55	nyota	SeqDis	10/04/2019	14:53:16:50	55	AB	#0000ff	#ffff00	left	TRUE
0.55	nyota	SeqDis	10/04/2019	14:53:22:773	56	BB	#ffff00	#ffff00	left	FALSE
0.55	nyota	SeqDis	10/04/2019	14:53:31:30	57	BB	#ffff00	#ffff00	left	FALSE
0.55	nyota	SeqDis	10/04/2019	14:53:56:266	58	BB	#ffff00	#ffff00	left	FALSE
0.55	nyota	SeqDis	10/04/2019	14:54:04:408	59	BB	#ffff00	#ffff00	right	TRUE
0.5	nyota	SeqDis	10/04/2019	14:54:10:886	60	AB	#0000ff	#ffff00	right	FALSE
0	nyota	SeqDis	11/04/2019	10:16:29:212	1	BB	#ffff00	#ffff00	left	FALSE
0	nyota	SeqDis	11/04/2019	10:16:40:15	2	BB	#ffff00	#ffff00	left	FALSE
0	nyota	SeqDis	11/04/2019	10:16:56:11	3	BB	#ffff00	#ffff00	left	FALSE
0	nyota	SeqDis	11/04/2019	10:17:09:780	4	BB	#ffff00	#ffff00	left	FALSE
0	nyota	SeqDis	11/04/2019	10:17:27:375	5	BB	#ffff00	#ffff00	left	FALSE
0	nyota	SeqDis	11/04/2019	10:17:43:793	6	BB	#ffff00	#ffff00	left	FALSE
0	nyota	SeqDis	11/04/2019	10:18:17:521	7	BB	#ffff00	#ffff00	left	FALSE
0	nyota	SeqDis	11/04/2019	10:18:29:468	8	BB	#ffff00	#ffff00	left	FALSE
0	nyota	SeqDis	11/04/2019	10:18:41:546	9	BB	#ffff00	#ffff00	left	FALSE
0.1	nyota	SeqDis	11/04/2019	10:18:51:947	10	BB	#ffff00	#ffff00	right	TRUE
0.182	nyota	SeqDis	11/04/2019	10:19:13:121	11	AB	#0000ff	#ffff00	left	TRUE
0.25	nyota	SeqDis	11/04/2019	10:19:24:516	12	AB	#0000ff	#ffff00	left	TRUE
0.308	nyota	SeqDis	11/04/2019	10:19:59:696	13	AB	#0000ff	#ffff00	left	TRUE
0.357	nyota	SeqDis	11/04/2019	10:20:36:173	14	AB	#0000ff	#ffff00	left	TRUE
0.4	nyota	SeqDis	11/04/2019	10:20:49:377	15	AB	#0000ff	#ffff00	left	TRUE
0.375	nyota	SeqDis	11/04/2019	10:21:14:896	16	AA	#0000ff	#0000ff	left	FALSE
0.353	nyota	SeqDis	11/04/2019	10:21:43:956	17	AA	#0000ff	#0000ff	left	FALSE
0.333	nyota	SeqDis	11/04/2019	10:21:52:813	18	AA	#0000ff	#0000ff	left	FALSE
0.316	nyota	SeqDis	11/04/2019	10:22:48:572	19	AA	#0000ff	#0000ff	left	FALSE
0.35	nyota	SeqDis	11/04/2019	10:22:57:821	20	AA	#0000ff	#0000ff	right	TRUE
0.4	nyota	SeqDis	11/04/2019	10:23:27:628	21	BB	#ffff00	#ffff00	right	TRUE
0.45	nyota	SeqDis	11/04/2019	10:24:35:312	22	BA	#ffff00	#0000ff	right	TRUE
0.45	nyota	SeqDis	11/04/2019	10:25:07:997	23	AA	#0000ff	#0000ff	left	FALSE
0.5	nyota	SeqDis	11/04/2019	10:25:27:456	24	AA	#0000ff	#0000ff	right	TRUE
0.55	nyota	SeqDis	11/04/2019	10:28:21:761	25	BA	#ffff00	#0000ff	right	TRUE
0.55	nyota	SeqDis	11/04/2019	10:29:33:811	26	BB	#ffff00	#ffff00	left	FALSE
0.6	nyota	SeqDis	11/04/2019	10:29:44:991	27	BB	#ffff00	#ffff00	right	TRUE
0.6	nyota	SeqDis	11/04/2019	10:33:16:135	28	AA	#0000ff	#0000ff	left	FALSE
0.65	nyota	SeqDis	11/04/2019	10:33:31:318	29	AA	#0000ff	#0000ff	right	TRUE
0.6	nyota	SeqDis	11/04/2019	11:55:36:333	30	AB	#0000ff	#ffff00	right	FALSE
0.55	nyota	SeqDis	11/04/2019	11:56:28:300	31	AB	#0000ff	#ffff00	right	FALSE
0.5	nyota	SeqDis	11/04/2019	11:56:47:870	32	AB	#0000ff	#ffff00	right	FALSE
0.5	nyota	SeqDis	11/04/2019	11:57:05:204	33	AB	#0000ff	#ffff00	left	TRUE
0.45	nyota	SeqDis	11/04/2019	11:57:55:497	34	AB	#0000ff	#ffff00	right	FALSE
0.45	nyota	SeqDis	11/04/2019	11:58:21:846	35	AB	#0000ff	#ffff00	left	TRUE
0.45	nyota	SeqDis	11/04/2019	11:58:51:718	36	AB	#0000ff	#ffff00	right	FALSE
0.45	nyota	SeqDis	11/04/2019	11:59:03:26	37	AB	#0000ff	#ffff00	right	FALSE
0.5	nyota	SeqDis	11/04/2019	11:59:16:605	38	AB	#0000ff	#ffff00	left	TRUE
0.55	nyota	SeqDis	11/04/2019	11:59:38:290	39	AB	#0000ff	#ffff00	left	TRUE
0.5	nyota	SeqDis	11/04/2019	11:59:58:398	40	BA	#ffff00	#0000ff	left	FALSE
0.5	nyota	SeqDis	11/04/2019	12:00:09:274	41	BA	#ffff00	#0000ff	right	TRUE
0.45	nyota	SeqDis	11/04/2019	12:00:22:558	42	AA	#0000ff	#0000ff	left	FALSE
0.45	nyota	SeqDis	11/04/2019	12:00:31:356	43	AA	#0000ff	#0000ff	left	FALSE
0.4	nyota	SeqDis	11/04/2019	12:00:39:759	44	AA	#0000ff	#0000ff	left	FALSE
0.4	nyota	SeqDis	11/04/2019	12:05:00:211	45	AA	#0000ff	#0000ff	right	TRUE
0.45	nyota	SeqDis	11/04/2019	12:06:12:276	46	AB	#0000ff	#ffff00	left	TRUE
0.4	nyota	SeqDis	11/04/2019	12:07:19:283	47	AA	#0000ff	#0000ff	left	FALSE
0.4	nyota	SeqDis	11/04/2019	12:07:28:215	48	AA	#0000ff	#0000ff	left	FALSE
0.35	nyota	SeqDis	11/04/2019	12:07:36:347	49	AA	#0000ff	#0000ff	left	FALSE
0.4	nyota	SeqDis	11/04/2019	12:07:45:109	50	AA	#0000ff	#0000ff	right	TRUE
0.4	nyota	SeqDis	11/04/2019	12:07:56:543	51	AB	#0000ff	#ffff00	right	FALSE
0.45	nyota	SeqDis	11/04/2019	12:08:06:802	52	AB	#0000ff	#ffff00	left	TRUE
0.4	nyota	SeqDis	11/04/2019	12:08:13:688	53	BB	#ffff00	#ffff00	left	FALSE
0.4	nyota	SeqDis	11/04/2019	12:08:22:280	54	BB	#ffff00	#ffff00	left	FALSE
0.4	nyota	SeqDis	11/04/2019	12:08:30:648	55	BB	#ffff00	#ffff00	right	TRUE
0.4	nyota	SeqDis	11/04/2019	12:08:41:52	56	BA	#ffff00	#0000ff	left	FALSE
0.45	nyota	SeqDis	11/04/2019	12:08:49:545	57	BA	#ffff00	#0000ff	right	TRUE
0.45	nyota	SeqDis	11/04/2019	12:08:58:785	58	AA	#0000ff	#0000ff	right	TRUE
0.4	nyota	SeqDis	11/04/2019	12:09:07:470	59	BB	#ffff00	#ffff00	left	FALSE
0.4	nyota	SeqDis	11/04/2019	12:09:18:683	60	BB	#ffff00	#ffff00	left	FALSE
0	nyota	SeqDis	15/04/2019	13:38:37:958	1	AB	#0000ff	#ffff00	right	FALSE
0.5	nyota	SeqDis	15/04/2019	13:38:46:727	2	AB	#0000ff	#ffff00	left	TRUE
0.667	nyota	SeqDis	15/04/2019	13:38:55:577	3	AA	#0000ff	#0000ff	right	TRUE
0.5	nyota	SeqDis	15/04/2019	13:39:07:7	4	AB	#0000ff	#ffff00	right	FALSE
0.6	nyota	SeqDis	15/04/2019	13:39:16:931	5	AB	#0000ff	#ffff00	left	TRUE
0.667	nyota	SeqDis	15/04/2019	13:39:29:457	6	AB	#0000ff	#ffff00	left	TRUE
0.714	nyota	SeqDis	15/04/2019	13:39:40:897	7	AB	#0000ff	#ffff00	left	TRUE
0.625	nyota	SeqDis	15/04/2019	13:39:50:645	8	BB	#ffff00	#ffff00	left	FALSE
0.556	nyota	SeqDis	15/04/2019	13:39:59:348	9	BB	#ffff00	#ffff00	left	FALSE
0.6	nyota	SeqDis	15/04/2019	13:40:08:809	10	BB	#ffff00	#ffff00	right	TRUE
0.545	nyota	SeqDis	15/04/2019	13:40:38:95	11	AA	#0000ff	#0000ff	left	FALSE
0.5	nyota	SeqDis	15/04/2019	13:40:47:411	12	AA	#0000ff	#0000ff	left	FALSE
0.462	nyota	SeqDis	15/04/2019	13:41:00:764	13	AA	#0000ff	#0000ff	left	FALSE
0.5	nyota	SeqDis	15/04/2019	13:41:11:660	14	AA	#0000ff	#0000ff	right	TRUE
0.533	nyota	SeqDis	15/04/2019	13:41:26:48	15	AB	#0000ff	#ffff00	left	TRUE
0.5	nyota	SeqDis	15/04/2019	13:41:39:484	16	BA	#ffff00	#0000ff	left	FALSE
0.471	nyota	SeqDis	15/04/2019	13:42:06:748	17	BA	#ffff00	#0000ff	left	FALSE
0.444	nyota	SeqDis	15/04/2019	13:42:22:981	18	BA	#ffff00	#0000ff	left	FALSE
0.421	nyota	SeqDis	15/04/2019	13:42:34:975	19	BA	#ffff00	#0000ff	left	FALSE
0.4	nyota	SeqDis	15/04/2019	13:42:44:27	20	BA	#ffff00	#0000ff	left	FALSE
0.45	nyota	SeqDis	15/04/2019	13:42:59:980	21	BA	#ffff00	#0000ff	right	TRUE
0.4	nyota	SeqDis	15/04/2019	13:43:22:319	22	BA	#ffff00	#0000ff	left	FALSE
0.35	nyota	SeqDis	15/04/2019	13:43:38:297	23	BA	#ffff00	#0000ff	left	FALSE
0.35	nyota	SeqDis	15/04/2019	13:43:46:769	24	BA	#ffff00	#0000ff	left	FALSE
0.35	nyota	SeqDis	15/04/2019	13:43:56:363	25	BA	#ffff00	#0000ff	right	TRUE
0.35	nyota	SeqDis	15/04/2019	13:44:07:219	26	AB	#0000ff	#ffff00	left	TRUE
0.35	nyota	SeqDis	15/04/2019	13:44:25:128	27	AB	#0000ff	#ffff00	left	TRUE
0.35	nyota	SeqDis	15/04/2019	13:44:35:651	28	AA	#0000ff	#0000ff	left	FALSE
0.35	nyota	SeqDis	15/04/2019	13:44:45:984	29	AA	#0000ff	#0000ff	left	FALSE
0.35	nyota	SeqDis	15/04/2019	13:45:00:320	30	AA	#0000ff	#0000ff	right	TRUE
0.4	nyota	SeqDis	15/04/2019	13:45:11:144	31	BA	#ffff00	#0000ff	right	TRUE
0.4	nyota	SeqDis	15/04/2019	13:46:04:497	32	BB	#ffff00	#ffff00	left	FALSE
0.4	nyota	SeqDis	15/04/2019	13:46:14:674	33	BB	#ffff00	#ffff00	left	FALSE
0.4	nyota	SeqDis	15/04/2019	13:46:23:376	34	BB	#ffff00	#ffff00	right	TRUE
0.35	nyota	SeqDis	15/04/2019	13:46:36:975	35	BB	#ffff00	#ffff00	left	FALSE
0.4	nyota	SeqDis	15/04/2019	13:46:47:324	36	BB	#ffff00	#ffff00	right	TRUE
0.45	nyota	SeqDis	15/04/2019	13:46:58:762	37	AB	#0000ff	#ffff00	left	TRUE
0.5	nyota	SeqDis	15/04/2019	13:47:09:199	38	AB	#0000ff	#ffff00	left	TRUE
0.55	nyota	SeqDis	15/04/2019	13:47:22:948	39	AB	#0000ff	#ffff00	left	TRUE
0.55	nyota	SeqDis	15/04/2019	13:47:35:752	40	BB	#ffff00	#ffff00	left	FALSE
0.5	nyota	SeqDis	15/04/2019	13:47:50:20	41	BB	#ffff00	#ffff00	left	FALSE
0.5	nyota	SeqDis	15/04/2019	13:47:59:404	42	BB	#ffff00	#ffff00	left	FALSE
0.5	nyota	SeqDis	15/04/2019	13:49:17:354	43	BB	#ffff00	#ffff00	left	FALSE
0.5	nyota	SeqDis	15/04/2019	13:49:26:799	44	BB	#ffff00	#ffff00	left	FALSE
0.45	nyota	SeqDis	15/04/2019	13:49:39:527	45	BB	#ffff00	#ffff00	left	FALSE
0	nyota	SeqDis	30/04/2019	16:42:00:633	1	AB	#0000ff	#ffff00	right	FALSE
0	nyota	SeqDis	30/04/2019	16:42:09:927	2	AB	#0000ff	#ffff00	right	FALSE
0	nyota	SeqDis	30/04/2019	16:42:19:517	3	AB	#0000ff	#ffff00	right	FALSE
0	nyota	SeqDis	30/04/2019	16:42:29:58	4	AB	#0000ff	#ffff00	right	FALSE
0	nyota	SeqDis	30/04/2019	16:42:38:953	5	AB	#0000ff	#ffff00	right	FALSE
0.167	nyota	SeqDis	30/04/2019	16:42:53:552	6	AB	#0000ff	#ffff00	left	TRUE
0.286	nyota	SeqDis	30/04/2019	16:43:05:396	7	BA	#ffff00	#0000ff	right	TRUE
0.375	nyota	SeqDis	30/04/2019	16:43:17:387	8	AB	#0000ff	#ffff00	left	TRUE
0.333	nyota	SeqDis	30/04/2019	16:43:28:692	9	AA	#0000ff	#0000ff	left	FALSE
0.3	nyota	SeqDis	30/04/2019	16:43:37:844	10	AA	#0000ff	#0000ff	left	FALSE
0.364	nyota	SeqDis	30/04/2019	16:43:47:530	11	AA	#0000ff	#0000ff	right	TRUE
0.333	nyota	SeqDis	30/04/2019	16:43:58:888	12	BB	#ffff00	#ffff00	left	FALSE
0.308	nyota	SeqDis	30/04/2019	16:44:07:589	13	BB	#ffff00	#ffff00	left	FALSE
0.357	nyota	SeqDis	30/04/2019	16:44:21:90	14	BB	#ffff00	#ffff00	right	TRUE
0.4	nyota	SeqDis	30/04/2019	16:44:32:440	15	AB	#0000ff	#ffff00	left	TRUE
0.438	nyota	SeqDis	30/04/2019	16:44:42:925	16	AB	#0000ff	#ffff00	left	TRUE
0.471	nyota	SeqDis	30/04/2019	16:44:53:512	17	AB	#0000ff	#ffff00	left	TRUE
0.5	nyota	SeqDis	30/04/2019	16:45:03:725	18	AB	#0000ff	#ffff00	left	TRUE
0.474	nyota	SeqDis	30/04/2019	16:45:13:945	19	BA	#ffff00	#0000ff	left	FALSE
0.45	nyota	SeqDis	30/04/2019	16:45:22:760	20	BA	#ffff00	#0000ff	left	FALSE
0.45	nyota	SeqDis	30/04/2019	16:45:35:332	21	BA	#ffff00	#0000ff	left	FALSE
0.45	nyota	SeqDis	30/04/2019	16:45:43:329	22	BA	#ffff00	#0000ff	left	FALSE
0.45	nyota	SeqDis	30/04/2019	16:45:53:165	23	BA	#ffff00	#0000ff	left	FALSE
0.45	nyota	SeqDis	30/04/2019	16:46:01:584	24	BA	#ffff00	#0000ff	left	FALSE
0.45	nyota	SeqDis	30/04/2019	16:46:11:209	25	BA	#ffff00	#0000ff	left	FALSE
0.4	nyota	SeqDis	30/04/2019	16:46:20:205	26	BA	#ffff00	#0000ff	left	FALSE
0.35	nyota	SeqDis	30/04/2019	16:46:30:649	27	BA	#ffff00	#0000ff	left	FALSE
0.3	nyota	SeqDis	30/04/2019	16:46:43:847	28	BA	#ffff00	#0000ff	left	FALSE
0.35	nyota	SeqDis	30/04/2019	16:46:53:814	29	BA	#ffff00	#0000ff	right	TRUE
0.35	nyota	SeqDis	30/04/2019	16:47:02:645	30	BA	#ffff00	#0000ff	left	FALSE
0.3	nyota	SeqDis	30/04/2019	16:47:14:522	31	BA	#ffff00	#0000ff	left	FALSE
0.3	nyota	SeqDis	30/04/2019	16:47:24:817	32	BA	#ffff00	#0000ff	left	FALSE
0.35	nyota	SeqDis	30/04/2019	16:47:40:916	33	BA	#ffff00	#0000ff	right	TRUE
0.35	nyota	SeqDis	30/04/2019	16:47:50:616	34	AA	#0000ff	#0000ff	right	TRUE
0.35	nyota	SeqDis	30/04/2019	16:47:59:372	35	AB	#0000ff	#ffff00	left	TRUE
0.35	nyota	SeqDis	30/04/2019	16:48:09:212	36	AB	#0000ff	#ffff00	left	TRUE
0.35	nyota	SeqDis	30/04/2019	16:48:19:632	37	BB	#ffff00	#ffff00	right	TRUE
0.3	nyota	SeqDis	30/04/2019	16:48:30:215	38	BB	#ffff00	#ffff00	left	FALSE
0.35	nyota	SeqDis	30/04/2019	16:48:40:793	39	BB	#ffff00	#ffff00	right	TRUE
0.35	nyota	SeqDis	30/04/2019	16:48:49:923	40	AB	#0000ff	#ffff00	right	FALSE
0.4	nyota	SeqDis	30/04/2019	16:48:59:698	41	AB	#0000ff	#ffff00	left	TRUE
0.4	nyota	SeqDis	30/04/2019	16:49:11:53	42	AA	#0000ff	#0000ff	left	FALSE
0.4	nyota	SeqDis	30/04/2019	16:49:39:704	43	AA	#0000ff	#0000ff	left	FALSE
0.4	nyota	SeqDis	30/04/2019	16:49:50:389	44	AA	#0000ff	#0000ff	left	FALSE
0.4	nyota	SeqDis	30/04/2019	16:50:04:15	45	AA	#0000ff	#0000ff	left	FALSE
0.4	nyota	SeqDis	30/04/2019	16:50:16:450	46	AA	#0000ff	#0000ff	left	FALSE
0.4	nyota	SeqDis	30/04/2019	16:50:28:917	47	AA	#0000ff	#0000ff	left	FALSE
0.4	nyota	SeqDis	30/04/2019	16:50:38:710	48	AA	#0000ff	#0000ff	left	FALSE
0.35	nyota	SeqDis	30/04/2019	16:50:47:460	49	AA	#0000ff	#0000ff	left	FALSE
0.4	nyota	SeqDis	30/04/2019	16:50:59:488	50	AA	#0000ff	#0000ff	right	TRUE
0.45	nyota	SeqDis	30/04/2019	16:51:12:957	51	AB	#0000ff	#ffff00	left	TRUE
0.45	nyota	SeqDis	30/04/2019	16:51:26:108	52	BB	#ffff00	#ffff00	left	FALSE
0.45	nyota	SeqDis	30/04/2019	16:51:38:429	53	BB	#ffff00	#ffff00	right	TRUE
0.45	nyota	SeqDis	30/04/2019	16:51:49:5	54	AB	#0000ff	#ffff00	left	TRUE
0.45	nyota	SeqDis	30/04/2019	16:51:59:796	55	AB	#0000ff	#ffff00	left	TRUE
0.45	nyota	SeqDis	30/04/2019	16:52:07:860	56	AB	#0000ff	#ffff00	left	TRUE
0.45	nyota	SeqDis	30/04/2019	16:52:18:257	57	AB	#0000ff	#ffff00	left	TRUE
0.45	nyota	SeqDis	30/04/2019	16:52:28:936	58	BA	#ffff00	#0000ff	left	FALSE
0.45	nyota	SeqDis	30/04/2019	16:52:40:138	59	BA	#ffff00	#0000ff	right	TRUE
0.5	nyota	SeqDis	30/04/2019	16:52:49:210	60	AB	#0000ff	#ffff00	left	TRUE
0.45	nyota	SeqDis	30/04/2019	16:55:11:254	61	BA	#ffff00	#0000ff	left	FALSE
0.45	nyota	SeqDis	30/04/2019	16:55:20:441	62	BA	#ffff00	#0000ff	left	FALSE
0.45	nyota	SeqDis	30/04/2019	16:55:31:784	63	BA	#ffff00	#0000ff	left	FALSE
0.45	nyota	SeqDis	30/04/2019	16:55:44:457	64	BA	#ffff00	#0000ff	left	FALSE
0.5	nyota	SeqDis	30/04/2019	16:55:53:410	65	BA	#ffff00	#0000ff	right	TRUE
0.5	nyota	SeqDis	30/04/2019	16:56:02:580	66	BB	#ffff00	#ffff00	left	FALSE
0.5	nyota	SeqDis	30/04/2019	16:56:12:649	67	BB	#ffff00	#ffff00	left	FALSE
0.5	nyota	SeqDis	30/04/2019	16:56:23:903	68	BB	#ffff00	#ffff00	left	FALSE
0.5	nyota	SeqDis	30/04/2019	16:56:34:353	69	BB	#ffff00	#ffff00	left	FALSE
0.45	nyota	SeqDis	30/04/2019	16:56:43:716	70	BB	#ffff00	#ffff00	left	FALSE
0.4	nyota	SeqDis	30/04/2019	16:56:54:373	71	BB	#ffff00	#ffff00	left	FALSE
0.4	nyota	SeqDis	30/04/2019	16:57:04:362	72	BB	#ffff00	#ffff00	left	FALSE
0.35	nyota	SeqDis	30/04/2019	16:57:13:653	73	BB	#ffff00	#ffff00	left	FALSE
0.3	nyota	SeqDis	30/04/2019	16:57:23:344	74	BB	#ffff00	#ffff00	left	FALSE
0.3	nyota	SeqDis	30/04/2019	16:57:35:84	75	BB	#ffff00	#ffff00	right	TRUE
0.3	nyota	SeqDis	30/04/2019	16:57:49:965	76	AA	#0000ff	#0000ff	right	TRUE
0.3	nyota	SeqDis	30/04/2019	16:58:00:817	77	AA	#0000ff	#0000ff	right	TRUE
0.35	nyota	SeqDis	30/04/2019	16:58:11:392	78	BB	#ffff00	#ffff00	right	TRUE
0.35	nyota	SeqDis	30/04/2019	16:58:23:97	79	AA	#0000ff	#0000ff	right	TRUE
0.3	nyota	SeqDis	30/04/2019	16:58:30:434	80	AB	#0000ff	#ffff00	right	FALSE
0.3	nyota	SeqDis	30/04/2019	16:58:39:660	81	AB	#0000ff	#ffff00	right	FALSE
0.3	nyota	SeqDis	30/04/2019	16:58:48:376	82	AB	#0000ff	#ffff00	right	FALSE
0.3	nyota	SeqDis	30/04/2019	16:58:58:97	83	AB	#0000ff	#ffff00	right	FALSE
0.3	nyota	SeqDis	30/04/2019	16:59:07:665	84	AB	#0000ff	#ffff00	right	FALSE
0.25	nyota	SeqDis	30/04/2019	16:59:18:650	85	AB	#0000ff	#ffff00	right	FALSE
0.25	nyota	SeqDis	30/04/2019	16:59:36:295	86	AB	#0000ff	#ffff00	right	FALSE
0.25	nyota	SeqDis	30/04/2019	16:59:54:602	87	AB	#0000ff	#ffff00	right	FALSE
0.25	nyota	SeqDis	30/04/2019	17:00:09:132	88	AB	#0000ff	#ffff00	right	FALSE
0.25	nyota	SeqDis	30/04/2019	17:00:27:398	89	AB	#0000ff	#ffff00	right	FALSE
0.25	nyota	SeqDis	30/04/2019	17:00:39:610	90	AB	#0000ff	#ffff00	right	FALSE
0.25	nyota	SeqDis	30/04/2019	17:01:11:528	91	AB	#0000ff	#ffff00	right	FALSE
0.25	nyota	SeqDis	30/04/2019	17:02:01:598	92	AB	#0000ff	#ffff00	right	FALSE
0.25	nyota	SeqDis	30/04/2019	17:02:11:56	93	AB	#0000ff	#ffff00	right	FALSE
0.25	nyota	SeqDis	30/04/2019	17:02:20:170	94	AB	#0000ff	#ffff00	right	FALSE
0.2	nyota	SeqDis	30/04/2019	17:02:29:514	95	AB	#0000ff	#ffff00	right	FALSE
0.2	nyota	SeqDis	30/04/2019	17:02:48:357	96	AB	#0000ff	#ffff00	left	TRUE
0.2	nyota	SeqDis	30/04/2019	17:02:59:14	97	AB	#0000ff	#ffff00	left	TRUE
0.2	nyota	SeqDis	30/04/2019	17:03:08:688	98	AB	#0000ff	#ffff00	left	TRUE
0.15	nyota	SeqDis	30/04/2019	17:03:19:938	99	BA	#ffff00	#0000ff	left	FALSE
0.15	nyota	SeqDis	30/04/2019	17:03:29:313	100	BA	#ffff00	#0000ff	left	FALSE
0.15	nyota	SeqDis	30/04/2019	17:03:38:368	101	BA	#ffff00	#0000ff	left	FALSE
0.15	nyota	SeqDis	30/04/2019	17:03:47:418	102	BA	#ffff00	#0000ff	left	FALSE
0.2	nyota	SeqDis	30/04/2019	17:03:56:481	103	BA	#ffff00	#0000ff	right	TRUE
0.25	nyota	SeqDis	30/04/2019	17:04:13:225	104	BA	#ffff00	#0000ff	right	TRUE
0.3	nyota	SeqDis	30/04/2019	17:04:21:32	105	AA	#0000ff	#0000ff	right	TRUE
0.3	nyota	SeqDis	30/04/2019	17:04:30:202	106	AB	#0000ff	#ffff00	right	FALSE
0.3	nyota	SeqDis	30/04/2019	17:04:39:81	107	AB	#0000ff	#ffff00	right	FALSE
0.3	nyota	SeqDis	30/04/2019	17:04:48:194	108	AB	#0000ff	#ffff00	right	FALSE
0.3	nyota	SeqDis	30/04/2019	17:04:59:308	109	AB	#0000ff	#ffff00	right	FALSE
0.3	nyota	SeqDis	30/04/2019	17:05:18:480	110	AB	#0000ff	#ffff00	right	FALSE
0	nyota	SeqDis	02/05/2019	14:34:18:923	1	AB	#0000ff	#ffff00	right	FALSE
0.5	nyota	SeqDis	02/05/2019	14:34:27:712	2	AB	#0000ff	#ffff00	left	TRUE
0.667	nyota	SeqDis	02/05/2019	14:34:42:571	3	AB	#0000ff	#ffff00	left	TRUE
0.5	nyota	SeqDis	02/05/2019	14:35:02:758	4	BA	#ffff00	#0000ff	left	FALSE
0.4	nyota	SeqDis	02/05/2019	14:35:13:880	5	BA	#ffff00	#0000ff	left	FALSE
0.333	nyota	SeqDis	02/05/2019	14:35:28:883	6	BA	#ffff00	#0000ff	left	FALSE
0.286	nyota	SeqDis	02/05/2019	14:35:38:147	7	BA	#ffff00	#0000ff	left	FALSE
0.25	nyota	SeqDis	02/05/2019	14:35:48:597	8	BA	#ffff00	#0000ff	left	FALSE
0.333	nyota	SeqDis	02/05/2019	14:35:58:854	9	BA	#ffff00	#0000ff	right	TRUE
0.4	nyota	SeqDis	02/05/2019	14:36:12:169	10	AB	#0000ff	#ffff00	left	TRUE
0.364	nyota	SeqDis	02/05/2019	14:36:24:824	11	AA	#0000ff	#0000ff	left	FALSE
0.417	nyota	SeqDis	02/05/2019	14:36:34:545	12	AA	#0000ff	#0000ff	right	TRUE
0.385	nyota	SeqDis	02/05/2019	14:36:49:461	13	BA	#ffff00	#0000ff	left	FALSE
0.429	nyota	SeqDis	02/05/2019	14:37:02:646	14	BA	#ffff00	#0000ff	right	TRUE
0.467	nyota	SeqDis	02/05/2019	14:37:14:450	15	AB	#0000ff	#ffff00	left	TRUE
0.438	nyota	SeqDis	02/05/2019	14:37:30:241	16	BB	#ffff00	#ffff00	left	FALSE
0.412	nyota	SeqDis	02/05/2019	14:37:44:923	17	BB	#ffff00	#ffff00	left	FALSE
0.389	nyota	SeqDis	02/05/2019	14:38:05:877	18	BB	#ffff00	#ffff00	left	FALSE
0.421	nyota	SeqDis	02/05/2019	14:38:18:454	19	BB	#ffff00	#ffff00	right	TRUE
0.4	nyota	SeqDis	02/05/2019	14:38:30:262	20	BA	#ffff00	#0000ff	left	FALSE
0.4	nyota	SeqDis	02/05/2019	14:38:41:713	21	BA	#ffff00	#0000ff	left	FALSE
0.35	nyota	SeqDis	02/05/2019	14:38:50:943	22	BA	#ffff00	#0000ff	left	FALSE
0.3	nyota	SeqDis	02/05/2019	14:39:03:154	23	BA	#ffff00	#0000ff	left	FALSE
0.3	nyota	SeqDis	02/05/2019	14:39:16:762	24	BA	#ffff00	#0000ff	left	FALSE
0.3	nyota	SeqDis	02/05/2019	14:39:48:969	25	BA	#ffff00	#0000ff	left	FALSE
0.35	nyota	SeqDis	02/05/2019	14:40:02:904	26	BA	#ffff00	#0000ff	right	TRUE
0.4	nyota	SeqDis	02/05/2019	14:40:30:139	27	AB	#0000ff	#ffff00	left	TRUE
0.45	nyota	SeqDis	02/05/2019	14:40:53:970	28	AB	#0000ff	#ffff00	left	TRUE
0.4	nyota	SeqDis	02/05/2019	14:41:50:264	29	AA	#0000ff	#0000ff	left	FALSE
0.35	nyota	SeqDis	02/05/2019	14:42:27:735	30	AA	#0000ff	#0000ff	left	FALSE
0.4	nyota	SeqDis	02/05/2019	14:42:44:696	31	AA	#0000ff	#0000ff	right	TRUE
0.35	nyota	SeqDis	02/05/2019	14:43:31:762	32	AA	#0000ff	#0000ff	left	FALSE
0.35	nyota	SeqDis	02/05/2019	14:43:40:165	33	AA	#0000ff	#0000ff	left	FALSE
0.3	nyota	SeqDis	02/05/2019	14:43:58:0	34	AA	#0000ff	#0000ff	left	FALSE
0.25	nyota	SeqDis	02/05/2019	14:44:38:2	35	AA	#0000ff	#0000ff	left	FALSE
0.25	nyota	SeqDis	02/05/2019	14:44:58:570	36	AA	#0000ff	#0000ff	left	FALSE
1	nyota	SeqDis	03/05/2019	16:22:44:114	1	AB	#0000ff	#ffff00	left	TRUE
0.5	nyota	SeqDis	03/05/2019	16:23:03:239	2	AA	#0000ff	#0000ff	left	FALSE
0.333	nyota	SeqDis	03/05/2019	16:23:15:505	3	AA	#0000ff	#0000ff	left	FALSE
0.25	nyota	SeqDis	03/05/2019	16:23:25:496	4	AA	#0000ff	#0000ff	left	FALSE
0.2	nyota	SeqDis	03/05/2019	16:23:35:662	5	AA	#0000ff	#0000ff	left	FALSE
0.167	nyota	SeqDis	03/05/2019	16:23:44:876	6	AA	#0000ff	#0000ff	left	FALSE
0.143	nyota	SeqDis	03/05/2019	16:24:00:285	7	AA	#0000ff	#0000ff	left	FALSE
0.125	nyota	SeqDis	03/05/2019	16:24:10:892	8	AA	#0000ff	#0000ff	left	FALSE
0.111	nyota	SeqDis	03/05/2019	16:24:21:195	9	AA	#0000ff	#0000ff	left	FALSE
0.1	nyota	SeqDis	03/05/2019	16:24:30:22	10	AA	#0000ff	#0000ff	left	FALSE
0.091	nyota	SeqDis	03/05/2019	16:24:39:260	11	AA	#0000ff	#0000ff	left	FALSE
0.167	nyota	SeqDis	03/05/2019	16:24:47:954	12	AA	#0000ff	#0000ff	right	TRUE
0.154	nyota	SeqDis	03/05/2019	16:24:57:184	13	BA	#ffff00	#0000ff	left	FALSE
0.143	nyota	SeqDis	03/05/2019	16:25:08:355	14	BA	#ffff00	#0000ff	left	FALSE
0.2	nyota	SeqDis	03/05/2019	16:25:18:106	15	BA	#ffff00	#0000ff	right	TRUE
0.25	nyota	SeqDis	03/05/2019	16:25:27:708	16	AB	#0000ff	#ffff00	left	TRUE
0.294	nyota	SeqDis	03/05/2019	16:25:35:57	17	AB	#0000ff	#ffff00	left	TRUE
0.333	nyota	SeqDis	03/05/2019	16:25:46:405	18	AB	#0000ff	#ffff00	left	TRUE
0.368	nyota	SeqDis	03/05/2019	16:25:56:337	19	AB	#0000ff	#ffff00	left	TRUE
0.35	nyota	SeqDis	03/05/2019	16:26:04:369	20	BB	#ffff00	#ffff00	left	FALSE
0.3	nyota	SeqDis	03/05/2019	16:26:14:912	21	BB	#ffff00	#ffff00	left	FALSE
0.3	nyota	SeqDis	03/05/2019	16:26:23:664	22	BB	#ffff00	#ffff00	left	FALSE
0.3	nyota	SeqDis	03/05/2019	16:26:33:895	23	BB	#ffff00	#ffff00	left	FALSE
0.3	nyota	SeqDis	03/05/2019	16:26:42:811	24	BB	#ffff00	#ffff00	left	FALSE
0.3	nyota	SeqDis	03/05/2019	16:26:55:880	25	BB	#ffff00	#ffff00	left	FALSE
0.3	nyota	SeqDis	03/05/2019	16:27:07:696	26	BB	#ffff00	#ffff00	left	FALSE
0.3	nyota	SeqDis	03/05/2019	16:27:23:210	27	BB	#ffff00	#ffff00	left	FALSE
0.3	nyota	SeqDis	03/05/2019	16:27:33:827	28	BB	#ffff00	#ffff00	left	FALSE
0.3	nyota	SeqDis	03/05/2019	16:28:00:294	29	BB	#ffff00	#ffff00	left	FALSE
0.3	nyota	SeqDis	03/05/2019	16:28:09:539	30	BB	#ffff00	#ffff00	left	FALSE
0.3	nyota	SeqDis	03/05/2019	16:28:17:985	31	BB	#ffff00	#ffff00	left	FALSE
0.25	nyota	SeqDis	03/05/2019	16:28:28:424	32	BB	#ffff00	#ffff00	left	FALSE
0.25	nyota	SeqDis	03/05/2019	16:28:36:842	33	BB	#ffff00	#ffff00	left	FALSE
0.25	nyota	SeqDis	03/05/2019	16:28:45:938	34	BB	#ffff00	#ffff00	left	FALSE
0.2	nyota	SeqDis	03/05/2019	16:28:58:597	35	BB	#ffff00	#ffff00	left	FALSE
0.2	nyota	SeqDis	03/05/2019	16:29:19:124	36	BB	#ffff00	#ffff00	right	TRUE
0.15	nyota	SeqDis	03/05/2019	16:29:27:434	37	AA	#0000ff	#0000ff	left	FALSE
0.1	nyota	SeqDis	03/05/2019	16:29:47:736	38	AA	#0000ff	#0000ff	left	FALSE
0.05	nyota	SeqDis	03/05/2019	16:30:05:554	39	AA	#0000ff	#0000ff	left	FALSE
0.1	nyota	SeqDis	03/05/2019	16:30:19:183	40	AA	#0000ff	#0000ff	right	TRUE
0.1	nyota	SeqDis	03/05/2019	16:30:29:731	41	BB	#ffff00	#ffff00	left	FALSE
0.1	nyota	SeqDis	03/05/2019	16:30:46:780	42	BB	#ffff00	#ffff00	left	FALSE
0.1	nyota	SeqDis	03/05/2019	16:30:57:498	43	BB	#ffff00	#ffff00	left	FALSE
0	nyota	SeqDis	06/05/2019	15:35:53:35	1	AB	#0000ff	#ffff00	right	FALSE
0.5	nyota	SeqDis	06/05/2019	15:37:09:731	2	AB	#0000ff	#ffff00	left	TRUE
0.333	nyota	SeqDis	06/05/2019	15:37:25:111	3	AB	#0000ff	#ffff00	right	FALSE
0.5	nyota	SeqDis	06/05/2019	15:37:35:254	4	AB	#0000ff	#ffff00	left	TRUE
0.4	nyota	SeqDis	06/05/2019	15:37:45:345	5	AA	#0000ff	#0000ff	left	FALSE
0.333	nyota	SeqDis	06/05/2019	15:37:57:539	6	AA	#0000ff	#0000ff	left	FALSE
0.286	nyota	SeqDis	06/05/2019	15:38:11:319	7	AA	#0000ff	#0000ff	left	FALSE
0.25	nyota	SeqDis	06/05/2019	15:38:21:583	8	AA	#0000ff	#0000ff	left	FALSE
0.333	nyota	SeqDis	06/05/2019	15:38:33:867	9	AA	#0000ff	#0000ff	right	TRUE
0.4	nyota	SeqDis	06/05/2019	15:38:44:825	10	AA	#0000ff	#0000ff	right	TRUE
0.455	nyota	SeqDis	06/05/2019	15:38:55:994	11	BB	#ffff00	#ffff00	right	TRUE
0.417	nyota	SeqDis	06/05/2019	15:39:07:172	12	AA	#0000ff	#0000ff	left	FALSE
0.385	nyota	SeqDis	06/05/2019	15:39:16:658	13	AA	#0000ff	#0000ff	left	FALSE
0.429	nyota	SeqDis	06/05/2019	15:39:27:248	14	AA	#0000ff	#0000ff	right	TRUE
0.4	nyota	SeqDis	06/05/2019	15:39:38:134	15	AB	#0000ff	#ffff00	right	FALSE
0.375	nyota	SeqDis	06/05/2019	15:39:50:392	16	AB	#0000ff	#ffff00	right	FALSE
0.353	nyota	SeqDis	06/05/2019	15:39:59:407	17	AB	#0000ff	#ffff00	right	FALSE
0.389	nyota	SeqDis	06/05/2019	15:40:11:987	18	AB	#0000ff	#ffff00	left	TRUE
0.368	nyota	SeqDis	06/05/2019	15:40:22:268	19	BA	#ffff00	#0000ff	left	FALSE
0.35	nyota	SeqDis	06/05/2019	15:40:31:330	20	BA	#ffff00	#0000ff	left	FALSE
0.35	nyota	SeqDis	06/05/2019	15:40:40:307	21	BA	#ffff00	#0000ff	left	FALSE
1	nyota	SeqDis	09/05/2019	12:18:32:24	1	BB	#ffff00	#ffff00	right	TRUE
1	nyota	SeqDis	09/05/2019	12:18:57:490	2	BB	#ffff00	#ffff00	right	TRUE
1	nyota	SeqDis	09/05/2019	12:19:10:10	3	BB	#ffff00	#ffff00	right	TRUE
0.75	nyota	SeqDis	09/05/2019	12:19:25:449	4	BA	#ffff00	#0000ff	left	FALSE
0.8	nyota	SeqDis	09/05/2019	12:19:35:355	5	BA	#ffff00	#0000ff	right	TRUE
0.667	nyota	SeqDis	09/05/2019	12:19:52:289	6	AB	#0000ff	#ffff00	right	FALSE
0.714	nyota	SeqDis	09/05/2019	12:32:03:106	7	AB	#0000ff	#ffff00	left	TRUE
0	nyota	SeqDis	09/05/2019	15:28:53:458	1	BA	#ffff00	#0000ff	left	FALSE
0	nyota	SeqDis	09/05/2019	15:29:24:380	2	BA	#ffff00	#0000ff	left	FALSE
0.333	nyota	SeqDis	09/05/2019	15:29:37:274	3	BA	#ffff00	#0000ff	right	TRUE
0.25	nyota	SeqDis	09/05/2019	15:29:48:968	4	AA	#0000ff	#0000ff	left	FALSE
0.2	nyota	SeqDis	09/05/2019	15:30:00:122	5	AA	#0000ff	#0000ff	left	FALSE
0.167	nyota	SeqDis	09/05/2019	15:30:09:310	6	AA	#0000ff	#0000ff	left	FALSE
0.143	nyota	SeqDis	09/05/2019	15:30:25:251	7	AA	#0000ff	#0000ff	left	FALSE
0.25	nyota	SeqDis	09/05/2019	15:30:38:240	8	AA	#0000ff	#0000ff	right	TRUE
0.333	nyota	SeqDis	09/05/2019	15:30:47:335	9	AB	#0000ff	#ffff00	left	TRUE
0.3	nyota	SeqDis	09/05/2019	15:30:56:842	10	BA	#ffff00	#0000ff	left	FALSE
0.273	nyota	SeqDis	09/05/2019	15:31:05:758	11	BA	#ffff00	#0000ff	left	FALSE
0.25	nyota	SeqDis	09/05/2019	15:31:16:534	12	BA	#ffff00	#0000ff	left	FALSE
0.231	nyota	SeqDis	09/05/2019	15:31:26:736	13	BA	#ffff00	#0000ff	left	FALSE
0.214	nyota	SeqDis	09/05/2019	15:31:37:879	14	BA	#ffff00	#0000ff	left	FALSE
0.2	nyota	SeqDis	09/05/2019	15:31:52:475	15	BA	#ffff00	#0000ff	left	FALSE
0.25	nyota	SeqDis	09/05/2019	15:32:02:954	16	BA	#ffff00	#0000ff	right	TRUE
0.235	nyota	SeqDis	09/05/2019	15:32:13:715	17	AB	#0000ff	#ffff00	right	FALSE
0.222	nyota	SeqDis	09/05/2019	15:32:26:983	18	AB	#0000ff	#ffff00	right	FALSE
0.263	nyota	SeqDis	09/05/2019	15:32:36:627	19	AB	#0000ff	#ffff00	left	TRUE
0.3	nyota	SeqDis	09/05/2019	15:32:47:592	20	AA	#0000ff	#0000ff	right	TRUE
0.35	nyota	SeqDis	09/05/2019	15:32:58:579	21	AB	#0000ff	#ffff00	left	TRUE
0.4	nyota	SeqDis	09/05/2019	15:33:08:918	22	AB	#0000ff	#ffff00	left	TRUE
0.4	nyota	SeqDis	09/05/2019	15:33:19:452	23	AB	#0000ff	#ffff00	left	TRUE
0.45	nyota	SeqDis	09/05/2019	15:33:30:81	24	AB	#0000ff	#ffff00	left	TRUE
0.45	nyota	SeqDis	09/05/2019	15:33:43:344	25	AB	#0000ff	#ffff00	right	FALSE
0.5	nyota	SeqDis	09/05/2019	15:33:52:784	26	AB	#0000ff	#ffff00	left	TRUE
0.5	nyota	SeqDis	09/05/2019	15:34:02:401	27	BB	#ffff00	#ffff00	left	FALSE
0.45	nyota	SeqDis	09/05/2019	15:34:10:260	28	BB	#ffff00	#ffff00	left	FALSE
0.45	nyota	SeqDis	09/05/2019	15:34:17:969	29	BB	#ffff00	#ffff00	right	TRUE
0.45	nyota	SeqDis	09/05/2019	15:34:27:368	30	AB	#0000ff	#ffff00	right	FALSE
0.5	nyota	SeqDis	09/05/2019	15:34:36:449	31	AB	#0000ff	#ffff00	left	TRUE
0.5	nyota	SeqDis	09/05/2019	15:34:51:258	32	BB	#ffff00	#ffff00	left	FALSE
0.5	nyota	SeqDis	09/05/2019	15:35:01:303	33	BB	#ffff00	#ffff00	left	FALSE
0.5	nyota	SeqDis	09/05/2019	15:35:09:788	34	BB	#ffff00	#ffff00	left	FALSE
0.5	nyota	SeqDis	09/05/2019	15:35:18:58	35	BB	#ffff00	#ffff00	left	FALSE
0.5	nyota	SeqDis	09/05/2019	15:35:26:830	36	BB	#ffff00	#ffff00	right	TRUE
0.5	nyota	SeqDis	09/05/2019	15:35:34:236	37	BA	#ffff00	#0000ff	left	FALSE
0.55	nyota	SeqDis	09/05/2019	15:35:43:561	38	BA	#ffff00	#0000ff	right	TRUE
0.5	nyota	SeqDis	09/05/2019	15:35:51:579	39	BB	#ffff00	#ffff00	left	FALSE
0.5	nyota	SeqDis	09/05/2019	15:36:00:204	40	BB	#ffff00	#ffff00	right	TRUE
0.45	nyota	SeqDis	09/05/2019	15:36:09:861	41	AB	#0000ff	#ffff00	right	FALSE
0.45	nyota	SeqDis	09/05/2019	15:36:18:537	42	AB	#0000ff	#ffff00	left	TRUE
0.4	nyota	SeqDis	09/05/2019	15:36:27:149	43	AA	#0000ff	#0000ff	left	FALSE
0.4	nyota	SeqDis	09/05/2019	15:36:35:632	44	AA	#0000ff	#0000ff	right	TRUE
0.45	nyota	SeqDis	09/05/2019	15:36:43:673	45	BB	#ffff00	#ffff00	right	TRUE
0.4	nyota	SeqDis	09/05/2019	15:36:52:949	46	AB	#0000ff	#ffff00	right	FALSE
0.45	nyota	SeqDis	09/05/2019	15:37:01:916	47	AB	#0000ff	#ffff00	left	TRUE
0.5	nyota	SeqDis	09/05/2019	15:37:14:66	48	AB	#0000ff	#ffff00	left	TRUE
0.45	nyota	SeqDis	09/05/2019	15:37:20:425	49	BA	#ffff00	#0000ff	left	FALSE
0.45	nyota	SeqDis	09/05/2019	15:37:29:11	50	BA	#ffff00	#0000ff	left	FALSE
0.45	nyota	SeqDis	09/05/2019	15:37:46:84	51	BA	#ffff00	#0000ff	right	TRUE
0.45	nyota	SeqDis	09/05/2019	15:37:53:607	52	AB	#0000ff	#ffff00	right	FALSE
0.45	nyota	SeqDis	09/05/2019	15:38:02:816	53	AB	#0000ff	#ffff00	right	FALSE
0.45	nyota	SeqDis	09/05/2019	15:38:14:545	54	AB	#0000ff	#ffff00	right	FALSE
0.45	nyota	SeqDis	09/05/2019	15:38:25:703	55	AB	#0000ff	#ffff00	right	FALSE
0.4	nyota	SeqDis	09/05/2019	15:38:37:493	56	AB	#0000ff	#ffff00	right	FALSE
0.45	nyota	SeqDis	09/05/2019	15:38:52:317	57	AB	#0000ff	#ffff00	left	TRUE
0.45	nyota	SeqDis	09/05/2019	15:39:00:915	58	AA	#0000ff	#0000ff	right	TRUE
0.5	nyota	SeqDis	09/05/2019	15:39:11:13	59	AA	#0000ff	#0000ff	right	TRUE
0.45	nyota	SeqDis	09/05/2019	15:39:19:69	60	BB	#ffff00	#ffff00	left	FALSE
1	nyota	SeqDis	10/05/2019	15:25:44:297	1	BA	#ffff00	#0000ff	right	TRUE
1	nyota	SeqDis	10/05/2019	15:25:54:380	2	AB	#0000ff	#ffff00	left	TRUE
1	nyota	SeqDis	10/05/2019	15:26:07:661	3	BB	#ffff00	#ffff00	right	TRUE
0.75	nyota	SeqDis	10/05/2019	15:26:20:389	4	AB	#0000ff	#ffff00	right	FALSE
0.6	nyota	SeqDis	10/05/2019	15:26:29:311	5	AB	#0000ff	#ffff00	right	FALSE
0.667	nyota	SeqDis	10/05/2019	15:26:38:175	6	AB	#0000ff	#ffff00	left	TRUE
0.571	nyota	SeqDis	10/05/2019	15:26:46:870	7	AA	#0000ff	#0000ff	left	FALSE
0.5	nyota	SeqDis	10/05/2019	15:26:55:203	8	AA	#0000ff	#0000ff	left	FALSE
0.556	nyota	SeqDis	10/05/2019	15:27:06:816	9	AA	#0000ff	#0000ff	right	TRUE
0.6	nyota	SeqDis	10/05/2019	15:27:14:418	10	AA	#0000ff	#0000ff	right	TRUE
0.636	nyota	SeqDis	10/05/2019	15:27:24:130	11	BA	#ffff00	#0000ff	right	TRUE
0.583	nyota	SeqDis	10/05/2019	15:27:32:693	12	AB	#0000ff	#ffff00	right	FALSE
0.538	nyota	SeqDis	10/05/2019	15:27:41:181	13	AB	#0000ff	#ffff00	right	FALSE
0.5	nyota	SeqDis	10/05/2019	15:27:58:867	14	AB	#0000ff	#ffff00	right	FALSE
0.467	nyota	SeqDis	10/05/2019	15:28:07:263	15	AB	#0000ff	#ffff00	right	FALSE
0.438	nyota	SeqDis	10/05/2019	15:28:23:882	16	AB	#0000ff	#ffff00	right	FALSE
0.471	nyota	SeqDis	10/05/2019	15:28:32:225	17	AB	#0000ff	#ffff00	left	TRUE
0.444	nyota	SeqDis	10/05/2019	15:28:48:114	18	AB	#0000ff	#ffff00	right	FALSE
0.474	nyota	SeqDis	10/05/2019	15:28:56:774	19	AB	#0000ff	#ffff00	left	TRUE
0.45	nyota	SeqDis	10/05/2019	15:29:04:7	20	BB	#ffff00	#ffff00	left	FALSE
0.45	nyota	SeqDis	10/05/2019	15:29:13:49	21	BB	#ffff00	#ffff00	right	TRUE
0.4	nyota	SeqDis	10/05/2019	15:29:19:906	22	AB	#0000ff	#ffff00	right	FALSE
0.4	nyota	SeqDis	10/05/2019	15:29:29:78	23	AB	#0000ff	#ffff00	left	TRUE
0.4	nyota	SeqDis	10/05/2019	15:29:37:116	24	BB	#ffff00	#ffff00	left	FALSE
0.45	nyota	SeqDis	10/05/2019	15:29:45:447	25	BB	#ffff00	#ffff00	right	TRUE
0.4	nyota	SeqDis	10/05/2019	15:29:58:825	26	AB	#0000ff	#ffff00	right	FALSE
0.4	nyota	SeqDis	10/05/2019	15:30:09:269	27	AB	#0000ff	#ffff00	right	FALSE
0.45	nyota	SeqDis	10/05/2019	15:30:19:152	28	AB	#0000ff	#ffff00	left	TRUE
0.45	nyota	SeqDis	10/05/2019	15:30:27:438	29	AB	#0000ff	#ffff00	left	TRUE
0.4	nyota	SeqDis	10/05/2019	15:30:35:67	30	AB	#0000ff	#ffff00	right	FALSE
0.4	nyota	SeqDis	10/05/2019	15:30:43:674	31	AB	#0000ff	#ffff00	left	TRUE
0.4	nyota	SeqDis	10/05/2019	15:30:51:320	32	BA	#ffff00	#0000ff	left	FALSE
0.4	nyota	SeqDis	10/05/2019	15:30:59:705	33	BA	#ffff00	#0000ff	left	FALSE
0.4	nyota	SeqDis	10/05/2019	15:31:08:299	34	BA	#ffff00	#0000ff	left	FALSE
0.4	nyota	SeqDis	10/05/2019	15:31:25:724	35	BA	#ffff00	#0000ff	left	FALSE
0.45	nyota	SeqDis	10/05/2019	15:31:35:535	36	BA	#ffff00	#0000ff	right	TRUE
0.4	nyota	SeqDis	10/05/2019	15:31:42:100	37	AA	#0000ff	#0000ff	left	FALSE
0.4	nyota	SeqDis	10/05/2019	15:31:50:158	38	AA	#0000ff	#0000ff	left	FALSE
0.4	nyota	SeqDis	10/05/2019	15:32:00:464	39	AA	#0000ff	#0000ff	right	TRUE
0.45	nyota	SeqDis	10/05/2019	15:32:07:616	40	AB	#0000ff	#ffff00	left	TRUE
0.4	nyota	SeqDis	10/05/2019	15:32:15:281	41	AB	#0000ff	#ffff00	right	FALSE
0.45	nyota	SeqDis	10/05/2019	15:32:25:7	42	AB	#0000ff	#ffff00	left	TRUE
0.45	nyota	SeqDis	10/05/2019	15:32:33:79	43	AB	#0000ff	#ffff00	left	TRUE
0.5	nyota	SeqDis	10/05/2019	15:32:45:405	44	BA	#ffff00	#0000ff	right	TRUE
0.5	nyota	SeqDis	10/05/2019	15:32:52:532	45	AB	#0000ff	#ffff00	left	TRUE
0.5	nyota	SeqDis	10/05/2019	15:33:02:802	46	BB	#ffff00	#ffff00	left	FALSE
0.5	nyota	SeqDis	10/05/2019	15:33:18:767	47	BB	#ffff00	#ffff00	left	FALSE
0.45	nyota	SeqDis	10/05/2019	15:33:26:608	48	BB	#ffff00	#ffff00	left	FALSE
0.45	nyota	SeqDis	10/05/2019	15:33:35:235	49	BB	#ffff00	#ffff00	right	TRUE
0.45	nyota	SeqDis	10/05/2019	15:33:41:986	50	BA	#ffff00	#0000ff	left	FALSE
0.4	nyota	SeqDis	10/05/2019	15:33:50:809	51	BA	#ffff00	#0000ff	left	FALSE
0.4	nyota	SeqDis	10/05/2019	15:34:00:837	52	BA	#ffff00	#0000ff	left	FALSE
0.4	nyota	SeqDis	10/05/2019	15:34:19:766	53	BA	#ffff00	#0000ff	left	FALSE
0.4	nyota	SeqDis	10/05/2019	15:34:28:580	54	BA	#ffff00	#0000ff	left	FALSE
0.4	nyota	SeqDis	10/05/2019	15:35:23:596	55	BA	#ffff00	#0000ff	left	FALSE
0.35	nyota	SeqDis	10/05/2019	15:35:35:492	56	BA	#ffff00	#0000ff	left	FALSE
0.35	nyota	SeqDis	10/05/2019	15:35:45:428	57	BA	#ffff00	#0000ff	left	FALSE
0.4	nyota	SeqDis	10/05/2019	15:36:40:505	58	BA	#ffff00	#0000ff	right	TRUE
0.4	nyota	SeqDis	10/05/2019	15:36:51:964	59	AB	#0000ff	#ffff00	left	TRUE
0	nyota	SeqDis	13/05/2019	13:48:36:38	1	AB	#0000ff	#ffff00	right	FALSE
0.5	nyota	SeqDis	13/05/2019	13:49:03:351	2	AB	#0000ff	#ffff00	left	TRUE
0.667	nyota	SeqDis	13/05/2019	13:49:16:663	3	AB	#0000ff	#ffff00	left	TRUE
0.5	nyota	SeqDis	13/05/2019	13:49:28:529	4	AA	#0000ff	#0000ff	left	FALSE
0.4	nyota	SeqDis	13/05/2019	13:49:38:767	5	AA	#0000ff	#0000ff	left	FALSE
0.333	nyota	SeqDis	13/05/2019	13:49:53:283	6	AA	#0000ff	#0000ff	left	FALSE
0.286	nyota	SeqDis	13/05/2019	13:50:08:935	7	AA	#0000ff	#0000ff	left	FALSE
0.25	nyota	SeqDis	13/05/2019	13:50:17:638	8	AA	#0000ff	#0000ff	left	FALSE
0.222	nyota	SeqDis	13/05/2019	13:50:25:579	9	AA	#0000ff	#0000ff	left	FALSE
0.2	nyota	SeqDis	13/05/2019	13:50:34:147	10	AA	#0000ff	#0000ff	left	FALSE
0.273	nyota	SeqDis	13/05/2019	13:50:43:234	11	AA	#0000ff	#0000ff	right	TRUE
0.25	nyota	SeqDis	13/05/2019	13:50:57:815	12	AB	#0000ff	#ffff00	right	FALSE
0.308	nyota	SeqDis	13/05/2019	13:51:08:88	13	AB	#0000ff	#ffff00	left	TRUE
0.357	nyota	SeqDis	13/05/2019	13:51:22:507	14	AB	#0000ff	#ffff00	left	TRUE
0.4	nyota	SeqDis	13/05/2019	13:51:37:303	15	AB	#0000ff	#ffff00	left	TRUE
0.375	nyota	SeqDis	13/05/2019	13:51:54:118	16	BB	#ffff00	#ffff00	left	FALSE
0.353	nyota	SeqDis	13/05/2019	13:52:08:283	17	BB	#ffff00	#ffff00	left	FALSE
0.333	nyota	SeqDis	13/05/2019	13:52:20:785	18	BB	#ffff00	#ffff00	left	FALSE
0.368	nyota	SeqDis	13/05/2019	13:52:30:823	19	BB	#ffff00	#ffff00	right	TRUE
0.35	nyota	SeqDis	13/05/2019	13:52:45:902	20	AA	#0000ff	#0000ff	left	FALSE
0.35	nyota	SeqDis	13/05/2019	13:52:55:935	21	AA	#0000ff	#0000ff	left	FALSE
0.35	nyota	SeqDis	13/05/2019	13:53:05:787	22	AA	#0000ff	#0000ff	right	TRUE
0.35	nyota	SeqDis	13/05/2019	13:53:26:24	23	BA	#ffff00	#0000ff	right	TRUE
0.4	nyota	SeqDis	13/05/2019	13:53:41:296	24	BA	#ffff00	#0000ff	right	TRUE
0.4	nyota	SeqDis	13/05/2019	13:53:59:256	25	AB	#0000ff	#ffff00	right	FALSE
0.45	nyota	SeqDis	13/05/2019	13:54:11:378	26	AB	#0000ff	#ffff00	left	TRUE
0.5	nyota	SeqDis	13/05/2019	13:54:23:822	27	AB	#0000ff	#ffff00	left	TRUE
0.5	nyota	SeqDis	13/05/2019	13:54:36:823	28	AA	#0000ff	#0000ff	left	FALSE
0.5	nyota	SeqDis	13/05/2019	13:55:43:982	29	AA	#0000ff	#0000ff	left	FALSE
0.55	nyota	SeqDis	13/05/2019	13:55:52:839	30	AA	#0000ff	#0000ff	right	TRUE
0.5	nyota	SeqDis	13/05/2019	13:56:12:966	31	BB	#ffff00	#ffff00	left	FALSE
0.5	nyota	SeqDis	13/05/2019	13:56:21:536	32	BB	#ffff00	#ffff00	left	FALSE
1	nyota	SeqDis	16/05/2019	10:26:12:586	1	BA	#ffff00	#0000ff	right	TRUE
1	nyota	SeqDis	16/05/2019	10:26:25:726	2	BA	#ffff00	#0000ff	right	TRUE
0.667	nyota	SeqDis	16/05/2019	10:26:34:509	3	AB	#0000ff	#ffff00	right	FALSE
0.5	nyota	SeqDis	16/05/2019	10:26:46:414	4	AB	#0000ff	#ffff00	right	FALSE
0.6	nyota	SeqDis	16/05/2019	10:26:58:15	5	AB	#0000ff	#ffff00	left	TRUE
0.667	nyota	SeqDis	16/05/2019	10:27:10:162	6	AB	#0000ff	#ffff00	left	TRUE
0.571	nyota	SeqDis	16/05/2019	10:27:20:818	7	AB	#0000ff	#ffff00	right	FALSE
0.5	nyota	SeqDis	16/05/2019	10:27:30:837	8	AB	#0000ff	#ffff00	right	FALSE
0.444	nyota	SeqDis	16/05/2019	10:27:40:769	9	AB	#0000ff	#ffff00	right	FALSE
0.4	nyota	SeqDis	16/05/2019	10:27:53:913	10	AB	#0000ff	#ffff00	right	FALSE
0.364	nyota	SeqDis	16/05/2019	10:28:05:540	11	AB	#0000ff	#ffff00	right	FALSE
0.333	nyota	SeqDis	16/05/2019	10:28:14:693	12	AB	#0000ff	#ffff00	right	FALSE
0.308	nyota	SeqDis	16/05/2019	10:28:24:788	13	AB	#0000ff	#ffff00	right	FALSE
0.286	nyota	SeqDis	16/05/2019	10:28:47:185	14	AB	#0000ff	#ffff00	right	FALSE
0.333	nyota	SeqDis	16/05/2019	10:28:58:409	15	AB	#0000ff	#ffff00	left	TRUE
0.375	nyota	SeqDis	16/05/2019	10:29:06:669	16	BB	#ffff00	#ffff00	right	TRUE
0.353	nyota	SeqDis	16/05/2019	10:29:16:906	17	BA	#ffff00	#0000ff	left	FALSE
0.333	nyota	SeqDis	16/05/2019	10:29:28:638	18	BA	#ffff00	#0000ff	left	FALSE
0.316	nyota	SeqDis	16/05/2019	10:29:40:210	19	BA	#ffff00	#0000ff	left	FALSE
0.3	nyota	SeqDis	16/05/2019	10:29:49:570	20	BA	#ffff00	#0000ff	left	FALSE
0.25	nyota	SeqDis	16/05/2019	10:29:57:466	21	BA	#ffff00	#0000ff	left	FALSE
0.25	nyota	SeqDis	16/05/2019	10:30:07:730	22	BA	#ffff00	#0000ff	right	TRUE
0.25	nyota	SeqDis	16/05/2019	10:30:15:57	23	AB	#0000ff	#ffff00	right	FALSE
0.3	nyota	SeqDis	16/05/2019	10:30:23:473	24	AB	#0000ff	#ffff00	left	TRUE
0.3	nyota	SeqDis	16/05/2019	10:30:31:446	25	AB	#0000ff	#ffff00	left	TRUE
0.25	nyota	SeqDis	16/05/2019	10:30:37:924	26	AB	#0000ff	#ffff00	right	FALSE
0.3	nyota	SeqDis	16/05/2019	10:30:46:685	27	AB	#0000ff	#ffff00	left	TRUE
0.35	nyota	SeqDis	16/05/2019	10:30:58:889	28	AB	#0000ff	#ffff00	left	TRUE
0.35	nyota	SeqDis	16/05/2019	10:31:06:173	29	AA	#0000ff	#0000ff	left	FALSE
0.35	nyota	SeqDis	16/05/2019	10:31:14:376	30	AA	#0000ff	#0000ff	left	FALSE
0.4	nyota	SeqDis	16/05/2019	10:31:26:7	31	AA	#0000ff	#0000ff	right	TRUE
0.4	nyota	SeqDis	16/05/2019	10:31:35:418	32	AB	#0000ff	#ffff00	right	FALSE
0.4	nyota	SeqDis	16/05/2019	10:31:44:724	33	AB	#0000ff	#ffff00	right	FALSE
0.4	nyota	SeqDis	16/05/2019	10:31:55:260	34	AB	#0000ff	#ffff00	right	FALSE
0.35	nyota	SeqDis	16/05/2019	10:32:03:646	35	AB	#0000ff	#ffff00	right	FALSE
0.3	nyota	SeqDis	16/05/2019	10:32:12:590	36	AB	#0000ff	#ffff00	right	FALSE
0.3	nyota	SeqDis	16/05/2019	10:32:23:666	37	AB	#0000ff	#ffff00	right	FALSE
0.35	nyota	SeqDis	16/05/2019	10:32:32:991	38	AB	#0000ff	#ffff00	left	TRUE
0.35	nyota	SeqDis	16/05/2019	10:32:40:702	39	BB	#ffff00	#ffff00	left	FALSE
0.4	nyota	SeqDis	16/05/2019	10:32:50:509	40	BB	#ffff00	#ffff00	right	TRUE
0.45	nyota	SeqDis	16/05/2019	10:33:01:966	41	AA	#0000ff	#0000ff	right	TRUE
0.45	nyota	SeqDis	16/05/2019	10:33:09:410	42	BB	#ffff00	#ffff00	right	TRUE
0.5	nyota	SeqDis	16/05/2019	10:33:18:336	43	AA	#0000ff	#0000ff	right	TRUE
0.5	nyota	SeqDis	16/05/2019	10:33:26:680	44	AB	#0000ff	#ffff00	left	TRUE
0.5	nyota	SeqDis	16/05/2019	10:33:35:845	45	BA	#ffff00	#0000ff	right	TRUE
0.5	nyota	SeqDis	16/05/2019	10:33:44:791	46	AB	#0000ff	#ffff00	right	FALSE
0.45	nyota	SeqDis	16/05/2019	10:33:54:0	47	AB	#0000ff	#ffff00	right	FALSE
0.4	nyota	SeqDis	16/05/2019	10:34:04:602	48	AB	#0000ff	#ffff00	right	FALSE
0.45	nyota	SeqDis	16/05/2019	10:34:13:839	49	AB	#0000ff	#ffff00	left	TRUE
0.45	nyota	SeqDis	16/05/2019	10:34:22:733	50	AB	#0000ff	#ffff00	right	FALSE
0.4	nyota	SeqDis	16/05/2019	10:34:31:987	51	AB	#0000ff	#ffff00	right	FALSE
0.4	nyota	SeqDis	16/05/2019	10:34:40:413	52	AB	#0000ff	#ffff00	right	FALSE
0.4	nyota	SeqDis	16/05/2019	10:34:49:128	53	AB	#0000ff	#ffff00	right	FALSE
0.45	nyota	SeqDis	16/05/2019	10:34:58:240	54	AB	#0000ff	#ffff00	left	TRUE
0.5	nyota	SeqDis	16/05/2019	10:35:08:309	55	AB	#0000ff	#ffff00	left	TRUE
0.5	nyota	SeqDis	16/05/2019	10:35:16:678	56	BB	#ffff00	#ffff00	left	FALSE
0.5	nyota	SeqDis	16/05/2019	10:35:25:457	57	BB	#ffff00	#ffff00	left	FALSE
0.45	nyota	SeqDis	16/05/2019	10:35:34:30	58	BB	#ffff00	#ffff00	left	FALSE
0.45	nyota	SeqDis	16/05/2019	10:35:43:338	59	BB	#ffff00	#ffff00	left	FALSE
0.4	nyota	SeqDis	16/05/2019	10:35:53:144	60	BB	#ffff00	#ffff00	left	FALSE
1	nyota	SeqDis	17/05/2019	15:05:03:744	1	AB	#0000ff	#ffff00	left	TRUE
0.5	nyota	SeqDis	17/05/2019	15:05:16:15	2	AB	#0000ff	#ffff00	right	FALSE
0.333	nyota	SeqDis	17/05/2019	15:05:24:823	3	AB	#0000ff	#ffff00	right	FALSE
0.25	nyota	SeqDis	17/05/2019	15:05:33:730	4	AB	#0000ff	#ffff00	right	FALSE
0.2	nyota	SeqDis	17/05/2019	15:05:43:274	5	AB	#0000ff	#ffff00	right	FALSE
0.333	nyota	SeqDis	17/05/2019	15:05:52:711	6	AB	#0000ff	#ffff00	left	TRUE
0.429	nyota	SeqDis	17/05/2019	15:06:00:793	7	BB	#ffff00	#ffff00	right	TRUE
0.5	nyota	SeqDis	17/05/2019	15:06:11:310	8	AB	#0000ff	#ffff00	left	TRUE
0.444	nyota	SeqDis	17/05/2019	15:06:19:46	9	AB	#0000ff	#ffff00	right	FALSE
0.4	nyota	SeqDis	17/05/2019	15:06:30:59	10	AB	#0000ff	#ffff00	right	FALSE
0.455	nyota	SeqDis	17/05/2019	15:06:38:763	11	AB	#0000ff	#ffff00	left	TRUE
0.5	nyota	SeqDis	17/05/2019	15:06:50:366	12	AB	#0000ff	#ffff00	left	TRUE
0.538	nyota	SeqDis	17/05/2019	15:07:04:317	13	AB	#0000ff	#ffff00	left	TRUE
0.5	nyota	SeqDis	17/05/2019	15:07:14:912	14	BA	#ffff00	#0000ff	left	FALSE
0.467	nyota	SeqDis	17/05/2019	15:07:26:550	15	BA	#ffff00	#0000ff	left	FALSE
0.438	nyota	SeqDis	17/05/2019	15:07:35:733	16	BA	#ffff00	#0000ff	left	FALSE
0.412	nyota	SeqDis	17/05/2019	15:07:45:368	17	BA	#ffff00	#0000ff	left	FALSE
0.389	nyota	SeqDis	17/05/2019	15:07:56:274	18	BA	#ffff00	#0000ff	left	FALSE
0.368	nyota	SeqDis	17/05/2019	15:08:04:557	19	BA	#ffff00	#0000ff	left	FALSE
0.35	nyota	SeqDis	17/05/2019	15:08:16:69	20	BA	#ffff00	#0000ff	left	FALSE
0.35	nyota	SeqDis	17/05/2019	15:08:24:712	21	BA	#ffff00	#0000ff	right	TRUE
0.35	nyota	SeqDis	17/05/2019	15:08:39:204	22	AA	#0000ff	#0000ff	left	FALSE
0.4	nyota	SeqDis	17/05/2019	15:08:46:976	23	AA	#0000ff	#0000ff	right	TRUE
0.45	nyota	SeqDis	17/05/2019	15:08:59:116	24	BB	#ffff00	#ffff00	right	TRUE
0.45	nyota	SeqDis	17/05/2019	15:09:08:302	25	BB	#ffff00	#ffff00	left	FALSE
0.4	nyota	SeqDis	17/05/2019	15:11:32:419	26	BB	#ffff00	#ffff00	left	FALSE
0.35	nyota	SeqDis	17/05/2019	15:11:41:454	27	BB	#ffff00	#ffff00	left	FALSE
0.3	nyota	SeqDis	17/05/2019	15:11:50:810	28	BB	#ffff00	#ffff00	left	FALSE
0.35	nyota	SeqDis	17/05/2019	15:11:59:883	29	BB	#ffff00	#ffff00	right	TRUE
0.4	nyota	SeqDis	17/05/2019	15:12:10:397	30	BA	#ffff00	#0000ff	right	TRUE
0.35	nyota	SeqDis	17/05/2019	15:12:18:677	31	BA	#ffff00	#0000ff	left	FALSE
0.3	nyota	SeqDis	17/05/2019	15:12:27:104	32	BA	#ffff00	#0000ff	left	FALSE
0.3	nyota	SeqDis	17/05/2019	15:12:36:306	33	BA	#ffff00	#0000ff	right	TRUE
0.3	nyota	SeqDis	17/05/2019	15:12:43:837	34	AA	#0000ff	#0000ff	left	FALSE
0.35	nyota	SeqDis	17/05/2019	15:12:52:345	35	AA	#0000ff	#0000ff	right	TRUE
0.4	nyota	SeqDis	17/05/2019	15:12:59:917	36	AB	#0000ff	#ffff00	left	TRUE
0.45	nyota	SeqDis	17/05/2019	15:13:10:781	37	AA	#0000ff	#0000ff	right	TRUE
0.45	nyota	SeqDis	17/05/2019	15:13:22:142	38	AB	#0000ff	#ffff00	right	FALSE
0.5	nyota	SeqDis	17/05/2019	15:13:32:494	39	AB	#0000ff	#ffff00	left	TRUE
0.55	nyota	SeqDis	17/05/2019	15:13:45:558	40	AB	#0000ff	#ffff00	left	TRUE
0.55	nyota	SeqDis	17/05/2019	15:13:56:985	41	AB	#0000ff	#ffff00	left	TRUE
0.55	nyota	SeqDis	17/05/2019	15:14:05:430	42	AA	#0000ff	#0000ff	left	FALSE
0.5	nyota	SeqDis	17/05/2019	15:14:13:480	43	AA	#0000ff	#0000ff	left	FALSE
0.5	nyota	SeqDis	17/05/2019	15:14:21:717	44	AA	#0000ff	#0000ff	right	TRUE
0.55	nyota	SeqDis	17/05/2019	15:14:36:362	45	AB	#0000ff	#ffff00	left	TRUE
0.6	nyota	SeqDis	17/05/2019	15:14:47:202	46	AB	#0000ff	#ffff00	left	TRUE
0.6	nyota	SeqDis	17/05/2019	15:14:57:402	47	BB	#ffff00	#ffff00	left	FALSE
0.6	nyota	SeqDis	17/05/2019	15:15:06:269	48	BB	#ffff00	#ffff00	left	FALSE
0.6	nyota	SeqDis	17/05/2019	15:15:15:424	49	BB	#ffff00	#ffff00	right	TRUE
0.6	nyota	SeqDis	17/05/2019	15:15:24:113	50	BB	#ffff00	#ffff00	right	TRUE
0.6	nyota	SeqDis	17/05/2019	15:15:36:629	51	AA	#0000ff	#0000ff	left	FALSE
0.65	nyota	SeqDis	17/05/2019	15:15:46:702	52	AA	#0000ff	#0000ff	right	TRUE
0.65	nyota	SeqDis	17/05/2019	15:15:58:929	53	AA	#0000ff	#0000ff	right	TRUE
0.7	nyota	SeqDis	17/05/2019	15:16:09:614	54	AB	#0000ff	#ffff00	left	TRUE
0.65	nyota	SeqDis	17/05/2019	15:16:19:743	55	AB	#0000ff	#ffff00	right	FALSE
0.65	nyota	SeqDis	17/05/2019	15:16:27:839	56	AB	#0000ff	#ffff00	left	TRUE
0.65	nyota	SeqDis	17/05/2019	15:16:39:481	57	BA	#ffff00	#0000ff	right	TRUE
0.7	nyota	SeqDis	17/05/2019	15:16:49:871	58	AB	#0000ff	#ffff00	left	TRUE
0.7	nyota	SeqDis	17/05/2019	15:16:58:644	59	BA	#ffff00	#0000ff	right	TRUE
0.7	nyota	SeqDis	17/05/2019	15:17:10:849	60	AB	#0000ff	#ffff00	left	TRUE
0.65	nyota	SeqDis	17/05/2019	15:18:37:714	61	AB	#0000ff	#ffff00	right	FALSE
0.7	nyota	SeqDis	17/05/2019	15:18:46:934	62	AB	#0000ff	#ffff00	left	TRUE
0.7	nyota	SeqDis	17/05/2019	15:19:01:663	63	BB	#ffff00	#ffff00	left	FALSE
0.65	nyota	SeqDis	17/05/2019	15:19:10:938	64	BB	#ffff00	#ffff00	left	FALSE
0.6	nyota	SeqDis	17/05/2019	15:19:19:425	65	BB	#ffff00	#ffff00	left	FALSE
0.55	nyota	SeqDis	17/05/2019	15:19:28:354	66	BB	#ffff00	#ffff00	left	FALSE
0.55	nyota	SeqDis	17/05/2019	15:19:36:546	67	BB	#ffff00	#ffff00	left	FALSE
0.6	nyota	SeqDis	17/05/2019	15:19:45:410	68	BB	#ffff00	#ffff00	right	TRUE
0.55	nyota	SeqDis	17/05/2019	15:19:59:801	69	BA	#ffff00	#0000ff	left	FALSE
0.5	nyota	SeqDis	17/05/2019	15:20:07:478	70	BA	#ffff00	#0000ff	left	FALSE
0.55	nyota	SeqDis	17/05/2019	15:20:16:254	71	BA	#ffff00	#0000ff	right	TRUE
0.55	nyota	SeqDis	17/05/2019	15:20:36:688	72	AB	#0000ff	#ffff00	left	TRUE
0.5	nyota	SeqDis	17/05/2019	15:20:52:325	73	BA	#ffff00	#0000ff	left	FALSE
0.45	nyota	SeqDis	17/05/2019	15:21:01:122	74	BA	#ffff00	#0000ff	left	FALSE
0.5	nyota	SeqDis	17/05/2019	15:21:12:165	75	BA	#ffff00	#0000ff	right	TRUE
0.45	nyota	SeqDis	17/05/2019	15:21:22:833	76	BA	#ffff00	#0000ff	left	FALSE
0.4	nyota	SeqDis	17/05/2019	15:21:32:154	77	BA	#ffff00	#0000ff	left	FALSE
0.35	nyota	SeqDis	17/05/2019	15:21:40:643	78	BA	#ffff00	#0000ff	left	FALSE
0.3	nyota	SeqDis	17/05/2019	15:21:52:690	79	BA	#ffff00	#0000ff	left	FALSE
0.3	nyota	SeqDis	17/05/2019	15:22:01:682	80	BA	#ffff00	#0000ff	right	TRUE
0	nyota	SeqDis	19/05/2019	12:32:53:193	1	AB	#0000ff	#ffff00	right	FALSE
0	nyota	SeqDis	19/05/2019	12:33:03:348	2	AB	#0000ff	#ffff00	right	FALSE
0.333	nyota	SeqDis	19/05/2019	12:33:14:430	3	AB	#0000ff	#ffff00	left	TRUE
0.5	nyota	SeqDis	19/05/2019	12:33:27:394	4	AA	#0000ff	#0000ff	right	TRUE
0.6	nyota	SeqDis	19/05/2019	12:33:36:433	5	AB	#0000ff	#ffff00	left	TRUE
0.667	nyota	SeqDis	19/05/2019	12:33:47:351	6	AB	#0000ff	#ffff00	left	TRUE
0.714	nyota	SeqDis	19/05/2019	12:33:54:674	7	AB	#0000ff	#ffff00	left	TRUE
0.75	nyota	SeqDis	19/05/2019	12:34:02:190	8	AB	#0000ff	#ffff00	left	TRUE
0.667	nyota	SeqDis	19/05/2019	12:34:16:793	9	BB	#ffff00	#ffff00	left	FALSE
0.7	nyota	SeqDis	19/05/2019	12:34:27:895	10	BB	#ffff00	#ffff00	right	TRUE
0.727	nyota	SeqDis	19/05/2019	12:34:39:184	11	AA	#0000ff	#0000ff	right	TRUE
0.75	nyota	SeqDis	19/05/2019	12:34:49:357	12	BB	#ffff00	#ffff00	right	TRUE
0.692	nyota	SeqDis	19/05/2019	12:35:00:987	13	AB	#0000ff	#ffff00	right	FALSE
0.714	nyota	SeqDis	19/05/2019	12:35:10:837	14	AB	#0000ff	#ffff00	left	TRUE
0.667	nyota	SeqDis	19/05/2019	12:35:19:472	15	BB	#ffff00	#ffff00	left	FALSE
0.625	nyota	SeqDis	19/05/2019	12:35:33:126	16	BB	#ffff00	#ffff00	left	FALSE
0.588	nyota	SeqDis	19/05/2019	12:35:41:978	17	BB	#ffff00	#ffff00	left	FALSE
0.556	nyota	SeqDis	19/05/2019	12:35:50:186	18	BB	#ffff00	#ffff00	left	FALSE
0.526	nyota	SeqDis	19/05/2019	12:36:00:40	19	BB	#ffff00	#ffff00	left	FALSE
0.55	nyota	SeqDis	19/05/2019	12:36:09:830	20	BB	#ffff00	#ffff00	right	TRUE
0.6	nyota	SeqDis	19/05/2019	12:36:20:786	21	BA	#ffff00	#0000ff	right	TRUE
0.6	nyota	SeqDis	19/05/2019	12:36:33:423	22	BA	#ffff00	#0000ff	left	FALSE
0.6	nyota	SeqDis	19/05/2019	12:36:42:448	23	BA	#ffff00	#0000ff	right	TRUE
0.6	nyota	SeqDis	19/05/2019	12:36:51:16	24	BA	#ffff00	#0000ff	right	TRUE
0.55	nyota	SeqDis	19/05/2019	12:37:03:226	25	AB	#0000ff	#ffff00	right	FALSE
0.55	nyota	SeqDis	19/05/2019	12:37:13:331	26	AB	#0000ff	#ffff00	left	TRUE
0.55	nyota	SeqDis	19/05/2019	12:37:26:195	27	AB	#0000ff	#ffff00	left	TRUE
0.55	nyota	SeqDis	19/05/2019	12:37:34:457	28	AB	#0000ff	#ffff00	left	TRUE
0.55	nyota	SeqDis	19/05/2019	12:37:42:816	29	AA	#0000ff	#0000ff	left	FALSE
0.5	nyota	SeqDis	19/05/2019	12:37:52:198	30	AA	#0000ff	#0000ff	left	FALSE
0.5	nyota	SeqDis	19/05/2019	12:38:06:932	31	AA	#0000ff	#0000ff	right	TRUE
0.5	nyota	SeqDis	19/05/2019	12:38:16:804	32	BA	#ffff00	#0000ff	right	TRUE
0.55	nyota	SeqDis	19/05/2019	12:38:25:41	33	AB	#0000ff	#ffff00	left	TRUE
0.5	nyota	SeqDis	19/05/2019	12:38:38:796	34	BA	#ffff00	#0000ff	left	FALSE
0.5	nyota	SeqDis	19/05/2019	12:38:51:390	35	BA	#ffff00	#0000ff	left	FALSE
0.5	nyota	SeqDis	19/05/2019	12:39:00:519	36	BA	#ffff00	#0000ff	left	FALSE
0.5	nyota	SeqDis	19/05/2019	12:39:12:427	37	BA	#ffff00	#0000ff	left	FALSE
0.5	nyota	SeqDis	19/05/2019	12:39:21:635	38	BA	#ffff00	#0000ff	left	FALSE
0.5	nyota	SeqDis	19/05/2019	12:39:32:219	39	BA	#ffff00	#0000ff	left	FALSE
0.5	nyota	SeqDis	19/05/2019	12:39:43:154	40	BA	#ffff00	#0000ff	right	TRUE
0.5	nyota	SeqDis	19/05/2019	12:39:52:475	41	AB	#0000ff	#ffff00	left	TRUE
0.55	nyota	SeqDis	19/05/2019	12:40:01:522	42	AB	#0000ff	#ffff00	left	TRUE
0.55	nyota	SeqDis	19/05/2019	12:40:11:192	43	AB	#0000ff	#ffff00	left	TRUE
0.5	nyota	SeqDis	19/05/2019	12:40:19:408	44	AA	#0000ff	#0000ff	left	FALSE
0.55	nyota	SeqDis	19/05/2019	12:40:30:182	45	AA	#0000ff	#0000ff	right	TRUE
0.55	nyota	SeqDis	19/05/2019	12:40:42:326	46	AA	#0000ff	#0000ff	right	TRUE
0.55	nyota	SeqDis	19/05/2019	12:40:54:904	47	BB	#ffff00	#ffff00	right	TRUE
0.55	nyota	SeqDis	19/05/2019	12:41:09:268	48	AA	#0000ff	#0000ff	right	TRUE
0.6	nyota	SeqDis	19/05/2019	12:41:18:747	49	BA	#ffff00	#0000ff	right	TRUE
0.6	nyota	SeqDis	19/05/2019	12:41:27:17	50	AB	#0000ff	#ffff00	right	FALSE
0.55	nyota	SeqDis	19/05/2019	12:41:36:938	51	AB	#0000ff	#ffff00	right	FALSE
0.55	nyota	SeqDis	19/05/2019	12:41:46:294	52	AB	#0000ff	#ffff00	left	TRUE
0.5	nyota	SeqDis	19/05/2019	12:41:57:700	53	BB	#ffff00	#ffff00	left	FALSE
0.55	nyota	SeqDis	19/05/2019	12:42:06:983	54	BB	#ffff00	#ffff00	right	TRUE
0.55	nyota	SeqDis	19/05/2019	12:42:16:274	55	AB	#0000ff	#ffff00	right	FALSE
0.55	nyota	SeqDis	19/05/2019	12:42:34:636	56	AB	#0000ff	#ffff00	right	FALSE
0.6	nyota	SeqDis	19/05/2019	12:42:47:402	57	AB	#0000ff	#ffff00	left	TRUE
0.65	nyota	SeqDis	19/05/2019	12:42:55:630	58	AB	#0000ff	#ffff00	left	TRUE
0.65	nyota	SeqDis	19/05/2019	12:43:03:494	59	BB	#ffff00	#ffff00	left	FALSE
0.65	nyota	SeqDis	19/05/2019	12:43:13:439	60	BB	#ffff00	#ffff00	right	TRUE
0.65	nyota	SeqDis	19/05/2019	12:46:53:147	61	AB	#0000ff	#ffff00	left	TRUE
0.65	nyota	SeqDis	19/05/2019	12:47:13:203	62	AB	#0000ff	#ffff00	left	TRUE
0.6	nyota	SeqDis	19/05/2019	12:47:20:606	63	BB	#ffff00	#ffff00	left	FALSE
0.6	nyota	SeqDis	19/05/2019	12:47:30:17	64	BB	#ffff00	#ffff00	left	FALSE
0.55	nyota	SeqDis	19/05/2019	12:47:42:706	65	BB	#ffff00	#ffff00	left	FALSE
0.5	nyota	SeqDis	19/05/2019	12:47:54:235	66	BB	#ffff00	#ffff00	left	FALSE
0.45	nyota	SeqDis	19/05/2019	12:48:04:538	67	BB	#ffff00	#ffff00	left	FALSE
0.4	nyota	SeqDis	19/05/2019	12:48:20:52	68	BB	#ffff00	#ffff00	left	FALSE
0.4	nyota	SeqDis	19/05/2019	12:48:51:942	69	BB	#ffff00	#ffff00	right	TRUE
0.4	nyota	SeqDis	19/05/2019	12:49:09:827	70	AA	#0000ff	#0000ff	left	FALSE
0.45	nyota	SeqDis	19/05/2019	12:49:21:815	71	AA	#0000ff	#0000ff	right	TRUE
0.4	nyota	SeqDis	19/05/2019	12:49:31:411	72	AA	#0000ff	#0000ff	left	FALSE
0.4	nyota	SeqDis	19/05/2019	12:49:43:412	73	AA	#0000ff	#0000ff	left	FALSE
0.35	nyota	SeqDis	19/05/2019	12:49:52:1000	74	AA	#0000ff	#0000ff	left	FALSE
0.4	nyota	SeqDis	19/05/2019	12:50:06:578	75	AA	#0000ff	#0000ff	right	TRUE
0.45	nyota	SeqDis	19/05/2019	12:50:16:961	76	AA	#0000ff	#0000ff	right	TRUE
0.45	nyota	SeqDis	19/05/2019	12:50:26:311	77	BA	#ffff00	#0000ff	right	TRUE
0.45	nyota	SeqDis	19/05/2019	12:50:36:134	78	BA	#ffff00	#0000ff	right	TRUE
0.45	nyota	SeqDis	19/05/2019	12:50:48:346	79	AB	#0000ff	#ffff00	right	FALSE
0.4	nyota	SeqDis	19/05/2019	12:50:57:466	80	AB	#0000ff	#ffff00	right	FALSE
0.35	nyota	SeqDis	19/05/2019	12:51:44:543	81	AB	#0000ff	#ffff00	right	FALSE
0.3	nyota	SeqDis	19/05/2019	12:51:54:822	82	AB	#0000ff	#ffff00	right	FALSE
0	nyota	SeqDis	20/05/2019	11:18:35:958	1	BA	#ffff00	#0000ff	left	FALSE
0	nyota	SeqDis	20/05/2019	11:18:58:972	2	BA	#ffff00	#0000ff	left	FALSE
0.333	nyota	SeqDis	20/05/2019	11:19:09:14	3	BA	#ffff00	#0000ff	right	TRUE
0.5	nyota	SeqDis	20/05/2019	11:19:17:657	4	AB	#0000ff	#ffff00	left	TRUE
0.6	nyota	SeqDis	20/05/2019	11:19:30:7	5	AB	#0000ff	#ffff00	left	TRUE
0.5	nyota	SeqDis	20/05/2019	12:09:08:294	6	AA	#0000ff	#0000ff	left	FALSE
0.429	nyota	SeqDis	20/05/2019	12:09:16:863	7	AA	#0000ff	#0000ff	left	FALSE
0.375	nyota	SeqDis	20/05/2019	12:09:26:463	8	AA	#0000ff	#0000ff	left	FALSE
0.444	nyota	SeqDis	20/05/2019	12:09:35:530	9	AA	#0000ff	#0000ff	right	TRUE
0.4	nyota	SeqDis	20/05/2019	12:09:45:237	10	AB	#0000ff	#ffff00	right	FALSE
0.455	nyota	SeqDis	20/05/2019	12:09:53:909	11	AB	#0000ff	#ffff00	left	TRUE
0.417	nyota	SeqDis	20/05/2019	12:10:08:230	12	AB	#0000ff	#ffff00	right	FALSE
0.462	nyota	SeqDis	20/05/2019	12:10:16:543	13	AB	#0000ff	#ffff00	left	TRUE
0.429	nyota	SeqDis	20/05/2019	12:10:23:889	14	AA	#0000ff	#0000ff	left	FALSE
0.467	nyota	SeqDis	20/05/2019	12:10:32:281	15	AA	#0000ff	#0000ff	right	TRUE
0.5	nyota	SeqDis	20/05/2019	12:10:39:752	16	BA	#ffff00	#0000ff	right	TRUE
0.529	nyota	SeqDis	20/05/2019	12:10:46:268	17	AB	#0000ff	#ffff00	left	TRUE
0.556	nyota	SeqDis	20/05/2019	12:10:53:457	18	AB	#0000ff	#ffff00	left	TRUE
0.526	nyota	SeqDis	20/05/2019	12:11:07:293	19	AB	#0000ff	#ffff00	right	FALSE
0.55	nyota	SeqDis	20/05/2019	12:11:15:810	20	AB	#0000ff	#ffff00	left	TRUE
0.55	nyota	SeqDis	20/05/2019	12:11:24:853	21	BA	#ffff00	#0000ff	left	FALSE
0.55	nyota	SeqDis	20/05/2019	12:11:33:432	22	BA	#ffff00	#0000ff	left	FALSE
0.55	nyota	SeqDis	20/05/2019	12:11:42:324	23	BA	#ffff00	#0000ff	right	TRUE
0.5	nyota	SeqDis	20/05/2019	12:11:50:844	24	AB	#0000ff	#ffff00	right	FALSE
0.45	nyota	SeqDis	20/05/2019	12:11:58:820	25	AB	#0000ff	#ffff00	right	FALSE
0.45	nyota	SeqDis	20/05/2019	12:12:07:193	26	AB	#0000ff	#ffff00	right	FALSE
0.5	nyota	SeqDis	20/05/2019	12:12:16:264	27	AB	#0000ff	#ffff00	left	TRUE
0.5	nyota	SeqDis	20/05/2019	12:12:25:29	28	AA	#0000ff	#0000ff	left	FALSE
0.45	nyota	SeqDis	20/05/2019	12:12:36:275	29	AA	#0000ff	#0000ff	left	FALSE
0.45	nyota	SeqDis	20/05/2019	12:12:45:346	30	AA	#0000ff	#0000ff	left	FALSE
0.45	nyota	SeqDis	20/05/2019	12:12:53:789	31	AA	#0000ff	#0000ff	right	TRUE
0.45	nyota	SeqDis	20/05/2019	12:13:00:808	32	BB	#ffff00	#ffff00	left	FALSE
0.45	nyota	SeqDis	20/05/2019	12:13:08:760	33	BB	#ffff00	#ffff00	right	TRUE
0.5	nyota	SeqDis	20/05/2019	12:13:17:135	34	BB	#ffff00	#ffff00	right	TRUE
0.45	nyota	SeqDis	20/05/2019	12:13:23:714	35	BB	#ffff00	#ffff00	left	FALSE
0.4	nyota	SeqDis	20/05/2019	12:13:31:684	36	BB	#ffff00	#ffff00	left	FALSE
0.35	nyota	SeqDis	20/05/2019	12:13:40:487	37	BB	#ffff00	#ffff00	left	FALSE
0.3	nyota	SeqDis	20/05/2019	12:13:56:927	38	BB	#ffff00	#ffff00	left	FALSE
0.3	nyota	SeqDis	20/05/2019	12:14:11:790	39	BB	#ffff00	#ffff00	left	FALSE
0.25	nyota	SeqDis	20/05/2019	12:14:26:520	40	BB	#ffff00	#ffff00	left	FALSE
0.3	nyota	SeqDis	20/05/2019	12:14:35:283	41	BB	#ffff00	#ffff00	right	TRUE
0.35	nyota	SeqDis	20/05/2019	12:14:43:937	42	AB	#0000ff	#ffff00	left	TRUE
0.35	nyota	SeqDis	20/05/2019	12:14:53:742	43	AB	#0000ff	#ffff00	left	TRUE
0.35	nyota	SeqDis	20/05/2019	12:15:02:997	44	BA	#ffff00	#0000ff	left	FALSE
0.4	nyota	SeqDis	20/05/2019	12:15:11:857	45	BA	#ffff00	#0000ff	right	TRUE
0.45	nyota	SeqDis	20/05/2019	12:15:18:249	46	AB	#0000ff	#ffff00	left	TRUE
0.45	nyota	SeqDis	20/05/2019	12:15:25:711	47	AB	#0000ff	#ffff00	left	TRUE
0.45	nyota	SeqDis	20/05/2019	12:15:32:653	48	BB	#ffff00	#ffff00	left	FALSE
0.45	nyota	SeqDis	20/05/2019	12:15:41:971	49	BB	#ffff00	#ffff00	left	FALSE
0.45	nyota	SeqDis	20/05/2019	12:15:55:707	50	BB	#ffff00	#ffff00	left	FALSE
0.4	nyota	SeqDis	20/05/2019	12:16:07:939	51	BB	#ffff00	#ffff00	left	FALSE
0.45	nyota	SeqDis	20/05/2019	12:16:17:352	52	BB	#ffff00	#ffff00	right	TRUE
0.45	nyota	SeqDis	20/05/2019	12:16:23:899	53	AB	#0000ff	#ffff00	left	TRUE
0.45	nyota	SeqDis	20/05/2019	12:16:33:477	54	AB	#0000ff	#ffff00	left	TRUE
0.5	nyota	SeqDis	20/05/2019	12:16:41:679	55	BA	#ffff00	#0000ff	right	TRUE
0.55	nyota	SeqDis	20/05/2019	12:16:48:456	56	AB	#0000ff	#ffff00	left	TRUE
0.55	nyota	SeqDis	20/05/2019	12:16:55:260	57	BA	#ffff00	#0000ff	left	FALSE
0.55	nyota	SeqDis	20/05/2019	12:17:03:67	58	BA	#ffff00	#0000ff	left	FALSE
0.55	nyota	SeqDis	20/05/2019	12:17:11:734	59	BA	#ffff00	#0000ff	left	FALSE
0.55	nyota	SeqDis	20/05/2019	12:17:21:16	60	BA	#ffff00	#0000ff	left	FALSE
0.55	nyota	SeqDis	20/05/2019	12:19:27:285	61	BA	#ffff00	#0000ff	right	TRUE
0.5	nyota	SeqDis	20/05/2019	12:19:35:421	62	BB	#ffff00	#ffff00	left	FALSE
0.5	nyota	SeqDis	20/05/2019	12:19:47:549	63	BB	#ffff00	#ffff00	right	TRUE
0.55	nyota	SeqDis	20/05/2019	12:19:54:16	64	AB	#0000ff	#ffff00	left	TRUE
0.55	nyota	SeqDis	20/05/2019	12:20:01:646	65	AA	#0000ff	#0000ff	right	TRUE
0.5	nyota	SeqDis	20/05/2019	12:20:08:481	66	AA	#0000ff	#0000ff	left	FALSE
0.5	nyota	SeqDis	20/05/2019	12:20:20:316	67	AA	#0000ff	#0000ff	right	TRUE
0.55	nyota	SeqDis	20/05/2019	12:20:29:92	68	AB	#0000ff	#ffff00	left	TRUE
0.55	nyota	SeqDis	20/05/2019	12:20:35:657	69	AA	#0000ff	#0000ff	left	FALSE
0.55	nyota	SeqDis	20/05/2019	12:20:45:279	70	AA	#0000ff	#0000ff	left	FALSE
0.55	nyota	SeqDis	20/05/2019	12:20:53:775	71	AA	#0000ff	#0000ff	left	FALSE
0.5	nyota	SeqDis	20/05/2019	12:21:05:48	72	AA	#0000ff	#0000ff	left	FALSE
0.45	nyota	SeqDis	20/05/2019	12:23:27:371	73	AA	#0000ff	#0000ff	left	FALSE
0.4	nyota	SeqDis	20/05/2019	12:23:37:399	74	AA	#0000ff	#0000ff	left	FALSE
0.35	nyota	SeqDis	20/05/2019	12:23:47:731	75	AA	#0000ff	#0000ff	left	FALSE
1	nyota	SeqDis	21/05/2019	09:33:36:559	1	AA	#0000ff	#0000ff	right	TRUE
0.5	nyota	SeqDis	21/05/2019	09:33:51:121	2	BB	#ffff00	#ffff00	left	FALSE
0.667	nyota	SeqDis	21/05/2019	09:34:04:51	3	BB	#ffff00	#ffff00	right	TRUE
0.5	nyota	SeqDis	21/05/2019	09:34:12:775	4	BA	#ffff00	#0000ff	left	FALSE
0.4	nyota	SeqDis	21/05/2019	09:34:29:448	5	BA	#ffff00	#0000ff	left	FALSE
0.5	nyota	SeqDis	21/05/2019	09:35:11:263	6	BA	#ffff00	#0000ff	right	TRUE
0.571	nyota	SeqDis	21/05/2019	09:35:20:669	7	BA	#ffff00	#0000ff	right	TRUE
0.625	nyota	SeqDis	21/05/2019	09:35:29:81	8	AB	#0000ff	#ffff00	left	TRUE
0.556	nyota	SeqDis	21/05/2019	09:35:40:235	9	BB	#ffff00	#ffff00	left	FALSE
0.6	nyota	SeqDis	21/05/2019	09:35:50:90	10	BB	#ffff00	#ffff00	right	TRUE
0.636	nyota	SeqDis	21/05/2019	09:35:58:436	11	AB	#0000ff	#ffff00	left	TRUE
0.583	nyota	SeqDis	21/05/2019	09:36:07:365	12	AB	#0000ff	#ffff00	right	FALSE
0.615	nyota	SeqDis	21/05/2019	09:36:17:939	13	AB	#0000ff	#ffff00	left	TRUE
0.643	nyota	SeqDis	21/05/2019	09:36:25:354	14	AB	#0000ff	#ffff00	left	TRUE
0.667	nyota	SeqDis	21/05/2019	09:36:34:938	15	AA	#0000ff	#0000ff	right	TRUE
0.688	nyota	SeqDis	21/05/2019	09:36:42:528	16	AB	#0000ff	#ffff00	left	TRUE
0.706	nyota	SeqDis	21/05/2019	09:36:52:635	17	AB	#0000ff	#ffff00	left	TRUE
0.722	nyota	SeqDis	21/05/2019	09:37:01:284	18	AA	#0000ff	#0000ff	right	TRUE
0.684	nyota	SeqDis	21/05/2019	09:37:10:384	19	AB	#0000ff	#ffff00	right	FALSE
0.65	nyota	SeqDis	21/05/2019	09:37:19:959	20	AB	#0000ff	#ffff00	right	FALSE
0.65	nyota	SeqDis	21/05/2019	09:37:39:548	21	AB	#0000ff	#ffff00	left	TRUE
0.7	nyota	SeqDis	21/05/2019	09:37:48:220	22	AB	#0000ff	#ffff00	left	TRUE
0.65	nyota	SeqDis	21/05/2019	09:37:55:788	23	AB	#0000ff	#ffff00	right	FALSE
0.7	nyota	SeqDis	21/05/2019	09:38:05:309	24	AB	#0000ff	#ffff00	left	TRUE
0.7	nyota	SeqDis	21/05/2019	09:38:14:440	25	BB	#ffff00	#ffff00	left	FALSE
0.65	nyota	SeqDis	21/05/2019	09:38:24:841	26	BB	#ffff00	#ffff00	left	FALSE
0.6	nyota	SeqDis	21/05/2019	09:38:33:626	27	BB	#ffff00	#ffff00	left	FALSE
0.55	nyota	SeqDis	21/05/2019	09:38:46:557	28	BB	#ffff00	#ffff00	left	FALSE
0.55	nyota	SeqDis	21/05/2019	09:39:15:977	29	BB	#ffff00	#ffff00	left	FALSE
0.55	nyota	SeqDis	21/05/2019	09:39:25:65	30	BB	#ffff00	#ffff00	right	TRUE
0.5	nyota	SeqDis	21/05/2019	09:39:34:1	31	BA	#ffff00	#0000ff	left	FALSE
0.55	nyota	SeqDis	21/05/2019	09:39:42:885	32	BA	#ffff00	#0000ff	right	TRUE
0.5	nyota	SeqDis	21/05/2019	09:39:50:467	33	BA	#ffff00	#0000ff	left	FALSE
0.5	nyota	SeqDis	21/05/2019	09:40:01:204	34	BA	#ffff00	#0000ff	right	TRUE
0.5	nyota	SeqDis	21/05/2019	09:40:10:23	35	AB	#0000ff	#ffff00	left	TRUE
0.5	nyota	SeqDis	21/05/2019	09:40:17:913	36	BB	#ffff00	#ffff00	right	TRUE
0.5	nyota	SeqDis	21/05/2019	09:40:27:72	37	AB	#0000ff	#ffff00	left	TRUE
0.45	nyota	SeqDis	21/05/2019	09:40:35:279	38	BA	#ffff00	#0000ff	left	FALSE
0.45	nyota	SeqDis	21/05/2019	09:40:44:371	39	BA	#ffff00	#0000ff	left	FALSE
0.45	nyota	SeqDis	21/05/2019	09:41:17:934	40	BA	#ffff00	#0000ff	left	FALSE
0.4	nyota	SeqDis	21/05/2019	09:41:26:801	41	BA	#ffff00	#0000ff	left	FALSE
0.4	nyota	SeqDis	21/05/2019	09:42:03:161	42	BA	#ffff00	#0000ff	right	TRUE
0.4	nyota	SeqDis	21/05/2019	09:42:09:769	43	AA	#0000ff	#0000ff	left	FALSE
0.4	nyota	SeqDis	21/05/2019	09:42:18:833	44	AA	#0000ff	#0000ff	right	TRUE
0.4	nyota	SeqDis	21/05/2019	09:42:26:245	45	AB	#0000ff	#ffff00	right	FALSE
0.4	nyota	SeqDis	21/05/2019	09:42:35:128	46	AB	#0000ff	#ffff00	right	FALSE
0.4	nyota	SeqDis	21/05/2019	09:42:44:517	47	AB	#0000ff	#ffff00	right	FALSE
0.4	nyota	SeqDis	21/05/2019	09:42:57:300	48	AB	#0000ff	#ffff00	right	FALSE
0.4	nyota	SeqDis	21/05/2019	09:43:14:887	49	AB	#0000ff	#ffff00	right	FALSE
0.4	nyota	SeqDis	21/05/2019	09:43:26:648	50	AB	#0000ff	#ffff00	left	TRUE
0.4	nyota	SeqDis	21/05/2019	09:43:41:431	51	AA	#0000ff	#0000ff	left	FALSE
0.35	nyota	SeqDis	21/05/2019	09:44:26:817	52	AA	#0000ff	#0000ff	left	FALSE
1	nyota	SeqDis	23/05/2019	14:27:04:643	1	BA	#ffff00	#0000ff	right	TRUE
1	nyota	SeqDis	23/05/2019	14:27:21:414	2	AB	#0000ff	#ffff00	left	TRUE
0.667	nyota	SeqDis	23/05/2019	14:27:54:172	3	BA	#ffff00	#0000ff	left	FALSE
0.5	nyota	SeqDis	23/05/2019	14:30:10:152	4	BA	#ffff00	#0000ff	left	FALSE
0.4	nyota	SeqDis	23/05/2019	14:30:21:489	5	BA	#ffff00	#0000ff	left	FALSE
0.5	nyota	SeqDis	23/05/2019	14:30:33:750	6	BA	#ffff00	#0000ff	right	TRUE
0.429	nyota	SeqDis	23/05/2019	14:30:42:265	7	AB	#0000ff	#ffff00	right	FALSE
0.375	nyota	SeqDis	23/05/2019	14:30:54:764	8	AB	#0000ff	#ffff00	right	FALSE
0.333	nyota	SeqDis	23/05/2019	14:31:03:888	9	AB	#0000ff	#ffff00	right	FALSE
0.3	nyota	SeqDis	23/05/2019	14:31:13:642	10	AB	#0000ff	#ffff00	right	FALSE
0.364	nyota	SeqDis	23/05/2019	14:31:27:886	11	AB	#0000ff	#ffff00	left	TRUE
0.333	nyota	SeqDis	23/05/2019	14:32:01:886	12	BB	#ffff00	#ffff00	left	FALSE
0.308	nyota	SeqDis	23/05/2019	14:32:25:231	13	BB	#ffff00	#ffff00	left	FALSE
0.286	nyota	SeqDis	23/05/2019	14:32:35:218	14	BB	#ffff00	#ffff00	left	FALSE
0.267	nyota	SeqDis	23/05/2019	14:32:50:193	15	BB	#ffff00	#ffff00	left	FALSE
0.25	nyota	SeqDis	23/05/2019	14:33:01:315	16	BB	#ffff00	#ffff00	left	FALSE
0.235	nyota	SeqDis	23/05/2019	14:33:16:38	17	BB	#ffff00	#ffff00	left	FALSE
0.222	nyota	SeqDis	23/05/2019	14:33:32:792	18	BB	#ffff00	#ffff00	left	FALSE
0.211	nyota	SeqDis	23/05/2019	14:33:41:788	19	BB	#ffff00	#ffff00	left	FALSE
0	nyota	SeqDis	24/05/2019	10:02:44:595	1	AB	#0000ff	#ffff00	right	FALSE
0.5	nyota	SeqDis	24/05/2019	10:02:53:962	2	AB	#0000ff	#ffff00	left	TRUE
0.667	nyota	SeqDis	24/05/2019	10:03:01:212	3	AB	#0000ff	#ffff00	left	TRUE
0.75	nyota	SeqDis	24/05/2019	10:03:08:425	4	AB	#0000ff	#ffff00	left	TRUE
0.6	nyota	SeqDis	24/05/2019	10:03:15:790	5	BB	#ffff00	#ffff00	left	FALSE
0.5	nyota	SeqDis	24/05/2019	10:03:24:636	6	BB	#ffff00	#ffff00	left	FALSE
0.429	nyota	SeqDis	24/05/2019	10:03:33:745	7	BB	#ffff00	#ffff00	left	FALSE
0.375	nyota	SeqDis	24/05/2019	10:03:43:717	8	BB	#ffff00	#ffff00	left	FALSE
0.444	nyota	SeqDis	24/05/2019	10:03:55:178	9	BB	#ffff00	#ffff00	right	TRUE
0.4	nyota	SeqDis	24/05/2019	10:04:02:321	10	AB	#0000ff	#ffff00	right	FALSE
0.455	nyota	SeqDis	24/05/2019	10:04:11:421	11	AB	#0000ff	#ffff00	left	TRUE
0.5	nyota	SeqDis	24/05/2019	10:04:18:740	12	AB	#0000ff	#ffff00	left	TRUE
0.462	nyota	SeqDis	24/05/2019	10:04:25:621	13	AA	#0000ff	#0000ff	left	FALSE
0.429	nyota	SeqDis	24/05/2019	10:04:34:690	14	AA	#0000ff	#0000ff	left	FALSE
0.467	nyota	SeqDis	24/05/2019	10:04:45:24	15	AA	#0000ff	#0000ff	right	TRUE
0.5	nyota	SeqDis	24/05/2019	10:04:57:205	16	AB	#0000ff	#ffff00	left	TRUE
0.471	nyota	SeqDis	24/05/2019	10:05:08:34	17	AB	#0000ff	#ffff00	right	FALSE
0.5	nyota	SeqDis	24/05/2019	10:05:16:770	18	AB	#0000ff	#ffff00	left	TRUE
0.474	nyota	SeqDis	24/05/2019	10:05:25:749	19	AA	#0000ff	#0000ff	left	FALSE
0.45	nyota	SeqDis	24/05/2019	10:05:34:533	20	AA	#0000ff	#0000ff	left	FALSE
0.5	nyota	SeqDis	24/05/2019	10:05:43:304	21	AA	#0000ff	#0000ff	right	TRUE
0.5	nyota	SeqDis	24/05/2019	10:05:53:349	22	BA	#ffff00	#0000ff	right	TRUE
0.5	nyota	SeqDis	24/05/2019	10:06:03:771	23	BA	#ffff00	#0000ff	right	TRUE
0.5	nyota	SeqDis	24/05/2019	10:06:13:30	24	AB	#0000ff	#ffff00	left	TRUE
0.55	nyota	SeqDis	24/05/2019	10:06:22:340	25	AA	#0000ff	#0000ff	right	TRUE
0.6	nyota	SeqDis	24/05/2019	10:06:31:724	26	BB	#ffff00	#ffff00	right	TRUE
0.65	nyota	SeqDis	24/05/2019	10:06:41:317	27	BB	#ffff00	#ffff00	right	TRUE
0.7	nyota	SeqDis	24/05/2019	10:06:50:238	28	BA	#ffff00	#0000ff	right	TRUE
0.65	nyota	SeqDis	24/05/2019	10:07:00:824	29	AB	#0000ff	#ffff00	right	FALSE
0.7	nyota	SeqDis	24/05/2019	10:07:10:614	30	AB	#0000ff	#ffff00	left	TRUE
0.7	nyota	SeqDis	24/05/2019	10:07:21:189	31	AB	#0000ff	#ffff00	left	TRUE
0.65	nyota	SeqDis	24/05/2019	10:07:31:990	32	BB	#ffff00	#ffff00	left	FALSE
0.7	nyota	SeqDis	24/05/2019	10:07:40:746	33	BB	#ffff00	#ffff00	right	TRUE
0.75	nyota	SeqDis	24/05/2019	10:07:50:705	34	AB	#0000ff	#ffff00	left	TRUE
0.75	nyota	SeqDis	24/05/2019	10:08:02:366	35	BA	#ffff00	#0000ff	right	TRUE
0.7	nyota	SeqDis	24/05/2019	10:08:14:122	36	AB	#0000ff	#ffff00	right	FALSE
0.75	nyota	SeqDis	24/05/2019	10:08:22:958	37	AB	#0000ff	#ffff00	left	TRUE
0.75	nyota	SeqDis	24/05/2019	10:08:34:106	38	BA	#ffff00	#0000ff	right	TRUE
0.8	nyota	SeqDis	24/05/2019	10:08:44:396	39	AB	#0000ff	#ffff00	left	TRUE
0.85	nyota	SeqDis	24/05/2019	10:08:54:373	40	AB	#0000ff	#ffff00	left	TRUE
0.85	nyota	SeqDis	24/05/2019	10:09:03:867	41	BB	#ffff00	#ffff00	right	TRUE
0.8	nyota	SeqDis	24/05/2019	10:09:13:604	42	AB	#0000ff	#ffff00	right	FALSE
0.8	nyota	SeqDis	24/05/2019	10:09:25:140	43	AB	#0000ff	#ffff00	left	TRUE
0.75	nyota	SeqDis	24/05/2019	10:09:35:276	44	BA	#ffff00	#0000ff	left	FALSE
0.75	nyota	SeqDis	24/05/2019	10:09:43:670	45	BA	#ffff00	#0000ff	right	TRUE
0.7	nyota	SeqDis	24/05/2019	10:09:51:228	46	AB	#0000ff	#ffff00	right	FALSE
0.65	nyota	SeqDis	24/05/2019	10:10:01:110	47	AB	#0000ff	#ffff00	right	FALSE
0.65	nyota	SeqDis	24/05/2019	10:10:09:254	48	AB	#0000ff	#ffff00	left	TRUE
0.65	nyota	SeqDis	24/05/2019	10:10:16:853	49	BB	#ffff00	#ffff00	left	FALSE
0.65	nyota	SeqDis	24/05/2019	10:10:25:630	50	BB	#ffff00	#ffff00	right	TRUE
0.65	nyota	SeqDis	24/05/2019	10:10:34:258	51	AA	#0000ff	#0000ff	right	TRUE
0.7	nyota	SeqDis	24/05/2019	10:10:41:212	52	AB	#0000ff	#ffff00	left	TRUE
0.7	nyota	SeqDis	24/05/2019	10:10:49:601	53	AA	#0000ff	#0000ff	right	TRUE
0.7	nyota	SeqDis	24/05/2019	10:10:59:193	54	AA	#0000ff	#0000ff	right	TRUE
0.65	nyota	SeqDis	24/05/2019	10:11:08:612	55	AB	#0000ff	#ffff00	right	FALSE
0.7	nyota	SeqDis	24/05/2019	10:11:17:95	56	AB	#0000ff	#ffff00	left	TRUE
0.65	nyota	SeqDis	24/05/2019	10:11:26:554	57	BA	#ffff00	#0000ff	left	FALSE
0.65	nyota	SeqDis	24/05/2019	10:11:36:490	58	BA	#ffff00	#0000ff	right	TRUE
0.6	nyota	SeqDis	24/05/2019	10:11:44:933	59	AB	#0000ff	#ffff00	right	FALSE
0.55	nyota	SeqDis	24/05/2019	10:11:53:814	60	AB	#0000ff	#ffff00	right	FALSE
0.5	nyota	SeqDis	24/05/2019	10:14:46:589	61	AB	#0000ff	#ffff00	right	FALSE
0.55	nyota	SeqDis	24/05/2019	10:14:58:780	62	AB	#0000ff	#ffff00	left	TRUE
0	nyota	SeqDis	25/05/2019	12:36:06:17	1	AB	#0000ff	#ffff00	right	FALSE
0	nyota	SeqDis	25/05/2019	12:36:15:472	2	AB	#0000ff	#ffff00	right	FALSE
0	nyota	SeqDis	25/05/2019	12:36:32:727	3	AB	#0000ff	#ffff00	right	FALSE
0	nyota	SeqDis	25/05/2019	12:36:42:231	4	AB	#0000ff	#ffff00	right	FALSE
0	nyota	SeqDis	25/05/2019	12:37:01:737	5	AB	#0000ff	#ffff00	right	FALSE
0.167	nyota	SeqDis	25/05/2019	12:37:17:123	6	AB	#0000ff	#ffff00	left	TRUE
0.286	nyota	SeqDis	25/05/2019	12:37:35:862	7	AA	#0000ff	#0000ff	right	TRUE
0.375	nyota	SeqDis	25/05/2019	12:37:46:62	8	BB	#ffff00	#ffff00	right	TRUE
0.333	nyota	SeqDis	25/05/2019	12:38:00:315	9	AB	#0000ff	#ffff00	right	FALSE
0.3	nyota	SeqDis	25/05/2019	12:38:09:438	10	AB	#0000ff	#ffff00	right	FALSE
0.364	nyota	SeqDis	25/05/2019	12:38:18:161	11	AB	#0000ff	#ffff00	left	TRUE
0.333	nyota	SeqDis	25/05/2019	12:38:30:830	12	AB	#0000ff	#ffff00	right	FALSE
0.308	nyota	SeqDis	25/05/2019	12:38:41:351	13	AB	#0000ff	#ffff00	right	FALSE
0.357	nyota	SeqDis	25/05/2019	12:38:50:863	14	AB	#0000ff	#ffff00	left	TRUE
0.333	nyota	SeqDis	25/05/2019	12:39:01:776	15	AB	#0000ff	#ffff00	right	FALSE
0.312	nyota	SeqDis	25/05/2019	12:39:12:561	16	AB	#0000ff	#ffff00	right	FALSE
0.353	nyota	SeqDis	25/05/2019	12:39:22:150	17	AB	#0000ff	#ffff00	left	TRUE
0.333	nyota	SeqDis	25/05/2019	12:39:35:71	18	AB	#0000ff	#ffff00	right	FALSE
0.368	nyota	SeqDis	25/05/2019	12:39:50:43	19	AB	#0000ff	#ffff00	left	TRUE
0.35	nyota	SeqDis	25/05/2019	12:40:01:118	20	BA	#ffff00	#0000ff	left	FALSE
0.4	nyota	SeqDis	25/05/2019	12:40:15:90	21	BA	#ffff00	#0000ff	right	TRUE
0.4	nyota	SeqDis	25/05/2019	12:40:24:271	22	BA	#ffff00	#0000ff	left	FALSE
0.4	nyota	SeqDis	25/05/2019	12:40:34:661	23	BA	#ffff00	#0000ff	left	FALSE
0.45	nyota	SeqDis	25/05/2019	12:40:43:611	24	BA	#ffff00	#0000ff	right	TRUE
0.45	nyota	SeqDis	25/05/2019	12:40:54:301	25	AB	#0000ff	#ffff00	right	FALSE
0.4	nyota	SeqDis	25/05/2019	12:41:07:376	26	AB	#0000ff	#ffff00	right	FALSE
0.35	nyota	SeqDis	25/05/2019	12:41:17:47	27	AB	#0000ff	#ffff00	right	FALSE
0.3	nyota	SeqDis	25/05/2019	12:41:29:311	28	AB	#0000ff	#ffff00	right	FALSE
0.35	nyota	SeqDis	25/05/2019	12:41:38:553	29	AB	#0000ff	#ffff00	left	TRUE
0.4	nyota	SeqDis	25/05/2019	12:41:48:122	30	AA	#0000ff	#0000ff	right	TRUE
0.35	nyota	SeqDis	25/05/2019	12:41:57:189	31	AB	#0000ff	#ffff00	right	FALSE
0.4	nyota	SeqDis	25/05/2019	12:42:08:591	32	AB	#0000ff	#ffff00	left	TRUE
0.45	nyota	SeqDis	25/05/2019	12:42:21:875	33	AB	#0000ff	#ffff00	left	TRUE
0.45	nyota	SeqDis	25/05/2019	12:42:32:603	34	BB	#ffff00	#ffff00	right	TRUE
0.45	nyota	SeqDis	25/05/2019	12:42:42:230	35	AA	#0000ff	#0000ff	left	FALSE
0.45	nyota	SeqDis	25/05/2019	12:42:50:136	36	AA	#0000ff	#0000ff	left	FALSE
0.4	nyota	SeqDis	25/05/2019	12:43:04:659	37	AA	#0000ff	#0000ff	left	FALSE
0.4	nyota	SeqDis	25/05/2019	12:43:36:86	38	AA	#0000ff	#0000ff	left	FALSE
0.4	nyota	SeqDis	25/05/2019	12:43:50:387	39	AA	#0000ff	#0000ff	right	TRUE
0.4	nyota	SeqDis	25/05/2019	12:44:03:644	40	BA	#ffff00	#0000ff	left	FALSE
0.4	nyota	SeqDis	25/05/2019	12:44:40:423	41	BA	#ffff00	#0000ff	right	TRUE
0.4	nyota	SeqDis	25/05/2019	12:44:53:829	42	BB	#ffff00	#ffff00	left	FALSE
1	nyota	SeqDis	27/05/2019	12:42:31:940	1	AB	#0000ff	#ffff00	left	TRUE
1	nyota	SeqDis	27/05/2019	12:42:38:681	2	AA	#0000ff	#0000ff	right	TRUE
1	nyota	SeqDis	27/05/2019	12:42:45:722	3	AB	#0000ff	#ffff00	left	TRUE
1	nyota	SeqDis	27/05/2019	12:42:52:254	4	BA	#ffff00	#0000ff	right	TRUE
0.8	nyota	SeqDis	27/05/2019	12:42:59:271	5	AB	#0000ff	#ffff00	right	FALSE
0.667	nyota	SeqDis	27/05/2019	12:43:08:398	6	AB	#0000ff	#ffff00	right	FALSE
0.571	nyota	SeqDis	27/05/2019	12:43:16:981	7	AB	#0000ff	#ffff00	right	FALSE
0.625	nyota	SeqDis	27/05/2019	12:43:35:441	8	AB	#0000ff	#ffff00	left	TRUE
0.556	nyota	SeqDis	27/05/2019	12:43:42:714	9	AB	#0000ff	#ffff00	right	FALSE
0.5	nyota	SeqDis	27/05/2019	12:43:51:88	10	AB	#0000ff	#ffff00	right	FALSE
0.455	nyota	SeqDis	27/05/2019	12:43:59:989	11	AB	#0000ff	#ffff00	right	FALSE
0.417	nyota	SeqDis	27/05/2019	12:44:10:794	12	AB	#0000ff	#ffff00	right	FALSE
0.385	nyota	SeqDis	27/05/2019	12:44:19:29	13	AB	#0000ff	#ffff00	right	FALSE
0.429	nyota	SeqDis	27/05/2019	12:44:27:566	14	AB	#0000ff	#ffff00	left	TRUE
0.4	nyota	SeqDis	27/05/2019	12:44:37:508	15	BB	#ffff00	#ffff00	left	FALSE
0.438	nyota	SeqDis	27/05/2019	12:44:46:151	16	BB	#ffff00	#ffff00	right	TRUE
0.412	nyota	SeqDis	27/05/2019	12:44:54:293	17	AA	#0000ff	#0000ff	left	FALSE
0.444	nyota	SeqDis	27/05/2019	12:45:02:762	18	AA	#0000ff	#0000ff	right	TRUE
0.474	nyota	SeqDis	27/05/2019	12:45:09:890	19	AB	#0000ff	#ffff00	left	TRUE
0.45	nyota	SeqDis	27/05/2019	12:45:16:916	20	AA	#0000ff	#0000ff	left	FALSE
0.4	nyota	SeqDis	27/05/2019	12:45:27:445	21	AA	#0000ff	#0000ff	left	FALSE
0.35	nyota	SeqDis	27/05/2019	12:45:37:332	22	AA	#0000ff	#0000ff	left	FALSE
0.35	nyota	SeqDis	27/05/2019	12:45:45:928	23	AA	#0000ff	#0000ff	right	TRUE
0.35	nyota	SeqDis	27/05/2019	12:45:53:328	24	AB	#0000ff	#ffff00	left	TRUE
0.4	nyota	SeqDis	27/05/2019	12:46:00:570	25	AB	#0000ff	#ffff00	left	TRUE
0.45	nyota	SeqDis	27/05/2019	12:46:15:121	26	BA	#ffff00	#0000ff	right	TRUE
0.5	nyota	SeqDis	27/05/2019	12:46:21:324	27	BB	#ffff00	#ffff00	right	TRUE
0.5	nyota	SeqDis	27/05/2019	12:46:28:250	28	BA	#ffff00	#0000ff	right	TRUE
0.5	nyota	SeqDis	27/05/2019	12:46:35:548	29	AB	#0000ff	#ffff00	right	FALSE
0.5	nyota	SeqDis	27/05/2019	12:46:43:854	30	AB	#0000ff	#ffff00	right	FALSE
0.55	nyota	SeqDis	27/05/2019	12:46:53:339	31	AB	#0000ff	#ffff00	left	TRUE
0.6	nyota	SeqDis	27/05/2019	12:47:00:499	32	BB	#ffff00	#ffff00	right	TRUE
0.65	nyota	SeqDis	27/05/2019	12:47:07:670	33	AB	#0000ff	#ffff00	left	TRUE
0.6	nyota	SeqDis	27/05/2019	12:47:16:269	34	AA	#0000ff	#0000ff	left	FALSE
0.65	nyota	SeqDis	27/05/2019	12:47:25:296	35	AA	#0000ff	#0000ff	right	TRUE
0.65	nyota	SeqDis	27/05/2019	12:47:32:245	36	BA	#ffff00	#0000ff	right	TRUE
0.7	nyota	SeqDis	27/05/2019	12:47:39:796	37	BB	#ffff00	#ffff00	right	TRUE
0.65	nyota	SeqDis	27/05/2019	12:47:46:729	38	AB	#0000ff	#ffff00	right	FALSE
0.65	nyota	SeqDis	27/05/2019	12:47:55:218	39	AB	#0000ff	#ffff00	left	TRUE
0.65	nyota	SeqDis	27/05/2019	12:48:02:259	40	AB	#0000ff	#ffff00	right	FALSE
0.7	nyota	SeqDis	27/05/2019	12:48:11:66	41	AB	#0000ff	#ffff00	left	TRUE
0.75	nyota	SeqDis	27/05/2019	12:48:18:757	42	AB	#0000ff	#ffff00	left	TRUE
0.7	nyota	SeqDis	27/05/2019	12:48:25:758	43	AA	#0000ff	#0000ff	left	FALSE
0.7	nyota	SeqDis	27/05/2019	12:48:34:296	44	AA	#0000ff	#0000ff	right	TRUE
0.7	nyota	SeqDis	27/05/2019	12:48:43:140	45	AB	#0000ff	#ffff00	left	TRUE
0.65	nyota	SeqDis	27/05/2019	12:48:50:462	46	BB	#ffff00	#ffff00	left	FALSE
0.6	nyota	SeqDis	27/05/2019	12:48:59:74	47	BB	#ffff00	#ffff00	left	FALSE
0.6	nyota	SeqDis	27/05/2019	12:49:08:474	48	BB	#ffff00	#ffff00	right	TRUE
0.65	nyota	SeqDis	27/05/2019	12:49:15:592	49	AB	#0000ff	#ffff00	left	TRUE
0.65	nyota	SeqDis	27/05/2019	12:49:22:490	50	BA	#ffff00	#0000ff	left	FALSE
0.65	nyota	SeqDis	27/05/2019	12:49:31:456	51	BA	#ffff00	#0000ff	right	TRUE
0.6	nyota	SeqDis	27/05/2019	12:49:42:638	52	AA	#0000ff	#0000ff	left	FALSE
0.6	nyota	SeqDis	27/05/2019	12:49:50:457	53	AA	#0000ff	#0000ff	right	TRUE
0.6	nyota	SeqDis	27/05/2019	12:49:57:833	54	BB	#ffff00	#ffff00	left	FALSE
0.6	nyota	SeqDis	27/05/2019	12:50:06:297	55	BB	#ffff00	#ffff00	right	TRUE
0.55	nyota	SeqDis	27/05/2019	12:50:13:337	56	AB	#0000ff	#ffff00	right	FALSE
0.5	nyota	SeqDis	27/05/2019	12:50:21:496	57	AB	#0000ff	#ffff00	right	FALSE
0.5	nyota	SeqDis	27/05/2019	12:50:29:856	58	AB	#0000ff	#ffff00	right	FALSE
0.5	nyota	SeqDis	27/05/2019	12:50:39:134	59	AB	#0000ff	#ffff00	left	TRUE
0.55	nyota	SeqDis	27/05/2019	12:50:47:400	60	AB	#0000ff	#ffff00	left	TRUE
0.55	nyota	SeqDis	27/05/2019	12:54:42:997	62	AB	#0000ff	#ffff00	left	TRUE
0.55	nyota	SeqDis	27/05/2019	12:54:46:602	62	AB	#0000ff	#ffff00	left	TRUE
0.55	nyota	SeqDis	27/05/2019	12:54:55:498	63	BA	#ffff00	#0000ff	left	FALSE
0.55	nyota	SeqDis	27/05/2019	12:55:03:809	64	BA	#ffff00	#0000ff	right	TRUE
0.5	nyota	SeqDis	27/05/2019	12:55:12:368	65	AA	#0000ff	#0000ff	left	FALSE
0.55	nyota	SeqDis	27/05/2019	12:55:21:400	66	AA	#0000ff	#0000ff	right	TRUE
0.55	nyota	SeqDis	27/05/2019	12:55:29:14	67	AA	#0000ff	#0000ff	left	FALSE
0.5	nyota	SeqDis	27/05/2019	12:55:37:780	68	AA	#0000ff	#0000ff	left	FALSE
0.45	nyota	SeqDis	27/05/2019	12:55:45:946	69	AA	#0000ff	#0000ff	left	FALSE
0.5	nyota	SeqDis	27/05/2019	12:55:57:155	70	AA	#0000ff	#0000ff	right	TRUE
0.5	nyota	SeqDis	27/05/2019	12:56:04:438	71	BA	#ffff00	#0000ff	right	TRUE
0.55	nyota	SeqDis	27/05/2019	12:56:11:441	72	AA	#0000ff	#0000ff	right	TRUE
0.5	nyota	SeqDis	27/05/2019	12:56:19:61	73	AB	#0000ff	#ffff00	right	FALSE
0.5	nyota	SeqDis	27/05/2019	12:56:27:840	74	AB	#0000ff	#ffff00	right	FALSE
0.5	nyota	SeqDis	27/05/2019	12:56:38:504	75	AB	#0000ff	#ffff00	left	TRUE
0.55	nyota	SeqDis	27/05/2019	12:56:45:813	76	AB	#0000ff	#ffff00	left	TRUE
0.55	nyota	SeqDis	27/05/2019	12:56:53:293	77	BB	#ffff00	#ffff00	left	FALSE
0.6	nyota	SeqDis	27/05/2019	12:57:02:121	78	BB	#ffff00	#ffff00	right	TRUE
0.55	nyota	SeqDis	27/05/2019	12:57:08:433	79	AB	#0000ff	#ffff00	right	FALSE
0.5	nyota	SeqDis	27/05/2019	12:57:18:9	80	AB	#0000ff	#ffff00	right	FALSE
0.45	nyota	SeqDis	27/05/2019	12:57:28:328	81	AB	#0000ff	#ffff00	right	FALSE
0.45	nyota	SeqDis	27/05/2019	12:57:38:27	82	AB	#0000ff	#ffff00	left	TRUE
0.5	nyota	SeqDis	27/05/2019	12:57:47:717	83	BA	#ffff00	#0000ff	right	TRUE
0.5	nyota	SeqDis	27/05/2019	12:57:55:81	84	AB	#0000ff	#ffff00	left	TRUE
0.55	nyota	SeqDis	27/05/2019	12:58:04:273	85	AB	#0000ff	#ffff00	left	TRUE
0.55	nyota	SeqDis	27/05/2019	12:58:11:971	86	AB	#0000ff	#ffff00	left	TRUE
0.6	nyota	SeqDis	27/05/2019	12:58:19:206	87	AB	#0000ff	#ffff00	left	TRUE
0.6	nyota	SeqDis	27/05/2019	12:58:26:505	88	BB	#ffff00	#ffff00	left	FALSE
0.65	nyota	SeqDis	27/05/2019	12:58:34:754	89	BB	#ffff00	#ffff00	right	TRUE
0.6	nyota	SeqDis	27/05/2019	12:58:41:541	90	AB	#0000ff	#ffff00	right	FALSE
0.55	nyota	SeqDis	27/05/2019	12:58:50:38	91	AB	#0000ff	#ffff00	right	FALSE
0.55	nyota	SeqDis	27/05/2019	12:58:59:529	92	AB	#0000ff	#ffff00	left	TRUE
0.55	nyota	SeqDis	27/05/2019	12:59:06:553	93	AB	#0000ff	#ffff00	right	FALSE
0.6	nyota	SeqDis	27/05/2019	12:59:15:562	94	AB	#0000ff	#ffff00	left	TRUE
0.55	nyota	SeqDis	27/05/2019	12:59:23:967	95	BA	#ffff00	#0000ff	left	FALSE
0.5	nyota	SeqDis	27/05/2019	12:59:32:813	96	BA	#ffff00	#0000ff	left	FALSE
0.5	nyota	SeqDis	27/05/2019	12:59:44:114	97	BA	#ffff00	#0000ff	left	FALSE
0.5	nyota	SeqDis	27/05/2019	12:59:58:224	98	BA	#ffff00	#0000ff	right	TRUE
0.5	nyota	SeqDis	27/05/2019	13:00:06:545	99	BB	#ffff00	#ffff00	left	FALSE
1	nyota	SeqDis	28/05/2019	10:49:36:826	1	BB	#ffff00	#ffff00	right	TRUE
1	nyota	SeqDis	28/05/2019	10:49:44:653	2	AB	#0000ff	#ffff00	left	TRUE
1	nyota	SeqDis	28/05/2019	10:49:52:996	3	AB	#0000ff	#ffff00	left	TRUE
0.75	nyota	SeqDis	28/05/2019	10:50:05:221	4	BA	#ffff00	#0000ff	left	FALSE
0.6	nyota	SeqDis	28/05/2019	10:50:14:428	5	BA	#ffff00	#0000ff	left	FALSE
0.667	nyota	SeqDis	28/05/2019	10:50:24:213	6	BA	#ffff00	#0000ff	right	TRUE
0.571	nyota	SeqDis	28/05/2019	10:50:34:653	7	BA	#ffff00	#0000ff	left	FALSE
0.625	nyota	SeqDis	28/05/2019	10:50:45:267	8	BA	#ffff00	#0000ff	right	TRUE
0.667	nyota	SeqDis	28/05/2019	10:50:53:319	9	BB	#ffff00	#ffff00	right	TRUE
0.7	nyota	SeqDis	28/05/2019	10:51:01:68	10	BB	#ffff00	#ffff00	right	TRUE
0.727	nyota	SeqDis	28/05/2019	10:51:11:371	11	AB	#0000ff	#ffff00	left	TRUE
0.667	nyota	SeqDis	28/05/2019	10:51:20:427	12	AA	#0000ff	#0000ff	left	FALSE
0.692	nyota	SeqDis	28/05/2019	10:51:30:729	13	AA	#0000ff	#0000ff	right	TRUE
0.643	nyota	SeqDis	28/05/2019	10:51:41:59	14	AB	#0000ff	#ffff00	right	FALSE
0.6	nyota	SeqDis	28/05/2019	10:51:55:676	15	AB	#0000ff	#ffff00	right	FALSE
0.562	nyota	SeqDis	28/05/2019	10:52:03:987	16	AB	#0000ff	#ffff00	right	FALSE
0.529	nyota	SeqDis	28/05/2019	10:52:15:88	17	AB	#0000ff	#ffff00	right	FALSE
0.556	nyota	SeqDis	28/05/2019	10:52:28:517	18	AB	#0000ff	#ffff00	left	TRUE
0.579	nyota	SeqDis	28/05/2019	10:52:38:279	19	AB	#0000ff	#ffff00	left	TRUE
0.6	nyota	SeqDis	28/05/2019	10:52:48:203	20	BA	#ffff00	#0000ff	right	TRUE
0.6	nyota	SeqDis	28/05/2019	10:52:58:576	21	AA	#0000ff	#0000ff	right	TRUE
0.55	nyota	SeqDis	28/05/2019	10:53:06:516	22	AB	#0000ff	#ffff00	right	FALSE
0.55	nyota	SeqDis	28/05/2019	10:53:14:869	23	AB	#0000ff	#ffff00	left	TRUE
0.6	nyota	SeqDis	28/05/2019	10:53:35:664	24	AB	#0000ff	#ffff00	left	TRUE
0.6	nyota	SeqDis	28/05/2019	10:53:46:68	25	AB	#0000ff	#ffff00	right	FALSE
0.55	nyota	SeqDis	28/05/2019	10:54:31:127	26	AB	#0000ff	#ffff00	right	FALSE
0.6	nyota	SeqDis	28/05/2019	10:54:42:938	27	AB	#0000ff	#ffff00	left	TRUE
0.55	nyota	SeqDis	28/05/2019	10:54:53:863	28	AB	#0000ff	#ffff00	right	FALSE
0.55	nyota	SeqDis	28/05/2019	10:55:02:801	29	AB	#0000ff	#ffff00	left	TRUE
0.5	nyota	SeqDis	28/05/2019	10:55:11:68	30	AA	#0000ff	#0000ff	left	FALSE
0.5	nyota	SeqDis	28/05/2019	10:55:19:744	31	AA	#0000ff	#0000ff	right	TRUE
0.5	nyota	SeqDis	28/05/2019	10:55:28:113	32	AA	#0000ff	#0000ff	left	FALSE
0.5	nyota	SeqDis	28/05/2019	10:55:39:412	33	AA	#0000ff	#0000ff	right	TRUE
0.55	nyota	SeqDis	28/05/2019	10:55:50:539	34	AB	#0000ff	#ffff00	left	TRUE
0.55	nyota	SeqDis	28/05/2019	10:55:59:57	35	AA	#0000ff	#0000ff	left	FALSE
0.6	nyota	SeqDis	28/05/2019	10:56:07:417	36	AA	#0000ff	#0000ff	right	TRUE
0.65	nyota	SeqDis	28/05/2019	10:56:15:46	37	BB	#ffff00	#ffff00	right	TRUE
0.65	nyota	SeqDis	28/05/2019	10:56:23:758	38	AB	#0000ff	#ffff00	left	TRUE
0.65	nyota	SeqDis	28/05/2019	10:56:34:80	39	BB	#ffff00	#ffff00	right	TRUE
0.65	nyota	SeqDis	28/05/2019	10:56:43:535	40	AA	#0000ff	#0000ff	right	TRUE
0.6	nyota	SeqDis	28/05/2019	10:56:59:913	41	AB	#0000ff	#ffff00	right	FALSE
0.65	nyota	SeqDis	28/05/2019	10:57:15:806	42	AB	#0000ff	#ffff00	left	TRUE
0.65	nyota	SeqDis	28/05/2019	10:57:27:24	43	BB	#ffff00	#ffff00	right	TRUE
0.65	nyota	SeqDis	28/05/2019	10:57:40:677	44	AB	#0000ff	#ffff00	left	TRUE
0.65	nyota	SeqDis	28/05/2019	10:57:47:245	45	AB	#0000ff	#ffff00	right	FALSE
0.65	nyota	SeqDis	28/05/2019	10:57:56:354	46	AB	#0000ff	#ffff00	right	FALSE
0.6	nyota	SeqDis	28/05/2019	10:58:06:357	47	AB	#0000ff	#ffff00	right	FALSE
0.65	nyota	SeqDis	28/05/2019	10:58:18:464	48	AB	#0000ff	#ffff00	left	TRUE
0.65	nyota	SeqDis	28/05/2019	10:58:32:431	49	AB	#0000ff	#ffff00	left	TRUE
0.7	nyota	SeqDis	28/05/2019	10:58:45:625	50	AB	#0000ff	#ffff00	left	TRUE
0.7	nyota	SeqDis	28/05/2019	10:58:58:125	51	AB	#0000ff	#ffff00	left	TRUE
0.7	nyota	SeqDis	28/05/2019	10:59:12:385	52	AB	#0000ff	#ffff00	right	FALSE
0.65	nyota	SeqDis	28/05/2019	10:59:22:228	53	AB	#0000ff	#ffff00	right	FALSE
0.65	nyota	SeqDis	28/05/2019	10:59:38:912	54	AB	#0000ff	#ffff00	left	TRUE
0.7	nyota	SeqDis	28/05/2019	10:59:47:807	55	BA	#ffff00	#0000ff	right	TRUE
0.65	nyota	SeqDis	28/05/2019	11:00:01:976	56	BA	#ffff00	#0000ff	left	FALSE
0.6	nyota	SeqDis	28/05/2019	11:00:10:783	57	BA	#ffff00	#0000ff	left	FALSE
0.55	nyota	SeqDis	28/05/2019	11:00:19:39	58	BA	#ffff00	#0000ff	left	FALSE
0.5	nyota	SeqDis	28/05/2019	11:00:27:484	59	BA	#ffff00	#0000ff	left	FALSE
0.45	nyota	SeqDis	28/05/2019	11:00:36:511	60	BA	#ffff00	#0000ff	left	FALSE
1	nyota	SeqDis	05/06/2019	14:16:54:545	1	AA	#0000ff	#0000ff	right	TRUE
1	nyota	SeqDis	05/06/2019	14:17:14:529	2	BA	#ffff00	#0000ff	right	TRUE
1	nyota	SeqDis	05/06/2019	14:17:28:205	3	BB	#ffff00	#ffff00	right	TRUE
1	nyota	SeqDis	05/06/2019	14:17:42:567	4	BA	#ffff00	#0000ff	right	TRUE
1	nyota	SeqDis	05/06/2019	14:17:54:280	5	AB	#0000ff	#ffff00	left	TRUE
1	nyota	SeqDis	05/06/2019	14:18:05:478	6	AB	#0000ff	#ffff00	left	TRUE
0.857	nyota	SeqDis	05/06/2019	14:18:15:650	7	BB	#ffff00	#ffff00	left	FALSE
0.875	nyota	SeqDis	05/06/2019	14:18:29:740	8	BB	#ffff00	#ffff00	right	TRUE
0.889	nyota	SeqDis	05/06/2019	14:18:40:812	9	AA	#0000ff	#0000ff	right	TRUE
0.8	nyota	SeqDis	05/06/2019	14:18:49:100	10	AB	#0000ff	#ffff00	right	FALSE
0.727	nyota	SeqDis	05/06/2019	14:18:58:714	11	AB	#0000ff	#ffff00	right	FALSE
0.667	nyota	SeqDis	05/06/2019	14:19:06:673	12	AB	#0000ff	#ffff00	right	FALSE
0.615	nyota	SeqDis	05/06/2019	14:19:14:609	13	AB	#0000ff	#ffff00	right	FALSE
0.571	nyota	SeqDis	05/06/2019	14:19:23:978	14	AB	#0000ff	#ffff00	right	FALSE
0.533	nyota	SeqDis	05/06/2019	14:19:33:422	15	AB	#0000ff	#ffff00	right	FALSE
0.562	nyota	SeqDis	05/06/2019	14:19:43:105	16	AB	#0000ff	#ffff00	left	TRUE
0.588	nyota	SeqDis	05/06/2019	14:20:00:652	17	AB	#0000ff	#ffff00	left	TRUE
0.611	nyota	SeqDis	05/06/2019	14:20:09:543	18	AB	#0000ff	#ffff00	left	TRUE
0.579	nyota	SeqDis	05/06/2019	14:20:18:33	19	BB	#ffff00	#ffff00	left	FALSE
0.6	nyota	SeqDis	05/06/2019	14:20:28:750	20	BB	#ffff00	#ffff00	right	TRUE
0.55	nyota	SeqDis	05/06/2019	14:20:40:959	21	AA	#0000ff	#0000ff	left	FALSE
0.55	nyota	SeqDis	05/06/2019	14:20:51:620	22	AA	#0000ff	#0000ff	right	TRUE
0.5	nyota	SeqDis	05/06/2019	14:21:09:284	23	BA	#ffff00	#0000ff	left	FALSE
0.5	nyota	SeqDis	05/06/2019	14:21:21:725	24	BA	#ffff00	#0000ff	right	TRUE
0.5	nyota	SeqDis	05/06/2019	14:21:35:25	25	AB	#0000ff	#ffff00	left	TRUE
0.5	nyota	SeqDis	05/06/2019	14:21:46:241	26	AB	#0000ff	#ffff00	left	TRUE
0.5	nyota	SeqDis	05/06/2019	14:21:54:384	27	AB	#0000ff	#ffff00	right	FALSE
0.5	nyota	SeqDis	05/06/2019	14:22:03:648	28	AB	#0000ff	#ffff00	left	TRUE
0.5	nyota	SeqDis	05/06/2019	14:22:11:285	29	AB	#0000ff	#ffff00	left	TRUE
0.5	nyota	SeqDis	05/06/2019	14:22:19:620	30	AB	#0000ff	#ffff00	right	FALSE
0.5	nyota	SeqDis	05/06/2019	14:22:37:281	31	AB	#0000ff	#ffff00	right	FALSE
0.55	nyota	SeqDis	05/06/2019	14:22:48:748	32	AB	#0000ff	#ffff00	left	TRUE
0.6	nyota	SeqDis	05/06/2019	14:22:56:172	33	AA	#0000ff	#0000ff	right	TRUE
0.65	nyota	SeqDis	05/06/2019	14:23:04:99	34	AB	#0000ff	#ffff00	left	TRUE
0.7	nyota	SeqDis	05/06/2019	14:23:11:625	35	AA	#0000ff	#0000ff	right	TRUE
0.7	nyota	SeqDis	05/06/2019	14:23:19:859	36	BB	#ffff00	#ffff00	right	TRUE
0.7	nyota	SeqDis	05/06/2019	14:23:32:729	37	BA	#ffff00	#0000ff	right	TRUE
0.65	nyota	SeqDis	05/06/2019	14:23:39:945	38	AA	#0000ff	#0000ff	left	FALSE
0.65	nyota	SeqDis	05/06/2019	14:23:52:325	39	AA	#0000ff	#0000ff	left	FALSE
0.65	nyota	SeqDis	05/06/2019	14:24:01:339	40	AA	#0000ff	#0000ff	right	TRUE
0.7	nyota	SeqDis	05/06/2019	14:24:08:885	41	AB	#0000ff	#ffff00	left	TRUE
0.7	nyota	SeqDis	05/06/2019	14:24:21:427	42	BA	#ffff00	#0000ff	right	TRUE
0.75	nyota	SeqDis	05/06/2019	14:24:31:749	43	BA	#ffff00	#0000ff	right	TRUE
0.7	nyota	SeqDis	05/06/2019	14:24:45:837	44	AB	#0000ff	#ffff00	right	FALSE
0.65	nyota	SeqDis	05/06/2019	14:24:58:758	45	AB	#0000ff	#ffff00	right	FALSE
0.65	nyota	SeqDis	05/06/2019	14:25:08:760	46	AB	#0000ff	#ffff00	left	TRUE
0.7	nyota	SeqDis	05/06/2019	14:25:20:374	47	BB	#ffff00	#ffff00	right	TRUE
0.7	nyota	SeqDis	05/06/2019	14:25:30:981	48	AB	#0000ff	#ffff00	left	TRUE
0.65	nyota	SeqDis	05/06/2019	14:25:42:93	49	AB	#0000ff	#ffff00	right	FALSE
0.65	nyota	SeqDis	05/06/2019	14:25:52:252	50	AB	#0000ff	#ffff00	right	FALSE
0.65	nyota	SeqDis	05/06/2019	14:26:01:672	51	AB	#0000ff	#ffff00	right	FALSE
0.6	nyota	SeqDis	05/06/2019	14:26:10:528	52	AB	#0000ff	#ffff00	right	FALSE
0.6	nyota	SeqDis	05/06/2019	14:26:21:155	53	AB	#0000ff	#ffff00	left	TRUE
0.55	nyota	SeqDis	05/06/2019	14:26:31:504	54	BB	#ffff00	#ffff00	left	FALSE
0.55	nyota	SeqDis	05/06/2019	14:26:50:351	55	BB	#ffff00	#ffff00	right	TRUE
0.5	nyota	SeqDis	05/06/2019	14:26:58:319	56	AB	#0000ff	#ffff00	right	FALSE
0.45	nyota	SeqDis	05/06/2019	14:27:07:535	57	AB	#0000ff	#ffff00	right	FALSE
0.5	nyota	SeqDis	05/06/2019	14:27:17:301	58	AB	#0000ff	#ffff00	left	TRUE
0.5	nyota	SeqDis	05/06/2019	14:27:27:416	59	AB	#0000ff	#ffff00	right	FALSE
0.5	nyota	SeqDis	05/06/2019	14:27:36:875	60	AB	#0000ff	#ffff00	left	TRUE
0	nyota	SeqDis	08/06/2019	15:29:27:313	1	AB	#0000ff	#ffff00	right	FALSE
0	nyota	SeqDis	08/06/2019	15:29:35:635	2	AB	#0000ff	#ffff00	right	FALSE
0	nyota	SeqDis	08/06/2019	15:29:45:183	3	AB	#0000ff	#ffff00	right	FALSE
0	nyota	SeqDis	08/06/2019	15:29:53:857	4	AB	#0000ff	#ffff00	right	FALSE
0	nyota	SeqDis	08/06/2019	15:30:03:353	5	AB	#0000ff	#ffff00	right	FALSE
0	nyota	SeqDis	08/06/2019	15:30:15:297	6	AB	#0000ff	#ffff00	right	FALSE
0	nyota	SeqDis	08/06/2019	15:30:23:570	7	AB	#0000ff	#ffff00	right	FALSE
0	nyota	SeqDis	08/06/2019	15:30:32:784	8	AB	#0000ff	#ffff00	right	FALSE
0	nyota	SeqDis	08/06/2019	15:30:40:812	9	AB	#0000ff	#ffff00	right	FALSE
0.1	nyota	SeqDis	08/06/2019	15:30:50:826	10	AB	#0000ff	#ffff00	left	TRUE
0.182	nyota	SeqDis	08/06/2019	15:31:05:623	11	AB	#0000ff	#ffff00	left	TRUE
0.25	nyota	SeqDis	08/06/2019	15:31:31:485	12	AB	#0000ff	#ffff00	left	TRUE
0.308	nyota	SeqDis	08/06/2019	15:31:39:962	13	AB	#0000ff	#ffff00	left	TRUE
0.357	nyota	SeqDis	08/06/2019	15:31:49:837	14	BB	#ffff00	#ffff00	right	TRUE
0.333	nyota	SeqDis	08/06/2019	15:32:02:341	15	AB	#0000ff	#ffff00	right	FALSE
0.375	nyota	SeqDis	08/06/2019	15:32:11:916	16	AB	#0000ff	#ffff00	left	TRUE
0.353	nyota	SeqDis	08/06/2019	15:32:26:264	17	BA	#ffff00	#0000ff	left	FALSE
0.389	nyota	SeqDis	08/06/2019	15:32:41:781	18	BA	#ffff00	#0000ff	right	TRUE
0.421	nyota	SeqDis	08/06/2019	15:32:54:92	19	AB	#0000ff	#ffff00	left	TRUE
0.4	nyota	SeqDis	08/06/2019	15:33:09:886	20	AA	#0000ff	#0000ff	left	FALSE
0.4	nyota	SeqDis	08/06/2019	15:33:19:400	21	AA	#0000ff	#0000ff	left	FALSE
0.4	nyota	SeqDis	08/06/2019	15:33:35:325	22	AA	#0000ff	#0000ff	left	FALSE
0.45	nyota	SeqDis	08/06/2019	15:33:47:426	23	AA	#0000ff	#0000ff	right	TRUE
0.45	nyota	SeqDis	08/06/2019	15:33:59:234	24	AA	#0000ff	#0000ff	left	FALSE
0.45	nyota	SeqDis	08/06/2019	15:34:10:969	25	AA	#0000ff	#0000ff	left	FALSE
0.5	nyota	SeqDis	08/06/2019	15:34:20:638	26	AA	#0000ff	#0000ff	right	TRUE
0.5	nyota	SeqDis	08/06/2019	15:34:34:969	27	AA	#0000ff	#0000ff	left	FALSE
0.5	nyota	SeqDis	08/06/2019	15:34:44:82	28	AA	#0000ff	#0000ff	left	FALSE
0.55	nyota	SeqDis	08/06/2019	15:34:53:632	29	AA	#0000ff	#0000ff	right	TRUE
0.5	nyota	SeqDis	08/06/2019	15:35:10:415	30	BB	#ffff00	#ffff00	left	FALSE
0.45	nyota	SeqDis	08/06/2019	15:35:43:387	31	BB	#ffff00	#ffff00	left	FALSE
0.4	nyota	SeqDis	08/06/2019	15:38:32:931	33	BB	#ffff00	#ffff00	left	FALSE
0.35	nyota	SeqDis	08/06/2019	15:38:35:141	33	BB	#ffff00	#ffff00	left	FALSE
0.35	nyota	SeqDis	08/06/2019	15:38:44:985	34	BB	#ffff00	#ffff00	right	TRUE
0.4	nyota	SeqDis	08/06/2019	15:39:16:874	35	BA	#ffff00	#0000ff	right	TRUE
0.35	nyota	SeqDis	08/06/2019	15:39:55:920	36	BA	#ffff00	#0000ff	left	FALSE
0.35	nyota	SeqDis	08/06/2019	15:40:49:33	37	BA	#ffff00	#0000ff	left	FALSE
0	nyota	SeqDis	09/06/2019	12:48:36:525	1	BA	#ffff00	#0000ff	left	FALSE
0	nyota	SeqDis	09/06/2019	12:49:01:718	2	BA	#ffff00	#0000ff	left	FALSE
0	nyota	SeqDis	09/06/2019	12:49:10:874	3	BA	#ffff00	#0000ff	left	FALSE
0.25	nyota	SeqDis	09/06/2019	12:49:31:483	4	BA	#ffff00	#0000ff	right	TRUE
0.4	nyota	SeqDis	09/06/2019	12:50:04:866	5	AA	#0000ff	#0000ff	right	TRUE
0.5	nyota	SeqDis	09/06/2019	12:50:56:348	6	BB	#ffff00	#ffff00	right	TRUE
0.571	nyota	SeqDis	09/06/2019	12:51:18:561	7	BA	#ffff00	#0000ff	right	TRUE
0.5	nyota	SeqDis	09/06/2019	12:52:06:810	8	AB	#0000ff	#ffff00	right	FALSE
0.444	nyota	SeqDis	09/06/2019	12:52:21:420	9	AB	#0000ff	#ffff00	right	FALSE
0.5	nyota	SeqDis	09/06/2019	12:52:30:955	10	AB	#0000ff	#ffff00	left	TRUE
0.455	nyota	SeqDis	09/06/2019	12:53:15:102	11	AB	#0000ff	#ffff00	right	FALSE
0.5	nyota	SeqDis	09/06/2019	12:53:38:351	12	AB	#0000ff	#ffff00	left	TRUE
0.538	nyota	SeqDis	09/06/2019	12:54:25:205	13	AB	#0000ff	#ffff00	left	TRUE
0.571	nyota	SeqDis	09/06/2019	12:54:49:689	14	AB	#0000ff	#ffff00	left	TRUE
0.6	nyota	SeqDis	09/06/2019	12:55:26:837	15	AB	#0000ff	#ffff00	left	TRUE
0.562	nyota	SeqDis	09/06/2019	12:55:54:991	16	AB	#0000ff	#ffff00	right	FALSE
0.529	nyota	SeqDis	09/06/2019	12:56:03:859	17	AB	#0000ff	#ffff00	right	FALSE
0.5	nyota	SeqDis	09/06/2019	12:56:35:847	18	AB	#0000ff	#ffff00	right	FALSE
0.526	nyota	SeqDis	09/06/2019	12:56:55:501	19	AB	#0000ff	#ffff00	left	TRUE
0.55	nyota	SeqDis	09/06/2019	12:57:34:872	20	AB	#0000ff	#ffff00	left	TRUE
0.6	nyota	SeqDis	09/06/2019	12:58:04:741	21	AA	#0000ff	#0000ff	right	TRUE
0.6	nyota	SeqDis	09/06/2019	12:58:34:284	22	AA	#0000ff	#0000ff	left	FALSE
0	nyota	SeqDis	12/06/2019	10:59:24:634	1	AB	#0000ff	#ffff00	right	FALSE
0.5	nyota	SeqDis	12/06/2019	10:59:57:964	2	AB	#0000ff	#ffff00	left	TRUE
0.333	nyota	SeqDis	12/06/2019	11:00:47:278	3	BB	#ffff00	#ffff00	left	FALSE
0.25	nyota	SeqDis	12/06/2019	11:01:04:54	4	BB	#ffff00	#ffff00	left	FALSE
0.2	nyota	SeqDis	12/06/2019	11:01:24:364	5	BB	#ffff00	#ffff00	left	FALSE
0.167	nyota	SeqDis	12/06/2019	11:03:11:970	6	BB	#ffff00	#ffff00	left	FALSE
0.143	nyota	SeqDis	12/06/2019	14:50:35:391	7	BB	#ffff00	#ffff00	left	FALSE
0.125	nyota	SeqDis	12/06/2019	14:50:54:807	8	BB	#ffff00	#ffff00	left	FALSE
0.222	nyota	SeqDis	12/06/2019	14:51:43:30	9	BB	#ffff00	#ffff00	right	TRUE
0.2	nyota	SeqDis	12/06/2019	14:52:45:343	10	AB	#0000ff	#ffff00	right	FALSE
0.273	nyota	SeqDis	12/06/2019	14:53:32:485	11	AB	#0000ff	#ffff00	left	TRUE
0.25	nyota	SeqDis	12/06/2019	14:53:45:822	12	BA	#ffff00	#0000ff	left	FALSE
0.308	nyota	SeqDis	12/06/2019	14:54:00:27	13	BA	#ffff00	#0000ff	right	TRUE
0.357	nyota	SeqDis	12/06/2019	14:54:40:400	14	BB	#ffff00	#ffff00	right	TRUE
0.4	nyota	SeqDis	12/06/2019	14:55:04:405	15	AB	#0000ff	#ffff00	left	TRUE
0.438	nyota	SeqDis	12/06/2019	14:55:14:416	16	AA	#0000ff	#0000ff	right	TRUE
0.412	nyota	SeqDis	12/06/2019	14:55:40:665	17	AB	#0000ff	#ffff00	right	FALSE
0.389	nyota	SeqDis	12/06/2019	14:56:03:399	18	AB	#0000ff	#ffff00	right	FALSE
0.368	nyota	SeqDis	12/06/2019	14:56:17:784	19	AB	#0000ff	#ffff00	right	FALSE
0.4	nyota	SeqDis	12/06/2019	14:57:01:488	20	AB	#0000ff	#ffff00	left	TRUE
0	nyota	SeqDis	14/06/2019	13:23:06:507	1	BA	#ffff00	#0000ff	left	FALSE
0.5	nyota	SeqDis	14/06/2019	13:23:15:162	2	BA	#ffff00	#0000ff	right	TRUE
0.667	nyota	SeqDis	14/06/2019	13:23:31:853	3	BA	#ffff00	#0000ff	right	TRUE
0.75	nyota	SeqDis	14/06/2019	13:23:48:574	4	AB	#0000ff	#ffff00	left	TRUE
0.6	nyota	SeqDis	14/06/2019	13:24:03:656	5	AB	#0000ff	#ffff00	right	FALSE
0.5	nyota	SeqDis	14/06/2019	13:24:11:590	6	AB	#0000ff	#ffff00	right	FALSE
0.429	nyota	SeqDis	14/06/2019	13:24:22:565	7	AB	#0000ff	#ffff00	right	FALSE
0.5	nyota	SeqDis	14/06/2019	13:24:40:713	8	AB	#0000ff	#ffff00	left	TRUE
0.556	nyota	SeqDis	14/06/2019	13:24:51:748	9	BB	#ffff00	#ffff00	right	TRUE
0.6	nyota	SeqDis	14/06/2019	13:25:07:816	10	BA	#ffff00	#0000ff	right	TRUE
0.545	nyota	SeqDis	14/06/2019	13:25:22:932	11	AB	#0000ff	#ffff00	right	FALSE
0.583	nyota	SeqDis	14/06/2019	13:25:34:597	12	AB	#0000ff	#ffff00	left	TRUE
0.615	nyota	SeqDis	14/06/2019	13:25:45:554	13	BB	#ffff00	#ffff00	right	TRUE
0.571	nyota	SeqDis	14/06/2019	13:25:56:645	14	AB	#0000ff	#ffff00	right	FALSE
0.533	nyota	SeqDis	14/06/2019	13:26:11:885	15	AB	#0000ff	#ffff00	right	FALSE
0.562	nyota	SeqDis	14/06/2019	13:26:21:853	16	AB	#0000ff	#ffff00	left	TRUE
0.588	nyota	SeqDis	14/06/2019	13:26:35:957	17	AB	#0000ff	#ffff00	left	TRUE
0.556	nyota	SeqDis	14/06/2019	13:26:50:706	18	AA	#0000ff	#0000ff	left	FALSE
0.526	nyota	SeqDis	14/06/2019	13:27:00:810	19	AA	#0000ff	#0000ff	left	FALSE
0.55	nyota	SeqDis	14/06/2019	13:27:15:688	20	AA	#0000ff	#0000ff	right	TRUE
0.6	nyota	SeqDis	14/06/2019	13:27:30:825	21	BB	#ffff00	#ffff00	right	TRUE
0.6	nyota	SeqDis	14/06/2019	13:27:44:925	22	AB	#0000ff	#ffff00	left	TRUE
0.55	nyota	SeqDis	14/06/2019	13:27:58:496	23	AA	#0000ff	#0000ff	left	FALSE
0.5	nyota	SeqDis	14/06/2019	13:28:23:518	24	AA	#0000ff	#0000ff	left	FALSE
0.5	nyota	SeqDis	14/06/2019	13:28:38:994	25	AA	#0000ff	#0000ff	left	FALSE
0.55	nyota	SeqDis	14/06/2019	13:28:48:506	26	AA	#0000ff	#0000ff	right	TRUE
0.6	nyota	SeqDis	14/06/2019	13:29:05:29	27	AB	#0000ff	#ffff00	left	TRUE
0.6	nyota	SeqDis	14/06/2019	13:29:24:556	28	AB	#0000ff	#ffff00	left	TRUE
0.55	nyota	SeqDis	14/06/2019	13:29:44:742	29	AA	#0000ff	#0000ff	left	FALSE
0.5	nyota	SeqDis	14/06/2019	13:30:13:514	30	AA	#0000ff	#0000ff	left	FALSE
0.55	nyota	SeqDis	14/06/2019	13:30:23:929	31	AA	#0000ff	#0000ff	right	TRUE
0.55	nyota	SeqDis	14/06/2019	13:30:46:950	32	AB	#0000ff	#ffff00	left	TRUE
0.5	nyota	SeqDis	14/06/2019	13:31:18:574	33	AB	#0000ff	#ffff00	right	FALSE
0.55	nyota	SeqDis	14/06/2019	13:31:27:820	34	AB	#0000ff	#ffff00	left	TRUE
0.55	nyota	SeqDis	14/06/2019	13:31:52:26	35	AB	#0000ff	#ffff00	right	FALSE
0.55	nyota	SeqDis	14/06/2019	13:32:16:36	36	AB	#0000ff	#ffff00	left	TRUE
0.5	nyota	SeqDis	14/06/2019	13:32:37:876	37	BB	#ffff00	#ffff00	left	FALSE
0.5	nyota	SeqDis	14/06/2019	13:33:18:454	38	BB	#ffff00	#ffff00	left	FALSE
0.5	nyota	SeqDis	14/06/2019	13:34:07:189	39	BB	#ffff00	#ffff00	left	FALSE
0.45	nyota	SeqDis	14/06/2019	13:34:26:794	40	BB	#ffff00	#ffff00	left	FALSE
0.45	nyota	SeqDis	14/06/2019	13:34:44:368	41	BB	#ffff00	#ffff00	right	TRUE
0.4	nyota	SeqDis	14/06/2019	13:35:19:187	42	AB	#0000ff	#ffff00	right	FALSE
0.45	nyota	SeqDis	14/06/2019	13:35:42:98	43	AB	#0000ff	#ffff00	left	TRUE
0.5	nyota	SeqDis	14/06/2019	13:36:18:708	44	AB	#0000ff	#ffff00	left	TRUE
0.55	nyota	SeqDis	14/06/2019	13:36:54:303	45	AB	#0000ff	#ffff00	left	TRUE
0.5	nyota	SeqDis	14/06/2019	13:37:15:702	46	AB	#0000ff	#ffff00	right	FALSE
0.5	nyota	SeqDis	14/06/2019	13:37:27:857	47	AB	#0000ff	#ffff00	left	TRUE
0.5	nyota	SeqDis	14/06/2019	13:37:42:586	48	AB	#0000ff	#ffff00	left	TRUE
0.5	nyota	SeqDis	14/06/2019	13:38:31:198	49	BA	#ffff00	#0000ff	left	FALSE
0.5	nyota	SeqDis	14/06/2019	13:38:53:246	50	BA	#ffff00	#0000ff	left	FALSE
0.45	nyota	SeqDis	14/06/2019	13:39:16:59	51	BA	#ffff00	#0000ff	left	FALSE
0.4	nyota	SeqDis	14/06/2019	13:39:43:954	52	BA	#ffff00	#0000ff	left	FALSE
0.4	nyota	SeqDis	14/06/2019	13:40:04:94	53	BA	#ffff00	#0000ff	left	FALSE
0.35	nyota	SeqDis	14/06/2019	13:40:16:582	54	BA	#ffff00	#0000ff	left	FALSE
0.35	nyota	SeqDis	14/06/2019	13:40:30:127	55	BA	#ffff00	#0000ff	left	FALSE
0.3	nyota	SeqDis	14/06/2019	13:40:52:688	56	BA	#ffff00	#0000ff	left	FALSE
0.3	nyota	SeqDis	14/06/2019	13:41:02:930	57	BA	#ffff00	#0000ff	left	FALSE
0.35	nyota	SeqDis	14/06/2019	13:41:13:640	58	BA	#ffff00	#0000ff	right	TRUE
0.35	nyota	SeqDis	14/06/2019	13:41:40:322	59	BB	#ffff00	#ffff00	left	FALSE
0.35	nyota	SeqDis	14/06/2019	13:41:48:702	60	BB	#ffff00	#ffff00	left	FALSE
0	nyota	SeqDis	20/06/2019	10:52:44:779	1	AA	#0000ff	#0000ff	left	FALSE
0.5	nyota	SeqDis	20/06/2019	10:53:06:422	2	AA	#0000ff	#0000ff	right	TRUE
0.667	nyota	SeqDis	20/06/2019	10:53:19:343	3	AB	#0000ff	#ffff00	left	TRUE
0.75	nyota	SeqDis	20/06/2019	10:53:36:966	4	AB	#0000ff	#ffff00	left	TRUE
0.8	nyota	SeqDis	20/06/2019	10:53:51:151	5	AB	#0000ff	#ffff00	left	TRUE
0.833	nyota	SeqDis	20/06/2019	10:53:59:990	6	AB	#0000ff	#ffff00	left	TRUE
0.714	nyota	SeqDis	20/06/2019	10:54:25:639	7	BB	#ffff00	#ffff00	left	FALSE
0.625	nyota	SeqDis	20/06/2019	10:54:39:330	8	BB	#ffff00	#ffff00	left	FALSE
0.556	nyota	SeqDis	20/06/2019	10:54:51:710	9	BB	#ffff00	#ffff00	left	FALSE
0.6	nyota	SeqDis	20/06/2019	10:55:01:569	10	BB	#ffff00	#ffff00	right	TRUE
0.636	nyota	SeqDis	20/06/2019	10:55:23:862	11	AB	#0000ff	#ffff00	left	TRUE
0.583	nyota	SeqDis	20/06/2019	10:55:48:610	12	BA	#ffff00	#0000ff	left	FALSE
0.538	nyota	SeqDis	20/06/2019	10:55:59:2	13	BA	#ffff00	#0000ff	left	FALSE
0.571	nyota	SeqDis	20/06/2019	10:56:15:978	14	BA	#ffff00	#0000ff	right	TRUE
0.6	nyota	SeqDis	20/06/2019	10:56:32:618	15	BA	#ffff00	#0000ff	right	TRUE
0.625	nyota	SeqDis	20/06/2019	10:56:44:488	16	BB	#ffff00	#ffff00	right	TRUE
[truncated: 329 more rows]
