# Supplementary material for: A test of memory for stimulus sequences in great apes
Source: PLoS One. 2023 Sep 6;18(9):e0290546. doi: 10.1371/journal.pone.0290546 (PMC10482264; doi:10.1371/journal.pone.0290546)
Supplement: S1 Dataset — This file contains data from all included tests and an explanatory readme-file. (ZIP) [file pone.0290546.s002.zip › Bonobo_human_data/09-SeqDis_humans.csv]

1_trial	1_stimulus	1_response	1_is_correct	2_trial	2_stimulus	2_response	2_is_correct	3_trial	3_stimulus	3_response	3_is_correct	4_trial	4_stimulus	4_response	4_is_correct	5_trial	5_stimulus	5_response	5_is_correct
1	BA	right	TR	1	AB	right	FALSE	1	AB	left	TR	1	AA	left	FALSE	1	AA	right	TR
1	BA	right	None	1	AB	right	None	1	AB	left	None	1	AA	left	None	1	AA	right	None
2	BB	left	FALSE	2	AB	left	TR	2	AA	right	TR	1	AA	left	None	2	AB	left	TR
2	BB	left	None	2	AB	left	None	2	AA	right	None	2	AA	right	TR	2	AB	left	None
3	BB	right	TR	3	AB	right	FALSE	3	BA	left	FALSE	2	AA	right	None	3	AB	left	TR
3	BB	right	None	3	AB	right	None	3	BA	left	None	3	AB	left	TR	3	AB	left	None
4	AB	right	FALSE	4	AB	left	TR	4	BA	right	TR	3	AB	left	None	4	BA	right	TR
4	AB	right	None	4	AB	left	None	4	BA	right	None	4	BA	left	FALSE	4	BA	right	None
5	AB	left	TR	5	AB	left	TR	5	BB	left	FALSE	4	BA	left	None	5	BB	left	FALSE
5	AB	left	None	5	AB	left	None	5	BB	left	None	5	BA	right	TR	5	BB	left	None
6	AA	left	FALSE	6	BA	right	TR	6	BB	right	TR	5	BA	right	None	6	BB	right	TR
6	AA	left	None	6	BA	right	None	6	BB	right	None	6	BB	left	FALSE	6	BB	right	None
7	AA	right	TR	7	AB	left	TR	7	AB	left	TR	6	BB	left	None	6	BB	right	None
7	AA	right	None	7	AB	left	None	7	AB	left	None	7	BB	right	TR	7	AB	left	TR
8	BA	left	FALSE	8	AA	right	TR	8	AA	left	FALSE	7	BB	right	None	7	AB	left	None
8	BA	left	None	8	AA	right	None	8	AA	left	None	8	AB	right	FALSE	8	AB	left	TR
9	BA	left	FALSE	9	BB	left	FALSE	9	AA	right	TR	8	AB	right	None	8	AB	left	None
9	BA	left	None	9	BB	left	None	9	AA	right	None	9	AB	left	TR	9	AB	left	TR
10	BA	right	TR	10	BB	right	TR	10	AA	right	TR	9	AB	left	None	9	AB	left	None
10	BA	right	None	10	BB	right	None	10	AA	right	None	10	AB	left	TR	10	BA	right	TR
11	AB	right	FALSE	11	BB	right	TR	11	AB	right	FALSE	10	AB	left	None	10	BA	right	None
11	AB	right	None	11	BB	right	None	11	AB	right	None	11	AB	left	TR	11	AA	right	TR
12	AB	left	TR	12	BB	right	TR	11	AB	right	None	11	AB	left	None	11	AA	right	None
12	AB	left	None	12	BB	right	None	12	AB	left	TR	12	AB	left	TR	12	BA	right	TR
13	BB	right	TR	13	AA	left	FALSE	12	AB	left	None	12	AB	left	None	12	BA	right	None
13	BB	right	None	13	AA	left	None	13	AB	left	TR	13	AA	right	TR	13	AB	left	TR
14	BA	right	TR	13	AA	left	None	13	AB	left	None	13	AA	right	None	13	AB	left	None
14	BA	right	None	14	AA	right	TR	14	AB	left	None	14	BA	right	TR	14	AB	left	TR
15	AA	left	FALSE	14	AA	right	None	14	AB	left	TR	14	BA	right	None	14	AB	left	None
15	AA	left	None	15	AB	left	TR	14	AB	left	None	15	AB	left	TR	15	BB	right	TR
16	AA	right	TR	15	AB	left	None	15	AB	left	TR	15	AB	left	None	15	BB	right	None
16	AA	right	None	16	AB	right	FALSE	15	AB	left	None	16	BA	right	TR	16	BB	right	TR
17	AB	left	TR	16	AB	right	None	16	BB	right	TR	16	BA	right	None	16	BB	right	None
17	AB	left	None	16	AB	right	None	16	BB	right	None	17	AB	left	TR	17	AA	right	TR
17	AB	left	None	17	AB	left	TR	17	BA	right	TR	17	AB	left	None	17	AA	right	None
18	BB	left	FALSE	17	AB	left	None	17	BA	right	None	18	BB	left	FALSE	18	AB	left	TR
18	BB	left	None	18	AA	right	TR	18	BA	right	TR	18	BB	left	None	18	AB	left	None
19	BB	right	TR	18	AA	right	None	18	BA	right	None	19	BB	right	TR	19	AB	left	TR
19	BB	right	None	19	AB	left	TR	19	AB	left	TR	19	BB	right	None	19	AB	left	None
20	AA	right	TR	19	AB	left	None	19	AB	left	None	20	AB	left	TR	20	BA	right	TR
20	AA	right	None	20	AB	left	TR	19	AB	left	None	20	AB	left	None	20	BA	right	None
21	AB	left	TR	20	AB	left	None	20	BB	right	TR	21	AB	left	TR
21	AB	left	None	21	BA	left	FALSE	20	BB	right	None	21	AB	left	None
22	AB	left	TR	21	BA	left	None
22	AB	left	None	21	BA	left	None
23	AB	left	TR	22	BA	right	TR
23	AB	left	None	22	BA	right	None
24	AB	left	TR	23	BA	right	TR
24	AB	left	None	23	BA	right	None
25	AB	left	TR
25	AB	left	None
26	AB	left	TR
26	AB	left	None
27	BB	right	TR
27	BB	right	None
28	BB	right	TR
28	BB	right	None
