# Supplementary material for: A test of memory for stimulus sequences in great apes
Source: PLoS One. 2023 Sep 6;18(9):e0290546. doi: 10.1371/journal.pone.0290546 (PMC10482264; doi:10.1371/journal.pone.0290546)
Supplement: S1 Dataset — This file contains data from all included tests and an explanatory readme-file. (ZIP) [file pone.0290546.s002.zip › Bonobo_human_data/10-TraceTest_kanzi.csv]

freq_correct	subject	experiment	date	timestamp	trial	sample	probe_stimulus1	probe_time1	probe_stimulus2	probe_time2	option21	option22	option23	option31	option32	option33	response	response_pos	is_correct
None	kanzi	pretraining	09/03/2022	11:10:17:354	1	Basket	None	None	None	None	Basket	None	None	Shoe	House	Mug	Basket	21	True
None	kanzi	pretraining	09/03/2022	11:10:38:892	2	Shoe	None	None	None	None	Shoe	None	Leaf	None	Car	Tree	Leaf	23	False
None	kanzi	pretraining	09/03/2022	11:10:55:36	3	Web	None	None	None	None	None	Fan	Web	Car	None	Ball	Car	31	False
None	kanzi	pretraining	09/03/2022	11:11:03:899	4	Chair	None	None	None	None	Shoe	Scissors	None	Chair	Mug	None	Chair	31	True
None	kanzi	pretraining	09/03/2022	11:11:09:311	5	Hands	None	None	None	None	Basket	None	Hands	Mug	None	Brushes	Hands	23	True
None	kanzi	pretraining	09/03/2022	11:11:15:474	6	Star	None	None	None	None	RedStar	Car	Basket	Star	None	None	Star	31	True
None	kanzi	pretraining	09/03/2022	11:11:20:157	7	GreenCircle	None	None	None	None	Tree	Bike	GreenCircle	None	None	Brushes	GreenCircle	23	True
None	kanzi	pretraining	09/03/2022	11:11:26:122	8	RedStar	None	None	None	None	None	Leaf	Brushes	Shoe	RedStar	None	Shoe	31	False
None	kanzi	pretraining	09/03/2022	11:11:35:153	9	Web	None	None	None	None	Basket	Hands	Web	Tree	None	None	Web	23	True
None	kanzi	pretraining	09/03/2022	11:11:40:274	10	Scissors	None	None	None	None	RedStar	None	Mug	Scissors	None	Chair	Scissors	31	True
None	kanzi	pretraining	09/03/2022	11:11:45:756	11	Fan	None	None	None	None	None	Star	Leaf	None	RedStar	Fan	RedStar	32	False
None	kanzi	pretraining	09/03/2022	11:11:56:671	12	Mug	None	None	None	None	House	Fan	None	Mug	None	Car	Mug	31	True
None	kanzi	pretraining	09/03/2022	11:12:01:908	13	Car	None	None	None	None	Chair	None	None	Car	Brushes	GreenCircle	Chair	21	False
None	kanzi	pretraining	09/03/2022	11:12:10:633	14	GreenCircle	None	None	None	None	GreenCircle	Ball	Fan	None	Chair	None	GreenCircle	21	True
None	kanzi	pretraining	09/03/2022	11:12:16:833	15	Car	None	None	None	None	House	Car	Bottle	Sun	None	None	Bottle	23	False
None	kanzi	pretraining	09/03/2022	11:12:26:112	16	Bottle	None	None	None	None	Scissors	None	Fan	Tree	Bottle	None	Bottle	32	True
None	kanzi	pretraining	09/03/2022	11:12:32:666	17	Ball	None	None	None	None	Sun	RedStar	Scissors	None	Ball	None	Ball	32	True
None	kanzi	pretraining	09/03/2022	11:12:42:357	18	Hands	None	None	None	None	None	Hands	Star	None	Web	Scissors	Hands	22	True
None	kanzi	pretraining	09/03/2022	11:12:47:367	19	Chair	None	None	None	None	None	Chair	Bottle	Tree	None	Brushes	Tree	31	False
0.6	kanzi	pretraining	09/03/2022	11:12:56:94	20	Web	None	None	None	None	None	Mug	Sun	Web	None	Car	Web	31	True
0.6	kanzi	pretraining	09/03/2022	11:13:02:604	21	Chair	None	None	None	None	Scissors	Chair	Web	None	None	Star	Chair	22	True
0.6	kanzi	pretraining	09/03/2022	11:13:07:929	22	House	None	None	None	None	GreenCircle	House	None	Shoe	RedStar	None	RedStar	32	False
0.7	kanzi	pretraining	09/03/2022	11:13:17:478	23	Star	None	None	None	None	None	None	Tree	Scissors	Brushes	Star	Star	33	True
0.7	kanzi	pretraining	09/03/2022	11:13:23:909	24	Bike	None	None	None	None	Bike	Leaf	None	Hands	Brushes	None	Bike	21	True
0.6	kanzi	pretraining	09/03/2022	11:13:28:593	25	RedStar	None	None	None	None	None	Car	Tree	RedStar	Chair	None	RedStar	31	True
0.6	kanzi	pretraining	09/03/2022	11:13:33:31	26	Star	None	None	None	None	None	None	Basket	Star	House	Fan	Star	31	True
0.6	kanzi	pretraining	09/03/2022	11:13:42:422	27	Ball	None	None	None	None	Ball	Web	None	None	Basket	Tree	Ball	21	True
0.7	kanzi	pretraining	09/03/2022	11:13:48:55	28	Star	None	None	None	None	None	Mug	Car	Chair	None	Star	Star	33	True
0.6	kanzi	pretraining	09/03/2022	11:13:54:417	29	Shoe	None	None	None	None	None	Basket	Ball	None	Mug	Shoe	Shoe	33	True
0.6	kanzi	pretraining	09/03/2022	11:13:59:650	30	Mug	None	None	None	None	None	Mug	Ball	None	Fan	Car	Mug	22	True
0.7	kanzi	pretraining	09/03/2022	11:14:06:54	31	Bike	None	None	None	None	Bike	Web	Fan	None	Brushes	None	Bike	21	True
0.6	kanzi	pretraining	09/03/2022	11:14:11:148	32	Tree	None	None	None	None	Hands	Shoe	None	Tree	None	Basket	Tree	31	True
0.7	kanzi	pretraining	09/03/2022	11:14:16:691	33	Leaf	None	None	None	None	Leaf	Scissors	None	Sun	None	Fan	Leaf	21	True
0.7	kanzi	pretraining	09/03/2022	11:14:24:99	34	Basket	None	None	None	None	House	None	None	Basket	Hands	Bottle	House	21	False
0.8	kanzi	pretraining	09/03/2022	11:14:34:51	35	House	None	None	None	None	None	RedStar	House	Star	None	Leaf	House	23	True
None	kanzi	probes	09/03/2022	11:14:48:758	1	House	None	None	None	None	None	None	Leaf	Tree	Basket	House	Tree	31	False
None	kanzi	probes	09/03/2022	11:14:57:656	2	Shoe	None	None	None	None	Car	None	Leaf	None	Shoe	RedStar	Shoe	32	True
None	kanzi	probes	09/03/2022	11:15:03:962	3	Scissors	None	None	None	None	None	Chair	None	Bottle	Ball	Scissors	Scissors	33	True
None	kanzi	probes	09/03/2022	11:15:10:986	4	Bike	None	None	None	None	Bike	None	Ball	None	Basket	Tree	Bike	21	True
None	kanzi	probes	09/03/2022	11:15:23:533	5	None	GreenCircle	1000	Car	4500	Web	None	GreenCircle	None	Car	Basket	Car	32	None
None	kanzi	probes	09/03/2022	11:15:30:543	6	Tree	None	None	None	None	Chair	Tree	Shoe	Ball	None	None	Ball	31	False
None	kanzi	probes	09/03/2022	11:15:39:635	7	RedStar	None	None	None	None	None	Chair	Bottle	House	None	RedStar	RedStar	33	True
None	kanzi	probes	09/03/2022	11:15:46:630	8	Scissors	None	None	None	None	GreenCircle	None	Leaf	Ball	None	Scissors	Scissors	33	True
None	kanzi	probes	09/03/2022	11:15:51:609	9	Mug	None	None	None	None	None	Tree	House	Star	None	Mug	Mug	33	True
None	kanzi	probes	09/03/2022	11:15:56:24	10	Mug	None	None	None	None	None	Mug	Basket	None	Bottle	Web	Mug	22	True
None	kanzi	probes	09/03/2022	11:16:01:731	11	None	Bike	1000	Hands	1500	Web	Hands	Bike	None	Basket	None	Hands	22	None
None	kanzi	probes	09/03/2022	11:16:09:750	12	Shoe	None	None	None	None	None	Shoe	None	Scissors	Hands	GreenCircle	GreenCircle	33	False
None	kanzi	probes	09/03/2022	11:16:18:270	13	Web	None	None	None	None	Sun	Web	Brushes	None	Bike	None	Web	22	True
None	kanzi	probes	09/03/2022	11:16:23:185	14	Shoe	None	None	None	None	None	Sun	Fan	None	Shoe	Hands	Shoe	32	True
None	kanzi	probes	09/03/2022	11:16:28:261	15	Bike	None	None	None	None	None	None	Sun	Tree	Bike	Hands	Bike	32	True
None	kanzi	probes	09/03/2022	11:16:33:206	16	Brushes	None	None	None	None	Fan	Brushes	Basket	None	Bike	None	Brushes	22	True
None	kanzi	probes	09/03/2022	11:16:39:903	17	Brushes	None	None	None	None	Tree	Basket	Brushes	None	House	None	Brushes	23	True
None	kanzi	probes	09/03/2022	11:16:44:175	18	Basket	None	None	None	None	Basket	None	Star	Chair	None	Web	Basket	21	True
None	kanzi	probes	09/03/2022	11:16:49:748	19	RedStar	None	None	None	None	None	RedStar	Web	House	Car	None	House	31	False
None	kanzi	probes	09/03/2022	11:16:59:317	20	Web	None	None	None	None	None	None	Basket	Scissors	Web	House	Basket	23	False
None	kanzi	probes	09/03/2022	11:17:08:617	21	Sun	None	None	None	None	Bike	None	Sun	Basket	None	Web	Sun	23	True
0.7	kanzi	probes	09/03/2022	11:17:14:781	22	Ball	None	None	None	None	None	Ball	None	RedStar	House	Shoe	RedStar	31	False
0.7	kanzi	probes	09/03/2022	11:17:25:156	23	None	Basket	1000	Scissors	500	None	Car	Basket	Scissors	None	Fan	Basket	23	None
0.7	kanzi	probes	09/03/2022	11:17:30:252	24	Car	None	None	None	None	Car	Scissors	RedStar	None	Shoe	None	Car	21	True
0.7	kanzi	probes	09/03/2022	11:17:37:464	25	Bike	None	None	None	None	Bike	Fan	None	Basket	None	Shoe	Bike	21	True
0.7	kanzi	probes	09/03/2022	11:17:43:993	26	Fan	None	None	None	None	Chair	GreenCircle	Fan	None	None	Basket	Fan	23	True
0.7	kanzi	probes	09/03/2022	11:17:49:89	27	Star	None	None	None	None	None	Brushes	Ball	None	Star	Mug	Star	32	True
0.7	kanzi	probes	09/03/2022	11:17:53:888	28	Bike	None	None	None	None	Ball	None	Web	Bike	Leaf	None	Bike	31	True
0.7	kanzi	probes	09/03/2022	11:17:59:208	29	Ball	None	None	None	None	GreenCircle	Mug	Ball	Tree	None	None	Ball	23	True
0.7	kanzi	probes	09/03/2022	11:18:04:286	30	Basket	None	None	None	None	Chair	Car	None	None	Star	Basket	Chair	21	False
0.7	kanzi	probes	09/03/2022	11:18:13:5	31	Web	None	None	None	None	Car	Mug	Tree	None	Web	None	Web	32	True
0.7	kanzi	probes	09/03/2022	11:18:17:864	32	GreenCircle	None	None	None	None	Hands	Star	None	Tree	GreenCircle	None	GreenCircle	32	True
0.7	kanzi	probes	09/03/2022	11:18:24:670	33	Tree	None	None	None	None	Tree	Leaf	Chair	None	None	RedStar	Tree	21	True
0.7	kanzi	probes	09/03/2022	11:18:30:220	34	Car	None	None	None	None	Basket	None	Leaf	Car	None	Mug	Car	31	True
0.7	kanzi	probes	09/03/2022	11:18:35:328	35	Fan	None	None	None	None	Car	None	Mug	Fan	None	GreenCircle	Fan	31	True
0.7	kanzi	probes	09/03/2022	11:18:42:426	36	Brushes	None	None	None	None	Fan	None	None	GreenCircle	Basket	Brushes	Brushes	33	True
0.7	kanzi	probes	09/03/2022	11:18:50:267	37	Sun	None	None	None	None	None	Bike	Chair	Sun	None	Brushes	Sun	31	True
0.7	kanzi	probes	09/03/2022	11:19:01:988	38	None	Star	4500	Bottle	1000	Fan	Star	Bottle	None	None	Brushes	Bottle	23	None
0.7	kanzi	probes	09/03/2022	11:19:07:494	39	Ball	None	None	None	None	Car	None	Tree	Ball	None	Basket	Ball	31	True
0.7	kanzi	probes	09/03/2022	11:19:14:445	40	Ball	None	None	None	None	Web	None	Ball	Fan	None	Car	Ball	23	True
0.7	kanzi	probes	09/03/2022	11:19:19:443	41	Car	None	None	None	None	Car	Basket	Star	None	Scissors	None	Car	21	True
0.8	kanzi	probes	09/03/2022	11:19:29:887	42	Shoe	None	None	None	None	None	None	Mug	Ball	Shoe	GreenCircle	Shoe	32	True
0.8	kanzi	probes	09/03/2022	11:19:34:709	43	Tree	None	None	None	None	Tree	None	None	Sun	Web	Scissors	Tree	21	True
0.9	kanzi	probes	09/03/2022	11:19:40:536	44	Hands	None	None	None	None	Chair	None	Sun	None	Ball	Hands	Hands	33	True
0.9	kanzi	probes	09/03/2022	11:19:47:36	45	Car	None	None	None	None	Tree	Star	None	Car	None	Web	Car	31	True
0.9	kanzi	probes	09/03/2022	11:19:52:1	46	Ball	None	None	None	None	Leaf	Web	Sun	Ball	None	None	Ball	31	True
0.9	kanzi	probes	09/03/2022	11:19:58:186	47	Hands	None	None	None	None	None	Hands	Ball	Bike	Star	None	Bike	31	False
0.9	kanzi	probes	09/03/2022	11:20:07:213	48	Fan	None	None	None	None	None	Web	Ball	Brushes	Fan	None	Fan	32	True
0.9	kanzi	probes	09/03/2022	11:20:13:224	49	None	Leaf	1500	Scissors	1000	Leaf	None	Tree	Star	None	Scissors	Leaf	21	None
0.9	kanzi	probes	09/03/2022	11:20:17:677	50	Leaf	None	None	None	None	Brushes	Star	None	None	House	Leaf	Leaf	33	True
0.9	kanzi	probes	09/03/2022	11:20:22:551	51	Bottle	None	None	None	None	None	None	Shoe	Car	Bottle	Hands	Bottle	32	True
0.9	kanzi	probes	09/03/2022	11:20:28:438	52	Leaf	None	None	None	None	None	None	Leaf	GreenCircle	Star	Hands	Leaf	23	True
0.8	kanzi	probes	09/03/2022	11:20:36:346	53	Brushes	None	None	None	None	Tree	None	Mug	Ball	Brushes	None	Mug	23	False
0.7	kanzi	probes	09/03/2022	11:20:44:820	54	House	None	None	None	None	Hands	House	None	Chair	Fan	None	Chair	31	False
0.7	kanzi	probes	09/03/2022	11:20:54:679	55	Fan	None	None	None	None	None	Car	None	Hands	Fan	Web	Fan	32	True
0.7	kanzi	probes	09/03/2022	11:21:00:267	56	None	Sun	500	Tree	1000	None	Mug	Tree	Sun	Web	None	Tree	23	None
0.7	kanzi	probes	09/03/2022	11:21:04:194	57	Chair	None	None	None	None	Chair	House	GreenCircle	None	None	RedStar	Chair	21	True
0.7	kanzi	probes	09/03/2022	11:21:12:248	58	Bottle	None	None	None	None	None	None	Bike	GreenCircle	Leaf	Bottle	Bottle	33	True
0.7	kanzi	probes	09/03/2022	11:21:17:475	59	GreenCircle	None	None	None	None	Bottle	Hands	None	House	None	GreenCircle	Bottle	21	False
0.7	kanzi	probes	09/03/2022	11:21:27:51	60	Hands	None	None	None	None	Hands	Star	Sun	None	None	Fan	Hands	21	True
0.7	kanzi	probes	09/03/2022	11:21:33:53	61	Scissors	None	None	None	None	Scissors	Brushes	RedStar	None	Car	None	Scissors	21	True
0.7	kanzi	probes	09/03/2022	11:21:41:154	62	Sun	None	None	None	None	Brushes	Scissors	None	None	Sun	RedStar	Sun	32	True
0.7	kanzi	probes	09/03/2022	11:21:46:191	63	House	None	None	None	None	Chair	None	None	Car	Ball	House	House	33	True
0.7	kanzi	probes	09/03/2022	11:21:51:852	64	Basket	None	None	None	None	Star	Hands	None	None	Basket	Scissors	Scissors	33	False
0.7	kanzi	probes	09/03/2022	11:22:01:50	65	House	None	None	None	None	House	GreenCircle	Leaf	None	None	Mug	House	21	True
0.7	kanzi	probes	09/03/2022	11:22:10:57	66	None	Ball	1000	Leaf	4500	Ball	Leaf	Star	None	Car	None	Ball	21	None
0.7	kanzi	probes	09/03/2022	11:22:15:906	67	Bottle	None	None	None	None	Bike	None	None	Bottle	Sun	Tree	Bottle	31	True
0.7	kanzi	probes	09/03/2022	11:22:22:524	68	RedStar	None	None	None	None	Fan	Car	None	None	Mug	RedStar	RedStar	33	True
0.7	kanzi	probes	09/03/2022	11:22:29:453	69	Tree	None	None	None	None	None	House	Tree	None	GreenCircle	Leaf	Tree	23	True
0.7	kanzi	probes	09/03/2022	11:22:36:373	70	None	Tree	1000	Mug	1500	House	Mug	None	None	Tree	Brushes	Mug	22	None
0.7	kanzi	probes	09/03/2022	11:22:41:648	71	Star	None	None	None	None	None	Leaf	Web	None	Star	Car	Star	32	True
0.7	kanzi	probes	09/03/2022	11:22:48:709	72	Basket	None	None	None	None	Leaf	Ball	None	Hands	Basket	None	Leaf	21	False
0.7	kanzi	probes	09/03/2022	11:22:57:589	73	Hands	None	None	None	None	Web	None	Hands	None	Fan	Star	Hands	23	True
0.7	kanzi	probes	09/03/2022	11:23:12:471	74	Bottle	None	None	None	None	Bottle	Leaf	None	None	House	Mug	Bottle	21	True
0.7	kanzi	probes	09/03/2022	11:23:17:816	75	Car	None	None	None	None	None	Fan	Hands	Leaf	Car	None	Car	32	True
0.7	kanzi	probes	09/03/2022	11:23:23:667	76	Star	None	None	None	None	Star	None	Basket	Chair	Leaf	None	Star	21	True
0.8	kanzi	probes	09/03/2022	11:23:28:49	77	Chair	None	None	None	None	Chair	Ball	None	Mug	Star	None	Chair	21	True
0.8	kanzi	probes	09/03/2022	11:23:32:499	78	Mug	None	None	None	None	Mug	Hands	None	Basket	None	Scissors	Mug	21	True
0.8	kanzi	probes	09/03/2022	11:23:37:209	79	Bottle	None	None	None	None	None	None	Bike	Leaf	Bottle	House	Bottle	32	True
0.8	kanzi	probes	09/03/2022	11:23:41:957	80	RedStar	None	None	None	None	RedStar	Mug	None	None	Tree	House	RedStar	21	True
0.8	kanzi	probes	09/03/2022	11:23:46:803	81	Star	None	None	None	None	Bike	None	None	Scissors	Car	Star	Bike	21	False
0.8	kanzi	probes	09/03/2022	11:23:55:950	82	GreenCircle	None	None	None	None	Chair	Web	None	Car	None	GreenCircle	GreenCircle	33	True
0.8	kanzi	probes	09/03/2022	11:24:01:106	83	Web	None	None	None	None	Sun	House	Car	None	Web	None	Sun	21	False
0.8	kanzi	probes	09/03/2022	11:24:09:468	84	None	Mug	1000	Tree	500	None	None	Mug	Tree	Star	RedStar	Tree	31	None
0.8	kanzi	probes	09/03/2022	11:24:15:200	85	Leaf	None	None	None	None	Web	Tree	None	Leaf	Brushes	None	Leaf	31	True
0.8	kanzi	probes	09/03/2022	11:24:24:470	86	Chair	None	None	None	None	None	Shoe	Basket	None	Scissors	Chair	Chair	33	True
0.8	kanzi	probes	09/03/2022	11:24:29:2	87	Web	None	None	None	None	None	Mug	None	Bottle	Web	GreenCircle	Web	32	True
0.8	kanzi	probes	09/03/2022	11:24:34:785	88	Shoe	None	None	None	None	Bike	Fan	Hands	None	None	Shoe	Shoe	33	True
0.7	kanzi	probes	09/03/2022	11:24:42:766	89	Leaf	None	None	None	None	GreenCircle	None	None	RedStar	Chair	Leaf	GreenCircle	21	False
0.6	kanzi	probes	09/03/2022	11:24:51:984	90	Basket	None	None	None	None	Star	Basket	None	None	Tree	Scissors	Scissors	33	False
0.6	kanzi	probes	09/03/2022	11:25:07:119	91	Brushes	None	None	None	None	None	House	Brushes	None	Chair	GreenCircle	Brushes	23	True
0.6	kanzi	probes	09/03/2022	11:25:16:497	92	None	RedStar	4500	House	1000	House	None	Star	None	Brushes	RedStar	House	21	None
0.7	kanzi	probes	09/03/2022	11:25:22:433	93	Fan	None	None	None	None	Basket	Shoe	None	None	Fan	Leaf	Fan	32	True
0.7	kanzi	probes	09/03/2022	11:25:29:757	94	RedStar	None	None	None	None	Ball	Shoe	Fan	RedStar	None	None	RedStar	31	True
0.8	kanzi	probes	09/03/2022	11:25:36:346	95	Tree	None	None	None	None	Tree	Hands	None	None	RedStar	Fan	Tree	21	True
0.8	kanzi	probes	09/03/2022	11:25:41:449	96	House	None	None	None	None	Mug	None	Car	Ball	House	None	House	32	True
0.8	kanzi	probes	09/03/2022	11:25:47:106	97	Sun	None	None	None	None	Sun	Brushes	None	None	Car	Scissors	Sun	21	True
0.8	kanzi	probes	09/03/2022	11:25:52:390	98	Star	None	None	None	None	None	None	Shoe	Basket	Star	Leaf	Star	32	True
0.8	kanzi	probes	09/03/2022	11:25:57:485	99	Scissors	None	None	None	None	Scissors	House	None	Sun	None	Basket	Scissors	21	True
0.7	kanzi	probes	09/03/2022	11:26:02:217	100	Scissors	None	None	None	None	Scissors	RedStar	None	Tree	None	Star	Scissors	21	True
0.6	kanzi	probes	09/03/2022	11:26:07:113	101	Sun	None	None	None	None	None	Car	Bottle	Sun	None	Fan	Sun	31	True
0.6	kanzi	probes	09/03/2022	11:26:15:83	102	Mug	None	None	None	None	None	Leaf	Star	None	Mug	Brushes	Leaf	22	False
0.7	kanzi	probes	09/03/2022	11:26:23:724	103	Chair	None	None	None	None	Scissors	Sun	None	Chair	None	Web	Chair	31	True
0.7	kanzi	probes	09/03/2022	11:26:28:777	104	GreenCircle	None	None	None	None	None	None	GreenCircle	Mug	Scissors	Bottle	GreenCircle	23	True
0.8	kanzi	probes	09/03/2022	11:26:33:505	105	Bike	None	None	None	None	Bike	None	RedStar	Star	Scissors	None	Bike	21	True
0.8	kanzi	probes	09/03/2022	11:26:38:331	106	Mug	None	None	None	None	Web	None	Ball	None	Mug	RedStar	Mug	32	True
0.8	kanzi	probes	09/03/2022	11:26:44:774	107	None	Mug	1500	Fan	1000	Chair	None	Mug	Tree	None	Fan	Fan	33	None
0.8	kanzi	probes	09/03/2022	11:26:48:458	108	Hands	None	None	None	None	None	Hands	RedStar	None	Fan	Bottle	Hands	22	True
0.8	kanzi	probes	09/03/2022	11:26:53:327	109	GreenCircle	None	None	None	None	Sun	None	GreenCircle	Leaf	None	Chair	GreenCircle	23	True
0.8	kanzi	probes	09/03/2022	11:26:58:567	110	None	Car	500	Chair	1000	Sun	Chair	Car	None	None	Shoe	Chair	22	None
0.8	kanzi	probes	09/03/2022	11:27:02:584	111	Leaf	None	None	None	None	Brushes	None	Hands	Leaf	Star	None	Leaf	31	True
0.8	kanzi	probes	09/03/2022	11:27:13:373	112	Chair	None	None	None	None	GreenCircle	House	None	None	Chair	Brushes	Brushes	33	False
0.8	kanzi	probes	09/03/2022	11:27:22:256	113	Bottle	None	None	None	None	Star	None	Scissors	Car	None	Bottle	Bottle	33	True
0.8	kanzi	probes	09/03/2022	11:27:27:708	114	Basket	None	None	None	None	Ball	Basket	None	House	Star	None	House	31	False
0.8	kanzi	probes	09/03/2022	11:27:36:118	115	RedStar	None	None	None	None	None	Web	Star	Car	RedStar	None	RedStar	32	True
0.8	kanzi	probes	09/03/2022	11:27:41:965	116	House	None	None	None	None	None	Tree	Web	House	Basket	None	House	31	True
0.8	kanzi	probes	09/03/2022	11:27:46:959	117	Bottle	None	None	None	None	None	Brushes	Shoe	Bottle	Web	None	Bottle	31	True
0.8	kanzi	probes	09/03/2022	11:27:52:651	118	Mug	None	None	None	None	Star	Tree	Mug	None	None	GreenCircle	Mug	23	True
0.8	kanzi	probes	09/03/2022	11:27:58:82	119	Hands	None	None	None	None	Hands	None	None	Shoe	Scissors	Fan	Hands	21	True
0.8	kanzi	probes	09/03/2022	11:28:04:137	120	Bike	None	None	None	None	Bike	None	Star	GreenCircle	None	Fan	Bike	21	True
None	kanzi	probes	17/03/2022	15:38:17:429	121	House	None	None	None	None	Scissors	House	Star	Leaf	None	None	House	22	True
None	kanzi	probes	17/03/2022	15:38:26:409	122	Fan	None	None	None	None	Fan	Web	None	None	Bike	Sun	Fan	21	True
None	kanzi	probes	17/03/2022	15:38:35:142	123	None	Basket	1000	Bike	4500	Bike	GreenCircle	Hands	None	None	Basket	Bike	21	None
None	kanzi	probes	17/03/2022	15:38:39:185	124	House	None	None	None	None	None	None	Scissors	House	Bottle	Ball	House	31	True
None	kanzi	probes	17/03/2022	15:38:45:836	125	Star	None	None	None	None	None	Star	RedStar	None	Shoe	Bottle	Star	22	True
None	kanzi	probes	17/03/2022	15:38:50:777	126	Web	None	None	None	None	Fan	None	Leaf	Web	Star	None	Web	31	True
None	kanzi	probes	17/03/2022	15:38:57:783	127	Bike	None	None	None	None	None	Bike	Hands	GreenCircle	None	Ball	Bike	22	True
None	kanzi	probes	17/03/2022	15:39:02:558	128	Scissors	None	None	None	None	Ball	None	Star	Web	None	Scissors	Scissors	33	True
None	kanzi	probes	17/03/2022	15:39:07:442	129	Basket	None	None	None	None	None	Sun	GreenCircle	Mug	None	Basket	Basket	33	True
None	kanzi	probes	17/03/2022	15:39:13:119	130	Chair	None	None	None	None	Car	None	None	Chair	Scissors	Star	Chair	31	True
None	kanzi	probes	17/03/2022	15:39:19:254	131	None	Sun	1000	Brushes	1500	Sun	None	Web	None	Tree	Brushes	Brushes	33	None
None	kanzi	probes	17/03/2022	15:39:24:104	132	Leaf	None	None	None	None	Leaf	Sun	None	Bottle	Fan	None	Leaf	21	True
None	kanzi	probes	17/03/2022	15:39:37:307	133	Scissors	None	None	None	None	Star	None	Fan	Sun	None	Scissors	Star	21	False
None	kanzi	probes	17/03/2022	15:39:46:211	134	Bottle	None	None	None	None	Car	None	Shoe	None	Chair	Bottle	Bottle	33	True
None	kanzi	probes	17/03/2022	15:39:51:9	135	Leaf	None	None	None	None	Bike	Leaf	Brushes	None	Bottle	None	Leaf	22	True
None	kanzi	probes	17/03/2022	15:39:56:229	136	Chair	None	None	None	None	Car	Hands	Chair	None	Web	None	Chair	23	True
None	kanzi	probes	17/03/2022	15:40:02:15	137	Mug	None	None	None	None	None	Leaf	None	Sun	Mug	Web	Mug	32	True
None	kanzi	probes	17/03/2022	15:40:06:650	138	Basket	None	None	None	None	Brushes	Chair	None	Web	Basket	None	Basket	32	True
None	kanzi	probes	17/03/2022	15:40:11:608	139	Mug	None	None	None	None	None	Chair	Sun	Basket	Mug	None	Mug	32	True
None	kanzi	probes	17/03/2022	15:40:16:270	140	RedStar	None	None	None	None	None	Web	Leaf	Star	None	RedStar	RedStar	33	True
None	kanzi	probes	17/03/2022	15:40:20:830	141	Bike	None	None	None	None	Bike	None	None	RedStar	Bottle	Scissors	Bike	21	True
0.9	kanzi	probes	17/03/2022	15:40:25:619	142	GreenCircle	None	None	None	None	None	Shoe	None	Fan	GreenCircle	Basket	GreenCircle	32	True
0.9	kanzi	probes	17/03/2022	15:40:30:374	143	Chair	None	None	None	None	None	None	Car	House	Bike	Chair	House	31	False
0.9	kanzi	probes	17/03/2022	15:40:39:161	144	Hands	None	None	None	None	Fan	Leaf	Hands	None	None	Bike	Hands	23	True
0.8	kanzi	probes	17/03/2022	15:40:44:150	145	Brushes	None	None	None	None	None	Sun	Scissors	Brushes	None	Mug	Scissors	23	False
0.8	kanzi	probes	17/03/2022	15:40:53:463	146	Basket	None	None	None	None	None	Shoe	RedStar	Basket	None	Web	Basket	31	True
0.8	kanzi	probes	17/03/2022	15:40:58:210	147	Brushes	None	None	None	None	Tree	Ball	None	Brushes	None	RedStar	Brushes	31	True
0.8	kanzi	probes	17/03/2022	15:41:04:518	148	None	Bike	1000	Sun	500	None	Sun	Car	Star	Bike	None	Sun	22	None
0.7	kanzi	probes	17/03/2022	15:41:09:858	149	Mug	None	None	None	None	None	RedStar	None	Bottle	Car	Mug	Bottle	31	False
0.7	kanzi	probes	17/03/2022	15:41:25:202	150	None	Bike	4500	Mug	1000	Ball	Bike	Mug	None	Brushes	None	Ball	21	None
0.6	kanzi	probes	17/03/2022	15:41:29:876	151	Brushes	None	None	None	None	None	Leaf	Brushes	Star	Mug	None	Star	31	False
0.6	kanzi	probes	17/03/2022	15:41:38:504	152	Fan	None	None	None	None	None	Fan	GreenCircle	Bike	None	Tree	Fan	22	True
0.6	kanzi	probes	17/03/2022	15:41:43:262	153	Shoe	None	None	None	None	Star	None	Basket	Shoe	None	Brushes	Shoe	31	True
0.6	kanzi	probes	17/03/2022	15:41:47:842	154	Star	None	None	None	None	None	None	House	Star	Scissors	Tree	Star	31	True
0.7	kanzi	probes	17/03/2022	15:41:52:265	155	Ball	None	None	None	None	Scissors	Ball	Brushes	None	None	Leaf	Ball	22	True
0.7	kanzi	probes	17/03/2022	15:41:56:726	156	House	None	None	None	None	Hands	None	None	House	Car	Fan	House	31	True
0.8	kanzi	probes	17/03/2022	15:42:01:554	157	RedStar	None	None	None	None	None	RedStar	Mug	None	Tree	Scissors	RedStar	22	True
0.7	kanzi	probes	17/03/2022	15:42:07:91	158	Bottle	None	None	None	None	Bike	Bottle	None	Brushes	Car	None	Bike	21	False
0.7	kanzi	probes	17/03/2022	15:42:16:7	159	Brushes	None	None	None	None	Fan	Brushes	GreenCircle	Hands	None	None	Brushes	22	True
0.7	kanzi	probes	17/03/2022	15:42:20:729	160	Star	None	None	None	None	None	Basket	None	Leaf	Star	Ball	Leaf	31	False
0.6	kanzi	probes	17/03/2022	15:42:29:709	161	Chair	None	None	None	None	Car	Chair	None	None	Brushes	Star	Chair	22	True
0.6	kanzi	probes	17/03/2022	15:42:34:105	162	Leaf	None	None	None	None	None	Leaf	Hands	Basket	Scissors	None	Leaf	22	True
0.6	kanzi	probes	17/03/2022	15:42:38:528	163	Ball	None	None	None	None	None	Bike	Tree	None	Leaf	Ball	Ball	33	True
0.6	kanzi	probes	17/03/2022	15:42:44:523	164	Tree	None	None	None	None	None	GreenCircle	None	Tree	Fan	Shoe	Tree	31	True
0.7	kanzi	probes	17/03/2022	15:42:49:90	165	Mug	None	None	None	None	Bike	None	Brushes	Tree	Mug	None	Mug	32	True
0.7	kanzi	probes	17/03/2022	15:42:53:372	166	Scissors	None	None	None	None	Scissors	RedStar	Car	None	None	Shoe	Scissors	21	True
0.7	kanzi	probes	17/03/2022	15:42:58:642	167	None	Leaf	1500	Shoe	1000	Shoe	None	Chair	None	Leaf	Tree	Shoe	21	None
0.8	kanzi	probes	17/03/2022	15:43:03:923	168	Web	None	None	None	None	None	Tree	Web	Mug	Leaf	None	Web	23	True
0.7	kanzi	probes	17/03/2022	15:43:08:538	169	GreenCircle	None	None	None	None	GreenCircle	Basket	Fan	None	Bike	None	GreenCircle	21	True
0.7	kanzi	probes	17/03/2022	15:43:12:608	170	House	None	None	None	None	House	Ball	Fan	None	None	Chair	House	21	True
0.7	kanzi	probes	17/03/2022	15:43:19:610	171	Tree	None	None	None	None	Tree	None	None	Mug	GreenCircle	Star	Tree	21	True
0.8	kanzi	probes	17/03/2022	15:43:24:527	172	Sun	None	None	None	None	None	Sun	None	Scissors	Car	Fan	Sun	22	True
0.8	kanzi	probes	17/03/2022	15:43:29:534	173	Bike	None	None	None	None	None	Web	None	Bike	Leaf	House	Bike	31	True
0.8	kanzi	probes	17/03/2022	15:43:34:574	174	None	Brushes	500	Scissors	1000	None	Mug	None	Scissors	Brushes	Bottle	Scissors	31	None
0.8	kanzi	probes	17/03/2022	15:43:38:768	175	Bottle	None	None	None	None	None	Bottle	Car	GreenCircle	Tree	None	Bottle	22	True
0.8	kanzi	probes	17/03/2022	15:43:43:531	176	Fan	None	None	None	None	None	Fan	Tree	None	Chair	Hands	Fan	22	True
0.8	kanzi	probes	17/03/2022	15:43:48:601	177	Ball	None	None	None	None	Star	None	Brushes	Tree	Ball	None	Ball	32	True
0.8	kanzi	probes	17/03/2022	15:43:53:613	178	Web	None	None	None	None	Leaf	Brushes	Ball	Web	None	None	Web	31	True
0.8	kanzi	probes	17/03/2022	15:43:58:411	179	Car	None	None	None	None	Ball	None	Web	None	RedStar	Car	Car	33	True
0.8	kanzi	probes	17/03/2022	15:44:08:85	180	None	Chair	1000	Leaf	4500	None	Brushes	Leaf	None	Chair	Star	Leaf	23	None
0.9	kanzi	probes	17/03/2022	15:44:12:240	181	Hands	None	None	None	None	Ball	Hands	Basket	None	Leaf	None	Hands	22	True
0.9	kanzi	probes	17/03/2022	15:44:17:346	182	Fan	None	None	None	None	Shoe	Fan	Mug	None	Basket	None	Fan	22	True
1.0	kanzi	probes	17/03/2022	15:44:22:71	183	GreenCircle	None	None	None	None	RedStar	Bottle	GreenCircle	None	None	Basket	GreenCircle	23	True
1.0	kanzi	probes	17/03/2022	15:44:28:267	184	Ball	None	None	None	None	None	Mug	Shoe	Ball	None	Fan	Ball	31	True
1.0	kanzi	probes	17/03/2022	15:44:33:315	185	Sun	None	None	None	None	RedStar	Sun	Bike	None	Basket	None	Sun	22	True
1.0	kanzi	probes	17/03/2022	15:44:38:137	186	Shoe	None	None	None	None	Tree	None	Basket	Shoe	None	Mug	Shoe	31	True
1.0	kanzi	probes	17/03/2022	15:44:43:610	187	Ball	None	None	None	None	Fan	Brushes	None	None	Hands	Ball	Ball	33	True
1.0	kanzi	probes	17/03/2022	15:44:48:384	188	Fan	None	None	None	None	Fan	Shoe	None	Leaf	Star	None	Fan	21	True
1.0	kanzi	probes	17/03/2022	15:44:52:676	189	Leaf	None	None	None	None	Leaf	None	Ball	None	GreenCircle	Sun	Leaf	21	True
1.0	kanzi	probes	17/03/2022	15:44:57:543	190	Basket	None	None	None	None	Chair	None	None	Bike	Tree	Basket	Basket	33	True
1.0	kanzi	probes	17/03/2022	15:45:01:989	191	GreenCircle	None	None	None	None	GreenCircle	Web	None	None	Bottle	Sun	GreenCircle	21	True
1.0	kanzi	probes	17/03/2022	15:45:13:535	192	None	Star	1000	House	1500	Star	None	Chair	House	None	Scissors	Chair	23	None
1.0	kanzi	probes	17/03/2022	15:45:17:220	193	Shoe	None	None	None	None	Basket	None	Scissors	Shoe	None	RedStar	Shoe	31	True
1.0	kanzi	probes	17/03/2022	15:45:23:385	194	Hands	None	None	None	None	Car	None	None	Fan	RedStar	Hands	Hands	33	True
0.9	kanzi	probes	17/03/2022	15:45:43:289	195	Bike	None	None	None	None	Mug	Web	None	Bike	None	Chair	Web	22	False
0.9	kanzi	probes	17/03/2022	15:45:52:43	196	Mug	None	None	None	None	Fan	Mug	None	Basket	None	RedStar	Mug	22	True
0.9	kanzi	probes	17/03/2022	15:45:57:723	197	Brushes	None	None	None	None	Car	None	None	Scissors	Brushes	Chair	Brushes	32	True
0.9	kanzi	probes	17/03/2022	15:46:03:546	198	Car	None	None	None	None	None	RedStar	Shoe	Car	None	House	Car	31	True
0.9	kanzi	probes	17/03/2022	15:46:08:309	199	GreenCircle	None	None	None	None	GreenCircle	None	None	Chair	RedStar	Shoe	GreenCircle	21	True
0.9	kanzi	probes	17/03/2022	15:46:20:141	200	Web	None	None	None	None	Car	None	None	Web	Tree	Bike	Web	31	True
0.9	kanzi	probes	17/03/2022	15:46:25:643	201	Web	None	None	None	None	Bottle	Mug	None	Scissors	None	Web	Web	33	True
0.9	kanzi	probes	17/03/2022	15:46:32:292	202	Leaf	None	None	None	None	Leaf	None	House	Star	Sun	None	Leaf	21	True
0.9	kanzi	probes	17/03/2022	15:46:36:798	203	RedStar	None	None	None	None	None	Fan	Chair	RedStar	House	None	RedStar	31	True
0.9	kanzi	probes	17/03/2022	15:46:41:645	204	Star	None	None	None	None	Bottle	Star	House	Car	None	None	Star	22	True
0.9	kanzi	probes	17/03/2022	15:46:54:78	205	None	RedStar	1000	Scissors	500	Bottle	None	None	Fan	Scissors	RedStar	Scissors	32	None
0.9	kanzi	probes	17/03/2022	15:46:57:847	206	Hands	None	None	None	None	Web	Hands	None	GreenCircle	None	Basket	Hands	22	True
0.9	kanzi	probes	17/03/2022	15:47:02:795	207	Sun	None	None	None	None	Web	Sun	Shoe	Basket	None	None	Sun	22	True
0.9	kanzi	probes	17/03/2022	15:47:07:790	208	Basket	None	None	None	None	Star	None	Bottle	Scissors	None	Basket	Basket	33	True
0.9	kanzi	probes	17/03/2022	15:47:13:44	209	Tree	None	None	None	None	Tree	House	Web	Car	None	None	Tree	21	True
0.9	kanzi	probes	17/03/2022	15:47:20:139	210	Sun	None	None	None	None	None	Hands	None	Web	Sun	Chair	Sun	32	True
0.9	kanzi	probes	17/03/2022	15:47:26:268	211	Chair	None	None	None	None	Car	Star	None	Fan	Chair	None	Chair	32	True
0.9	kanzi	probes	17/03/2022	15:47:32:426	212	Car	None	None	None	None	None	Leaf	Car	None	Web	Shoe	Car	23	True
0.9	kanzi	probes	17/03/2022	15:47:36:588	213	Shoe	None	None	None	None	Leaf	None	Mug	None	Shoe	Hands	Shoe	32	True
0.9	kanzi	probes	17/03/2022	15:47:41:617	214	RedStar	None	None	None	None	RedStar	None	GreenCircle	Ball	None	Car	RedStar	21	True
0.9	kanzi	probes	17/03/2022	15:47:46:544	215	Car	None	None	None	None	Mug	Fan	Car	None	None	Bottle	Bottle	33	False
0.9	kanzi	probes	17/03/2022	15:47:55:490	216	Hands	None	None	None	None	Shoe	Fan	Hands	Ball	None	None	Hands	23	True
0.9	kanzi	probes	17/03/2022	15:47:59:856	217	Tree	None	None	None	None	None	None	Mug	Tree	Chair	Scissors	Tree	31	True
0.9	kanzi	probes	17/03/2022	15:48:08:902	218	None	GreenCircle	4500	Leaf	1000	Bike	Leaf	None	Brushes	GreenCircle	None	Leaf	22	None
0.9	kanzi	probes	17/03/2022	15:48:12:833	219	Bottle	None	None	None	None	Tree	Web	Car	None	None	Bottle	Bottle	33	True
0.9	kanzi	probes	17/03/2022	15:48:18:572	220	RedStar	None	None	None	None	Brushes	None	RedStar	None	House	Mug	RedStar	23	True
0.9	kanzi	probes	17/03/2022	15:48:23:640	221	Scissors	None	None	None	None	Brushes	None	None	Basket	Scissors	Shoe	Scissors	32	True
0.9	kanzi	probes	17/03/2022	15:48:31:628	222	None	Web	1500	Mug	1000	None	Hands	Web	Sun	None	Mug	Web	23	None
0.9	kanzi	probes	17/03/2022	15:48:35:677	223	Car	None	None	None	None	GreenCircle	None	Shoe	None	Car	Ball	Car	32	True
0.9	kanzi	probes	17/03/2022	15:48:40:202	224	Star	None	None	None	None	None	Chair	Ball	Star	None	House	Star	31	True
0.9	kanzi	probes	17/03/2022	15:48:44:493	225	Tree	None	None	None	None	Tree	Star	Mug	None	None	Car	Tree	21	True
0.9	kanzi	probes	17/03/2022	15:48:49:746	226	House	None	None	None	None	Tree	None	Sun	None	Basket	House	House	33	True
0.9	kanzi	probes	17/03/2022	15:48:54:709	227	Shoe	None	None	None	None	Sun	None	GreenCircle	None	Hands	Shoe	Shoe	33	True
0.9	kanzi	probes	17/03/2022	15:48:59:369	228	Sun	None	None	None	None	Scissors	None	None	Sun	Fan	Tree	Sun	31	True
0.9	kanzi	probes	17/03/2022	15:49:04:972	229	Scissors	None	None	None	None	Basket	None	Scissors	Brushes	None	Sun	Scissors	23	True
0.9	kanzi	probes	17/03/2022	15:49:10:268	230	Bike	None	None	None	None	Tree	Web	None	None	Sun	Bike	Web	22	False
0.9	kanzi	probes	17/03/2022	15:49:18:948	231	Bottle	None	None	None	None	None	Tree	Bottle	None	Star	Hands	Bottle	23	True
0.9	kanzi	probes	17/03/2022	15:49:23:642	232	Mug	None	None	None	None	None	Brushes	None	Mug	Tree	House	Mug	31	True
0.9	kanzi	probes	17/03/2022	15:49:29:322	233	Hands	None	None	None	None	Hands	None	None	Leaf	Ball	Web	Hands	21	True
0.9	kanzi	probes	17/03/2022	15:49:34:170	234	Leaf	None	None	None	None	None	RedStar	Web	None	Leaf	Shoe	Leaf	32	True
0.9	kanzi	probes	17/03/2022	15:49:39:183	235	Scissors	None	None	None	None	Scissors	Bike	None	House	Leaf	None	Scissors	21	True
0.9	kanzi	probes	17/03/2022	15:49:44:181	236	GreenCircle	None	None	None	None	GreenCircle	Leaf	Bottle	None	Ball	None	GreenCircle	21	True
0.9	kanzi	probes	17/03/2022	15:49:50:21	237	Sun	None	None	None	None	Sun	GreenCircle	None	Web	Tree	None	Sun	21	True
0.8	kanzi	probes	17/03/2022	15:49:56:752	238	Brushes	None	None	None	None	GreenCircle	None	Fan	Mug	Brushes	None	Fan	23	False
0.8	kanzi	probes	17/03/2022	15:50:05:523	239	None	RedStar	500	Mug	1000	Basket	RedStar	GreenCircle	None	None	Mug	RedStar	22	None
0.8	kanzi	probes	17/03/2022	15:50:09:492	240	RedStar	None	None	None	None	Brushes	Hands	None	Ball	RedStar	None	RedStar	32	True
None	kanzi	probes	01/04/2022	12:17:07:627	241	Ball	None	None	None	None	Brushes	None	Chair	None	Tree	Ball	Ball	33	True
None	kanzi	probes	01/04/2022	12:17:15:948	242	Basket	None	None	None	None	Chair	Car	None	Brushes	None	Basket	Car	22	False
None	kanzi	probes	01/04/2022	12:17:25:616	243	Tree	None	None	None	None	None	GreenCircle	RedStar	Basket	Tree	None	Tree	32	True
None	kanzi	probes	01/04/2022	12:17:34:721	244	Web	None	None	None	None	Leaf	Web	Mug	Basket	None	None	Mug	23	False
None	kanzi	probes	01/04/2022	12:17:45:749	245	Ball	None	None	None	None	None	Ball	None	Sun	Bottle	Tree	Sun	31	False
None	kanzi	probes	01/04/2022	12:17:55:891	246	Chair	None	None	None	None	Ball	Web	Chair	Bike	None	None	Web	22	False
None	kanzi	probes	01/04/2022	12:18:12:112	247	None	Sun	1000	Chair	4500	Chair	Sun	Star	None	None	Shoe	Sun	22	None
None	kanzi	probes	01/04/2022	12:18:16:593	248	Sun	None	None	None	None	Brushes	GreenCircle	None	None	RedStar	Sun	Sun	33	True
None	kanzi	probes	01/04/2022	12:18:22:584	249	Scissors	None	None	None	None	Brushes	None	None	RedStar	Scissors	Star	Scissors	32	True
None	kanzi	probes	01/04/2022	12:18:28:323	250	Tree	None	None	None	None	None	None	Shoe	Tree	Car	Sun	Tree	31	True
None	kanzi	probes	01/04/2022	12:18:33:779	251	RedStar	None	None	None	None	Web	Tree	RedStar	Fan	None	None	RedStar	23	True
None	kanzi	probes	01/04/2022	12:18:39:56	252	Brushes	None	None	None	None	Brushes	Bike	Chair	Basket	None	None	Brushes	21	True
None	kanzi	probes	01/04/2022	12:18:45:446	253	None	RedStar	1000	Web	1500	None	Bottle	None	Web	RedStar	Star	Web	31	None
None	kanzi	probes	01/04/2022	12:18:49:269	254	Leaf	None	None	None	None	None	Leaf	None	Car	Chair	Bottle	Leaf	22	True
None	kanzi	probes	01/04/2022	12:18:54:355	255	GreenCircle	None	None	None	None	None	Star	House	None	Tree	GreenCircle	GreenCircle	33	True
None	kanzi	probes	01/04/2022	12:18:59:969	256	Tree	None	None	None	None	None	Shoe	Tree	RedStar	Scissors	None	Tree	23	True
None	kanzi	probes	01/04/2022	12:19:05:958	257	Star	None	None	None	None	Shoe	Basket	Tree	None	Star	None	Star	32	True
None	kanzi	probes	01/04/2022	12:19:10:299	258	Star	None	None	None	None	None	None	Fan	Sun	Star	House	Star	32	True
None	kanzi	probes	01/04/2022	12:19:15:405	259	Basket	None	None	None	None	Basket	Fan	Brushes	None	None	Star	Basket	21	True
None	kanzi	probes	01/04/2022	12:19:20:797	260	Mug	None	None	None	None	None	Chair	Mug	Bottle	None	GreenCircle	Mug	23	True
None	kanzi	probes	01/04/2022	12:19:26:228	261	Mug	None	None	None	None	Scissors	None	Web	Hands	None	Mug	Mug	33	True
None	kanzi	probes	01/04/2022	12:19:30:942	262	None	Bottle	1000	Fan	500	None	None	Leaf	Fan	Scissors	Bottle	Leaf	23	None
0.6	kanzi	probes	01/04/2022	12:19:35:18	263	Ball	None	None	None	None	None	None	Ball	Star	Car	Fan	Ball	23	True
0.6	kanzi	probes	01/04/2022	12:19:39:999	264	Scissors	None	None	None	None	Bottle	None	GreenCircle	Scissors	Hands	None	Scissors	31	True
0.7	kanzi	probes	01/04/2022	12:19:46:34	265	Web	None	None	None	None	Web	None	Brushes	GreenCircle	None	RedStar	Web	21	True
0.7	kanzi	probes	01/04/2022	12:19:51:14	266	Bike	None	None	None	None	Bike	Star	Car	None	None	Bottle	Bike	21	True
0.8	kanzi	probes	01/04/2022	12:19:56:34	267	Scissors	None	None	None	None	Tree	Chair	None	None	House	Scissors	Scissors	33	True
0.9	kanzi	probes	01/04/2022	12:20:01:226	268	Web	None	None	None	None	None	Tree	Web	Sun	None	Leaf	Web	23	True
1.0	kanzi	probes	01/04/2022	12:20:08:64	269	Chair	None	None	None	None	Scissors	Chair	None	Brushes	None	RedStar	Chair	22	True
1.0	kanzi	probes	01/04/2022	12:20:12:903	270	GreenCircle	None	None	None	None	Basket	House	GreenCircle	None	Shoe	None	GreenCircle	23	True
1.0	kanzi	probes	01/04/2022	12:20:22:852	271	None	Leaf	4500	Hands	1000	Leaf	Hands	None	Mug	Tree	None	Hands	22	None
1.0	kanzi	probes	01/04/2022	12:20:27:76	272	Brushes	None	None	None	None	None	Chair	Brushes	Scissors	Tree	None	Brushes	23	True
1.0	kanzi	probes	01/04/2022	12:20:31:788	273	RedStar	None	None	None	None	None	House	Sun	RedStar	Chair	None	RedStar	31	True
1.0	kanzi	probes	01/04/2022	12:20:36:862	274	Scissors	None	None	None	None	Brushes	None	None	Star	Bottle	Scissors	Scissors	33	True
1.0	kanzi	probes	01/04/2022	12:20:42:630	275	Shoe	None	None	None	None	Ball	None	None	Bike	Shoe	RedStar	Shoe	32	True
1.0	kanzi	probes	01/04/2022	12:20:48:450	276	Bike	None	None	None	None	Star	Bike	None	Tree	None	Basket	Bike	22	True
1.0	kanzi	probes	01/04/2022	12:20:53:847	277	Mug	None	None	None	None	House	Bottle	Tree	None	Mug	None	Mug	32	True
1.0	kanzi	probes	01/04/2022	12:20:58:537	278	Fan	None	None	None	None	Tree	Shoe	Sun	None	Fan	None	Fan	32	True
1.0	kanzi	probes	01/04/2022	12:21:03:149	279	Chair	None	None	None	None	None	Chair	Web	Ball	Mug	None	Chair	22	True
1.0	kanzi	probes	01/04/2022	12:21:09:933	280	Web	None	None	None	None	None	GreenCircle	Web	None	RedStar	Hands	Web	23	True
1.0	kanzi	probes	01/04/2022	12:21:16:885	281	None	House	1500	Web	1000	None	Ball	Web	Sun	None	House	Web	23	None
0.9	kanzi	probes	01/04/2022	12:21:21:949	282	Fan	None	None	None	None	Hands	None	Brushes	None	Fan	Star	Brushes	23	False
0.9	kanzi	probes	01/04/2022	12:21:30:638	283	Car	None	None	None	None	None	Star	GreenCircle	Brushes	Car	None	Car	32	True
0.9	kanzi	probes	01/04/2022	12:21:37:132	284	Web	None	None	None	None	Shoe	Web	RedStar	None	None	Leaf	Web	22	True
0.9	kanzi	probes	01/04/2022	12:21:42:873	285	Bottle	None	None	None	None	Car	Tree	Bottle	None	None	RedStar	Bottle	23	True
0.9	kanzi	probes	01/04/2022	12:21:48:132	286	Fan	None	None	None	None	Shoe	None	None	Web	Bike	Fan	Fan	33	True
0.9	kanzi	probes	01/04/2022	12:21:53:201	287	RedStar	None	None	None	None	None	Scissors	RedStar	Basket	Fan	None	RedStar	23	True
0.9	kanzi	probes	01/04/2022	12:21:58:266	288	House	None	None	None	None	Basket	Tree	House	Scissors	None	None	House	23	True
0.9	kanzi	probes	01/04/2022	12:22:03:538	289	Star	None	None	None	None	Leaf	None	Chair	Star	None	Car	Star	31	True
0.9	kanzi	probes	01/04/2022	12:22:10:160	290	Sun	None	None	None	None	Shoe	None	Ball	Sun	None	GreenCircle	Sun	31	True
0.9	kanzi	probes	01/04/2022	12:22:16:28	291	Shoe	None	None	None	None	Hands	Shoe	None	Car	Sun	None	Shoe	22	True
0.9	kanzi	probes	01/04/2022	12:22:21:124	292	Bike	None	None	None	None	Shoe	None	Bike	None	GreenCircle	Bottle	Bike	23	True
0.9	kanzi	probes	01/04/2022	12:22:26:577	293	None	Scissors	500	GreenCircle	1000	Scissors	None	None	GreenCircle	Brushes	Star	GreenCircle	31	None
0.9	kanzi	probes	01/04/2022	12:22:30:889	294	Hands	None	None	None	None	Scissors	Hands	None	Bottle	None	Sun	Hands	22	True
0.9	kanzi	probes	01/04/2022	12:22:37:549	295	Fan	None	None	None	None	None	Fan	None	Shoe	Star	Scissors	Fan	22	True
0.9	kanzi	probes	01/04/2022	12:22:43:328	296	Tree	None	None	None	None	None	Basket	Star	Tree	Fan	None	Tree	31	True
0.9	kanzi	probes	01/04/2022	12:22:49:925	297	GreenCircle	None	None	None	None	Chair	GreenCircle	None	Mug	Shoe	None	GreenCircle	22	True
0.9	kanzi	probes	01/04/2022	12:22:55:742	298	Hands	None	None	None	None	Shoe	Mug	Hands	None	None	Fan	Hands	23	True
0.9	kanzi	probes	01/04/2022	12:23:03:133	299	Basket	None	None	None	None	None	None	Tree	Ball	House	Basket	Basket	33	True
0.9	kanzi	probes	01/04/2022	12:23:09:418	300	Bottle	None	None	None	None	RedStar	None	None	Bike	Car	Bottle	Bottle	33	True
0.9	kanzi	probes	01/04/2022	12:23:14:294	301	Mug	None	None	None	None	Fan	Web	Bottle	None	Mug	None	Mug	32	True
0.9	kanzi	probes	01/04/2022	12:23:26:639	302	None	Shoe	1000	House	4500	House	RedStar	Mug	Shoe	None	None	House	21	None
0.9	kanzi	probes	01/04/2022	12:23:32:660	303	Hands	None	None	None	None	Ball	None	Basket	Hands	Brushes	None	Ball	21	False
0.9	kanzi	probes	01/04/2022	12:23:41:288	304	Car	None	None	None	None	Scissors	Shoe	None	Car	None	Tree	Car	31	True
0.9	kanzi	probes	01/04/2022	12:23:46:583	305	RedStar	None	None	None	None	House	None	RedStar	Shoe	None	Sun	RedStar	23	True
0.9	kanzi	probes	01/04/2022	12:23:52:274	306	Bottle	None	None	None	None	None	Shoe	Bike	None	Brushes	Bottle	Bottle	33	True
0.9	kanzi	probes	01/04/2022	12:23:57:339	307	Shoe	None	None	None	None	Mug	Tree	Shoe	None	Car	None	Shoe	23	True
0.9	kanzi	probes	01/04/2022	12:24:03:492	308	Shoe	None	None	None	None	Mug	None	Tree	Shoe	None	Brushes	Shoe	31	True
0.9	kanzi	probes	01/04/2022	12:24:16:766	309	Chair	None	None	None	None	Chair	Bottle	None	House	Brushes	None	Chair	21	True
0.9	kanzi	probes	01/04/2022	12:24:22:991	310	None	RedStar	1000	Sun	1500	House	Sun	None	None	Car	RedStar	Sun	22	None
0.8	kanzi	probes	01/04/2022	12:24:27:556	311	Mug	None	None	None	None	None	Mug	None	Tree	Leaf	Web	Leaf	32	False
0.8	kanzi	probes	01/04/2022	12:24:41:250	312	Fan	None	None	None	None	Fan	None	Mug	Car	None	Sun	Fan	21	True
0.8	kanzi	probes	01/04/2022	12:24:46:743	313	Sun	None	None	None	None	Basket	Brushes	Fan	Sun	None	None	Sun	31	True
0.9	kanzi	probes	01/04/2022	12:24:51:678	314	Brushes	None	None	None	None	None	None	Brushes	Star	GreenCircle	Web	Brushes	23	True
0.9	kanzi	probes	01/04/2022	12:24:59:743	315	Star	None	None	None	None	None	Star	Leaf	House	None	RedStar	Star	22	True
0.9	kanzi	probes	01/04/2022	12:25:05:118	316	Bottle	None	None	None	None	Shoe	None	None	House	Star	Bottle	Bottle	33	True
0.9	kanzi	probes	01/04/2022	12:25:10:403	317	House	None	None	None	None	House	None	Web	None	Scissors	Tree	House	21	True
0.9	kanzi	probes	01/04/2022	12:25:17:356	318	Brushes	None	None	None	None	House	Car	None	Sun	Brushes	None	Brushes	32	True
0.9	kanzi	probes	01/04/2022	12:25:22:686	319	Tree	None	None	None	None	Tree	None	GreenCircle	Bike	Fan	None	Tree	21	True
0.9	kanzi	probes	01/04/2022	12:25:28:932	320	Sun	None	None	None	None	None	Brushes	Sun	Fan	None	Bottle	Sun	23	True
0.8	kanzi	probes	01/04/2022	12:25:34:260	321	Basket	None	None	None	None	Scissors	Leaf	Basket	None	None	Tree	Basket	23	True
0.8	kanzi	probes	01/04/2022	12:25:39:917	322	Star	None	None	None	None	None	House	RedStar	Star	Shoe	None	Star	31	True
0.8	kanzi	probes	01/04/2022	12:25:46:106	323	Leaf	None	None	None	None	Leaf	None	Bottle	GreenCircle	None	Tree	Leaf	21	True
0.9	kanzi	probes	01/04/2022	12:25:52:425	324	Car	None	None	None	None	Car	Chair	Fan	None	None	Shoe	Car	21	True
0.9	kanzi	probes	01/04/2022	12:25:58:17	325	Sun	None	None	None	None	Bike	None	None	Sun	Basket	Fan	Sun	31	True
0.9	kanzi	probes	01/04/2022	12:26:04:406	326	Hands	None	None	None	None	None	None	House	Scissors	Basket	Hands	Hands	33	True
0.9	kanzi	probes	01/04/2022	12:26:09:572	327	Shoe	None	None	None	None	Shoe	Sun	Star	None	None	GreenCircle	Shoe	21	True
0.9	kanzi	probes	01/04/2022	12:26:15:980	328	None	Mug	1000	Ball	500	None	None	House	Mug	Ball	Tree	Mug	31	None
0.9	kanzi	probes	01/04/2022	12:26:20:542	329	RedStar	None	None	None	None	Bottle	RedStar	Basket	None	None	Hands	RedStar	22	True
0.9	kanzi	probes	01/04/2022	12:26:26:90	330	Chair	None	None	None	None	Chair	None	None	Mug	Car	Bike	Chair	21	True
0.9	kanzi	probes	01/04/2022	12:26:31:837	331	Ball	None	None	None	None	Leaf	Hands	None	Ball	None	Bike	Ball	31	True
1.0	kanzi	probes	01/04/2022	12:26:38:503	332	Leaf	None	None	None	None	Scissors	Hands	Basket	None	None	Leaf	Leaf	33	True
1.0	kanzi	probes	01/04/2022	12:26:44:293	333	Bike	None	None	None	None	None	Tree	None	GreenCircle	Basket	Bike	Bike	33	True
1.0	kanzi	probes	01/04/2022	12:26:49:308	334	Car	None	None	None	None	RedStar	Car	Basket	Web	None	None	Car	22	True
1.0	kanzi	probes	01/04/2022	12:26:55:864	335	Leaf	None	None	None	None	Car	None	RedStar	Tree	None	Leaf	Leaf	33	True
1.0	kanzi	probes	01/04/2022	12:27:02:935	336	Car	None	None	None	None	Car	Fan	Brushes	None	Tree	None	Car	21	True
1.0	kanzi	probes	01/04/2022	12:27:08:909	337	Bottle	None	None	None	None	None	None	Bottle	GreenCircle	Scissors	Hands	Bottle	23	True
1.0	kanzi	probes	01/04/2022	12:27:19:937	338	None	Leaf	4500	Car	1000	Hands	Mug	None	None	Car	Leaf	Leaf	33	None
1.0	kanzi	probes	01/04/2022	12:27:23:692	339	Brushes	None	None	None	None	None	Bottle	Brushes	Star	Shoe	None	Brushes	23	True
1.0	kanzi	probes	01/04/2022	12:27:29:895	340	House	None	None	None	None	None	Chair	None	House	RedStar	Ball	House	31	True
1.0	kanzi	probes	01/04/2022	12:27:35:680	341	House	None	None	None	None	House	Sun	Bottle	None	Scissors	None	House	21	True
1.0	kanzi	probes	01/04/2022	12:27:41:135	342	Hands	None	None	None	None	Hands	Web	None	House	None	Car	Hands	21	True
1.0	kanzi	probes	01/04/2022	12:27:47:577	343	None	Fan	1500	Ball	1000	Fan	None	Ball	Shoe	None	Brushes	Ball	23	None
0.9	kanzi	probes	01/04/2022	12:27:52:390	344	House	None	None	None	None	House	None	Star	Bike	None	Ball	Star	23	False
0.9	kanzi	probes	01/04/2022	12:28:02:139	345	GreenCircle	None	None	None	None	Bottle	None	Bike	None	GreenCircle	Chair	GreenCircle	32	True
0.9	kanzi	probes	01/04/2022	12:28:08:370	346	Leaf	None	None	None	None	Scissors	Basket	None	Leaf	Bottle	None	Leaf	31	True
0.9	kanzi	probes	01/04/2022	12:28:13:806	347	Bike	None	None	None	None	House	None	Basket	Chair	Bike	None	Bike	32	True
0.9	kanzi	probes	01/04/2022	12:28:20:95	348	Ball	None	None	None	None	None	Car	None	Star	Ball	Bottle	Ball	32	True
0.9	kanzi	probes	01/04/2022	12:28:28:867	349	GreenCircle	None	None	None	None	None	GreenCircle	Scissors	None	Hands	Basket	GreenCircle	22	True
0.9	kanzi	probes	01/04/2022	12:28:34:411	350	Scissors	None	None	None	None	Chair	None	Fan	Shoe	Scissors	None	Scissors	32	True
0.9	kanzi	probes	01/04/2022	12:28:41:51	351	Basket	None	None	None	None	Fan	None	Hands	Tree	Basket	None	Basket	32	True
0.9	kanzi	probes	01/04/2022	12:28:48:159	352	None	Mug	500	Bike	1000	Bike	None	Mug	None	Tree	Basket	Mug	23	None
0.9	kanzi	probes	01/04/2022	12:28:51:793	353	Mug	None	None	None	None	None	Mug	Web	RedStar	None	Bike	Mug	22	True
0.9	kanzi	probes	01/04/2022	12:28:57:896	354	Leaf	None	None	None	None	None	Bottle	None	Sun	Leaf	Basket	Leaf	32	True
0.9	kanzi	probes	01/04/2022	12:29:04:912	355	Brushes	None	None	None	None	Bike	RedStar	None	None	Brushes	Shoe	Brushes	32	True
0.9	kanzi	probes	01/04/2022	12:29:11:306	356	Tree	None	None	None	None	None	None	Mug	GreenCircle	Tree	Hands	Tree	32	True
0.9	kanzi	probes	01/04/2022	12:29:17:175	357	Sun	None	None	None	None	Sun	Tree	None	Scissors	Car	None	Sun	21	True
0.9	kanzi	probes	01/04/2022	12:29:22:604	358	Bottle	None	None	None	None	Scissors	Bike	None	None	Brushes	Bottle	Bottle	33	True
0.9	kanzi	probes	01/04/2022	12:29:28:225	359	Bottle	None	None	None	None	Basket	Bottle	None	House	None	Leaf	Bottle	22	True
0.9	kanzi	probes	01/04/2022	12:29:36:243	360	Scissors	None	None	None	None	None	Basket	None	Star	Scissors	Brushes	Scissors	32	True
None	kanzi	probes	05/04/2022	11:42:13:907	361	Basket	None	None	None	None	None	Star	Scissors	Bottle	None	Basket	Basket	33	True
None	kanzi	probes	05/04/2022	11:42:19:86	362	Brushes	None	None	None	None	Star	None	Brushes	Sun	House	None	Brushes	23	True
None	kanzi	probes	05/04/2022	11:42:23:919	363	Brushes	None	None	None	None	Brushes	Fan	None	Basket	House	None	Brushes	21	True
None	kanzi	probes	05/04/2022	11:42:29:181	364	Fan	None	None	None	None	Web	Fan	None	Star	None	Sun	Fan	22	True
None	kanzi	probes	05/04/2022	11:42:33:708	365	Star	None	None	None	None	GreenCircle	Scissors	Star	RedStar	None	None	Star	23	True
None	kanzi	probes	05/04/2022	11:42:38:357	366	Ball	None	None	None	None	Ball	Sun	None	Tree	None	Car	Ball	21	True
None	kanzi	probes	05/04/2022	11:42:43:289	367	Basket	None	None	None	None	Basket	None	None	Chair	Brushes	Scissors	Basket	21	True
None	kanzi	probes	05/04/2022	11:42:48:303	368	Bottle	None	None	None	None	Bottle	Brushes	Leaf	None	None	Car	Bottle	21	True
None	kanzi	probes	05/04/2022	11:42:57:452	369	None	Hands	1000	Sun	4500	None	Star	Basket	None	Sun	Hands	Sun	32	None
None	kanzi	probes	05/04/2022	11:43:03:347	370	None	Ball	1000	Brushes	1500	None	Ball	Bottle	Mug	None	Brushes	Brushes	33	None
None	kanzi	probes	05/04/2022	11:43:07:198	371	Tree	None	None	None	None	Tree	Star	None	Fan	Hands	None	Tree	21	True
None	kanzi	probes	05/04/2022	11:43:11:791	372	Tree	None	None	None	None	None	Tree	Shoe	Sun	None	Car	Tree	22	True
None	kanzi	probes	05/04/2022	11:43:15:954	373	Sun	None	None	None	None	None	Car	Sun	None	Basket	Web	Sun	23	True
None	kanzi	probes	05/04/2022	11:43:20:310	374	Star	None	None	None	None	None	Mug	None	Chair	Shoe	Star	Star	33	True
None	kanzi	probes	05/04/2022	11:43:24:951	375	House	None	None	None	None	Scissors	None	Fan	None	House	Tree	House	32	True
None	kanzi	probes	05/04/2022	11:43:29:497	376	Ball	None	None	None	None	GreenCircle	Leaf	None	Ball	Web	None	Ball	31	True
None	kanzi	probes	05/04/2022	11:43:34:5	377	Bike	None	None	None	None	Tree	Ball	Bike	None	Web	None	Bike	23	True
None	kanzi	probes	05/04/2022	11:43:38:769	378	Tree	None	None	None	None	Tree	Brushes	None	Leaf	None	House	Tree	21	True
None	kanzi	probes	05/04/2022	11:43:43:398	379	Brushes	None	None	None	None	None	Tree	None	Hands	Ball	Brushes	Brushes	33	True
None	kanzi	probes	05/04/2022	11:43:47:767	380	Scissors	None	None	None	None	Hands	None	Fan	None	Scissors	Sun	Scissors	32	True
None	kanzi	probes	05/04/2022	11:43:52:84	381	GreenCircle	None	None	None	None	GreenCircle	Chair	Bike	None	None	Shoe	GreenCircle	21	True
1.0	kanzi	probes	05/04/2022	11:43:56:200	382	GreenCircle	None	None	None	None	Bottle	None	Ball	Sun	GreenCircle	None	GreenCircle	32	True
1.0	kanzi	probes	05/04/2022	11:44:00:864	383	Leaf	None	None	None	None	Hands	None	Tree	Leaf	Sun	None	Leaf	31	True
1.0	kanzi	probes	05/04/2022	11:44:05:122	384	Fan	None	None	None	None	Ball	Fan	Hands	House	None	None	Fan	22	True
1.0	kanzi	probes	05/04/2022	11:44:10:491	385	None	Scissors	1000	Chair	500	None	Chair	None	Basket	Tree	Scissors	Chair	22	None
1.0	kanzi	probes	05/04/2022	11:44:15:183	386	Sun	None	None	None	None	None	None	Bottle	Sun	Leaf	Bike	Sun	31	True
1.0	kanzi	probes	05/04/2022	11:44:19:759	387	Car	None	None	None	None	None	Car	GreenCircle	Web	None	Bike	Car	22	True
1.0	kanzi	probes	05/04/2022	11:44:25:733	388	Web	None	None	None	None	RedStar	Shoe	Brushes	Web	None	None	Web	31	True
1.0	kanzi	probes	05/04/2022	11:44:29:978	389	Leaf	None	None	None	None	Tree	RedStar	Leaf	Scissors	None	None	Leaf	23	True
1.0	kanzi	probes	05/04/2022	11:44:34:396	390	Tree	None	None	None	None	None	Star	Tree	Sun	None	Bottle	Tree	23	True
1.0	kanzi	probes	05/04/2022	11:44:43:112	391	None	Car	4500	Scissors	1000	None	Shoe	None	Mug	Car	Scissors	Car	32	None
1.0	kanzi	probes	05/04/2022	11:44:50:364	392	Fan	None	None	None	None	None	Leaf	Fan	Shoe	Sun	None	Fan	23	True
1.0	kanzi	probes	05/04/2022	11:44:55:101	393	Bike	None	None	None	None	Chair	None	Bike	Sun	None	Bottle	Bike	23	True
1.0	kanzi	probes	05/04/2022	11:45:00:257	394	Basket	None	None	None	None	None	Hands	Basket	Car	None	Mug	Basket	23	True
1.0	kanzi	probes	05/04/2022	11:45:05:200	395	Bike	None	None	None	None	None	House	Tree	Bike	RedStar	None	Bike	31	True
1.0	kanzi	probes	05/04/2022	11:45:10:458	396	Hands	None	None	None	None	Shoe	Leaf	None	None	Car	Hands	Hands	33	True
1.0	kanzi	probes	05/04/2022	11:45:16:474	397	Basket	None	None	None	None	Car	None	Bike	House	Basket	None	Basket	32	True
1.0	kanzi	probes	05/04/2022	11:45:21:39	398	Chair	None	None	None	None	Mug	Basket	Car	None	Chair	None	Chair	32	True
1.0	kanzi	probes	05/04/2022	11:45:25:332	399	Car	None	None	None	None	House	None	None	Car	Scissors	Bottle	Car	31	True
1.0	kanzi	probes	05/04/2022	11:45:30:685	400	Bike	None	None	None	None	None	None	Brushes	Hands	Bike	Tree	Bike	32	True
1.0	kanzi	probes	05/04/2022	11:45:35:156	401	Bike	None	None	None	None	Scissors	Bike	Ball	Car	None	None	Bike	22	True
1.0	kanzi	probes	05/04/2022	11:45:39:592	402	Web	None	None	None	None	None	Web	Leaf	Star	None	Bottle	Web	22	True
1.0	kanzi	probes	05/04/2022	11:45:44:50	403	Scissors	None	None	None	None	Fan	Scissors	Hands	None	None	Car	Scissors	22	True
1.0	kanzi	probes	05/04/2022	11:45:48:265	404	RedStar	None	None	None	None	None	RedStar	Mug	Ball	Brushes	None	RedStar	22	True
0.9	kanzi	probes	05/04/2022	11:45:54:227	405	RedStar	None	None	None	None	Bottle	RedStar	None	Sun	Car	None	Sun	31	False
0.9	kanzi	probes	05/04/2022	11:46:04:350	406	None	Web	1500	Mug	1000	None	Web	None	Mug	Car	Leaf	Mug	31	None
0.9	kanzi	probes	05/04/2022	11:46:08:120	407	Leaf	None	None	None	None	None	Web	Leaf	GreenCircle	RedStar	None	Leaf	23	True
0.8	kanzi	probes	05/04/2022	11:46:12:860	408	Mug	None	None	None	None	Leaf	Ball	Mug	None	House	None	Leaf	21	False
0.8	kanzi	probes	05/04/2022	11:46:21:203	409	RedStar	None	None	None	None	House	None	Bike	Web	None	RedStar	RedStar	33	True
0.8	kanzi	probes	05/04/2022	11:46:25:976	410	None	Hands	500	Web	1000	Hands	Web	Sun	None	None	Fan	Hands	21	None
0.8	kanzi	probes	05/04/2022	11:46:30:380	411	Car	None	None	None	None	None	Car	Basket	Tree	Bottle	None	Car	22	True
0.8	kanzi	probes	05/04/2022	11:46:34:923	412	Mug	None	None	None	None	None	Hands	Mug	None	Web	Brushes	Mug	23	True
0.8	kanzi	probes	05/04/2022	11:46:39:573	413	Shoe	None	None	None	None	Shoe	Fan	None	Bike	None	Mug	Shoe	21	True
0.8	kanzi	probes	05/04/2022	11:46:44:563	414	Scissors	None	None	None	None	None	Ball	Bike	None	Shoe	Scissors	Scissors	33	True
0.8	kanzi	probes	05/04/2022	11:46:51:629	415	Bottle	None	None	None	None	Leaf	GreenCircle	None	Bottle	Star	None	Bottle	31	True
0.8	kanzi	probes	05/04/2022	11:46:56:273	416	House	None	None	None	None	None	Basket	RedStar	None	Car	House	House	33	True
0.9	kanzi	probes	05/04/2022	11:47:02:356	417	Chair	None	None	None	None	None	GreenCircle	Scissors	Chair	None	Web	Chair	31	True
0.9	kanzi	probes	05/04/2022	11:47:07:558	418	Fan	None	None	None	None	Fan	None	Basket	None	GreenCircle	Chair	Fan	21	True
0.8	kanzi	probes	05/04/2022	11:47:12:488	419	RedStar	None	None	None	None	GreenCircle	None	Scissors	RedStar	None	Web	RedStar	31	True
0.8	kanzi	probes	05/04/2022	11:47:18:972	420	Bottle	None	None	None	None	Leaf	None	Bottle	Mug	None	Sun	Bottle	23	True
0.8	kanzi	probes	05/04/2022	11:47:23:370	421	RedStar	None	None	None	None	RedStar	Web	None	Ball	None	Tree	RedStar	21	True
0.8	kanzi	probes	05/04/2022	11:47:27:672	422	Ball	None	None	None	None	None	Leaf	None	Basket	Ball	Fan	Ball	32	True
0.8	kanzi	probes	05/04/2022	11:47:32:312	423	Fan	None	None	None	None	Fan	GreenCircle	Chair	None	Star	None	Fan	21	True
0.8	kanzi	probes	05/04/2022	11:47:37:84	424	Tree	None	None	None	None	Brushes	Tree	None	House	Bike	None	Tree	22	True
0.8	kanzi	probes	05/04/2022	11:47:41:881	425	Web	None	None	None	None	Leaf	None	Web	Tree	None	Basket	Tree	31	False
0.8	kanzi	probes	05/04/2022	11:47:50:828	426	Chair	None	None	None	None	None	Chair	Fan	GreenCircle	None	Scissors	Chair	22	True
0.9	kanzi	probes	05/04/2022	11:47:56:192	427	Car	None	None	None	None	None	Bottle	Car	None	RedStar	Bike	Car	23	True
0.9	kanzi	probes	05/04/2022	11:48:05:230	428	None	GreenCircle	1000	Bike	4500	Leaf	None	Bike	None	GreenCircle	Mug	Bike	23	None
0.8	kanzi	probes	05/04/2022	11:48:09:619	429	Basket	None	None	None	None	Basket	Ball	None	None	Mug	Bottle	Bottle	33	False
0.7	kanzi	probes	05/04/2022	11:48:19:96	430	Ball	None	None	None	None	Bottle	Ball	None	Basket	None	GreenCircle	GreenCircle	33	False
0.7	kanzi	probes	05/04/2022	11:48:27:518	431	Leaf	None	None	None	None	Leaf	None	Brushes	None	Tree	Star	Leaf	21	True
0.7	kanzi	probes	05/04/2022	11:48:34:794	432	Chair	None	None	None	None	GreenCircle	None	Chair	None	Shoe	Bike	Chair	23	True
0.7	kanzi	probes	05/04/2022	11:48:40:359	433	None	House	1000	Sun	1500	None	None	Sun	GreenCircle	House	Tree	Sun	23	None
0.7	kanzi	probes	05/04/2022	11:48:44:511	434	Hands	None	None	None	None	Basket	None	Fan	None	Shoe	Hands	Hands	33	True
0.7	kanzi	probes	05/04/2022	11:48:48:965	435	Scissors	None	None	None	None	None	Scissors	None	Tree	Brushes	Shoe	Scissors	22	True
0.6	kanzi	probes	05/04/2022	11:48:54:320	436	Shoe	None	None	None	None	Scissors	None	None	Shoe	Ball	GreenCircle	Scissors	21	False
0.7	kanzi	probes	05/04/2022	11:49:03:300	437	Brushes	None	None	None	None	Brushes	None	Tree	Car	None	Chair	Brushes	21	True
0.7	kanzi	probes	05/04/2022	11:49:08:86	438	Web	None	None	None	None	Tree	None	None	Bottle	Web	GreenCircle	Web	32	True
0.7	kanzi	probes	05/04/2022	11:49:12:437	439	Chair	None	None	None	None	Web	RedStar	None	Chair	None	Star	Chair	31	True
0.7	kanzi	probes	05/04/2022	11:49:18:969	440	Scissors	None	None	None	None	Shoe	Scissors	None	RedStar	Car	None	Shoe	21	False
0.7	kanzi	probes	05/04/2022	11:49:29:3	441	None	Shoe	1000	Bike	500	Hands	None	Shoe	Web	Bike	None	Shoe	23	None
0.7	kanzi	probes	05/04/2022	11:49:32:875	442	Sun	None	None	None	None	None	Scissors	None	Sun	Web	Tree	Sun	31	True
0.7	kanzi	probes	05/04/2022	11:49:37:665	443	Bottle	None	None	None	None	None	Bottle	Hands	None	Mug	Ball	Bottle	22	True
0.7	kanzi	probes	05/04/2022	11:49:42:745	444	Shoe	None	None	None	None	Scissors	None	House	Shoe	Fan	None	Shoe	31	True
0.7	kanzi	probes	05/04/2022	11:49:47:71	445	Star	None	None	None	None	Hands	Star	Leaf	Basket	None	None	Star	22	True
0.7	kanzi	probes	05/04/2022	11:49:51:358	446	Hands	None	None	None	None	Brushes	Fan	Bottle	Hands	None	None	Hands	31	True
0.6	kanzi	probes	05/04/2022	11:49:55:856	447	Mug	None	None	None	None	Mug	Shoe	None	Basket	None	Leaf	Mug	21	True
0.7	kanzi	probes	05/04/2022	11:50:00:143	448	Ball	None	None	None	None	None	Brushes	Car	Ball	Bottle	None	Ball	31	True
0.7	kanzi	probes	05/04/2022	11:50:04:637	449	Mug	None	None	None	None	Leaf	None	Scissors	Mug	Ball	None	Mug	31	True
0.7	kanzi	probes	05/04/2022	11:50:09:85	450	Hands	None	None	None	None	House	Star	None	Web	Hands	None	Hands	32	True
0.7	kanzi	probes	05/04/2022	11:50:14:10	451	Sun	None	None	None	None	Brushes	Basket	Sun	None	Web	None	Sun	23	True
0.8	kanzi	probes	05/04/2022	11:50:18:754	452	Star	None	None	None	None	Scissors	Star	Brushes	Car	None	None	Star	22	True
0.8	kanzi	probes	05/04/2022	11:50:23:640	453	Sun	None	None	None	None	GreenCircle	None	None	Tree	Sun	Basket	Sun	32	True
0.8	kanzi	probes	05/04/2022	11:50:31:727	454	House	None	None	None	None	House	Fan	None	None	RedStar	Shoe	House	21	True
0.8	kanzi	probes	05/04/2022	11:50:36:248	455	GreenCircle	None	None	None	None	Shoe	None	Bottle	Leaf	None	GreenCircle	GreenCircle	33	True
0.8	kanzi	probes	05/04/2022	11:50:44:925	456	None	Basket	4500	Leaf	1000	Fan	Chair	None	Basket	None	Leaf	Leaf	33	None
0.8	kanzi	probes	05/04/2022	11:50:49:262	457	Mug	None	None	None	None	Bike	None	None	House	Mug	RedStar	Mug	32	True
0.9	kanzi	probes	05/04/2022	11:50:53:925	458	Car	None	None	None	None	None	Car	Bottle	None	Star	Fan	Car	22	True
0.9	kanzi	probes	05/04/2022	11:50:58:500	459	Leaf	None	None	None	None	Hands	Bottle	Leaf	None	None	Shoe	Leaf	23	True
0.9	kanzi	probes	05/04/2022	11:51:03:247	460	House	None	None	None	None	None	None	GreenCircle	Brushes	House	Leaf	House	32	True
0.9	kanzi	probes	05/04/2022	11:51:07:802	461	Star	None	None	None	None	Leaf	None	Star	None	Bike	Fan	Star	23	True
0.9	kanzi	probes	05/04/2022	11:51:13:746	462	None	Leaf	1500	Brushes	1000	None	None	RedStar	Leaf	Bottle	Brushes	Brushes	33	None
0.9	kanzi	probes	05/04/2022	11:51:17:834	463	House	None	None	None	None	Sun	None	House	Shoe	None	Hands	Hands	33	False
0.9	kanzi	probes	05/04/2022	11:51:26:456	464	Bottle	None	None	None	None	None	Bottle	Scissors	Hands	GreenCircle	None	Bottle	22	True
0.9	kanzi	probes	05/04/2022	11:51:31:672	465	Hands	None	None	None	None	Hands	Scissors	Car	Leaf	None	None	Hands	21	True
0.9	kanzi	probes	05/04/2022	11:51:37:819	466	GreenCircle	None	None	None	None	Tree	Star	GreenCircle	None	None	Bike	GreenCircle	23	True
0.9	kanzi	probes	05/04/2022	11:51:45:206	467	GreenCircle	None	None	None	None	None	Brushes	GreenCircle	RedStar	None	Web	GreenCircle	23	True
0.9	kanzi	probes	05/04/2022	11:51:49:470	468	Brushes	None	None	None	None	Tree	None	Shoe	None	Brushes	Web	Brushes	32	True
0.9	kanzi	probes	05/04/2022	11:51:55:267	469	Shoe	None	None	None	None	Sun	Shoe	RedStar	Leaf	None	None	Shoe	22	True
0.9	kanzi	probes	05/04/2022	11:52:01:64	470	Shoe	None	None	None	None	Bottle	Shoe	Brushes	None	None	Star	Shoe	22	True
0.9	kanzi	probes	05/04/2022	11:52:05:710	471	Web	None	None	None	None	None	Scissors	Web	None	Sun	RedStar	Web	23	True
0.9	kanzi	probes	05/04/2022	11:52:10:208	472	Shoe	None	None	None	None	Bottle	None	None	Fan	Shoe	Chair	Shoe	32	True
0.9	kanzi	probes	05/04/2022	11:52:19:101	473	None	Star	500	Leaf	1000	Brushes	Star	Leaf	Bottle	None	None	Leaf	23	None
0.9	kanzi	probes	05/04/2022	11:52:24:511	474	Basket	None	None	None	None	None	None	Bike	Car	Mug	Basket	Basket	33	True
0.9	kanzi	probes	05/04/2022	11:52:30:473	475	Chair	None	None	None	None	None	Shoe	None	Chair	Tree	Basket	Chair	31	True
0.9	kanzi	probes	05/04/2022	11:52:35:33	476	Tree	None	None	None	None	Ball	House	Tree	None	None	Scissors	Tree	23	True
0.9	kanzi	probes	05/04/2022	11:52:41:118	477	GreenCircle	None	None	None	None	Basket	None	None	RedStar	Bottle	GreenCircle	GreenCircle	33	True
0.9	kanzi	probes	05/04/2022	11:52:46:87	478	Scissors	None	None	None	None	None	RedStar	Shoe	Scissors	None	Bike	Scissors	31	True
0.9	kanzi	probes	05/04/2022	11:52:50:752	479	Star	None	None	None	None	Star	Scissors	None	Brushes	House	None	Star	21	True
0.9	kanzi	probes	05/04/2022	11:52:56:515	480	Leaf	None	None	None	None	Chair	Leaf	None	Sun	None	Hands	Hands	33	False
None	kanzi	probes	07/04/2022	12:59:32:758	481	None	Bike	1000	Hands	4500	Hands	Mug	None	None	Leaf	Bike	Hands	21	None
None	kanzi	probes	07/04/2022	12:59:36:221	482	Mug	None	None	None	None	Basket	None	Tree	Leaf	None	Mug	Mug	33	True
None	kanzi	probes	07/04/2022	12:59:41:335	483	Tree	None	None	None	None	Tree	None	Web	Scissors	None	Star	Web	23	False
None	kanzi	probes	07/04/2022	12:59:51:580	484	Web	None	None	None	None	Bike	None	Hands	Basket	None	Web	Bike	21	False
None	kanzi	probes	07/04/2022	12:59:59:960	485	Bottle	None	None	None	None	Scissors	Basket	Bottle	None	None	GreenCircle	Bottle	23	True
None	kanzi	probes	07/04/2022	13:00:05:190	486	GreenCircle	None	None	None	None	None	Bottle	Hands	Mug	GreenCircle	None	GreenCircle	32	True
None	kanzi	probes	07/04/2022	13:00:09:683	487	Star	None	None	None	None	None	None	Star	Web	Fan	Chair	Star	23	True
None	kanzi	probes	07/04/2022	13:00:13:904	488	Chair	None	None	None	None	Scissors	None	None	Sun	Car	Chair	Chair	33	True
None	kanzi	probes	07/04/2022	13:00:18:213	489	Fan	None	None	None	None	Web	None	Car	Fan	Sun	None	Car	23	False
None	kanzi	probes	07/04/2022	13:00:27:284	490	Bottle	None	None	None	None	Bottle	Web	Basket	None	Brushes	None	Bottle	21	True
None	kanzi	probes	07/04/2022	13:00:31:220	491	Bike	None	None	None	None	Fan	Bottle	None	Scissors	Bike	None	Bike	32	True
None	kanzi	probes	07/04/2022	13:00:35:630	492	Tree	None	None	None	None	RedStar	Brushes	Chair	Tree	None	None	Tree	31	True
None	kanzi	probes	07/04/2022	13:00:40:149	493	Bike	None	None	None	None	Bike	Web	Leaf	GreenCircle	None	None	Bike	21	True
None	kanzi	probes	07/04/2022	13:00:44:289	494	Tree	None	None	None	None	Car	Scissors	Mug	None	None	Tree	Tree	33	True
None	kanzi	probes	07/04/2022	13:00:48:520	495	Car	None	None	None	None	Ball	Car	None	None	House	GreenCircle	Car	22	True
None	kanzi	probes	07/04/2022	13:00:53:118	496	Sun	None	None	None	None	None	None	House	Sun	Brushes	Leaf	Sun	31	True
None	kanzi	probes	07/04/2022	13:00:57:446	497	Scissors	None	None	None	None	Shoe	None	Leaf	Scissors	None	House	Scissors	31	True
None	kanzi	probes	07/04/2022	13:01:04:406	498	Star	None	None	None	None	Web	GreenCircle	None	Star	Bottle	None	Star	31	True
None	kanzi	probes	07/04/2022	13:01:09:930	499	None	Brushes	1000	Leaf	1500	GreenCircle	Brushes	None	None	Leaf	Tree	Leaf	32	None
None	kanzi	probes	07/04/2022	13:01:14:598	500	Brushes	None	None	None	None	Star	Mug	Sun	Brushes	None	None	Brushes	31	True
None	kanzi	probes	07/04/2022	13:01:19:409	501	Hands	None	None	None	None	Hands	Mug	Brushes	None	None	Chair	Hands	21	True
0.7	kanzi	probes	07/04/2022	13:01:23:570	502	Web	None	None	None	None	Bottle	None	None	House	Web	GreenCircle	Web	32	True
0.7	kanzi	probes	07/04/2022	13:01:28:90	503	Shoe	None	None	None	None	None	Car	Shoe	None	Tree	Basket	Shoe	23	True
0.7	kanzi	probes	07/04/2022	13:01:34:938	504	None	Shoe	1000	GreenCircle	500	None	Shoe	Web	GreenCircle	Bike	None	GreenCircle	31	None
0.8	kanzi	probes	07/04/2022	13:01:38:950	505	Bike	None	None	None	None	Bottle	Leaf	None	Bike	Chair	None	Bike	31	True
0.9	kanzi	probes	07/04/2022	13:01:44:821	506	Brushes	None	None	None	None	None	Brushes	None	RedStar	Star	Mug	Brushes	22	True
0.9	kanzi	probes	07/04/2022	13:01:49:27	507	Fan	None	None	None	None	None	Fan	Mug	None	Tree	Chair	Fan	22	True
0.9	kanzi	probes	07/04/2022	13:01:53:150	508	Web	None	None	None	None	None	RedStar	Mug	Web	None	Hands	Web	31	True
0.9	kanzi	probes	07/04/2022	13:01:57:588	509	RedStar	None	None	None	None	RedStar	None	Brushes	Fan	None	GreenCircle	RedStar	21	True
0.9	kanzi	probes	07/04/2022	13:02:03:646	510	Bike	None	None	None	None	None	Tree	Ball	None	Bike	Scissors	Bike	32	True
1.0	kanzi	probes	07/04/2022	13:02:07:995	511	Sun	None	None	None	None	Sun	Scissors	Brushes	Star	None	None	Sun	21	True
1.0	kanzi	probes	07/04/2022	13:02:13:537	512	Chair	None	None	None	None	Car	None	None	Chair	Leaf	GreenCircle	Chair	31	True
1.0	kanzi	probes	07/04/2022	13:02:18:230	513	Scissors	None	None	None	None	None	Chair	Scissors	Star	Car	None	Scissors	23	True
1.0	kanzi	probes	07/04/2022	13:02:24:525	514	Sun	None	None	None	None	Sun	Tree	GreenCircle	None	None	Car	Sun	21	True
1.0	kanzi	probes	07/04/2022	13:02:29:406	515	GreenCircle	None	None	None	None	None	GreenCircle	Bottle	None	Car	Sun	GreenCircle	22	True
1.0	kanzi	probes	07/04/2022	13:02:36:36	516	Bottle	None	None	None	None	Bottle	RedStar	None	Star	Shoe	None	Bottle	21	True
1.0	kanzi	probes	07/04/2022	13:02:40:617	517	Scissors	None	None	None	None	Scissors	None	Car	Mug	RedStar	None	Scissors	21	True
1.0	kanzi	probes	07/04/2022	13:02:49:528	518	None	Brushes	4500	Bottle	1000	None	GreenCircle	Bottle	Brushes	None	RedStar	Brushes	31	None
0.9	kanzi	probes	07/04/2022	13:02:54:609	519	Car	None	None	None	None	Basket	None	None	Ball	Tree	Car	Ball	31	False
0.9	kanzi	probes	07/04/2022	13:03:06:830	520	None	Scissors	1500	Bottle	1000	Web	None	Scissors	Fan	None	Bottle	Scissors	23	None
0.9	kanzi	probes	07/04/2022	13:03:10:556	521	RedStar	None	None	None	None	None	None	Sun	Shoe	RedStar	GreenCircle	RedStar	32	True
0.9	kanzi	probes	07/04/2022	13:03:15:391	522	Hands	None	None	None	None	Ball	None	Shoe	Hands	None	Sun	Hands	31	True
0.9	kanzi	probes	07/04/2022	13:03:20:97	523	Scissors	None	None	None	None	Bike	Mug	Scissors	None	None	Sun	Scissors	23	True
0.8	kanzi	probes	07/04/2022	13:03:25:410	524	GreenCircle	None	None	None	None	None	Shoe	Sun	None	Chair	GreenCircle	Chair	32	False
0.8	kanzi	probes	07/04/2022	13:03:34:131	525	Mug	None	None	None	None	Bottle	Fan	Chair	None	None	Mug	Mug	33	True
0.8	kanzi	probes	07/04/2022	13:03:38:461	526	RedStar	None	None	None	None	Ball	None	Brushes	Chair	RedStar	None	RedStar	32	True
0.8	kanzi	probes	07/04/2022	13:03:42:819	527	Shoe	None	None	None	None	None	None	Car	Star	Basket	Shoe	Shoe	33	True
0.8	kanzi	probes	07/04/2022	13:03:47:382	528	Ball	None	None	None	None	None	Brushes	None	Scissors	Web	Ball	Ball	33	True
0.8	kanzi	probes	07/04/2022	13:03:52:235	529	Brushes	None	None	None	None	Brushes	None	Web	None	Star	Bike	Brushes	21	True
0.9	kanzi	probes	07/04/2022	13:03:56:761	530	Leaf	None	None	None	None	Ball	None	Car	Leaf	Fan	None	Leaf	31	True
0.9	kanzi	probes	07/04/2022	13:04:02:163	531	Basket	None	None	None	None	Basket	None	Bike	Bottle	Ball	None	Basket	21	True
0.9	kanzi	probes	07/04/2022	13:04:06:563	532	House	None	None	None	None	House	RedStar	None	None	GreenCircle	Bottle	House	21	True
0.9	kanzi	probes	07/04/2022	13:04:12:38	533	None	Sun	500	Mug	1000	Bottle	Leaf	None	None	Mug	Sun	Mug	32	None
0.9	kanzi	probes	07/04/2022	13:04:15:675	534	Mug	None	None	None	None	None	Leaf	Scissors	None	Shoe	Mug	Mug	33	True
0.8	kanzi	probes	07/04/2022	13:04:19:772	535	Ball	None	None	None	None	Bottle	None	None	Ball	Basket	Hands	Ball	31	True
0.8	kanzi	probes	07/04/2022	13:04:25:815	536	Mug	None	None	None	None	Hands	RedStar	Mug	None	House	None	Mug	23	True
0.8	kanzi	probes	07/04/2022	13:04:30:199	537	Basket	None	None	None	None	Basket	None	Mug	None	Shoe	Scissors	Shoe	32	False
0.8	kanzi	probes	07/04/2022	13:04:38:815	538	Car	None	None	None	None	None	Bottle	Leaf	Car	None	Ball	Car	31	True
0.8	kanzi	probes	07/04/2022	13:04:43:400	539	House	None	None	None	None	None	RedStar	House	None	Mug	Car	House	23	True
0.8	kanzi	probes	07/04/2022	13:04:47:699	540	Chair	None	None	None	None	Mug	None	None	Chair	House	Bottle	House	32	False
0.7	kanzi	probes	07/04/2022	13:04:57:50	541	House	None	None	None	None	Mug	Tree	None	House	None	Star	Star	33	False
0.7	kanzi	probes	07/04/2022	13:05:10:734	542	None	Fan	1000	Bike	4500	Tree	None	Fan	None	Shoe	Bike	Bike	33	None
0.7	kanzi	probes	07/04/2022	13:05:14:404	543	GreenCircle	None	None	None	None	None	Mug	House	Bottle	GreenCircle	None	GreenCircle	32	True
0.7	kanzi	probes	07/04/2022	13:05:18:672	544	Car	None	None	None	None	None	House	None	Scissors	RedStar	Car	Car	33	True
0.7	kanzi	probes	07/04/2022	13:05:23:79	545	Leaf	None	None	None	None	None	Leaf	Sun	Ball	None	Car	Leaf	22	True
0.7	kanzi	probes	07/04/2022	13:05:27:667	546	Chair	None	None	None	None	None	Chair	Scissors	None	Hands	Ball	Chair	22	True
0.7	kanzi	probes	07/04/2022	13:05:32:25	547	Star	None	None	None	None	Car	Star	Basket	None	None	Hands	Star	22	True
0.8	kanzi	probes	07/04/2022	13:05:37:434	548	Fan	None	None	None	None	GreenCircle	Shoe	None	Web	None	Fan	Fan	33	True
0.8	kanzi	probes	07/04/2022	13:05:41:966	549	Leaf	None	None	None	None	None	Leaf	Shoe	Chair	Scissors	None	Leaf	22	True
0.8	kanzi	probes	07/04/2022	13:05:50:308	550	None	Brushes	1000	Leaf	1500	Leaf	Brushes	Bike	None	None	Web	Leaf	21	None
0.8	kanzi	probes	07/04/2022	13:05:54:496	551	Star	None	None	None	None	Basket	Star	Scissors	None	Shoe	None	Star	22	True
0.8	kanzi	probes	07/04/2022	13:05:59:14	552	House	None	None	None	None	None	House	None	Mug	Bike	Chair	House	22	True
0.7	kanzi	probes	07/04/2022	13:06:03:574	553	RedStar	None	None	None	None	RedStar	Shoe	House	None	None	Mug	RedStar	21	True
0.7	kanzi	probes	07/04/2022	13:06:09:395	554	Bike	None	None	None	None	Leaf	None	Ball	None	Bike	Hands	Bike	32	True
0.7	kanzi	probes	07/04/2022	13:06:13:615	555	Ball	None	None	None	None	Shoe	Bike	Ball	None	None	Web	Ball	23	True
0.7	kanzi	probes	07/04/2022	13:06:19:176	556	Bottle	None	None	None	None	None	Bottle	None	Star	Scissors	RedStar	Bottle	22	True
0.7	kanzi	probes	07/04/2022	13:06:24:140	557	Fan	None	None	None	None	Basket	Scissors	Fan	Sun	None	None	Fan	23	True
0.7	kanzi	probes	07/04/2022	13:06:30:221	558	House	None	None	None	None	Sun	None	House	None	Tree	Fan	House	23	True
0.8	kanzi	probes	07/04/2022	13:06:35:115	559	Tree	None	None	None	None	Leaf	Web	None	Chair	Tree	None	Tree	32	True
0.8	kanzi	probes	07/04/2022	13:06:42:246	560	Sun	None	None	None	None	Brushes	None	Sun	Star	Ball	None	Sun	23	True
0.8	kanzi	probes	07/04/2022	13:06:48:929	561	Fan	None	None	None	None	House	RedStar	None	Chair	None	Fan	Fan	33	True
0.9	kanzi	probes	07/04/2022	13:06:56:885	562	Shoe	None	None	None	None	Shoe	None	Leaf	Chair	Car	None	Shoe	21	True
1.0	kanzi	probes	07/04/2022	13:07:01:783	563	Chair	None	None	None	None	Bike	Brushes	Chair	None	Fan	None	Chair	23	True
1.0	kanzi	probes	07/04/2022	13:07:07:65	564	Leaf	None	None	None	None	Bike	Leaf	None	Fan	None	GreenCircle	Leaf	22	True
1.0	kanzi	probes	07/04/2022	13:07:13:649	565	Tree	None	None	None	None	Star	None	Tree	RedStar	None	Mug	Tree	23	True
1.0	kanzi	probes	07/04/2022	13:07:17:951	566	GreenCircle	None	None	None	None	None	None	GreenCircle	Basket	Hands	Web	GreenCircle	23	True
1.0	kanzi	probes	07/04/2022	13:07:24:183	567	Brushes	None	None	None	None	Scissors	Star	Brushes	None	None	Hands	Brushes	23	True
1.0	kanzi	probes	07/04/2022	13:07:29:90	568	None	Scissors	1000	House	500	Bike	Brushes	None	Scissors	House	None	House	32	None
1.0	kanzi	probes	07/04/2022	13:07:32:769	569	Leaf	None	None	None	None	Leaf	None	Web	Mug	None	Car	Leaf	21	True
1.0	kanzi	probes	07/04/2022	13:07:37:149	570	Hands	None	None	None	None	None	Hands	Leaf	RedStar	None	Bike	Hands	22	True
1.0	kanzi	probes	07/04/2022	13:07:41:773	571	Hands	None	None	None	None	None	Scissors	Hands	Web	None	Star	Hands	23	True
1.0	kanzi	probes	07/04/2022	13:07:46:879	572	Brushes	None	None	None	None	None	Brushes	None	Bottle	Scissors	Shoe	Brushes	22	True
1.0	kanzi	probes	07/04/2022	13:07:51:846	573	Star	None	None	None	None	Star	RedStar	None	GreenCircle	Ball	None	Star	21	True
1.0	kanzi	probes	07/04/2022	13:08:05:661	574	None	Ball	4500	Bike	1000	None	Ball	None	House	Leaf	Bike	Ball	22	None
1.0	kanzi	probes	07/04/2022	13:08:09:718	575	RedStar	None	None	None	None	Tree	Bottle	None	Basket	RedStar	None	RedStar	32	True
0.9	kanzi	probes	07/04/2022	13:08:17:772	576	Shoe	None	None	None	None	Shoe	None	Star	Brushes	Tree	None	Tree	32	False
0.9	kanzi	probes	07/04/2022	13:08:26:343	577	Mug	None	None	None	None	None	House	Mug	Tree	Sun	None	Mug	23	True
0.9	kanzi	probes	07/04/2022	13:08:31:58	578	Bottle	None	None	None	None	None	Bottle	Basket	Shoe	Leaf	None	Bottle	22	True
0.9	kanzi	probes	07/04/2022	13:08:35:746	579	Car	None	None	None	None	Car	Chair	Sun	None	None	Web	Car	21	True
0.9	kanzi	probes	07/04/2022	13:08:40:359	580	Web	None	None	None	None	Basket	None	Bike	Web	Scissors	None	Web	31	True
0.9	kanzi	probes	07/04/2022	13:08:45:109	581	Ball	None	None	None	None	Ball	Web	None	Bottle	Fan	None	Ball	21	True
0.9	kanzi	probes	07/04/2022	13:08:49:810	582	Scissors	None	None	None	None	RedStar	Scissors	Mug	Star	None	None	Scissors	22	True
0.9	kanzi	probes	07/04/2022	13:08:53:949	583	Hands	None	None	None	None	None	Hands	Sun	None	Mug	Leaf	Hands	22	True
0.9	kanzi	probes	07/04/2022	13:08:58:374	584	Basket	None	None	None	None	Sun	Leaf	Basket	Fan	None	None	Basket	23	True
0.9	kanzi	probes	07/04/2022	13:09:03:313	585	Basket	None	None	None	None	Shoe	None	Hands	None	House	Basket	Basket	33	True
0.9	kanzi	probes	07/04/2022	13:09:09:680	586	None	Bike	1500	Mug	1000	Mug	Brushes	None	Bike	None	Basket	Mug	21	None
0.9	kanzi	probes	07/04/2022	13:09:14:469	587	Basket	None	None	None	None	Basket	None	Ball	None	Chair	Shoe	Basket	21	True
0.9	kanzi	probes	07/04/2022	13:09:18:705	588	Web	None	None	None	None	None	Hands	Web	Star	None	GreenCircle	Web	23	True
0.9	kanzi	probes	07/04/2022	13:09:23:266	589	Ball	None	None	None	None	None	GreenCircle	Chair	Ball	None	Brushes	Ball	31	True
0.9	kanzi	probes	07/04/2022	13:09:28:361	590	Shoe	None	None	None	None	None	Fan	Hands	Bottle	None	Shoe	Shoe	33	True
0.9	kanzi	probes	07/04/2022	13:09:34:135	591	Sun	None	None	None	None	Star	Car	Bike	None	Sun	None	Sun	32	True
0.9	kanzi	probes	07/04/2022	13:09:38:910	592	House	None	None	None	None	Basket	Bike	Leaf	None	None	House	House	33	True
0.9	kanzi	probes	07/04/2022	13:09:43:625	593	Chair	None	None	None	None	Chair	Scissors	None	Fan	Leaf	None	Chair	21	True
0.9	kanzi	probes	07/04/2022	13:09:48:458	594	Leaf	None	None	None	None	None	Leaf	Car	Basket	None	Tree	Leaf	22	True
0.9	kanzi	probes	07/04/2022	13:09:55:632	595	None	Tree	500	Leaf	1000	Bottle	Tree	None	None	Ball	Leaf	Tree	22	None
0.9	kanzi	probes	07/04/2022	13:09:59:415	596	Chair	None	None	None	None	Chair	None	None	Leaf	Hands	Fan	Chair	21	True
0.9	kanzi	probes	07/04/2022	13:10:03:854	597	Web	None	None	None	None	Web	Shoe	Leaf	None	None	GreenCircle	Web	21	True
1.0	kanzi	probes	07/04/2022	13:10:08:298	598	Leaf	None	None	None	None	None	Hands	None	GreenCircle	Leaf	Star	Leaf	32	True
1.0	kanzi	probes	07/04/2022	13:10:13:393	599	Hands	None	None	None	None	Shoe	Brushes	None	Sun	Hands	None	Hands	32	True
1.0	kanzi	probes	07/04/2022	13:10:19:1	600	House	None	None	None	None	None	Chair	None	House	Fan	GreenCircle	House	31	True
None	kanzi	probes	10/04/2022	14:52:15:962	601	Sun	None	None	None	None	Sun	GreenCircle	Tree	Mug	None	None	Sun	21	True
None	kanzi	probes	10/04/2022	14:52:21:144	602	Ball	None	None	None	None	Car	None	Mug	Ball	None	Shoe	Ball	31	True
None	kanzi	probes	10/04/2022	14:52:26:863	603	Star	None	None	None	None	None	Leaf	Bike	Tree	Star	None	Star	32	True
None	kanzi	probes	10/04/2022	14:52:36:230	604	None	Web	1000	Basket	4500	Fan	Sun	None	Web	None	Basket	Basket	33	None
None	kanzi	probes	10/04/2022	14:52:40:266	605	Leaf	None	None	None	None	Car	Sun	None	Leaf	None	Bottle	Leaf	31	True
None	kanzi	probes	10/04/2022	14:52:45:526	606	Ball	None	None	None	None	None	Hands	Shoe	None	House	Ball	Ball	33	True
None	kanzi	probes	10/04/2022	14:52:51:173	607	Fan	None	None	None	None	Mug	Fan	Car	Hands	None	None	Fan	22	True
None	kanzi	probes	10/04/2022	14:52:56:441	608	House	None	None	None	None	House	Sun	Brushes	RedStar	None	None	House	21	True
None	kanzi	probes	10/04/2022	14:53:02:69	609	Ball	None	None	None	None	Star	Chair	None	Sun	Ball	None	Ball	32	True
None	kanzi	probes	10/04/2022	14:53:08:137	610	Basket	None	None	None	None	Web	None	Mug	None	Basket	Bike	Web	21	False
None	kanzi	probes	10/04/2022	14:53:17:26	611	Star	None	None	None	None	Star	Chair	None	Car	None	Bottle	Star	21	True
None	kanzi	probes	10/04/2022	14:53:22:985	612	Bottle	None	None	None	None	None	Chair	Fan	None	Bike	Bottle	Bottle	33	True
None	kanzi	probes	10/04/2022	14:53:29:616	613	Tree	None	None	None	None	Ball	Tree	None	Leaf	None	Car	Tree	22	True
None	kanzi	probes	10/04/2022	14:53:36:311	614	Web	None	None	None	None	Hands	Web	None	Fan	None	Ball	Web	22	True
None	kanzi	probes	10/04/2022	14:53:41:942	615	None	Shoe	1000	Mug	1500	Mug	Hands	None	Shoe	None	Bike	Mug	21	None
None	kanzi	probes	10/04/2022	14:53:48:115	616	Bottle	None	None	None	None	Bottle	None	None	House	Web	GreenCircle	Bottle	21	True
None	kanzi	probes	10/04/2022	14:53:52:931	617	Shoe	None	None	None	None	Bottle	Web	Shoe	None	None	Scissors	Bottle	21	False
None	kanzi	probes	10/04/2022	14:54:01:934	618	Fan	None	None	None	None	Fan	Shoe	None	Hands	None	Tree	Fan	21	True
None	kanzi	probes	10/04/2022	14:54:07:481	619	GreenCircle	None	None	None	None	Brushes	None	None	GreenCircle	Web	RedStar	GreenCircle	31	True
None	kanzi	probes	10/04/2022	14:54:13:776	620	None	GreenCircle	1000	Shoe	500	None	Shoe	Chair	None	Brushes	GreenCircle	Shoe	22	None
None	kanzi	probes	10/04/2022	14:54:19:816	621	House	None	None	None	None	Basket	House	None	Ball	None	Fan	Fan	33	False
None	kanzi	probes	10/04/2022	14:54:29:36	622	Ball	None	None	None	None	Mug	None	None	Ball	Bike	Bottle	Ball	31	True
0.8	kanzi	probes	10/04/2022	14:54:34:56	623	Star	None	None	None	None	None	Hands	Leaf	Star	Ball	None	Star	31	True
0.7	kanzi	probes	10/04/2022	14:54:38:763	624	Chair	None	None	None	None	Ball	Hands	Chair	None	None	Bike	Ball	21	False
0.7	kanzi	probes	10/04/2022	14:54:47:123	625	Leaf	None	None	None	None	Chair	None	Bottle	None	Car	Leaf	Leaf	33	True
0.7	kanzi	probes	10/04/2022	14:54:51:346	626	Scissors	None	None	None	None	None	Car	Scissors	Ball	Tree	None	Scissors	23	True
0.7	kanzi	probes	10/04/2022	14:54:56:174	627	Bike	None	None	None	None	Tree	Bottle	Bike	None	Hands	None	Bike	23	True
0.8	kanzi	probes	10/04/2022	14:55:00:773	628	Tree	None	None	None	None	Sun	None	None	House	Bike	Tree	Tree	33	True
0.8	kanzi	probes	10/04/2022	14:55:05:511	629	Brushes	None	None	None	None	Brushes	House	GreenCircle	Car	None	None	Brushes	21	True
0.8	kanzi	probes	10/04/2022	14:55:10:250	630	Bottle	None	None	None	None	Sun	None	None	Bottle	Basket	Scissors	Bottle	31	True
0.7	kanzi	probes	10/04/2022	14:55:14:760	631	Sun	None	None	None	None	None	None	Sun	RedStar	Hands	Bottle	Sun	23	True
0.8	kanzi	probes	10/04/2022	14:55:18:845	632	Bike	None	None	None	None	None	Ball	Scissors	None	Bike	Mug	Bike	32	True
0.8	kanzi	probes	10/04/2022	14:55:28:199	633	None	Car	4500	Fan	1000	Scissors	None	Car	None	Web	Fan	Fan	33	None
0.8	kanzi	probes	10/04/2022	14:55:33:501	634	Bottle	None	None	None	None	Sun	Bottle	None	Tree	None	Mug	Mug	33	False
0.7	kanzi	probes	10/04/2022	14:55:41:716	635	Brushes	None	None	None	None	None	Shoe	None	Brushes	Car	Basket	Brushes	31	True
0.7	kanzi	probes	10/04/2022	14:55:47:68	636	House	None	None	None	None	None	Hands	None	Web	House	Car	House	32	True
0.7	kanzi	probes	10/04/2022	14:55:51:968	637	Fan	None	None	None	None	Brushes	Fan	RedStar	None	None	Basket	Fan	22	True
0.7	kanzi	probes	10/04/2022	14:55:56:572	638	House	None	None	None	None	Scissors	Fan	None	House	None	Star	House	31	True
0.8	kanzi	probes	10/04/2022	14:56:07:332	639	Car	None	None	None	None	House	Car	None	Mug	None	Basket	Mug	31	False
0.8	kanzi	probes	10/04/2022	14:56:16:785	640	Leaf	None	None	None	None	Web	Leaf	Shoe	None	None	Tree	Leaf	22	True
0.8	kanzi	probes	10/04/2022	14:56:23:85	641	Scissors	None	None	None	None	None	Web	Scissors	Bike	Star	None	Scissors	23	True
0.8	kanzi	probes	10/04/2022	14:56:27:813	642	Basket	None	None	None	None	Fan	None	Basket	None	Bike	Sun	Basket	23	True
0.7	kanzi	probes	10/04/2022	14:56:39:318	643	Sun	None	None	None	None	Shoe	None	Ball	Sun	House	None	House	32	False
0.7	kanzi	probes	10/04/2022	14:56:49:136	644	None	RedStar	1500	Tree	1000	RedStar	None	Chair	Tree	Mug	None	Tree	31	None
0.8	kanzi	probes	10/04/2022	14:56:53:338	645	Leaf	None	None	None	None	Leaf	Bottle	Ball	None	Bike	None	Leaf	21	True
0.8	kanzi	probes	10/04/2022	14:56:59:165	646	Mug	None	None	None	None	None	None	Mug	Bike	Fan	Hands	Mug	23	True
0.8	kanzi	probes	10/04/2022	14:57:05:731	647	Bike	None	None	None	None	Bottle	Leaf	None	Car	None	Bike	Bike	33	True
0.8	kanzi	probes	10/04/2022	14:57:12:796	648	Basket	None	None	None	None	None	None	Fan	Mug	Basket	Sun	Basket	32	True
0.8	kanzi	probes	10/04/2022	14:57:17:954	649	Scissors	None	None	None	None	Basket	None	Bottle	None	GreenCircle	Scissors	Scissors	33	True
0.8	kanzi	probes	10/04/2022	14:57:22:945	650	GreenCircle	None	None	None	None	House	GreenCircle	Mug	Hands	None	None	GreenCircle	22	True
0.8	kanzi	probes	10/04/2022	14:57:28:462	651	Leaf	None	None	None	None	Leaf	Brushes	None	Chair	Tree	None	Leaf	21	True
0.8	kanzi	probes	10/04/2022	14:57:33:704	652	Mug	None	None	None	None	Scissors	Basket	None	Tree	Mug	None	Mug	32	True
0.8	kanzi	probes	10/04/2022	14:57:38:223	653	Shoe	None	None	None	None	None	Bike	Shoe	GreenCircle	None	Tree	Shoe	23	True
0.7	kanzi	probes	10/04/2022	14:57:43:329	654	Star	None	None	None	None	None	Bottle	Ball	Star	Car	None	Star	31	True
0.8	kanzi	probes	10/04/2022	14:57:49:487	655	Car	None	None	None	None	Chair	Leaf	None	GreenCircle	None	Car	Car	33	True
0.8	kanzi	probes	10/04/2022	14:57:54:868	656	Sun	None	None	None	None	None	Tree	RedStar	Sun	None	Chair	Sun	31	True
0.8	kanzi	probes	10/04/2022	14:57:59:338	657	None	Leaf	500	Star	1000	None	House	Basket	Star	Leaf	None	Star	31	None
0.8	kanzi	probes	10/04/2022	14:58:03:423	658	Web	None	None	None	None	None	Web	Star	RedStar	None	Ball	Web	22	True
0.8	kanzi	probes	10/04/2022	14:58:07:408	659	Basket	None	None	None	None	None	Basket	Star	RedStar	Bike	None	Basket	22	True
0.8	kanzi	probes	10/04/2022	14:58:12:21	660	Brushes	None	None	None	None	House	Brushes	None	Ball	None	Chair	Brushes	22	True
0.9	kanzi	probes	10/04/2022	14:58:17:524	661	Bottle	None	None	None	None	Star	RedStar	None	None	Bottle	Tree	Bottle	32	True
0.9	kanzi	probes	10/04/2022	14:58:22:432	662	Shoe	None	None	None	None	None	Tree	None	Web	Shoe	Brushes	Shoe	32	True
0.9	kanzi	probes	10/04/2022	14:58:26:551	663	GreenCircle	None	None	None	None	None	GreenCircle	Bottle	None	Star	Web	GreenCircle	22	True
0.9	kanzi	probes	10/04/2022	14:58:31:277	664	Fan	None	None	None	None	Basket	None	None	Fan	Leaf	Car	Fan	31	True
1.0	kanzi	probes	10/04/2022	14:58:36:547	665	Mug	None	None	None	None	Web	Mug	None	House	None	Shoe	Mug	22	True
1.0	kanzi	probes	10/04/2022	14:58:40:574	666	Scissors	None	None	None	None	None	Fan	Leaf	None	Sun	Scissors	Scissors	33	True
1.0	kanzi	probes	10/04/2022	14:58:51:727	667	None	Bike	1000	Sun	4500	Brushes	Sun	None	Bike	None	Car	Bike	31	None
1.0	kanzi	probes	10/04/2022	14:58:56:713	668	House	None	None	None	None	None	Brushes	Web	Hands	House	None	House	32	True
1.0	kanzi	probes	10/04/2022	14:59:01:282	669	Chair	None	None	None	None	Basket	Tree	Chair	Bike	None	None	Chair	23	True
0.9	kanzi	probes	10/04/2022	14:59:09:706	670	Mug	None	None	None	None	None	Mug	Fan	Leaf	None	Sun	Fan	23	False
0.9	kanzi	probes	10/04/2022	14:59:17:901	671	Basket	None	None	None	None	Basket	None	None	Chair	House	Web	Basket	21	True
0.9	kanzi	probes	10/04/2022	14:59:22:389	672	Tree	None	None	None	None	Tree	Ball	None	None	Brushes	Bottle	Tree	21	True
0.9	kanzi	probes	10/04/2022	14:59:26:978	673	Chair	None	None	None	None	None	None	Car	Mug	Shoe	Chair	Chair	33	True
0.8	kanzi	probes	10/04/2022	14:59:32:567	674	Car	None	None	None	None	None	Bottle	Car	Shoe	Star	None	Star	32	False
0.8	kanzi	probes	10/04/2022	14:59:43:127	675	None	Bike	1000	Star	1500	None	Bike	Star	Basket	Brushes	None	Star	23	None
0.7	kanzi	probes	10/04/2022	14:59:46:505	676	Mug	None	None	None	None	Mug	None	None	Bottle	Ball	Car	Bottle	31	False
0.7	kanzi	probes	10/04/2022	14:59:54:265	677	Tree	None	None	None	None	None	Ball	None	GreenCircle	Tree	Bike	Tree	32	True
0.7	kanzi	probes	10/04/2022	14:59:58:522	678	Ball	None	None	None	None	None	House	None	Bike	Ball	Leaf	Ball	32	True
0.7	kanzi	probes	10/04/2022	15:00:03:938	679	Bike	None	None	None	None	None	None	Bike	Shoe	Web	Ball	Bike	23	True
0.7	kanzi	probes	10/04/2022	15:00:08:413	680	Star	None	None	None	None	Basket	None	Star	Hands	Brushes	None	Star	23	True
0.7	kanzi	probes	10/04/2022	15:00:12:885	681	None	Star	1000	RedStar	500	None	None	Star	Car	Bottle	RedStar	RedStar	33	None
0.8	kanzi	probes	10/04/2022	15:00:16:933	682	Web	None	None	None	None	Fan	None	Web	None	Bike	Car	Web	23	True
0.8	kanzi	probes	10/04/2022	15:00:22:952	683	Hands	None	None	None	None	Hands	Shoe	RedStar	None	None	Chair	Hands	21	True
0.8	kanzi	probes	10/04/2022	15:00:27:736	684	RedStar	None	None	None	None	Star	Brushes	RedStar	Fan	None	None	RedStar	23	True
0.8	kanzi	probes	10/04/2022	15:00:32:231	685	Web	None	None	None	None	None	None	Star	Mug	House	Web	Web	33	True
0.8	kanzi	probes	10/04/2022	15:00:36:216	686	RedStar	None	None	None	None	Mug	Leaf	None	RedStar	None	Bike	RedStar	31	True
0.7	kanzi	probes	10/04/2022	15:00:41:669	687	Fan	None	None	None	None	Fan	Basket	Hands	None	Ball	None	Fan	21	True
0.7	kanzi	probes	10/04/2022	15:00:45:986	688	Shoe	None	None	None	None	Basket	None	RedStar	Shoe	None	Scissors	Shoe	31	True
0.7	kanzi	probes	10/04/2022	15:00:50:596	689	Hands	None	None	None	None	Shoe	None	None	Sun	Leaf	Hands	Hands	33	True
0.7	kanzi	probes	10/04/2022	15:00:55:151	690	RedStar	None	None	None	None	RedStar	Shoe	Ball	None	None	Web	RedStar	21	True
0.7	kanzi	probes	10/04/2022	15:00:59:378	691	Sun	None	None	None	None	Shoe	RedStar	None	None	Sun	House	Sun	32	True
0.8	kanzi	probes	10/04/2022	15:01:03:741	692	RedStar	None	None	None	None	Tree	None	Fan	Web	RedStar	None	RedStar	32	True
0.8	kanzi	probes	10/04/2022	15:01:08:290	693	Brushes	None	None	None	None	None	Leaf	Scissors	Brushes	None	RedStar	Brushes	31	True
0.8	kanzi	probes	10/04/2022	15:01:12:369	694	Scissors	None	None	None	None	Ball	Chair	None	Scissors	Sun	None	Scissors	31	True
0.8	kanzi	probes	10/04/2022	15:01:16:534	695	Shoe	None	None	None	None	House	Web	None	None	Shoe	RedStar	Shoe	32	True
0.9	kanzi	probes	10/04/2022	15:01:22:155	696	Car	None	None	None	None	None	Car	Bike	None	Bottle	RedStar	Car	22	True
1.0	kanzi	probes	10/04/2022	15:01:27:640	697	Hands	None	None	None	None	Hands	None	Star	Sun	None	Fan	Hands	21	True
1.0	kanzi	probes	10/04/2022	15:01:32:85	698	Brushes	None	None	None	None	Brushes	None	GreenCircle	Bike	Sun	None	Brushes	21	True
1.0	kanzi	probes	10/04/2022	15:01:40:902	699	None	Web	4500	Bottle	1000	Leaf	Web	Scissors	Bottle	None	None	Bottle	31	None
1.0	kanzi	probes	10/04/2022	15:01:45:665	700	Chair	None	None	None	None	Bike	Chair	Sun	None	Shoe	None	Chair	22	True
1.0	kanzi	probes	10/04/2022	15:01:51:33	701	Tree	None	None	None	None	None	Brushes	None	Chair	Bottle	Tree	Tree	33	True
1.0	kanzi	probes	10/04/2022	15:01:55:363	702	RedStar	None	None	None	None	Fan	None	Sun	None	RedStar	Hands	RedStar	32	True
1.0	kanzi	probes	10/04/2022	15:02:00:916	703	Web	None	None	None	None	Shoe	None	House	Web	Sun	None	Web	31	True
1.0	kanzi	probes	10/04/2022	15:02:05:465	704	Hands	None	None	None	None	Sun	None	Ball	None	Web	Hands	Hands	33	True
1.0	kanzi	probes	10/04/2022	15:02:12:891	705	Chair	None	None	None	None	Shoe	None	Chair	Star	Bottle	None	Chair	23	True
1.0	kanzi	probes	10/04/2022	15:02:18:882	706	None	Mug	1500	House	1000	None	Hands	None	Mug	House	Bike	House	32	None
1.0	kanzi	probes	10/04/2022	15:02:22:376	707	GreenCircle	None	None	None	None	GreenCircle	None	None	Basket	Shoe	Ball	GreenCircle	21	True
1.0	kanzi	probes	10/04/2022	15:02:27:165	708	Car	None	None	None	None	Basket	None	Car	None	Bike	Shoe	Car	23	True
1.0	kanzi	probes	10/04/2022	15:02:32:353	709	Bike	None	None	None	None	Bike	None	Star	GreenCircle	None	House	Bike	21	True
1.0	kanzi	probes	10/04/2022	15:02:37:119	710	None	Tree	500	Scissors	1000	House	None	Scissors	Tree	None	Car	Scissors	23	None
1.0	kanzi	probes	10/04/2022	15:02:40:818	711	GreenCircle	None	None	None	None	None	None	GreenCircle	House	Shoe	Basket	GreenCircle	23	True
1.0	kanzi	probes	10/04/2022	15:02:45:448	712	Hands	None	None	None	None	Hands	Web	Brushes	Scissors	None	None	Hands	21	True
1.0	kanzi	probes	10/04/2022	15:02:49:793	713	GreenCircle	None	None	None	None	GreenCircle	Shoe	House	None	Scissors	None	GreenCircle	21	True
1.0	kanzi	probes	10/04/2022	15:02:55:96	714	Leaf	None	None	None	None	House	Tree	None	Leaf	Hands	None	Leaf	31	True
1.0	kanzi	probes	10/04/2022	15:02:59:658	715	Shoe	None	None	None	None	Leaf	None	None	Car	Tree	Shoe	Shoe	33	True
1.0	kanzi	probes	10/04/2022	15:03:05:763	716	Tree	None	None	None	None	None	None	Tree	Bike	Shoe	Basket	Tree	23	True
1.0	kanzi	probes	10/04/2022	15:03:12:906	717	Chair	None	None	None	None	None	Sun	None	Chair	Scissors	Web	Chair	31	True
1.0	kanzi	probes	10/04/2022	15:03:17:116	718	Ball	None	None	None	None	Tree	Ball	None	Fan	Shoe	None	Ball	22	True
1.0	kanzi	probes	10/04/2022	15:03:21:331	719	Ball	None	None	None	None	None	GreenCircle	Ball	None	Shoe	Fan	Ball	23	True
1.0	kanzi	probes	10/04/2022	15:03:26:261	720	Shoe	None	None	None	None	Hands	House	Shoe	Chair	None	None	Shoe	23	True
None	kanzi	probes	15/04/2022	11:41:18:131	721	House	None	None	None	None	None	Sun	House	RedStar	Web	None	RedStar	31	False
None	kanzi	probes	15/04/2022	11:41:26:787	722	Brushes	None	None	None	None	Star	None	Brushes	None	Basket	House	Brushes	23	True
None	kanzi	probes	15/04/2022	11:41:33:798	723	Scissors	None	None	None	None	Scissors	Bike	None	Basket	House	None	Scissors	21	True
None	kanzi	probes	15/04/2022	11:41:44:326	724	None	House	1000	Car	4500	Bike	None	None	Shoe	House	Car	Car	33	None
None	kanzi	probes	15/04/2022	11:41:49:862	725	Fan	None	None	None	None	Sun	None	Car	Fan	None	Basket	Fan	31	True
None	kanzi	probes	15/04/2022	11:41:58:808	726	Fan	None	None	None	None	None	None	Chair	Bike	Fan	Shoe	Bike	31	False
None	kanzi	probes	15/04/2022	11:42:07:531	727	Basket	None	None	None	None	Basket	None	Hands	Sun	Bike	None	Basket	21	True
None	kanzi	probes	15/04/2022	11:42:13:623	728	Web	None	None	None	None	Web	Car	Hands	None	Sun	None	Web	21	True
None	kanzi	probes	15/04/2022	11:42:19:791	729	Tree	None	None	None	None	Tree	GreenCircle	None	None	Chair	Fan	Tree	21	True
None	kanzi	probes	15/04/2022	11:42:25:640	730	Sun	None	None	None	None	Sun	GreenCircle	None	Fan	None	Tree	Sun	21	True
None	kanzi	probes	15/04/2022	11:42:32:655	731	House	None	None	None	None	None	Shoe	RedStar	Tree	None	House	House	33	True
None	kanzi	probes	15/04/2022	11:42:37:232	732	Hands	None	None	None	None	Shoe	Tree	Mug	None	None	Hands	Hands	33	True
None	kanzi	probes	15/04/2022	11:42:41:864	733	Star	None	None	None	None	None	None	Leaf	Chair	RedStar	Star	Star	33	True
None	kanzi	probes	15/04/2022	11:42:46:162	734	Bike	None	None	None	None	House	None	Shoe	None	Bike	Sun	Bike	32	True
None	kanzi	probes	15/04/2022	11:42:50:516	735	Bottle	None	None	None	None	Shoe	Tree	Web	None	None	Bottle	Bottle	33	True
None	kanzi	probes	15/04/2022	11:42:56:257	736	None	Chair	1000	Scissors	1500	None	House	Scissors	None	Chair	Tree	Scissors	23	None
None	kanzi	probes	15/04/2022	11:42:59:867	737	Web	None	None	None	None	Web	Bottle	None	None	Star	Shoe	Web	21	True
None	kanzi	probes	15/04/2022	11:43:05:37	738	GreenCircle	None	None	None	None	None	Sun	GreenCircle	Scissors	RedStar	None	GreenCircle	23	True
None	kanzi	probes	15/04/2022	11:43:09:201	739	Leaf	None	None	None	None	Bottle	None	Scissors	Leaf	None	House	Leaf	31	True
None	kanzi	probes	15/04/2022	11:43:13:959	740	Basket	None	None	None	None	Leaf	None	Basket	Bike	Star	None	Basket	23	True
None	kanzi	probes	15/04/2022	11:43:18:271	741	GreenCircle	None	None	None	None	Mug	None	RedStar	None	House	GreenCircle	GreenCircle	33	True
0.8	kanzi	probes	15/04/2022	11:43:23:333	742	Shoe	None	None	None	None	None	Leaf	GreenCircle	Shoe	None	Bottle	Shoe	31	True
0.9	kanzi	probes	15/04/2022	11:43:31:255	743	Scissors	None	None	None	None	Scissors	Ball	None	Hands	None	Bottle	Scissors	21	True
0.9	kanzi	probes	15/04/2022	11:43:36:424	744	House	None	None	None	None	Brushes	None	Sun	None	RedStar	House	House	33	True
0.9	kanzi	probes	15/04/2022	11:43:43:803	745	None	Star	1000	House	500	RedStar	None	Star	None	Chair	House	Star	23	None
0.9	kanzi	probes	15/04/2022	11:43:47:442	746	Mug	None	None	None	None	Car	Mug	Hands	None	None	Sun	Mug	22	True
0.9	kanzi	probes	15/04/2022	11:43:52:681	747	Star	None	None	None	None	None	Shoe	Star	Sun	None	Brushes	Star	23	True
1.0	kanzi	probes	15/04/2022	11:43:57:73	748	GreenCircle	None	None	None	None	Mug	Scissors	None	Basket	GreenCircle	None	GreenCircle	32	True
1.0	kanzi	probes	15/04/2022	11:44:02:993	749	Chair	None	None	None	None	Chair	Ball	None	None	Hands	Star	Chair	21	True
1.0	kanzi	probes	15/04/2022	11:44:07:262	750	Tree	None	None	None	None	None	Tree	Scissors	None	Bike	RedStar	Tree	22	True
1.0	kanzi	probes	15/04/2022	11:44:11:595	751	Car	None	None	None	None	None	Car	None	GreenCircle	Leaf	Brushes	Car	22	True
1.0	kanzi	probes	15/04/2022	11:44:16:168	752	Brushes	None	None	None	None	Brushes	None	House	None	GreenCircle	Bike	Brushes	21	True
1.0	kanzi	probes	15/04/2022	11:44:22:311	753	Web	None	None	None	None	GreenCircle	Leaf	None	None	Web	Bottle	Web	32	True
1.0	kanzi	probes	15/04/2022	11:44:26:518	754	Fan	None	None	None	None	RedStar	None	Mug	None	Car	Fan	Fan	33	True
1.0	kanzi	probes	15/04/2022	11:44:31:246	755	Hands	None	None	None	None	Ball	Chair	Hands	None	Brushes	None	Hands	23	True
1.0	kanzi	probes	15/04/2022	11:44:35:516	756	RedStar	None	None	None	None	Car	None	Leaf	RedStar	House	None	RedStar	31	True
1.0	kanzi	probes	15/04/2022	11:44:44:305	757	None	Chair	4500	RedStar	1000	GreenCircle	None	Chair	RedStar	None	Leaf	RedStar	31	None
1.0	kanzi	probes	15/04/2022	11:44:49:818	758	Basket	None	None	None	None	None	Web	None	Leaf	Basket	Bottle	Basket	32	True
1.0	kanzi	probes	15/04/2022	11:44:54:227	759	Bottle	None	None	None	None	House	Bike	None	Bottle	Leaf	None	Bottle	31	True
1.0	kanzi	probes	15/04/2022	11:45:01:244	760	Basket	None	None	None	None	Sun	Hands	None	Leaf	None	Basket	Basket	33	True
1.0	kanzi	probes	15/04/2022	11:45:06:480	761	Shoe	None	None	None	None	Car	Basket	Shoe	Scissors	None	None	Shoe	23	True
1.0	kanzi	probes	15/04/2022	11:45:12:188	762	Leaf	None	None	None	None	Chair	None	Leaf	Scissors	Hands	None	Leaf	23	True
1.0	kanzi	probes	15/04/2022	11:45:16:675	763	Bottle	None	None	None	None	None	Web	None	Bottle	Chair	Sun	Bottle	31	True
1.0	kanzi	probes	15/04/2022	11:45:21:397	764	House	None	None	None	None	House	Mug	None	Leaf	None	Shoe	House	21	True
1.0	kanzi	probes	15/04/2022	11:45:25:807	765	Scissors	None	None	None	None	Sun	House	RedStar	None	Scissors	None	Scissors	32	True
1.0	kanzi	probes	15/04/2022	11:45:30:224	766	Hands	None	None	None	None	Mug	Hands	Brushes	Chair	None	None	Hands	22	True
1.0	kanzi	probes	15/04/2022	11:45:37:98	767	Ball	None	None	None	None	RedStar	None	Mug	Ball	House	None	Ball	31	True
1.0	kanzi	probes	15/04/2022	11:45:42:486	768	None	GreenCircle	1500	Ball	1000	Sun	GreenCircle	None	Ball	Tree	None	GreenCircle	22	None
1.0	kanzi	probes	15/04/2022	11:45:46:917	769	Bike	None	None	None	None	Brushes	Scissors	Basket	None	None	Bike	Bike	33	True
1.0	kanzi	probes	15/04/2022	11:45:51:427	770	Chair	None	None	None	None	None	Chair	House	RedStar	Scissors	None	Chair	22	True
1.0	kanzi	probes	15/04/2022	11:45:55:987	771	Scissors	None	None	None	None	None	Scissors	Fan	None	House	Sun	Scissors	22	True
1.0	kanzi	probes	15/04/2022	11:46:00:665	772	Tree	None	None	None	None	Brushes	None	None	Chair	Tree	Ball	Tree	32	True
1.0	kanzi	probes	15/04/2022	11:46:07:650	773	House	None	None	None	None	House	RedStar	None	Fan	Bottle	None	House	21	True
1.0	kanzi	probes	15/04/2022	11:46:11:848	774	Tree	None	None	None	None	House	None	Tree	Brushes	Star	None	Tree	23	True
1.0	kanzi	probes	15/04/2022	11:46:16:529	775	Brushes	None	None	None	None	Ball	None	None	Brushes	Hands	Chair	Brushes	31	True
1.0	kanzi	probes	15/04/2022	11:46:21:288	776	Leaf	None	None	None	None	Basket	None	Star	Leaf	None	GreenCircle	Leaf	31	True
1.0	kanzi	probes	15/04/2022	11:46:26:196	777	Brushes	None	None	None	None	None	None	Tree	Leaf	Basket	Brushes	Brushes	33	True
1.0	kanzi	probes	15/04/2022	11:46:31:146	778	None	Star	500	Leaf	1000	None	Leaf	Star	RedStar	House	None	Leaf	22	None
1.0	kanzi	probes	15/04/2022	11:46:35:395	779	Bike	None	None	None	None	None	Mug	House	None	Bike	Brushes	Bike	32	True
1.0	kanzi	probes	15/04/2022	11:46:40:578	780	Bottle	None	None	None	None	Sun	None	Scissors	None	Bottle	Car	Bottle	32	True
1.0	kanzi	probes	15/04/2022	11:46:45:464	781	Bottle	None	None	None	None	None	House	RedStar	Star	None	Bottle	Bottle	33	True
1.0	kanzi	probes	15/04/2022	11:46:50:147	782	Sun	None	None	None	None	Scissors	None	Bike	House	None	Sun	Sun	33	True
1.0	kanzi	probes	15/04/2022	11:46:59:890	783	None	Basket	1000	House	4500	House	Basket	Hands	Fan	None	None	House	21	None
1.0	kanzi	probes	15/04/2022	11:47:04:1000	784	Ball	None	None	None	None	House	Hands	None	None	Ball	Mug	Ball	32	True
1.0	kanzi	probes	15/04/2022	11:47:09:526	785	RedStar	None	None	None	None	GreenCircle	None	Star	None	Bike	RedStar	RedStar	33	True
0.9	kanzi	probes	15/04/2022	11:47:14:978	786	GreenCircle	None	None	None	None	None	GreenCircle	Mug	Bottle	None	House	House	33	False
0.9	kanzi	probes	15/04/2022	11:47:23:509	787	Chair	None	None	None	None	Bottle	Chair	House	None	None	RedStar	Chair	22	True
0.9	kanzi	probes	15/04/2022	11:47:27:992	788	RedStar	None	None	None	None	None	None	Bottle	Shoe	RedStar	Ball	RedStar	32	True
0.9	kanzi	probes	15/04/2022	11:47:32:405	789	Star	None	None	None	None	Scissors	Tree	None	Ball	Star	None	Star	32	True
0.9	kanzi	probes	15/04/2022	11:47:36:982	790	Hands	None	None	None	None	Hands	None	None	Sun	Tree	Star	Hands	21	True
0.9	kanzi	probes	15/04/2022	11:47:41:914	791	Mug	None	None	None	None	Bottle	Sun	Mug	None	Shoe	None	Mug	23	True
0.9	kanzi	probes	15/04/2022	11:47:46:59	792	Star	None	None	None	None	Star	Shoe	None	House	Leaf	None	Star	21	True
0.9	kanzi	probes	15/04/2022	11:47:50:407	793	Shoe	None	None	None	None	Shoe	Ball	Fan	None	None	Brushes	Shoe	21	True
0.9	kanzi	probes	15/04/2022	11:47:56:25	794	None	RedStar	1000	Sun	1500	None	RedStar	Ball	GreenCircle	Sun	None	Sun	32	None
0.9	kanzi	probes	15/04/2022	11:48:00:46	795	RedStar	None	None	None	None	RedStar	Scissors	None	Chair	Brushes	None	RedStar	21	True
0.8	kanzi	probes	15/04/2022	11:48:04:859	796	Leaf	None	None	None	None	Web	Leaf	None	None	Scissors	Bottle	Scissors	32	False
0.9	kanzi	probes	15/04/2022	11:48:15:688	797	Ball	None	None	None	None	Fan	House	Web	Ball	None	None	Ball	31	True
0.9	kanzi	probes	15/04/2022	11:48:20:349	798	Web	None	None	None	None	None	Bottle	Tree	None	Fan	Web	Web	33	True
0.9	kanzi	probes	15/04/2022	11:48:24:897	799	Bike	None	None	None	None	Mug	Sun	None	RedStar	None	Bike	Bike	33	True
0.9	kanzi	probes	15/04/2022	11:48:29:164	800	Chair	None	None	None	None	Brushes	None	None	GreenCircle	Chair	Basket	Chair	32	True
0.9	kanzi	probes	15/04/2022	11:48:33:636	801	None	Bike	1000	Basket	500	None	Tree	Chair	None	Basket	Bike	Basket	32	None
0.9	kanzi	probes	15/04/2022	11:48:37:45	802	Leaf	None	None	None	None	Fan	None	None	Scissors	Leaf	Sun	Leaf	32	True
0.9	kanzi	probes	15/04/2022	11:48:42:964	803	Bike	None	None	None	None	None	RedStar	Sun	Basket	None	Bike	Bike	33	True
0.8	kanzi	probes	15/04/2022	11:48:47:576	804	Car	None	None	None	None	Sun	Car	None	None	Leaf	Hands	Sun	21	False
0.8	kanzi	probes	15/04/2022	11:48:56:101	805	Car	None	None	None	None	Car	Brushes	None	GreenCircle	None	House	Car	21	True
0.8	kanzi	probes	15/04/2022	11:49:00:951	806	Mug	None	None	None	None	None	None	Web	Fan	Mug	Tree	Mug	32	True
0.8	kanzi	probes	15/04/2022	11:49:06:211	807	Ball	None	None	None	None	Brushes	None	Sun	None	Ball	Bike	Ball	32	True
0.9	kanzi	probes	15/04/2022	11:49:10:495	808	Sun	None	None	None	None	None	None	Mug	House	Bottle	Sun	Sun	33	True
0.9	kanzi	probes	15/04/2022	11:49:14:690	809	Hands	None	None	None	None	None	Hands	Bottle	House	None	Ball	Hands	22	True
0.9	kanzi	probes	15/04/2022	11:49:19:903	810	Chair	None	None	None	None	Web	Leaf	Chair	Car	None	None	Chair	23	True
0.9	kanzi	probes	15/04/2022	11:49:24:368	811	Star	None	None	None	None	Star	None	Leaf	None	Shoe	Tree	Star	21	True
0.9	kanzi	probes	15/04/2022	11:49:28:388	812	Scissors	None	None	None	None	Shoe	Basket	Mug	None	Scissors	None	Scissors	32	True
0.9	kanzi	probes	15/04/2022	11:49:32:715	813	Car	None	None	None	None	None	Bike	Shoe	None	Car	Scissors	Car	32	True
0.8	kanzi	probes	15/04/2022	11:49:36:859	814	GreenCircle	None	None	None	None	Leaf	None	None	Sun	GreenCircle	Hands	GreenCircle	32	True
0.8	kanzi	probes	15/04/2022	11:49:41:260	815	Fan	None	None	None	None	Fan	None	Web	Shoe	Hands	None	Fan	21	True
0.8	kanzi	probes	15/04/2022	11:49:48:402	816	RedStar	None	None	None	None	None	RedStar	Web	None	Brushes	Basket	RedStar	22	True
0.8	kanzi	probes	15/04/2022	11:49:57:98	817	None	Star	4500	Sun	1000	Star	None	Sun	Ball	Web	None	Star	21	None
0.9	kanzi	probes	15/04/2022	11:50:01:307	818	Shoe	None	None	None	None	Shoe	GreenCircle	Chair	None	Leaf	None	Shoe	21	True
0.9	kanzi	probes	15/04/2022	11:50:05:633	819	Sun	None	None	None	None	None	Sun	None	Car	Shoe	Chair	Sun	22	True
0.9	kanzi	probes	15/04/2022	11:50:10:1	820	Sun	None	None	None	None	Mug	Chair	None	None	Tree	Sun	Sun	33	True
0.9	kanzi	probes	15/04/2022	11:50:15:175	821	Mug	None	None	None	None	Mug	Ball	Shoe	None	None	RedStar	Mug	21	True
0.9	kanzi	probes	15/04/2022	11:50:19:745	822	Ball	None	None	None	None	Web	Hands	None	Ball	Star	None	Ball	31	True
0.9	kanzi	probes	15/04/2022	11:50:26:469	823	None	Leaf	1500	Brushes	1000	Leaf	Brushes	None	None	House	GreenCircle	Brushes	22	None
0.9	kanzi	probes	15/04/2022	11:50:30:366	824	Web	None	None	None	None	Web	GreenCircle	None	Bike	Scissors	None	Web	21	True
0.9	kanzi	probes	15/04/2022	11:50:36:211	825	Mug	None	None	None	None	Fan	Scissors	RedStar	None	Mug	None	Fan	21	False
0.9	kanzi	probes	15/04/2022	11:50:45:305	826	Brushes	None	None	None	None	Mug	None	Ball	Brushes	Bike	None	Brushes	31	True
0.9	kanzi	probes	15/04/2022	11:50:49:808	827	Shoe	None	None	None	None	Sun	Leaf	Star	Shoe	None	None	Shoe	31	True
0.9	kanzi	probes	15/04/2022	11:50:54:138	828	Car	None	None	None	None	None	Car	None	Basket	Chair	Sun	Car	22	True
0.9	kanzi	probes	15/04/2022	11:50:58:241	829	Tree	None	None	None	None	None	Sun	None	Leaf	Tree	Basket	Tree	32	True
0.9	kanzi	probes	15/04/2022	11:51:02:635	830	Fan	None	None	None	None	Sun	Star	Chair	None	None	Fan	Fan	33	True
0.9	kanzi	probes	15/04/2022	11:51:07:200	831	Basket	None	None	None	None	None	Mug	Ball	Chair	Basket	None	Basket	32	True
0.9	kanzi	probes	15/04/2022	11:51:12:169	832	Shoe	None	None	None	None	None	Brushes	Scissors	Shoe	Chair	None	Shoe	31	True
0.9	kanzi	probes	15/04/2022	11:51:16:339	833	Car	None	None	None	None	Leaf	Hands	None	Basket	Car	None	Car	32	True
0.8	kanzi	probes	15/04/2022	11:51:22:786	834	Car	None	None	None	None	Bike	Car	None	None	Hands	Sun	Hands	32	False
0.9	kanzi	probes	15/04/2022	11:51:31:119	835	Basket	None	None	None	None	Basket	None	House	None	Ball	GreenCircle	Basket	21	True
0.9	kanzi	probes	15/04/2022	11:51:36:355	836	Leaf	None	None	None	None	Brushes	Web	Shoe	None	Leaf	None	Leaf	32	True
0.9	kanzi	probes	15/04/2022	11:51:40:649	837	Scissors	None	None	None	None	Scissors	Tree	Sun	None	None	Star	Scissors	21	True
0.9	kanzi	probes	15/04/2022	11:51:45:586	838	House	None	None	None	None	House	Sun	None	Hands	None	Car	House	21	True
0.9	kanzi	probes	15/04/2022	11:51:49:944	839	None	Leaf	500	Web	1000	Ball	None	Leaf	None	Web	Sun	Web	32	None
0.9	kanzi	probes	15/04/2022	11:51:54:355	840	Bottle	None	None	None	None	None	None	House	Mug	GreenCircle	Bottle	Bottle	33	True
None	kanzi	probes	16/04/2022	12:16:41:816	841	Hands	None	None	None	None	None	None	Brushes	Hands	Ball	Fan	Hands	31	True
None	kanzi	probes	16/04/2022	12:16:53:156	842	None	Web	1000	Shoe	4500	Web	Tree	None	Scissors	None	Shoe	Tree	22	None
None	kanzi	probes	16/04/2022	12:16:58:222	843	Leaf	None	None	None	None	GreenCircle	Basket	None	None	Leaf	Bike	Leaf	32	True
None	kanzi	probes	16/04/2022	12:17:03:567	844	Sun	None	None	None	None	None	Bike	House	None	Sun	Hands	Sun	32	True
None	kanzi	probes	16/04/2022	12:17:09:558	845	Mug	None	None	None	None	None	Ball	None	Bike	Mug	Hands	Mug	32	True
None	kanzi	probes	16/04/2022	12:17:16:21	846	Star	None	None	None	None	None	None	Star	Mug	Shoe	Basket	Star	23	True
None	kanzi	probes	16/04/2022	12:17:21:372	847	Scissors	None	None	None	None	Bottle	Basket	Scissors	Sun	None	None	Scissors	23	True
None	kanzi	probes	16/04/2022	12:17:25:617	848	Star	None	None	None	None	None	Star	Chair	Mug	None	GreenCircle	Star	22	True
None	kanzi	probes	16/04/2022	12:17:29:875	849	Bottle	None	None	None	None	None	None	Car	Web	Bottle	Brushes	Bottle	32	True
None	kanzi	probes	16/04/2022	12:17:34:913	850	Sun	None	None	None	None	Scissors	None	Sun	None	Fan	Car	Sun	23	True
None	kanzi	probes	16/04/2022	12:17:42:321	851	None	Bike	1000	Sun	1500	Sun	None	None	House	Bike	Leaf	Sun	21	None
None	kanzi	probes	16/04/2022	12:17:47:666	852	Shoe	None	None	None	None	House	None	Shoe	Ball	None	Scissors	Shoe	23	True
None	kanzi	probes	16/04/2022	12:17:53:185	853	Bottle	None	None	None	None	House	Bottle	None	None	Tree	Ball	Bottle	22	True
None	kanzi	probes	16/04/2022	12:17:57:903	854	Brushes	None	None	None	None	None	Ball	Star	Brushes	Basket	None	Brushes	31	True
None	kanzi	probes	16/04/2022	12:18:02:825	855	Fan	None	None	None	None	Fan	Bike	RedStar	None	None	Chair	Bike	22	False
None	kanzi	probes	16/04/2022	12:18:11:492	856	House	None	None	None	None	House	Tree	Ball	None	None	Shoe	House	21	True
None	kanzi	probes	16/04/2022	12:18:15:996	857	House	None	None	None	None	None	None	Chair	GreenCircle	House	Fan	House	32	True
None	kanzi	probes	16/04/2022	12:18:21:333	858	Mug	None	None	None	None	None	GreenCircle	Basket	None	Mug	Web	Mug	32	True
None	kanzi	probes	16/04/2022	12:18:27:543	859	Brushes	None	None	None	None	Sun	Tree	None	Chair	None	Brushes	Brushes	33	True
None	kanzi	probes	16/04/2022	12:18:32:525	860	Web	None	None	None	None	Fan	Ball	Bottle	None	Web	None	Web	32	True
None	kanzi	probes	16/04/2022	12:18:36:936	861	RedStar	None	None	None	None	Brushes	None	House	Tree	RedStar	None	RedStar	32	True
0.9	kanzi	probes	16/04/2022	12:18:41:520	862	Web	None	None	None	None	None	Car	None	Web	Sun	GreenCircle	Web	31	True
0.9	kanzi	probes	16/04/2022	12:18:46:608	863	Chair	None	None	None	None	GreenCircle	Basket	Chair	House	None	None	Chair	23	True
0.9	kanzi	probes	16/04/2022	12:18:51:684	864	Car	None	None	None	None	None	Brushes	Car	Fan	None	Web	Car	23	True
0.9	kanzi	probes	16/04/2022	12:18:56:200	865	Brushes	None	None	None	None	None	Fan	Web	None	Brushes	Hands	Brushes	32	True
0.9	kanzi	probes	16/04/2022	12:19:01:921	866	Bottle	None	None	None	None	Brushes	None	Hands	Leaf	None	Bottle	Bottle	33	True
0.9	kanzi	probes	16/04/2022	12:19:07:642	867	Bike	None	None	None	None	None	None	Web	Bottle	Basket	Bike	Bike	33	True
0.9	kanzi	probes	16/04/2022	12:19:12:897	868	RedStar	None	None	None	None	None	RedStar	Web	House	Scissors	None	RedStar	22	True
0.9	kanzi	probes	16/04/2022	12:19:17:191	869	None	Web	1000	Mug	500	None	Web	Fan	Mug	None	Bike	Web	22	None
0.9	kanzi	probes	16/04/2022	12:19:21:288	870	Car	None	None	None	None	Car	Bike	Leaf	None	Tree	None	Car	21	True
0.9	kanzi	probes	16/04/2022	12:19:27:667	871	Leaf	None	None	None	None	Basket	None	None	Scissors	Sun	Leaf	Leaf	33	True
0.9	kanzi	probes	16/04/2022	12:19:32:642	872	Leaf	None	None	None	None	Chair	None	Bottle	None	Hands	Leaf	Leaf	33	True
0.9	kanzi	probes	16/04/2022	12:19:37:534	873	Scissors	None	None	None	None	Sun	Web	None	None	Star	Scissors	Scissors	33	True
0.9	kanzi	probes	16/04/2022	12:19:41:776	874	Scissors	None	None	None	None	None	GreenCircle	Fan	Car	Scissors	None	Scissors	32	True
0.9	kanzi	probes	16/04/2022	12:19:51:529	875	None	Sun	4500	Hands	1000	Sun	None	Basket	Hands	None	Tree	Hands	31	None
0.9	kanzi	probes	16/04/2022	12:19:56:809	876	Fan	None	None	None	None	None	Star	Tree	GreenCircle	None	Fan	Fan	33	True
1.0	kanzi	probes	16/04/2022	12:20:02:822	877	Chair	None	None	None	None	Chair	Tree	Star	None	Scissors	None	Chair	21	True
1.0	kanzi	probes	16/04/2022	12:20:08:16	878	Bike	None	None	None	None	None	None	Bike	Web	Leaf	Sun	Bike	23	True
1.0	kanzi	probes	16/04/2022	12:20:13:866	879	Sun	None	None	None	None	Brushes	None	Mug	Sun	None	Bike	Sun	31	True
1.0	kanzi	probes	16/04/2022	12:20:19:163	880	Shoe	None	None	None	None	RedStar	Shoe	None	None	Car	Chair	Shoe	22	True
1.0	kanzi	probes	16/04/2022	12:20:24:336	881	Sun	None	None	None	None	None	Ball	Mug	None	Sun	Scissors	Sun	32	True
1.0	kanzi	probes	16/04/2022	12:20:30:95	882	Sun	None	None	None	None	None	Brushes	Basket	None	Ball	Sun	Sun	33	True
1.0	kanzi	probes	16/04/2022	12:20:34:348	883	Car	None	None	None	None	Basket	Leaf	None	Hands	Car	None	Car	32	True
1.0	kanzi	probes	16/04/2022	12:20:39:975	884	Shoe	None	None	None	None	None	Hands	Sun	None	Shoe	Brushes	Shoe	32	True
1.0	kanzi	probes	16/04/2022	12:20:46:578	885	None	Brushes	1500	Ball	1000	Brushes	Leaf	None	None	Sun	Ball	Ball	33	None
1.0	kanzi	probes	16/04/2022	12:20:50:628	886	GreenCircle	None	None	None	None	Leaf	None	None	GreenCircle	Web	Chair	GreenCircle	31	True
1.0	kanzi	probes	16/04/2022	12:20:55:407	887	Ball	None	None	None	None	Ball	Bike	Star	Mug	None	None	Ball	21	True
1.0	kanzi	probes	16/04/2022	12:20:59:540	888	GreenCircle	None	None	None	None	None	GreenCircle	Bike	None	Bottle	Sun	GreenCircle	22	True
1.0	kanzi	probes	16/04/2022	12:21:04:150	889	Hands	None	None	None	None	Star	None	Shoe	Hands	Bottle	None	Hands	31	True
1.0	kanzi	probes	16/04/2022	12:21:10:559	890	Scissors	None	None	None	None	None	Scissors	Fan	Hands	Tree	None	Scissors	22	True
1.0	kanzi	probes	16/04/2022	12:21:15:351	891	Scissors	None	None	None	None	Sun	None	Fan	Scissors	Basket	None	Scissors	31	True
1.0	kanzi	probes	16/04/2022	12:21:20:79	892	GreenCircle	None	None	None	None	None	None	Chair	Ball	GreenCircle	Sun	GreenCircle	32	True
1.0	kanzi	probes	16/04/2022	12:21:26:148	893	RedStar	None	None	None	None	Car	RedStar	None	None	Basket	Bottle	RedStar	22	True
1.0	kanzi	probes	16/04/2022	12:21:32:629	894	Chair	None	None	None	None	None	Web	Bike	Basket	Chair	None	Chair	32	True
1.0	kanzi	probes	16/04/2022	12:21:39:23	895	Hands	None	None	None	None	None	House	Web	None	Brushes	Hands	Hands	33	True
1.0	kanzi	probes	16/04/2022	12:21:44:562	896	Bottle	None	None	None	None	Basket	None	Bottle	None	Web	Hands	Bottle	23	True
1.0	kanzi	probes	16/04/2022	12:21:49:572	897	Fan	None	None	None	None	Fan	Star	None	Car	Leaf	None	Fan	21	True
1.0	kanzi	probes	16/04/2022	12:21:54:149	898	None	Star	500	Hands	1000	Star	Hands	None	Sun	None	Car	Star	21	None
1.0	kanzi	probes	16/04/2022	12:21:58:962	899	Star	None	None	None	None	Brushes	None	None	GreenCircle	Bike	Star	Star	33	True
1.0	kanzi	probes	16/04/2022	12:22:03:878	900	Chair	None	None	None	None	Chair	None	None	Web	Tree	Bike	Chair	21	True
1.0	kanzi	probes	16/04/2022	12:22:08:247	901	Mug	None	None	None	None	None	Mug	GreenCircle	None	Chair	Sun	Mug	22	True
1.0	kanzi	probes	16/04/2022	12:22:12:793	902	Hands	None	None	None	None	House	Leaf	Shoe	None	None	Hands	Hands	33	True
0.9	kanzi	probes	16/04/2022	12:22:18:998	903	Car	None	None	None	None	Mug	None	Sun	Fan	Car	None	Fan	31	False
0.8	kanzi	probes	16/04/2022	12:22:29:583	904	GreenCircle	None	None	None	None	Scissors	None	None	Star	GreenCircle	Ball	Star	31	False
0.8	kanzi	probes	16/04/2022	12:22:38:347	905	Tree	None	None	None	None	Hands	Web	None	None	Tree	Car	Tree	32	True
0.8	kanzi	probes	16/04/2022	12:22:48:57	906	None	Leaf	1000	Bottle	4500	Leaf	Hands	Bottle	None	None	Tree	Bottle	23	None
0.8	kanzi	probes	16/04/2022	12:22:54:584	907	Tree	None	None	None	None	Scissors	Brushes	Tree	None	None	Chair	Tree	23	True
0.7	kanzi	probes	16/04/2022	12:23:02:239	908	Fan	None	None	None	None	Fan	None	GreenCircle	House	Bike	None	Bike	32	False
0.7	kanzi	probes	16/04/2022	12:23:11:603	909	Car	None	None	None	None	None	Basket	Car	Brushes	None	Hands	Car	23	True
0.7	kanzi	probes	16/04/2022	12:23:19:996	910	None	Bottle	1000	Fan	1500	None	Star	Bottle	Chair	None	Fan	Fan	33	None
0.7	kanzi	probes	16/04/2022	12:23:24:634	911	House	None	None	None	None	Sun	Scissors	None	House	Car	None	House	31	True
0.7	kanzi	probes	16/04/2022	12:23:31:769	912	Chair	None	None	None	None	Ball	House	None	Chair	Bike	None	Chair	31	True
0.7	kanzi	probes	16/04/2022	12:23:36:482	913	Tree	None	None	None	None	None	Chair	None	Bottle	Tree	GreenCircle	Tree	32	True
0.7	kanzi	probes	16/04/2022	12:23:40:939	914	RedStar	None	None	None	None	Web	None	Fan	RedStar	None	House	RedStar	31	True
0.8	kanzi	probes	16/04/2022	12:23:45:613	915	Web	None	None	None	None	Web	Sun	Car	Brushes	None	None	Web	21	True
0.8	kanzi	probes	16/04/2022	12:23:50:391	916	Leaf	None	None	None	None	RedStar	None	None	Mug	Leaf	House	Leaf	32	True
0.8	kanzi	probes	16/04/2022	12:23:55:937	917	Basket	None	None	None	None	Mug	Basket	None	Bike	Fan	None	Basket	22	True
0.8	kanzi	probes	16/04/2022	12:24:00:43	918	GreenCircle	None	None	None	None	None	GreenCircle	Leaf	Ball	Sun	None	GreenCircle	22	True
0.7	kanzi	probes	16/04/2022	12:24:05:341	919	Fan	None	None	None	None	Basket	Fan	None	GreenCircle	Bike	None	Bike	32	False
0.7	kanzi	probes	16/04/2022	12:24:14:886	920	House	None	None	None	None	None	House	RedStar	Bottle	None	Car	RedStar	23	False
0.7	kanzi	probes	16/04/2022	12:24:24:392	921	House	None	None	None	None	Web	None	None	GreenCircle	House	Ball	Web	21	False
0.7	kanzi	probes	16/04/2022	12:24:33:504	922	Bike	None	None	None	None	None	Bike	Star	None	Fan	Ball	Bike	22	True
0.7	kanzi	probes	16/04/2022	12:24:38:659	923	Brushes	None	None	None	None	None	GreenCircle	Brushes	None	Web	Fan	Brushes	23	True
0.7	kanzi	probes	16/04/2022	12:24:43:745	924	Tree	None	None	None	None	None	Tree	None	Mug	Sun	House	Tree	22	True
0.7	kanzi	probes	16/04/2022	12:24:51:745	925	None	Basket	1000	Brushes	500	Fan	None	Brushes	Basket	Mug	None	Basket	31	None
0.6	kanzi	probes	16/04/2022	12:24:56:654	926	Basket	None	None	None	None	Car	Tree	None	Basket	None	Chair	Chair	33	False
0.6	kanzi	probes	16/04/2022	12:25:05:307	927	Bike	None	None	None	None	Bike	RedStar	Scissors	None	None	Hands	Bike	21	True
0.5	kanzi	probes	16/04/2022	12:25:11:35	928	Basket	None	None	None	None	None	Car	Bike	Basket	Bottle	None	Bottle	32	False
0.5	kanzi	probes	16/04/2022	12:25:19:640	929	Bike	None	None	None	None	Car	Bike	Sun	None	Fan	None	Bike	22	True
0.6	kanzi	probes	16/04/2022	12:25:26:109	930	Hands	None	None	None	None	Tree	Leaf	None	Hands	None	House	Hands	31	True
0.7	kanzi	probes	16/04/2022	12:25:30:772	931	Ball	None	None	None	None	None	None	Web	Car	Scissors	Ball	Ball	33	True
0.7	kanzi	probes	16/04/2022	12:25:35:120	932	Mug	None	None	None	None	None	None	House	Basket	Sun	Mug	Mug	33	True
0.7	kanzi	probes	16/04/2022	12:25:39:597	933	Tree	None	None	None	None	None	Car	Tree	GreenCircle	None	Bottle	Tree	23	True
0.7	kanzi	probes	16/04/2022	12:25:43:688	934	Ball	None	None	None	None	None	Sun	None	Ball	Bike	Scissors	Ball	31	True
0.7	kanzi	probes	16/04/2022	12:25:50:381	935	Basket	None	None	None	None	Brushes	Sun	Basket	None	None	Car	Basket	23	True
0.6	kanzi	probes	16/04/2022	12:25:54:973	936	Leaf	None	None	None	None	Scissors	Leaf	Bottle	None	None	Bike	Leaf	22	True
0.6	kanzi	probes	16/04/2022	12:26:03:813	937	None	Sun	4500	Basket	1000	Basket	None	Sun	Scissors	Fan	None	Sun	23	None
0.6	kanzi	probes	16/04/2022	12:26:08:813	938	RedStar	None	None	None	None	RedStar	None	Leaf	Bottle	None	Brushes	RedStar	21	True
0.5	kanzi	probes	16/04/2022	12:26:14:748	939	Basket	None	None	None	None	Basket	Star	None	None	Bike	Leaf	Basket	21	True
0.5	kanzi	probes	16/04/2022	12:26:19:494	940	Web	None	None	None	None	RedStar	None	Web	Tree	None	Shoe	Web	23	True
0.6	kanzi	probes	16/04/2022	12:26:24:22	941	Ball	None	None	None	None	Chair	Web	Ball	None	None	Tree	Ball	23	True
0.7	kanzi	probes	16/04/2022	12:26:28:666	942	Ball	None	None	None	None	None	RedStar	Sun	Ball	Mug	None	Ball	31	True
0.8	kanzi	probes	16/04/2022	12:26:33:164	943	Star	None	None	None	None	None	Leaf	None	Mug	Star	RedStar	Star	32	True
0.8	kanzi	probes	16/04/2022	12:26:37:288	944	Shoe	None	None	None	None	Fan	Mug	Tree	Shoe	None	None	Shoe	31	True
0.8	kanzi	probes	16/04/2022	12:26:43:583	945	Bottle	None	None	None	None	Bike	None	Mug	Chair	Bottle	None	Bottle	32	True
0.8	kanzi	probes	16/04/2022	12:26:48:668	946	Star	None	None	None	None	Car	None	Star	Tree	Bottle	None	Star	23	True
0.9	kanzi	probes	16/04/2022	12:26:53:356	947	Web	None	None	None	None	Web	None	Star	Tree	None	Mug	Web	21	True
0.9	kanzi	probes	16/04/2022	12:26:59:814	948	None	Chair	1500	Bike	1000	Scissors	None	Bike	GreenCircle	None	Chair	Chair	33	None
0.9	kanzi	probes	16/04/2022	12:27:03:905	949	Brushes	None	None	None	None	None	None	GreenCircle	Fan	Chair	Brushes	Brushes	33	True
1.0	kanzi	probes	16/04/2022	12:27:08:709	950	Mug	None	None	None	None	None	Brushes	Mug	Sun	Shoe	None	Mug	23	True
1.0	kanzi	probes	16/04/2022	12:27:13:235	951	Shoe	None	None	None	None	Basket	Shoe	Leaf	Web	None	None	Shoe	22	True
1.0	kanzi	probes	16/04/2022	12:27:17:826	952	Brushes	None	None	None	None	Brushes	None	Hands	House	Ball	None	Brushes	21	True
1.0	kanzi	probes	16/04/2022	12:27:22:164	953	House	None	None	None	None	Bike	Tree	None	Car	House	None	House	32	True
1.0	kanzi	probes	16/04/2022	12:27:26:687	954	Basket	None	None	None	None	Leaf	Basket	None	Car	Hands	None	Basket	22	True
1.0	kanzi	probes	16/04/2022	12:27:32:570	955	None	Ball	500	Chair	1000	Basket	Ball	Scissors	Chair	None	None	Chair	31	None
1.0	kanzi	probes	16/04/2022	12:27:36:701	956	Leaf	None	None	None	None	Leaf	Brushes	None	None	House	Car	Leaf	21	True
1.0	kanzi	probes	16/04/2022	12:27:41:135	957	Sun	None	None	None	None	Basket	Sun	Bottle	None	RedStar	None	Sun	22	True
1.0	kanzi	probes	16/04/2022	12:27:46:714	958	Bottle	None	None	None	None	RedStar	None	Car	Bottle	Leaf	None	Bottle	31	True
1.0	kanzi	probes	16/04/2022	12:27:51:450	959	Bottle	None	None	None	None	None	None	Ball	GreenCircle	Bottle	Chair	Bottle	32	True
0.9	kanzi	probes	16/04/2022	12:27:56:443	960	Bike	None	None	None	None	Brushes	Chair	Bike	None	None	Fan	Fan	33	False
None	kanzi	probes	17/04/2022	11:45:14:79	961	Ball	None	None	None	None	Brushes	None	Hands	RedStar	Ball	None	Ball	32	True
None	kanzi	probes	17/04/2022	11:45:21:171	962	Mug	None	None	None	None	Mug	None	Tree	None	RedStar	House	Mug	21	True
None	kanzi	probes	17/04/2022	11:45:26:192	963	GreenCircle	None	None	None	None	None	None	GreenCircle	Mug	Sun	House	GreenCircle	23	True
None	kanzi	probes	17/04/2022	11:45:33:556	964	Bike	None	None	None	None	Bike	Leaf	Sun	None	None	Chair	Bike	21	True
None	kanzi	probes	17/04/2022	11:45:39:680	965	Tree	None	None	None	None	None	Web	RedStar	None	Bike	Tree	Tree	33	True
None	kanzi	probes	17/04/2022	11:45:46:20	966	Bottle	None	None	None	None	Tree	Chair	Bottle	Sun	None	None	Bottle	23	True
None	kanzi	probes	17/04/2022	11:45:52:239	967	Basket	None	None	None	None	None	Star	Brushes	None	Basket	Chair	Basket	32	True
None	kanzi	probes	17/04/2022	11:45:58:252	968	GreenCircle	None	None	None	None	GreenCircle	Mug	None	None	House	Shoe	GreenCircle	21	True
None	kanzi	probes	17/04/2022	11:46:09:179	969	None	House	1000	Scissors	4500	None	House	Shoe	None	Star	Scissors	Scissors	33	None
None	kanzi	probes	17/04/2022	11:46:14:822	970	Brushes	None	None	None	None	Chair	Fan	Brushes	Sun	None	None	Brushes	23	True
None	kanzi	probes	17/04/2022	11:46:22:118	971	Bike	None	None	None	None	Brushes	None	Bottle	Bike	GreenCircle	None	Bike	31	True
None	kanzi	probes	17/04/2022	11:46:30:209	972	GreenCircle	None	None	None	None	None	Ball	Hands	GreenCircle	None	RedStar	GreenCircle	31	True
None	kanzi	probes	17/04/2022	11:46:36:235	973	Bike	None	None	None	None	RedStar	None	Bike	Tree	None	Mug	Bike	23	True
None	kanzi	probes	17/04/2022	11:46:43:376	974	Fan	None	None	None	None	None	Basket	Bike	Fan	None	Scissors	Fan	31	True
None	kanzi	probes	17/04/2022	11:46:49:813	975	None	Brushes	1000	Web	1500	Car	Web	None	Hands	None	Brushes	Web	22	None
None	kanzi	probes	17/04/2022	11:46:53:765	976	Sun	None	None	None	None	Sun	Brushes	None	Ball	House	None	Sun	21	True
None	kanzi	probes	17/04/2022	11:46:58:834	977	Basket	None	None	None	None	Leaf	None	Hands	Basket	None	Chair	Basket	31	True
None	kanzi	probes	17/04/2022	11:47:03:758	978	Brushes	None	None	None	None	Chair	Web	Basket	Brushes	None	None	Brushes	31	True
None	kanzi	probes	17/04/2022	11:47:08:268	979	Leaf	None	None	None	None	Leaf	Sun	House	None	None	Basket	Leaf	21	True
None	kanzi	probes	17/04/2022	11:47:14:395	980	Car	None	None	None	None	RedStar	Star	Shoe	None	None	Car	Car	33	True
None	kanzi	probes	17/04/2022	11:47:19:119	981	Leaf	None	None	None	None	House	Web	Star	None	Leaf	None	Leaf	32	True
1.0	kanzi	probes	17/04/2022	11:47:23:439	982	Hands	None	None	None	None	Hands	Basket	None	Shoe	Fan	None	Hands	21	True
1.0	kanzi	probes	17/04/2022	11:47:28:192	983	Star	None	None	None	None	None	Star	GreenCircle	None	Scissors	Basket	Star	22	True
1.0	kanzi	probes	17/04/2022	11:47:33:838	984	Bike	None	None	None	None	Bike	Basket	None	None	Sun	Chair	Bike	21	True
1.0	kanzi	probes	17/04/2022	11:47:38:441	985	Leaf	None	None	None	None	None	GreenCircle	Bike	Leaf	Car	None	Leaf	31	True
1.0	kanzi	probes	17/04/2022	11:47:44:859	986	Bottle	None	None	None	None	Fan	Brushes	None	None	Sun	Bottle	Bottle	33	True
1.0	kanzi	probes	17/04/2022	11:47:49:845	987	None	House	1000	RedStar	500	RedStar	None	Ball	None	Basket	House	RedStar	21	None
1.0	kanzi	probes	17/04/2022	11:47:54:795	988	Web	None	None	None	None	Scissors	None	Web	Basket	None	Car	Web	23	True
1.0	kanzi	probes	17/04/2022	11:47:59:851	989	Basket	None	None	None	None	None	Chair	RedStar	Basket	None	GreenCircle	Basket	31	True
1.0	kanzi	probes	17/04/2022	11:48:07:58	990	Chair	None	None	None	None	Bottle	Chair	None	Car	None	Basket	Chair	22	True
1.0	kanzi	probes	17/04/2022	11:48:12:811	991	Ball	None	None	None	None	Ball	None	Chair	Web	None	RedStar	Ball	21	True
1.0	kanzi	probes	17/04/2022	11:48:19:708	992	Mug	None	None	None	None	None	None	Mug	Brushes	Sun	Hands	Mug	23	True
1.0	kanzi	probes	17/04/2022	11:48:24:990	993	Tree	None	None	None	None	None	None	Ball	Web	Tree	Sun	Tree	32	True
1.0	kanzi	probes	17/04/2022	11:48:30:174	994	Brushes	None	None	None	None	RedStar	Brushes	None	Fan	Basket	None	Brushes	22	True
0.9	kanzi	probes	17/04/2022	11:48:37:554	995	Tree	None	None	None	None	None	Tree	Car	Chair	None	RedStar	RedStar	33	False
0.9	kanzi	probes	17/04/2022	11:48:46:778	996	Car	None	None	None	None	Hands	Ball	Sun	None	Car	None	Car	32	True
0.9	kanzi	probes	17/04/2022	11:48:55:647	997	None	Shoe	4500	Tree	1000	None	Shoe	Scissors	Fan	Tree	None	Tree	32	None
0.9	kanzi	probes	17/04/2022	11:49:02:651	998	Web	None	None	None	None	RedStar	Shoe	Web	None	None	Sun	Web	23	True
0.9	kanzi	probes	17/04/2022	11:49:08:128	999	Fan	None	None	None	None	None	Bike	Mug	None	Car	Fan	Fan	33	True
0.9	kanzi	probes	17/04/2022	11:49:13:648	1000	Web	None	None	None	None	None	Star	Tree	Web	None	Leaf	Web	31	True
0.9	kanzi	probes	17/04/2022	11:49:19:168	1001	Sun	None	None	None	None	Sun	None	None	Brushes	RedStar	House	Sun	21	True
0.9	kanzi	probes	17/04/2022	11:49:24:477	1002	House	None	None	None	None	House	Brushes	Fan	Bottle	None	None	House	21	True
0.9	kanzi	probes	17/04/2022	11:49:30:542	1003	Bottle	None	None	None	None	Leaf	None	Bottle	Mug	None	Ball	Bottle	23	True
0.9	kanzi	probes	17/04/2022	11:49:37:1	1004	Fan	None	None	None	None	None	None	Fan	Hands	Car	Scissors	Fan	23	True
0.9	kanzi	probes	17/04/2022	11:49:42:155	1005	Leaf	None	None	None	None	Leaf	None	Sun	None	Fan	Bike	Leaf	21	True
0.9	kanzi	probes	17/04/2022	11:49:49:50	1006	None	Sun	1500	Bottle	1000	None	Bottle	GreenCircle	None	Sun	Car	Bottle	22	None
0.9	kanzi	probes	17/04/2022	11:49:54:420	1007	Hands	None	None	None	None	Chair	None	Hands	Shoe	Bike	None	Hands	23	True
0.9	kanzi	probes	17/04/2022	11:50:00:557	1008	Leaf	None	None	None	None	None	House	Bike	None	Sun	Leaf	Leaf	33	True
0.9	kanzi	probes	17/04/2022	11:50:07:313	1009	Brushes	None	None	None	None	Fan	Brushes	GreenCircle	None	None	Ball	Brushes	22	True
0.9	kanzi	probes	17/04/2022	11:50:11:978	1010	Mug	None	None	None	None	House	Mug	None	Scissors	None	RedStar	Mug	22	True
0.9	kanzi	probes	17/04/2022	11:50:16:806	1011	Scissors	None	None	None	None	Web	None	Scissors	Mug	House	None	Scissors	23	True
0.9	kanzi	probes	17/04/2022	11:50:22:354	1012	Star	None	None	None	None	House	None	Bike	None	Sun	Star	Star	33	True
0.9	kanzi	probes	17/04/2022	11:50:27:130	1013	Bottle	None	None	None	None	None	RedStar	Bottle	None	Sun	Shoe	Bottle	23	True
0.9	kanzi	probes	17/04/2022	11:50:32:541	1014	Chair	None	None	None	None	House	Chair	Fan	None	Star	None	Chair	22	True
0.9	kanzi	probes	17/04/2022	11:50:42:170	1015	RedStar	None	None	None	None	Scissors	RedStar	Basket	None	Shoe	None	Basket	23	False
0.9	kanzi	probes	17/04/2022	11:50:51:189	1016	Sun	None	None	None	None	Sun	None	None	Hands	Basket	Star	Sun	21	True
0.9	kanzi	probes	17/04/2022	11:50:56:793	1017	Mug	None	None	None	None	Bike	None	None	Brushes	Mug	Fan	Mug	32	True
0.9	kanzi	probes	17/04/2022	11:51:03:425	1018	Bike	None	None	None	None	Bike	House	None	None	Hands	Chair	Bike	21	True
0.9	kanzi	probes	17/04/2022	11:51:08:668	1019	None	House	500	Bike	1000	None	None	Sun	Bike	House	Basket	Bike	31	None
0.9	kanzi	probes	17/04/2022	11:51:12:958	1020	Car	None	None	None	None	Chair	None	Car	Tree	None	Brushes	Car	23	True
0.9	kanzi	probes	17/04/2022	11:51:22:96	1021	Hands	None	None	None	None	RedStar	None	None	Hands	Leaf	Fan	Hands	31	True
0.8	kanzi	probes	17/04/2022	11:51:31:588	1022	Ball	None	None	None	None	None	Ball	Mug	Star	Tree	None	Star	31	False
0.8	kanzi	probes	17/04/2022	11:51:40:631	1023	Ball	None	None	None	None	Tree	Bike	None	Ball	House	None	Ball	31	True
0.8	kanzi	probes	17/04/2022	11:51:46:172	1024	Star	None	None	None	None	House	Chair	None	Tree	Star	None	Star	32	True
0.8	kanzi	probes	17/04/2022	11:51:51:505	1025	Ball	None	None	None	None	Leaf	Bottle	Tree	None	None	Ball	Ball	33	True
0.9	kanzi	probes	17/04/2022	11:51:56:593	1026	RedStar	None	None	None	None	Sun	Tree	None	RedStar	Scissors	None	RedStar	31	True
0.9	kanzi	probes	17/04/2022	11:52:02:698	1027	Sun	None	None	None	None	Ball	Web	Sun	None	Shoe	None	Sun	23	True
0.9	kanzi	probes	17/04/2022	11:52:08:243	1028	Car	None	None	None	None	Chair	Shoe	Mug	Car	None	None	Car	31	True
0.9	kanzi	probes	17/04/2022	11:52:18:987	1029	None	Brushes	1000	Star	4500	None	Star	Brushes	None	Ball	House	Star	22	None
0.9	kanzi	probes	17/04/2022	11:52:24:457	1030	None	Star	1000	Shoe	1500	Mug	None	Star	Bike	None	Shoe	Shoe	33	None
0.9	kanzi	probes	17/04/2022	11:52:29:759	1031	RedStar	None	None	None	None	None	Scissors	RedStar	Star	Sun	None	RedStar	23	True
0.9	kanzi	probes	17/04/2022	11:52:38:426	1032	Scissors	None	None	None	None	None	Scissors	None	Bottle	Tree	Brushes	Scissors	22	True
0.9	kanzi	probes	17/04/2022	11:52:43:984	1033	Sun	None	None	None	None	None	Scissors	Web	Sun	Shoe	None	Sun	31	True
0.8	kanzi	probes	17/04/2022	11:52:49:416	1034	RedStar	None	None	None	None	Star	None	RedStar	Tree	Shoe	None	RedStar	23	True
0.8	kanzi	probes	17/04/2022	11:52:54:739	1035	Hands	None	None	None	None	GreenCircle	Star	None	None	Ball	Hands	Hands	33	True
0.8	kanzi	probes	17/04/2022	11:52:59:866	1036	House	None	None	None	None	Bottle	House	None	Web	None	GreenCircle	House	22	True
0.8	kanzi	probes	17/04/2022	11:53:05:243	1037	House	None	None	None	None	None	Chair	Leaf	None	Bike	House	House	33	True
0.9	kanzi	probes	17/04/2022	11:53:10:493	1038	Shoe	None	None	None	None	Shoe	Ball	Leaf	None	None	Bottle	Shoe	21	True
0.9	kanzi	probes	17/04/2022	11:53:15:189	1039	Chair	None	None	None	None	Bike	Chair	None	Brushes	None	Car	Chair	22	True
0.9	kanzi	probes	17/04/2022	11:53:21:824	1040	GreenCircle	None	None	None	None	None	None	Mug	Tree	Star	GreenCircle	GreenCircle	33	True
0.9	kanzi	probes	17/04/2022	11:53:26:951	1041	Hands	None	None	None	None	Hands	Bike	Fan	None	None	Tree	Hands	21	True
0.9	kanzi	probes	17/04/2022	11:53:32:756	1042	Brushes	None	None	None	None	Mug	Web	Tree	None	Brushes	None	Brushes	32	True
0.9	kanzi	probes	17/04/2022	11:53:37:714	1043	GreenCircle	None	None	None	None	Shoe	GreenCircle	None	Tree	Bike	None	GreenCircle	22	True
0.9	kanzi	probes	17/04/2022	11:53:43:908	1044	None	Bottle	1000	Brushes	500	None	Bottle	Shoe	None	Brushes	Hands	Brushes	32	None
1.0	kanzi	probes	17/04/2022	11:53:48:91	1045	Mug	None	None	None	None	Shoe	Mug	None	Tree	Leaf	None	Mug	22	True
1.0	kanzi	probes	17/04/2022	11:53:53:617	1046	Scissors	None	None	None	None	None	Leaf	None	Scissors	Fan	Star	Scissors	31	True
1.0	kanzi	probes	17/04/2022	11:53:58:917	1047	Web	None	None	None	None	House	None	Brushes	Web	Scissors	None	Web	31	True
1.0	kanzi	probes	17/04/2022	11:54:04:336	1048	Star	None	None	None	None	Sun	Car	Ball	Star	None	None	Star	31	True
1.0	kanzi	probes	17/04/2022	11:54:11:280	1049	Shoe	None	None	None	None	None	Shoe	Tree	None	Chair	Car	Shoe	22	True
1.0	kanzi	probes	17/04/2022	11:54:18:82	1050	Star	None	None	None	None	None	Star	Scissors	None	Web	Shoe	Star	22	True
1.0	kanzi	probes	17/04/2022	11:54:24:378	1051	Basket	None	None	None	None	None	GreenCircle	Basket	Shoe	None	Car	Basket	23	True
1.0	kanzi	probes	17/04/2022	11:54:31:875	1052	Tree	None	None	None	None	Bottle	None	None	Brushes	RedStar	Tree	Tree	33	True
1.0	kanzi	probes	17/04/2022	11:54:37:778	1053	Car	None	None	None	None	None	Car	RedStar	Web	Ball	None	Car	22	True
1.0	kanzi	probes	17/04/2022	11:54:43:690	1054	Scissors	None	None	None	None	Basket	None	None	Bike	Scissors	Car	Scissors	32	True
1.0	kanzi	probes	17/04/2022	11:54:50:223	1055	Basket	None	None	None	None	None	Scissors	None	Star	Leaf	Basket	Basket	33	True
1.0	kanzi	probes	17/04/2022	11:54:57:378	1056	House	None	None	None	None	House	None	None	Brushes	Basket	Fan	House	21	True
1.0	kanzi	probes	17/04/2022	11:55:03:352	1057	Shoe	None	None	None	None	None	Shoe	House	Bike	None	Hands	Shoe	22	True
0.9	kanzi	probes	17/04/2022	11:55:10:136	1058	Chair	None	None	None	None	None	None	House	GreenCircle	Chair	Sun	House	23	False
0.9	kanzi	probes	17/04/2022	11:55:23:969	1059	None	GreenCircle	4500	Shoe	1000	Scissors	Shoe	GreenCircle	Hands	None	None	GreenCircle	23	None
0.9	kanzi	probes	17/04/2022	11:55:31:778	1060	Chair	None	None	None	None	None	Chair	None	Mug	Tree	Bike	Chair	22	True
0.9	kanzi	probes	17/04/2022	11:55:38:340	1061	Shoe	None	None	None	None	Brushes	Scissors	None	None	RedStar	Shoe	Shoe	33	True
0.9	kanzi	probes	17/04/2022	11:55:43:512	1062	Shoe	None	None	None	None	Scissors	Hands	Mug	None	None	Shoe	Shoe	33	True
0.9	kanzi	probes	17/04/2022	11:55:48:780	1063	Scissors	None	None	None	None	None	Car	Basket	Web	None	Scissors	Scissors	33	True
0.9	kanzi	probes	17/04/2022	11:55:57:21	1064	None	Mug	1500	Car	1000	RedStar	Sun	Mug	Car	None	None	Car	31	None
0.9	kanzi	probes	17/04/2022	11:56:02:645	1065	Fan	None	None	None	None	Bottle	Bike	None	None	Fan	Hands	Fan	32	True
0.9	kanzi	probes	17/04/2022	11:56:09:989	1066	RedStar	None	None	None	None	Brushes	RedStar	Fan	Tree	None	None	RedStar	22	True
0.9	kanzi	probes	17/04/2022	11:56:15:495	1067	Bottle	None	None	None	None	House	None	Hands	None	Bottle	Web	Bottle	32	True
0.9	kanzi	probes	17/04/2022	11:56:21:604	1068	Web	None	None	None	None	None	Bottle	None	Bike	Web	Hands	Web	32	True
0.9	kanzi	probes	17/04/2022	11:56:29:802	1069	Fan	None	None	None	None	None	Fan	Leaf	GreenCircle	Sun	None	Fan	22	True
0.9	kanzi	probes	17/04/2022	11:56:35:879	1070	Tree	None	None	None	None	Mug	None	Tree	Star	Fan	None	Tree	23	True
0.9	kanzi	probes	17/04/2022	11:56:42:689	1071	None	Car	500	Tree	1000	None	None	Car	Scissors	Tree	Leaf	Tree	32	None
0.9	kanzi	probes	17/04/2022	11:56:46:779	1072	House	None	None	None	None	None	Ball	None	Chair	Star	House	House	33	True
0.9	kanzi	probes	17/04/2022	11:56:55:748	1073	Basket	None	None	None	None	Car	Basket	Leaf	None	Web	None	Basket	22	True
0.9	kanzi	probes	17/04/2022	11:57:02:937	1074	Scissors	None	None	None	None	Hands	Star	Scissors	None	Bike	None	Scissors	23	True
0.9	kanzi	probes	17/04/2022	11:57:08:370	1075	House	None	None	None	None	House	None	None	Mug	Sun	Bottle	House	21	True
0.9	kanzi	probes	17/04/2022	11:57:15:361	1076	Scissors	None	None	None	None	Fan	Sun	None	Web	None	Scissors	Scissors	33	True
0.9	kanzi	probes	17/04/2022	11:57:22:180	1077	Hands	None	None	None	None	None	Basket	None	GreenCircle	Leaf	Hands	Hands	33	True
0.9	kanzi	probes	17/04/2022	11:57:28:966	1078	Leaf	None	None	None	None	None	Ball	Tree	House	Leaf	None	Leaf	32	True
0.9	kanzi	probes	17/04/2022	11:57:34:902	1079	GreenCircle	None	None	None	None	None	Sun	None	GreenCircle	Bike	Basket	GreenCircle	31	True
0.9	kanzi	probes	17/04/2022	11:57:40:922	1080	Basket	None	None	None	None	Tree	None	Basket	GreenCircle	None	Hands	Basket	23	True
None	kanzi	probes	21/04/2022	14:23:45:382	1081	Scissors	None	None	None	None	None	GreenCircle	None	RedStar	Scissors	Sun	Scissors	32	True
None	kanzi	probes	21/04/2022	14:23:56:37	1082	None	Bike	1000	Chair	4500	Sun	Car	Chair	None	Bike	None	Chair	23	None
None	kanzi	probes	21/04/2022	14:24:00:786	1083	Leaf	None	None	None	None	Leaf	None	House	Scissors	Bottle	None	Leaf	21	True
None	kanzi	probes	21/04/2022	14:24:05:266	1084	RedStar	None	None	None	None	Tree	RedStar	None	Mug	None	Scissors	RedStar	22	True
None	kanzi	probes	21/04/2022	14:24:11:112	1085	Web	None	None	None	None	Sun	None	GreenCircle	Ball	Web	None	Web	32	True
None	kanzi	probes	21/04/2022	14:24:16:914	1086	Car	None	None	None	None	Brushes	Tree	None	None	Car	Leaf	Car	32	True
None	kanzi	probes	21/04/2022	14:24:23:474	1087	Ball	None	None	None	None	None	Bike	Ball	None	Fan	RedStar	Ball	23	True
None	kanzi	probes	21/04/2022	14:24:30:109	1088	Mug	None	None	None	None	Bike	Tree	None	Mug	Leaf	None	Mug	31	True
None	kanzi	probes	21/04/2022	14:24:36:242	1089	Scissors	None	None	None	None	None	Mug	Hands	None	Scissors	Fan	Scissors	32	True
None	kanzi	probes	21/04/2022	14:24:42:921	1090	Web	None	None	None	None	Car	None	Leaf	Web	None	RedStar	Web	31	True
None	kanzi	probes	21/04/2022	14:24:48:602	1091	Brushes	None	None	None	None	None	Hands	None	RedStar	Leaf	Brushes	Brushes	33	True
None	kanzi	probes	21/04/2022	14:24:55:339	1092	Bottle	None	None	None	None	Bottle	None	None	Basket	Sun	Web	Bottle	21	True
None	kanzi	probes	21/04/2022	14:25:01:247	1093	Shoe	None	None	None	None	Sun	None	Fan	Shoe	None	Brushes	Shoe	31	True
None	kanzi	probes	21/04/2022	14:25:08:472	1094	Sun	None	None	None	None	Chair	Sun	None	Tree	None	Mug	Sun	22	True
None	kanzi	probes	21/04/2022	14:25:15:380	1095	RedStar	None	None	None	None	RedStar	Sun	Tree	None	House	None	RedStar	21	True
None	kanzi	probes	21/04/2022	14:25:21:644	1096	RedStar	None	None	None	None	None	Shoe	None	RedStar	Brushes	Fan	RedStar	31	True
None	kanzi	probes	21/04/2022	14:25:28:407	1097	Ball	None	None	None	None	None	Ball	None	House	Basket	RedStar	Ball	22	True
None	kanzi	probes	21/04/2022	14:25:35:494	1098	None	Scissors	1000	Hands	1500	None	Chair	Tree	Scissors	Hands	None	Hands	32	None
None	kanzi	probes	21/04/2022	14:25:38:852	1099	GreenCircle	None	None	None	None	Tree	Mug	None	GreenCircle	Leaf	None	GreenCircle	31	True
None	kanzi	probes	21/04/2022	14:25:45:57	1100	Leaf	None	None	None	None	None	None	RedStar	Leaf	Star	Ball	Leaf	31	True
None	kanzi	probes	21/04/2022	14:25:52:316	1101	Chair	None	None	None	None	None	GreenCircle	Chair	Hands	Shoe	None	Chair	23	True
1.0	kanzi	probes	21/04/2022	14:25:58:680	1102	Shoe	None	None	None	None	Sun	Mug	Shoe	GreenCircle	None	None	Shoe	23	True
1.0	kanzi	probes	21/04/2022	14:26:04:100	1103	RedStar	None	None	None	None	Chair	None	Shoe	None	RedStar	Bottle	RedStar	32	True
1.0	kanzi	probes	21/04/2022	14:26:10:411	1104	Leaf	None	None	None	None	Hands	None	Chair	Fan	Leaf	None	Leaf	32	True
1.0	kanzi	probes	21/04/2022	14:26:16:132	1105	Tree	None	None	None	None	Web	Chair	Tree	None	None	Ball	Tree	23	True
1.0	kanzi	probes	21/04/2022	14:26:22:643	1106	Bottle	None	None	None	None	None	None	Sun	Mug	Bottle	Shoe	Bottle	32	True
1.0	kanzi	probes	21/04/2022	14:26:28:879	1107	Tree	None	None	None	None	None	Brushes	None	Tree	Basket	Ball	Tree	31	True
1.0	kanzi	probes	21/04/2022	14:26:35:76	1108	Basket	None	None	None	None	RedStar	Shoe	None	GreenCircle	None	Basket	Basket	33	True
1.0	kanzi	probes	21/04/2022	14:26:41:538	1109	None	Car	1000	Star	500	Star	Mug	None	Bottle	None	Car	Star	21	None
1.0	kanzi	probes	21/04/2022	14:26:45:524	1110	Fan	None	None	None	None	Chair	Web	None	Fan	Tree	None	Fan	31	True
1.0	kanzi	probes	21/04/2022	14:26:56:49	1111	None	House	4500	RedStar	1000	House	None	None	Bottle	RedStar	Car	House	21	None
1.0	kanzi	probes	21/04/2022	14:27:02:14	1112	Car	None	None	None	None	None	None	Car	Scissors	Basket	House	Car	23	True
1.0	kanzi	probes	21/04/2022	14:27:06:321	1113	Mug	None	None	None	None	Web	GreenCircle	Basket	Mug	None	None	Mug	31	True
1.0	kanzi	probes	21/04/2022	14:27:12:684	1114	Hands	None	None	None	None	Ball	Brushes	Shoe	Hands	None	None	Hands	31	True
1.0	kanzi	probes	21/04/2022	14:27:18:783	1115	Star	None	None	None	None	Bottle	RedStar	None	Chair	None	Star	Star	33	True
1.0	kanzi	probes	21/04/2022	14:27:24:470	1116	Basket	None	None	None	None	Basket	Sun	GreenCircle	None	Shoe	None	Basket	21	True
0.9	kanzi	probes	21/04/2022	14:27:31:249	1117	Tree	None	None	None	None	Ball	Tree	None	Star	Leaf	None	Star	31	False
0.9	kanzi	probes	21/04/2022	14:27:39:834	1118	Hands	None	None	None	None	Leaf	None	RedStar	Hands	GreenCircle	None	Hands	31	True
0.9	kanzi	probes	21/04/2022	14:27:45:239	1119	Brushes	None	None	None	None	Basket	None	None	Chair	Brushes	Leaf	Brushes	32	True
0.9	kanzi	probes	21/04/2022	14:27:51:291	1120	Brushes	None	None	None	None	Ball	None	Chair	Brushes	Web	None	Brushes	31	True
0.9	kanzi	probes	21/04/2022	14:27:58:474	1121	None	Hands	1500	GreenCircle	1000	None	Hands	Sun	GreenCircle	Fan	None	GreenCircle	31	None
0.9	kanzi	probes	21/04/2022	14:28:02:489	1122	Chair	None	None	None	None	None	None	GreenCircle	Chair	Tree	Bottle	Chair	31	True
0.9	kanzi	probes	21/04/2022	14:28:09:329	1123	Bike	None	None	None	None	Brushes	Shoe	None	None	Bike	Ball	Bike	32	True
0.9	kanzi	probes	21/04/2022	14:28:15:963	1124	Car	None	None	None	None	None	None	Leaf	Tree	Car	Bike	Car	32	True
0.9	kanzi	probes	21/04/2022	14:28:21:634	1125	Leaf	None	None	None	None	Shoe	None	Hands	Car	Leaf	None	Leaf	32	True
0.9	kanzi	probes	21/04/2022	14:28:28:205	1126	Fan	None	None	None	None	Tree	Mug	None	Fan	Star	None	Fan	31	True
0.9	kanzi	probes	21/04/2022	14:28:34:754	1127	Basket	None	None	None	None	None	Bottle	Basket	None	RedStar	Brushes	Basket	23	True
0.9	kanzi	probes	21/04/2022	14:28:41:540	1128	House	None	None	None	None	None	House	Scissors	Sun	None	Ball	Scissors	23	False
0.9	kanzi	probes	21/04/2022	14:28:50:66	1129	Hands	None	None	None	None	Sun	None	Shoe	None	House	Hands	Hands	33	True
0.9	kanzi	probes	21/04/2022	14:28:56:370	1130	Sun	None	None	None	None	Leaf	Basket	None	Sun	None	Fan	Sun	31	True
0.9	kanzi	probes	21/04/2022	14:29:03:217	1131	Web	None	None	None	None	Basket	None	Sun	Ball	None	Web	Web	33	True
0.9	kanzi	probes	21/04/2022	14:29:09:876	1132	Bike	None	None	None	None	Bottle	Ball	None	None	Hands	Bike	Bike	33	True
0.9	kanzi	probes	21/04/2022	14:29:16:91	1133	None	Sun	500	Bike	1000	GreenCircle	Scissors	None	None	Sun	Bike	Bike	33	None
0.9	kanzi	probes	21/04/2022	14:29:19:630	1134	Bike	None	None	None	None	None	Fan	None	Brushes	Mug	Bike	Bike	33	True
0.9	kanzi	probes	21/04/2022	14:29:25:954	1135	Star	None	None	None	None	Mug	House	Bike	None	Star	None	Star	32	True
0.9	kanzi	probes	21/04/2022	14:29:32:769	1136	Star	None	None	None	None	None	Brushes	None	Star	Shoe	Car	Star	31	True
0.9	kanzi	probes	21/04/2022	14:29:40:583	1137	Basket	None	None	None	None	None	Basket	RedStar	None	House	Shoe	Basket	22	True
0.9	kanzi	probes	21/04/2022	14:29:46:370	1138	Sun	None	None	None	None	Mug	RedStar	Bike	None	None	Sun	Sun	33	True
0.9	kanzi	probes	21/04/2022	14:29:52:939	1139	House	None	None	None	None	House	None	Basket	GreenCircle	None	Bottle	House	21	True
0.9	kanzi	probes	21/04/2022	14:30:00:491	1140	GreenCircle	None	None	None	None	GreenCircle	Mug	None	Brushes	Car	None	GreenCircle	21	True
0.9	kanzi	probes	21/04/2022	14:30:07:992	1141	Brushes	None	None	None	None	Sun	None	None	Basket	Fan	Brushes	Brushes	33	True
0.9	kanzi	probes	21/04/2022	14:30:17:671	1142	Shoe	None	None	None	None	None	Bottle	Bike	None	GreenCircle	Shoe	Shoe	33	True
0.9	kanzi	probes	21/04/2022	14:30:29:87	1143	None	House	1000	Star	4500	Shoe	Star	Leaf	None	None	House	Star	22	None
0.9	kanzi	probes	21/04/2022	14:30:33:584	1144	Tree	None	None	None	None	Scissors	None	None	House	GreenCircle	Tree	Tree	33	True
0.9	kanzi	probes	21/04/2022	14:30:38:743	1145	Chair	None	None	None	None	None	Chair	Fan	Brushes	House	None	Fan	23	False
0.9	kanzi	probes	21/04/2022	14:30:47:876	1146	Scissors	None	None	None	None	Fan	None	Chair	RedStar	Scissors	None	Scissors	32	True
0.9	kanzi	probes	21/04/2022	14:30:55:753	1147	Hands	None	None	None	None	None	Tree	None	House	Hands	Basket	Hands	32	True
0.8	kanzi	probes	21/04/2022	14:31:02:971	1148	Leaf	None	None	None	None	None	Leaf	GreenCircle	Ball	None	Basket	GreenCircle	23	False
0.7	kanzi	probes	21/04/2022	14:31:12:106	1149	Hands	None	None	None	None	Tree	Hands	House	None	None	Basket	House	23	False
0.7	kanzi	probes	21/04/2022	14:31:21:203	1150	GreenCircle	None	None	None	None	None	House	None	GreenCircle	Fan	Leaf	GreenCircle	31	True
0.7	kanzi	probes	21/04/2022	14:31:28:722	1151	None	Chair	1000	Hands	1500	Hands	Fan	Chair	Bike	None	None	Chair	23	None
0.7	kanzi	probes	21/04/2022	14:31:33:405	1152	Scissors	None	None	None	None	Scissors	Car	Ball	None	Bike	None	Scissors	21	True
0.7	kanzi	probes	21/04/2022	14:31:37:872	1153	Shoe	None	None	None	None	Shoe	Chair	None	Hands	House	None	Shoe	21	True
0.7	kanzi	probes	21/04/2022	14:31:43:514	1154	Bottle	None	None	None	None	None	None	Fan	Ball	GreenCircle	Bottle	Bottle	33	True
0.7	kanzi	probes	21/04/2022	14:31:49:791	1155	Ball	None	None	None	None	Star	None	Tree	RedStar	Ball	None	Ball	32	True
0.8	kanzi	probes	21/04/2022	14:31:56:101	1156	House	None	None	None	None	Tree	Hands	None	House	Web	None	House	31	True
0.8	kanzi	probes	21/04/2022	14:32:03:927	1157	Bottle	None	None	None	None	Bottle	None	None	Fan	Leaf	House	Bottle	21	True
0.8	kanzi	probes	21/04/2022	14:32:10:607	1158	Car	None	None	None	None	Hands	House	None	Basket	Car	None	Car	32	True
0.8	kanzi	probes	21/04/2022	14:32:17:549	1159	Scissors	None	None	None	None	None	Hands	Bottle	Brushes	None	Scissors	Scissors	33	True
0.7	kanzi	probes	21/04/2022	14:32:27:397	1160	House	None	None	None	None	Basket	None	Star	Shoe	House	None	House	32	True
0.7	kanzi	probes	21/04/2022	14:32:41:411	1161	None	House	1000	Hands	500	Hands	None	House	Fan	None	Sun	Hands	21	None
0.7	kanzi	probes	21/04/2022	14:32:46:448	1162	Tree	None	None	None	None	Ball	Tree	None	Bottle	None	Fan	Tree	22	True
0.7	kanzi	probes	21/04/2022	14:32:51:31	1163	Bike	None	None	None	None	Bike	Tree	Chair	None	Brushes	None	Bike	21	True
0.7	kanzi	probes	21/04/2022	14:32:58:426	1164	Web	None	None	None	None	Bottle	Leaf	Basket	Web	None	None	Web	31	True
0.7	kanzi	probes	21/04/2022	14:33:12:822	1165	Basket	None	None	None	None	Bottle	None	House	None	Basket	Ball	Ball	33	False
0.7	kanzi	probes	21/04/2022	14:33:21:374	1166	Car	None	None	None	None	None	Bike	Car	None	Bottle	Ball	Bottle	32	False
0.8	kanzi	probes	21/04/2022	14:33:30:167	1167	Brushes	None	None	None	None	Mug	None	Brushes	Bottle	Sun	None	Brushes	23	True
0.8	kanzi	probes	21/04/2022	14:33:37:75	1168	Star	None	None	None	None	Brushes	Bike	Star	None	None	RedStar	Star	23	True
0.8	kanzi	probes	21/04/2022	14:33:43:801	1169	Ball	None	None	None	None	None	None	Ball	Chair	Car	Hands	Ball	23	True
0.8	kanzi	probes	21/04/2022	14:33:49:681	1170	Web	None	None	None	None	Web	Basket	None	None	Star	Hands	Web	21	True
0.8	kanzi	probes	21/04/2022	14:34:01:36	1171	None	Car	4500	Star	1000	Car	None	Star	None	Basket	Hands	Star	23	None
0.8	kanzi	probes	21/04/2022	14:34:06:99	1172	Mug	None	None	None	None	Mug	Sun	Bottle	Star	None	None	Mug	21	True
0.8	kanzi	probes	21/04/2022	14:34:10:694	1173	Fan	None	None	None	None	RedStar	Ball	Fan	Mug	None	None	Fan	23	True
0.8	kanzi	probes	21/04/2022	14:34:17:976	1174	Fan	None	None	None	None	None	Basket	None	RedStar	Fan	Bike	Fan	32	True
0.8	kanzi	probes	21/04/2022	14:34:24:698	1175	Chair	None	None	None	None	RedStar	Mug	Star	None	None	Chair	Chair	33	True
0.9	kanzi	probes	21/04/2022	14:34:32:364	1176	Ball	None	None	None	None	Star	Bike	None	Chair	Ball	None	Ball	32	True
0.8	kanzi	probes	21/04/2022	14:34:39:751	1177	Sun	None	None	None	None	Hands	Tree	None	Brushes	Sun	None	Sun	32	True
0.8	kanzi	probes	21/04/2022	14:34:52:179	1178	Mug	None	None	None	None	Mug	None	Hands	Leaf	Scissors	None	Mug	21	True
0.8	kanzi	probes	21/04/2022	14:34:56:487	1179	GreenCircle	None	None	None	None	None	Bike	GreenCircle	RedStar	None	Web	GreenCircle	23	True
0.8	kanzi	probes	21/04/2022	14:35:04:222	1180	Bike	None	None	None	None	None	None	Shoe	Leaf	RedStar	Bike	Bike	33	True
0.8	kanzi	probes	21/04/2022	14:35:11:273	1181	Mug	None	None	None	None	Bike	None	Mug	None	Web	Ball	Mug	23	True
0.8	kanzi	probes	21/04/2022	14:35:18:279	1182	Star	None	None	None	None	Brushes	Bottle	None	Shoe	Star	None	Star	32	True
0.8	kanzi	probes	21/04/2022	14:35:24:730	1183	RedStar	None	None	None	None	Bottle	Web	None	Sun	RedStar	None	RedStar	32	True
0.8	kanzi	probes	21/04/2022	14:35:33:196	1184	GreenCircle	None	None	None	None	None	Web	Hands	None	Fan	GreenCircle	GreenCircle	33	True
0.8	kanzi	probes	21/04/2022	14:35:41:680	1185	House	None	None	None	None	RedStar	Star	House	Bike	None	None	House	23	True
0.9	kanzi	probes	21/04/2022	14:35:48:156	1186	Bottle	None	None	None	None	None	None	Bottle	Ball	Bike	Leaf	Bottle	23	True
1.0	kanzi	probes	21/04/2022	14:35:55:209	1187	Sun	None	None	None	None	None	Sun	Hands	Web	None	Fan	Sun	22	True
1.0	kanzi	probes	21/04/2022	14:36:02:844	1188	None	Chair	1500	Star	1000	None	Chair	Star	None	Mug	Shoe	Star	23	None
0.9	kanzi	probes	21/04/2022	14:36:07:971	1189	Shoe	None	None	None	None	None	Shoe	None	Star	RedStar	Hands	Hands	33	False
0.8	kanzi	probes	21/04/2022	14:36:17:693	1190	Fan	None	None	None	None	None	Fan	Shoe	Basket	None	Web	Web	33	False
0.8	kanzi	probes	21/04/2022	14:36:26:594	1191	Chair	None	None	None	None	Star	Basket	Chair	None	None	Fan	Chair	23	True
0.8	kanzi	probes	21/04/2022	14:36:33:684	1192	Mug	None	None	None	None	Tree	None	Chair	None	Shoe	Mug	Mug	33	True
0.8	kanzi	probes	21/04/2022	14:36:40:485	1193	Scissors	None	None	None	None	Leaf	None	Scissors	Bottle	None	Tree	Scissors	23	True
0.8	kanzi	probes	21/04/2022	14:36:57:316	1194	Sun	None	None	None	None	Hands	Mug	None	None	Sun	Leaf	Sun	32	True
0.8	kanzi	probes	21/04/2022	14:37:02:218	1195	Fan	None	None	None	None	Tree	Shoe	None	Fan	None	Mug	Fan	31	True
0.8	kanzi	probes	21/04/2022	14:37:09:49	1196	Ball	None	None	None	None	None	Ball	None	Mug	GreenCircle	Star	Ball	22	True
0.8	kanzi	probes	21/04/2022	14:37:15:441	1197	House	None	None	None	None	None	Scissors	Fan	Ball	None	House	House	33	True
0.8	kanzi	probes	21/04/2022	14:37:24:825	1198	None	Chair	500	Scissors	1000	None	Scissors	Hands	None	Web	Chair	Chair	33	None
