# Supplementary material for: A test of memory for stimulus sequences in great apes
Source: PLoS One. 2023 Sep 6;18(9):e0290546. doi: 10.1371/journal.pone.0290546 (PMC10482264; doi:10.1371/journal.pone.0290546)
Supplement: S1 Dataset — This file contains data from all included tests and an explanatory readme-file. (ZIP) [file pone.0290546.s002.zip › Bonobo_human_data/11-TraceTest_teco.csv]

freq_correct	subject	experiment	date	timestamp	trial	sample	probe_stimulus1	probe_time1	probe_stimulus2	probe_time2	option21	option22	option23	option31	option32	option33	response	response_pos	is_correct
None	teco	pretraining	09/03/2022	10:45:16:172	1	Star	None	None	None	None	None	GreenCircle	Scissors	None	Star	Basket	Star	32	True
None	teco	pretraining	09/03/2022	10:45:21:276	2	Car	None	None	None	None	Bike	None	Car	None	Shoe	House	House	33	False
None	teco	pretraining	09/03/2022	10:45:30:4	3	GreenCircle	None	None	None	None	None	None	Ball	GreenCircle	Hands	Star	GreenCircle	31	True
None	teco	pretraining	09/03/2022	10:45:35:4	4	Leaf	None	None	None	None	House	Brushes	Leaf	None	None	Sun	Sun	33	False
None	teco	pretraining	09/03/2022	10:45:43:970	5	Chair	None	None	None	None	None	Chair	Web	Star	None	Sun	Chair	22	True
None	teco	pretraining	09/03/2022	10:45:48:667	6	Shoe	None	None	None	None	None	None	House	Bike	Chair	Shoe	Chair	32	False
None	teco	pretraining	09/03/2022	10:45:57:468	7	Bike	None	None	None	None	None	Mug	Leaf	Chair	Bike	None	Chair	31	False
None	teco	pretraining	09/03/2022	10:46:06:115	8	Scissors	None	None	None	None	None	Scissors	Web	None	Brushes	Tree	Scissors	22	True
None	teco	pretraining	09/03/2022	10:46:14:126	9	Fan	None	None	None	None	None	RedStar	House	Fan	Mug	None	RedStar	22	False
None	teco	pretraining	09/03/2022	10:46:22:873	10	Shoe	None	None	None	None	None	Fan	Sun	None	Tree	Shoe	Shoe	33	True
None	teco	pretraining	09/03/2022	10:46:27:196	11	Bottle	None	None	None	None	Fan	None	Bottle	Shoe	None	Star	Bottle	23	True
None	teco	pretraining	09/03/2022	10:46:32:195	12	Basket	None	None	None	None	House	Basket	None	Bike	None	Sun	Basket	22	True
None	teco	pretraining	09/03/2022	10:46:36:667	13	Sun	None	None	None	None	Basket	Chair	Shoe	Sun	None	None	Chair	22	False
None	teco	pretraining	09/03/2022	10:46:45:132	14	Hands	None	None	None	None	GreenCircle	None	Shoe	Tree	None	Hands	Hands	33	True
None	teco	pretraining	09/03/2022	10:46:50:259	15	Mug	None	None	None	None	None	Web	Bottle	None	RedStar	Mug	Mug	33	True
None	teco	pretraining	09/03/2022	10:46:54:983	16	GreenCircle	None	None	None	None	None	Basket	Shoe	GreenCircle	Brushes	None	GreenCircle	31	True
None	teco	pretraining	09/03/2022	10:47:00:479	17	Basket	None	None	None	None	None	Scissors	Basket	Car	Chair	None	Chair	32	False
None	teco	pretraining	09/03/2022	10:47:09:272	18	RedStar	None	None	None	None	None	None	RedStar	Fan	Hands	Brushes	RedStar	23	True
None	teco	pretraining	09/03/2022	10:47:14:109	19	Star	None	None	None	None	Leaf	Brushes	GreenCircle	Star	None	None	Star	31	True
0.5	teco	pretraining	09/03/2022	10:47:19:263	20	Tree	None	None	None	None	None	Bike	Tree	Sun	House	None	Tree	23	True
0.5	teco	pretraining	09/03/2022	10:47:24:430	21	Car	None	None	None	None	None	None	GreenCircle	Ball	Fan	Car	Car	33	True
0.6	teco	pretraining	09/03/2022	10:47:28:824	22	Tree	None	None	None	None	Web	None	Mug	GreenCircle	Tree	None	Tree	32	True
0.5	teco	pretraining	09/03/2022	10:47:37:149	23	Basket	None	None	None	None	RedStar	Leaf	Basket	None	None	Fan	Basket	23	True
0.6	teco	pretraining	09/03/2022	10:47:41:631	24	Leaf	None	None	None	None	Leaf	Shoe	Star	Brushes	None	None	Star	23	False
0.6	teco	pretraining	09/03/2022	10:47:50:761	25	Hands	None	None	None	None	None	Chair	Bottle	None	Hands	Web	Web	33	False
0.6	teco	pretraining	09/03/2022	10:47:59:786	26	RedStar	None	None	None	None	RedStar	None	None	Web	Scissors	GreenCircle	Scissors	32	False
0.6	teco	pretraining	09/03/2022	10:48:08:347	27	Chair	None	None	None	None	Tree	None	Chair	Leaf	Star	None	Leaf	31	False
0.6	teco	pretraining	09/03/2022	10:48:16:795	28	Mug	None	None	None	None	None	Bike	Mug	None	House	Sun	Mug	23	True
0.5	teco	pretraining	09/03/2022	10:48:22:78	29	Leaf	None	None	None	None	Leaf	None	Basket	Star	Mug	None	Mug	32	False
0.5	teco	pretraining	09/03/2022	10:48:31:253	30	Brushes	None	None	None	None	Brushes	None	Basket	Fan	Tree	None	Brushes	21	True
0.5	teco	pretraining	09/03/2022	10:48:36:123	31	Car	None	None	None	None	Brushes	None	Tree	Web	None	Car	Car	33	True
0.5	teco	pretraining	09/03/2022	10:48:41:297	32	GreenCircle	None	None	None	None	None	Car	Ball	GreenCircle	Bottle	None	GreenCircle	31	True
0.5	teco	pretraining	09/03/2022	10:48:46:325	33	Ball	None	None	None	None	None	Sun	Ball	Shoe	None	Car	Ball	23	True
0.6	teco	pretraining	09/03/2022	10:48:51:607	34	Shoe	None	None	None	None	Shoe	None	Bike	Hands	None	Star	Shoe	21	True
0.7	teco	pretraining	09/03/2022	10:48:58:563	35	Ball	None	None	None	None	None	None	Bottle	Ball	GreenCircle	RedStar	Ball	31	True
0.6	teco	pretraining	09/03/2022	10:49:03:555	36	Basket	None	None	None	None	Star	Brushes	Scissors	Basket	None	None	Basket	31	True
0.6	teco	pretraining	09/03/2022	10:49:08:503	37	Scissors	None	None	None	None	Chair	GreenCircle	None	None	Scissors	Fan	Scissors	32	True
0.6	teco	pretraining	09/03/2022	10:49:13:898	38	Tree	None	None	None	None	None	RedStar	House	Tree	Bike	None	Tree	31	True
0.5	teco	pretraining	09/03/2022	10:49:19:92	39	Sun	None	None	None	None	None	GreenCircle	Sun	Bike	None	Web	Sun	23	True
0.5	teco	pretraining	09/03/2022	10:49:24:722	40	Scissors	None	None	None	None	GreenCircle	Bike	Car	None	Scissors	None	Scissors	32	True
0.5	teco	pretraining	09/03/2022	10:49:29:541	41	Scissors	None	None	None	None	None	None	Shoe	Chair	Scissors	Fan	Scissors	32	True
0.5	teco	pretraining	09/03/2022	10:49:34:95	42	Mug	None	None	None	None	Ball	None	Hands	None	Mug	Basket	Mug	32	True
0.5	teco	pretraining	09/03/2022	10:49:39:566	43	Brushes	None	None	None	None	None	Star	None	Ball	Shoe	Brushes	Ball	31	False
0.6	teco	pretraining	09/03/2022	10:49:48:347	44	Fan	None	None	None	None	None	RedStar	Fan	Bottle	Tree	None	Bottle	31	False
0.7	teco	pretraining	09/03/2022	10:49:57:476	45	Star	None	None	None	None	Star	Sun	None	Shoe	Hands	None	Star	21	True
0.8	teco	pretraining	09/03/2022	10:50:02:567	46	House	None	None	None	None	Car	House	None	Star	None	Mug	House	22	True
None	teco	probes	09/03/2022	10:50:07:932	1	Basket	None	None	None	None	Hands	None	None	Car	RedStar	Basket	RedStar	32	False
None	teco	probes	09/03/2022	10:50:16:833	2	Ball	None	None	None	None	None	Sun	Chair	Bike	Ball	None	Ball	32	True
None	teco	probes	09/03/2022	10:50:24:453	3	House	None	None	None	None	Star	None	GreenCircle	Fan	None	House	Fan	31	False
None	teco	probes	09/03/2022	10:50:34:340	4	GreenCircle	None	None	None	None	RedStar	Scissors	None	None	GreenCircle	Fan	GreenCircle	32	True
None	teco	probes	09/03/2022	10:50:38:900	5	Sun	None	None	None	None	None	None	Scissors	Leaf	Sun	Web	Sun	32	True
None	teco	probes	09/03/2022	10:50:43:786	6	Basket	None	None	None	None	Car	Bike	None	Basket	None	Scissors	Scissors	33	False
None	teco	probes	09/03/2022	10:50:52:205	7	Fan	None	None	None	None	Fan	Bottle	None	Hands	None	Sun	Bottle	22	False
None	teco	probes	09/03/2022	10:51:01:514	8	Car	None	None	None	None	None	Chair	Basket	Leaf	None	Car	Car	33	True
None	teco	probes	09/03/2022	10:51:10:541	9	None	RedStar	1000	GreenCircle	4500	Tree	None	RedStar	GreenCircle	None	Shoe	GreenCircle	31	None
None	teco	probes	09/03/2022	10:51:16:782	10	Web	None	None	None	None	Web	None	RedStar	GreenCircle	None	Bike	Web	21	True
None	teco	probes	09/03/2022	10:51:21:428	11	GreenCircle	None	None	None	None	None	House	Star	None	Leaf	GreenCircle	GreenCircle	33	True
None	teco	probes	09/03/2022	10:51:26:137	12	Ball	None	None	None	None	Fan	Ball	None	Tree	Scissors	None	Ball	22	True
None	teco	probes	09/03/2022	10:51:32:531	13	None	Brushes	1000	Fan	1500	None	Web	Brushes	Fan	RedStar	None	Brushes	23	None
None	teco	probes	09/03/2022	10:51:36:697	14	Sun	None	None	None	None	None	Sun	Leaf	Mug	None	Car	Sun	22	True
None	teco	probes	09/03/2022	10:51:41:358	15	Bike	None	None	None	None	Car	Bike	House	Fan	None	None	Bike	22	True
None	teco	probes	09/03/2022	10:51:45:520	16	GreenCircle	None	None	None	None	Shoe	Brushes	Hands	None	None	GreenCircle	Brushes	22	False
None	teco	probes	09/03/2022	10:51:55:18	17	House	None	None	None	None	Web	None	Hands	Shoe	House	None	Web	21	False
None	teco	probes	09/03/2022	10:52:03:521	18	Brushes	None	None	None	None	Brushes	GreenCircle	None	Fan	RedStar	None	GreenCircle	22	False
None	teco	probes	09/03/2022	10:52:11:850	19	Bike	None	None	None	None	Shoe	Brushes	None	None	Bike	Sun	Bike	32	True
None	teco	probes	09/03/2022	10:52:16:533	20	Tree	None	None	None	None	Brushes	None	House	Car	Tree	None	Tree	32	True
None	teco	probes	09/03/2022	10:52:21:67	21	Sun	None	None	None	None	Scissors	GreenCircle	None	None	Sun	Web	Sun	32	True
0.6	teco	probes	09/03/2022	10:52:26:651	22	Chair	None	None	None	None	RedStar	Chair	Shoe	None	Car	None	Shoe	23	False
0.6	teco	probes	09/03/2022	10:52:35:275	23	Scissors	None	None	None	None	Scissors	Bottle	None	None	Car	Shoe	Scissors	21	True
0.5	teco	probes	09/03/2022	10:52:40:51	24	House	None	None	None	None	None	None	Chair	Brushes	House	Leaf	Leaf	33	False
0.5	teco	probes	09/03/2022	10:52:48:469	25	None	Web	1000	Ball	500	None	RedStar	Ball	Web	Car	None	Ball	23	None
0.4	teco	probes	09/03/2022	10:52:54:301	26	Bottle	None	None	None	None	None	None	Bike	Bottle	Mug	House	Mug	32	False
0.5	teco	probes	09/03/2022	10:53:02:822	27	Star	None	None	None	None	Star	Leaf	Bottle	None	None	Hands	Star	21	True
0.6	teco	probes	09/03/2022	10:53:08:426	28	Mug	None	None	None	None	Bike	None	None	GreenCircle	Shoe	Mug	Mug	33	True
0.6	teco	probes	09/03/2022	10:53:13:276	29	Leaf	None	None	None	None	Tree	None	Chair	Fan	None	Leaf	Leaf	33	True
0.6	teco	probes	09/03/2022	10:53:22:155	30	None	Tree	4500	Ball	1000	None	Fan	Ball	None	Tree	Bottle	Ball	23	None
0.7	teco	probes	09/03/2022	10:53:27:801	31	Basket	None	None	None	None	Brushes	None	Shoe	None	Basket	RedStar	Basket	32	True
0.7	teco	probes	09/03/2022	10:53:32:653	32	Web	None	None	None	None	Scissors	Shoe	Sun	None	None	Web	Web	33	True
0.7	teco	probes	09/03/2022	10:53:38:231	33	Leaf	None	None	None	None	None	Leaf	Bottle	Basket	Car	None	Leaf	22	True
0.6	teco	probes	09/03/2022	10:53:43:365	34	Ball	None	None	None	None	Leaf	Ball	Tree	Fan	None	None	Ball	22	True
0.6	teco	probes	09/03/2022	10:53:50:460	35	Scissors	None	None	None	None	Scissors	None	None	RedStar	Sun	Car	Scissors	21	True
0.5	teco	probes	09/03/2022	10:53:55:802	36	Bike	None	None	None	None	Bike	Scissors	None	None	RedStar	Hands	Scissors	22	False
0.4	teco	probes	09/03/2022	10:54:04:48	37	Mug	None	None	None	None	Bottle	None	RedStar	Mug	Star	None	RedStar	23	False
0.5	teco	probes	09/03/2022	10:54:12:539	38	Hands	None	None	None	None	None	None	Star	Hands	RedStar	Scissors	Hands	31	True
0.6	teco	probes	09/03/2022	10:54:17:293	39	Chair	None	None	None	None	Chair	RedStar	Star	None	None	Car	RedStar	22	False
0.7	teco	probes	09/03/2022	10:54:26:309	40	Scissors	None	None	None	None	None	House	RedStar	None	Leaf	Scissors	Scissors	33	True
0.7	teco	probes	09/03/2022	10:54:31:489	41	Hands	None	None	None	None	Car	Web	GreenCircle	None	None	Hands	Hands	33	True
0.7	teco	probes	09/03/2022	10:54:36:362	42	Leaf	None	None	None	None	None	None	Tree	Bike	Leaf	Mug	Leaf	32	True
0.7	teco	probes	09/03/2022	10:54:41:416	43	Scissors	None	None	None	None	House	None	Bike	Web	None	Scissors	Scissors	33	True
0.7	teco	probes	09/03/2022	10:54:46:351	44	Brushes	None	None	None	None	None	None	Tree	Brushes	Leaf	Sun	Brushes	31	True
0.7	teco	probes	09/03/2022	10:54:50:676	45	RedStar	None	None	None	None	Bike	RedStar	Chair	Basket	None	None	RedStar	22	True
0.8	teco	probes	09/03/2022	10:54:55:195	46	Basket	None	None	None	None	None	Basket	Shoe	Tree	None	Sun	Basket	22	True
0.8	teco	probes	09/03/2022	10:55:00:651	47	Web	None	None	None	None	None	Fan	RedStar	Web	None	Brushes	Web	31	True
0.8	teco	probes	09/03/2022	10:55:10:858	48	None	Mug	1500	Bottle	1000	None	House	None	Web	Bottle	Mug	Mug	33	None
0.8	teco	probes	09/03/2022	10:55:15:585	49	Fan	None	None	None	None	Chair	Tree	Fan	None	None	Bike	Chair	21	False
0.8	teco	probes	09/03/2022	10:55:25:686	50	None	Leaf	500	Shoe	1000	Shoe	None	None	Leaf	Tree	Brushes	Brushes	33	None
0.7	teco	probes	09/03/2022	10:55:30:765	51	Bike	None	None	None	None	None	Mug	Bike	None	Bottle	Web	Mug	22	False
0.7	teco	probes	09/03/2022	10:55:41:411	52	Tree	None	None	None	None	GreenCircle	None	Tree	None	House	Star	GreenCircle	21	False
0.7	teco	probes	09/03/2022	10:55:50:85	53	Tree	None	None	None	None	Tree	None	Brushes	House	Basket	None	Tree	21	True
0.7	teco	probes	09/03/2022	10:55:54:875	54	Brushes	None	None	None	None	None	Leaf	Brushes	None	House	RedStar	Brushes	23	True
0.7	teco	probes	09/03/2022	10:55:59:678	55	Basket	None	None	None	None	Hands	None	Shoe	None	Basket	Brushes	Basket	32	True
0.6	teco	probes	09/03/2022	10:56:05:934	56	Mug	None	None	None	None	Mug	Chair	None	None	Ball	Shoe	Ball	32	False
0.5	teco	probes	09/03/2022	10:56:14:645	57	Chair	None	None	None	None	None	None	Ball	Star	Chair	Scissors	Ball	23	False
0.4	teco	probes	09/03/2022	10:56:24:26	58	Bottle	None	None	None	None	None	Scissors	Bottle	None	Ball	Tree	Scissors	22	False
0.4	teco	probes	09/03/2022	10:56:32:947	59	Car	None	None	None	None	None	House	Scissors	None	Brushes	Car	Car	33	True
0.4	teco	probes	09/03/2022	10:56:42:947	60	None	Brushes	1000	House	4500	None	Brushes	Shoe	House	Leaf	None	Brushes	22	None
0.4	teco	probes	09/03/2022	10:56:48:71	61	Mug	None	None	None	None	House	Mug	Ball	None	Bike	None	Ball	23	False
0.5	teco	probes	09/03/2022	10:56:56:411	62	Car	None	None	None	None	Car	None	None	Chair	Bottle	Brushes	Car	21	True
0.5	teco	probes	09/03/2022	10:57:01:284	63	Chair	None	None	None	None	Scissors	Fan	None	Bike	None	Chair	Scissors	21	False
0.5	teco	probes	09/03/2022	10:57:09:459	64	Fan	None	None	None	None	Ball	Fan	Chair	Web	None	None	Fan	22	True
0.4	teco	probes	09/03/2022	10:57:14:665	65	House	None	None	None	None	None	Sun	House	None	Hands	Brushes	Sun	22	False
0.3	teco	probes	09/03/2022	10:57:22:660	66	Chair	None	None	None	None	Web	None	Sun	Chair	Scissors	None	Sun	23	False
0.3	teco	probes	09/03/2022	10:57:32:58	67	House	None	None	None	None	House	None	None	Bike	Mug	Brushes	Bike	31	False
0.4	teco	probes	09/03/2022	10:57:40:496	68	Leaf	None	None	None	None	None	Bike	Leaf	House	None	Scissors	Leaf	23	True
0.4	teco	probes	09/03/2022	10:57:45:13	69	Star	None	None	None	None	RedStar	None	Mug	Basket	None	Star	Star	33	True
0.4	teco	probes	09/03/2022	10:57:49:535	70	Bike	None	None	None	None	Tree	Bike	Scissors	Car	None	None	Bike	22	True
0.4	teco	probes	09/03/2022	10:57:55:7	71	Ball	None	None	None	None	Hands	House	None	Ball	Brushes	None	Ball	31	True
0.5	teco	probes	09/03/2022	10:58:00:150	72	Shoe	None	None	None	None	Brushes	None	Mug	None	GreenCircle	Shoe	Shoe	33	True
0.5	teco	probes	09/03/2022	10:58:04:663	73	Star	None	None	None	None	Hands	Star	None	Sun	Web	None	Star	22	True
0.5	teco	probes	09/03/2022	10:58:10:601	74	RedStar	None	None	None	None	Bike	Basket	Shoe	RedStar	None	None	RedStar	31	True
0.5	teco	probes	09/03/2022	10:58:21:756	75	None	Bike	1000	Sun	1500	None	House	None	Sun	Bike	Tree	Sun	31	None
0.4	teco	probes	09/03/2022	10:58:26:612	76	GreenCircle	None	None	None	None	Star	None	None	Fan	GreenCircle	Bottle	GreenCircle	32	True
0.3	teco	probes	09/03/2022	10:58:31:235	77	Bottle	None	None	None	None	None	Scissors	Sun	Chair	None	Bottle	Scissors	22	False
0.3	teco	probes	09/03/2022	10:58:39:453	78	Shoe	None	None	None	None	House	Bottle	Shoe	Star	None	None	Shoe	23	True
0.4	teco	probes	09/03/2022	10:58:48:45	79	Bottle	None	None	None	None	Bottle	GreenCircle	Fan	None	Car	None	GreenCircle	22	False
0.5	teco	probes	09/03/2022	10:58:56:312	80	Fan	None	None	None	None	Chair	House	None	Fan	Leaf	None	Leaf	32	False
0.5	teco	probes	09/03/2022	10:59:04:968	81	Sun	None	None	None	None	Ball	Brushes	Sun	House	None	None	Ball	21	False
0.5	teco	probes	09/03/2022	10:59:14:506	82	None	Tree	1000	Car	500	Bike	Tree	None	Car	Web	None	Car	31	None
0.6	teco	probes	09/03/2022	10:59:20:240	83	Web	None	None	None	None	GreenCircle	Sun	None	Web	None	Tree	Web	31	True
0.6	teco	probes	09/03/2022	10:59:25:110	84	Leaf	None	None	None	None	None	Tree	Bottle	GreenCircle	Leaf	None	Leaf	32	True
0.6	teco	probes	09/03/2022	10:59:29:604	85	Shoe	None	None	None	None	RedStar	Shoe	None	None	Sun	Mug	Shoe	22	True
0.6	teco	probes	09/03/2022	10:59:34:412	86	Tree	None	None	None	None	None	Tree	Car	Ball	House	None	Tree	22	True
0.5	teco	probes	09/03/2022	10:59:39:558	87	Brushes	None	None	None	None	Brushes	GreenCircle	Ball	None	None	Star	Star	33	False
0.6	teco	probes	09/03/2022	10:59:48:83	88	RedStar	None	None	None	None	RedStar	Chair	None	Fan	Car	None	RedStar	21	True
0.6	teco	probes	09/03/2022	10:59:52:773	89	Web	None	None	None	None	Bike	House	None	Bottle	Web	None	Web	32	True
0.7	teco	probes	09/03/2022	10:59:57:719	90	Mug	None	None	None	None	None	None	GreenCircle	Fan	Mug	Leaf	Mug	32	True
0.7	teco	probes	09/03/2022	11:00:03:953	91	Star	None	None	None	None	Shoe	RedStar	None	Star	Hands	None	Star	31	True
0.6	teco	probes	09/03/2022	11:00:09:482	92	Shoe	None	None	None	None	Tree	Web	None	Leaf	Shoe	None	Shoe	32	True
0.6	teco	probes	09/03/2022	11:00:14:859	93	Car	None	None	None	None	Fan	Basket	Hands	None	None	Car	Car	33	True
0.6	teco	probes	09/03/2022	11:00:21:472	94	Fan	None	None	None	None	Bike	Fan	None	None	Car	Brushes	Fan	22	True
0.6	teco	probes	09/03/2022	11:00:27:665	95	Sun	None	None	None	None	Tree	Hands	Star	None	None	Sun	Sun	33	True
0.6	teco	probes	09/03/2022	11:00:32:901	96	RedStar	None	None	None	None	None	None	Basket	RedStar	Hands	Star	RedStar	31	True
0.5	teco	probes	09/03/2022	11:00:37:335	97	Scissors	None	None	None	None	None	None	Shoe	Fan	Scissors	Car	Scissors	32	True
0.6	teco	probes	09/03/2022	11:00:47:230	98	RedStar	None	None	None	None	Brushes	Basket	RedStar	None	Fan	None	RedStar	23	True
0.6	teco	probes	09/03/2022	11:00:56:843	99	None	Bike	4500	Mug	1000	None	Tree	Bike	Mug	Sun	None	Sun	32	None
0.6	teco	probes	09/03/2022	11:01:02:737	100	Brushes	None	None	None	None	Brushes	None	Scissors	None	Car	Leaf	Brushes	21	True
0.7	teco	probes	09/03/2022	11:01:07:998	101	Hands	None	None	None	None	Star	Ball	None	Chair	None	Hands	Hands	33	True
0.8	teco	probes	09/03/2022	11:01:13:544	102	GreenCircle	None	None	None	None	House	Tree	None	Chair	None	GreenCircle	GreenCircle	33	True
0.9	teco	probes	09/03/2022	11:01:19:338	103	Hands	None	None	None	None	None	Web	None	Bike	Basket	Hands	Hands	33	True
0.9	teco	probes	09/03/2022	11:01:26:32	104	Car	None	None	None	None	Scissors	Car	None	Bottle	Leaf	None	Car	22	True
0.9	teco	probes	09/03/2022	11:01:31:680	105	Bottle	None	None	None	None	Chair	None	None	Bottle	Brushes	Web	Web	33	False
0.9	teco	probes	09/03/2022	11:01:40:119	106	Hands	None	None	None	None	Brushes	Basket	Hands	Fan	None	None	Hands	23	True
0.9	teco	probes	09/03/2022	11:01:46:562	107	None	Scissors	1500	Shoe	1000	Ball	None	None	RedStar	Scissors	Shoe	Scissors	32	None
0.9	teco	probes	09/03/2022	11:01:50:285	108	Ball	None	None	None	None	Ball	Brushes	None	None	Sun	Mug	Ball	21	True
0.9	teco	probes	09/03/2022	11:01:55:575	109	Tree	None	None	None	None	None	Basket	Tree	Mug	Hands	None	Tree	23	True
0.9	teco	probes	09/03/2022	11:02:00:814	110	None	Sun	500	Ball	1000	Sun	Ball	Bottle	Star	None	None	Ball	22	None
0.9	teco	probes	09/03/2022	11:02:04:561	111	Star	None	None	None	None	Ball	GreenCircle	Star	Web	None	None	Star	23	True
0.9	teco	probes	09/03/2022	11:02:09:331	112	Shoe	None	None	None	None	RedStar	None	Shoe	Basket	None	Fan	Shoe	23	True
0.9	teco	probes	09/03/2022	11:02:16:408	113	Fan	None	None	None	None	Star	None	Fan	None	GreenCircle	Bottle	Fan	23	True
0.9	teco	probes	09/03/2022	11:02:21:210	114	Hands	None	None	None	None	Leaf	Hands	Ball	None	None	Bike	Hands	22	True
0.9	teco	probes	09/03/2022	11:02:26:434	115	Web	None	None	None	None	None	Star	None	Web	Chair	Hands	Web	31	True
0.9	teco	probes	09/03/2022	11:02:31:168	116	Scissors	None	None	None	None	Leaf	Scissors	None	None	Mug	Bottle	Scissors	22	True
0.9	teco	probes	09/03/2022	11:02:37:8	117	Hands	None	None	None	None	Leaf	None	Web	Hands	None	Bottle	Hands	31	True
0.9	teco	probes	09/03/2022	11:02:42:103	118	Hands	None	None	None	None	None	Tree	Hands	None	Chair	House	Hands	23	True
0.9	teco	probes	09/03/2022	11:02:47:859	119	Bottle	None	None	None	None	None	Bottle	Star	Shoe	Car	None	Star	23	False
0.8	teco	probes	09/03/2022	11:02:56:743	120	Fan	None	None	None	None	Fan	Car	None	Hands	Ball	None	Hands	31	False
None	teco	probes	10/03/2022	16:22:24:551	121	RedStar	None	None	None	None	None	Scissors	Web	RedStar	None	Bike	Scissors	22	False
None	teco	probes	10/03/2022	16:22:34:465	122	Hands	None	None	None	None	Hands	Brushes	None	Mug	None	Shoe	Hands	21	True
None	teco	probes	10/03/2022	16:22:41:602	123	Chair	None	None	None	None	Basket	Chair	None	GreenCircle	None	RedStar	Basket	21	False
None	teco	probes	10/03/2022	16:22:49:746	124	Ball	None	None	None	None	Ball	None	None	Bottle	Chair	Hands	Ball	21	True
None	teco	probes	10/03/2022	16:22:54:479	125	Basket	None	None	None	None	Star	Ball	None	Basket	None	Bottle	Basket	31	True
None	teco	probes	10/03/2022	16:22:59:988	126	Bike	None	None	None	None	Bottle	Bike	None	Ball	None	House	Bike	22	True
None	teco	probes	10/03/2022	16:23:04:848	127	Web	None	None	None	None	Hands	RedStar	None	Car	None	Web	Hands	21	False
None	teco	probes	10/03/2022	16:23:13:368	128	Fan	None	None	None	None	None	House	Shoe	Fan	None	RedStar	RedStar	33	False
None	teco	probes	10/03/2022	16:23:25:828	129	None	Bike	1000	Ball	4500	None	Chair	Bike	Ball	Brushes	None	Ball	31	None
None	teco	probes	10/03/2022	16:23:31:800	130	Fan	None	None	None	None	Hands	None	None	Leaf	Fan	Web	Hands	21	False
None	teco	probes	10/03/2022	16:23:41:232	131	Basket	None	None	None	None	None	Shoe	Basket	Mug	None	Star	Star	33	False
None	teco	probes	10/03/2022	16:23:49:631	132	RedStar	None	None	None	None	House	None	Leaf	None	RedStar	Bottle	RedStar	32	True
None	teco	probes	10/03/2022	16:23:54:575	133	Sun	None	None	None	None	None	Sun	Leaf	Web	House	None	Leaf	23	False
None	teco	probes	10/03/2022	16:24:02:973	134	Shoe	None	None	None	None	Hands	GreenCircle	Chair	Shoe	None	None	Chair	23	False
None	teco	probes	10/03/2022	16:24:11:357	135	Shoe	None	None	None	None	RedStar	Web	Shoe	None	Brushes	None	Shoe	23	True
None	teco	probes	10/03/2022	16:24:15:934	136	Chair	None	None	None	None	RedStar	Car	None	Chair	Web	None	Web	32	False
None	teco	probes	10/03/2022	16:24:25:582	137	None	Mug	1000	Brushes	1500	Basket	RedStar	None	Brushes	Mug	None	Mug	32	None
None	teco	probes	10/03/2022	16:24:31:265	138	Bottle	None	None	None	None	Bike	None	Bottle	Tree	None	Basket	Bottle	23	True
None	teco	probes	10/03/2022	16:24:35:473	139	Scissors	None	None	None	None	Scissors	Bottle	None	Shoe	Chair	None	Scissors	21	True
None	teco	probes	10/03/2022	16:24:40:186	140	Fan	None	None	None	None	Tree	Fan	None	Leaf	Scissors	None	Scissors	32	False
None	teco	probes	10/03/2022	16:24:48:473	141	Tree	None	None	None	None	None	RedStar	Web	None	Tree	Star	Tree	32	True
0.4	teco	probes	10/03/2022	16:24:53:574	142	House	None	None	None	None	None	Shoe	Hands	Mug	None	House	Shoe	22	False
0.4	teco	probes	10/03/2022	16:25:04:203	143	Mug	None	None	None	None	None	Scissors	Mug	None	Bike	Leaf	Scissors	22	False
0.4	teco	probes	10/03/2022	16:25:12:706	144	Sun	None	None	None	None	Ball	Sun	None	Mug	None	Fan	Ball	21	False
0.4	teco	probes	10/03/2022	16:25:21:338	145	Hands	None	None	None	None	None	GreenCircle	Hands	Leaf	None	Ball	Hands	23	True
0.4	teco	probes	10/03/2022	16:25:26:446	146	Bike	None	None	None	None	None	None	Bike	House	GreenCircle	Ball	GreenCircle	32	False
0.3	teco	probes	10/03/2022	16:25:34:991	147	Bike	None	None	None	None	None	Car	Bike	Star	None	Hands	Star	31	False
0.3	teco	probes	10/03/2022	16:25:44:40	148	None	Fan	1000	Scissors	500	Scissors	None	Fan	None	Bottle	Hands	Hands	33	None
0.3	teco	probes	10/03/2022	16:25:49:299	149	GreenCircle	None	None	None	None	None	GreenCircle	Bottle	Chair	None	Tree	GreenCircle	22	True
0.4	teco	probes	10/03/2022	16:25:56:880	150	Car	None	None	None	None	Web	Car	Chair	None	Ball	None	Car	22	True
0.4	teco	probes	10/03/2022	16:26:01:936	151	Basket	None	None	None	None	None	Ball	Hands	Basket	None	Chair	Ball	22	False
0.3	teco	probes	10/03/2022	16:26:11:358	152	Sun	None	None	None	None	Bike	Sun	Fan	None	Bottle	None	Fan	23	False
0.4	teco	probes	10/03/2022	16:26:20:96	153	Bottle	None	None	None	None	Bottle	Web	None	Chair	GreenCircle	None	Bottle	21	True
0.4	teco	probes	10/03/2022	16:26:28:813	154	None	Car	4500	Sun	1000	None	Web	Sun	Hands	Car	None	Car	32	None
0.4	teco	probes	10/03/2022	16:26:34:39	155	Tree	None	None	None	None	Scissors	Shoe	Tree	Web	None	None	Tree	23	True
0.4	teco	probes	10/03/2022	16:26:39:294	156	Star	None	None	None	None	RedStar	None	Star	Fan	Scissors	None	Star	23	True
0.5	teco	probes	10/03/2022	16:26:44:694	157	House	None	None	None	None	None	Shoe	House	None	Basket	Tree	Shoe	22	False
0.4	teco	probes	10/03/2022	16:26:54:257	158	Bike	None	None	None	None	GreenCircle	Bike	None	None	Scissors	Mug	GreenCircle	21	False
0.4	teco	probes	10/03/2022	16:27:04:38	159	Sun	None	None	None	None	None	Tree	Sun	Scissors	None	Star	Star	33	False
0.4	teco	probes	10/03/2022	16:27:13:388	160	RedStar	None	None	None	None	RedStar	None	None	Sun	Car	Brushes	RedStar	21	True
0.4	teco	probes	10/03/2022	16:27:18:256	161	Ball	None	None	None	None	None	Ball	Scissors	None	Web	Tree	Tree	33	False
0.4	teco	probes	10/03/2022	16:27:27:669	162	GreenCircle	None	None	None	None	Web	Ball	GreenCircle	Bottle	None	None	Ball	22	False
0.3	teco	probes	10/03/2022	16:27:36:44	163	Tree	None	None	None	None	Car	Tree	Star	None	RedStar	None	Star	23	False
0.3	teco	probes	10/03/2022	16:27:45:323	164	Web	None	None	None	None	None	Web	Sun	RedStar	GreenCircle	None	RedStar	31	False
0.3	teco	probes	10/03/2022	16:27:53:952	165	Shoe	None	None	None	None	None	None	GreenCircle	Shoe	Chair	Ball	Shoe	31	True
0.3	teco	probes	10/03/2022	16:27:58:633	166	Car	None	None	None	None	Star	Web	None	Car	GreenCircle	None	Car	31	True
0.3	teco	probes	10/03/2022	16:28:03:327	167	Chair	None	None	None	None	Chair	None	Web	None	Sun	Car	Car	33	False
0.4	teco	probes	10/03/2022	16:28:12:377	168	Hands	None	None	None	None	None	Hands	Bottle	House	None	Leaf	Hands	22	True
0.4	teco	probes	10/03/2022	16:28:18:273	169	None	RedStar	1500	Bottle	1000	None	Bike	None	Bottle	RedStar	Shoe	RedStar	32	None
0.4	teco	probes	10/03/2022	16:28:22:922	170	None	Web	500	Mug	1000	Bottle	None	Web	Mug	Chair	None	Mug	31	None
0.5	teco	probes	10/03/2022	16:28:28:867	171	Star	None	None	None	None	Ball	GreenCircle	Star	None	None	Car	Star	23	True
0.5	teco	probes	10/03/2022	16:28:33:210	172	RedStar	None	None	None	None	Car	Sun	None	Star	None	RedStar	RedStar	33	True
0.4	teco	probes	10/03/2022	16:28:37:876	173	Star	None	None	None	None	Leaf	Star	None	Hands	Bottle	None	Star	22	True
0.4	teco	probes	10/03/2022	16:28:45:365	174	Brushes	None	None	None	None	None	Sun	Web	Brushes	Shoe	None	Shoe	32	False
0.4	teco	probes	10/03/2022	16:28:53:653	175	Basket	None	None	None	None	Web	Basket	None	Chair	None	GreenCircle	Basket	22	True
0.3	teco	probes	10/03/2022	16:29:00:17	176	Basket	None	None	None	None	Brushes	Scissors	Bike	None	Basket	None	Scissors	22	False
0.3	teco	probes	10/03/2022	16:29:08:66	177	Chair	None	None	None	None	Chair	Ball	None	Hands	Scissors	None	Ball	22	False
0.3	teco	probes	10/03/2022	16:29:16:643	178	Mug	None	None	None	None	Mug	None	None	Hands	Star	Shoe	Mug	21	True
0.3	teco	probes	10/03/2022	16:29:21:7	179	Ball	None	None	None	None	Car	Ball	RedStar	None	None	Bottle	Ball	22	True
0.4	teco	probes	10/03/2022	16:29:26:161	180	House	None	None	None	None	GreenCircle	Shoe	House	None	Leaf	None	GreenCircle	21	False
0.4	teco	probes	10/03/2022	16:29:39:215	181	None	Star	1000	Scissors	4500	Star	None	House	Ball	None	Scissors	Star	21	None
0.5	teco	probes	10/03/2022	16:29:51:528	182	Bottle	None	None	None	None	None	Scissors	Tree	None	House	Bottle	Scissors	22	False
0.5	teco	probes	10/03/2022	16:30:00:172	183	Brushes	None	None	None	None	None	Brushes	Chair	None	Basket	House	Brushes	22	True
0.5	teco	probes	10/03/2022	16:30:04:539	184	Leaf	None	None	None	None	Leaf	Web	Bike	None	None	Chair	Leaf	21	True
0.5	teco	probes	10/03/2022	16:30:08:885	185	Brushes	None	None	None	None	None	None	Tree	Shoe	Chair	Brushes	Shoe	31	False
0.5	teco	probes	10/03/2022	16:30:17:856	186	Leaf	None	None	None	None	Hands	None	None	Shoe	Tree	Leaf	Leaf	33	True
0.6	teco	probes	10/03/2022	16:30:26:805	187	Tree	None	None	None	None	Tree	Star	None	None	Scissors	Car	Tree	21	True
0.6	teco	probes	10/03/2022	16:30:31:900	188	Leaf	None	None	None	None	Fan	Leaf	GreenCircle	Brushes	None	None	Leaf	22	True
0.6	teco	probes	10/03/2022	16:30:37:981	189	Leaf	None	None	None	None	Web	RedStar	None	Hands	None	Leaf	RedStar	22	False
0.6	teco	probes	10/03/2022	16:30:46:642	190	Tree	None	None	None	None	Star	None	Tree	Bottle	None	Fan	Tree	23	True
0.6	teco	probes	10/03/2022	16:30:54:493	191	Hands	None	None	None	None	Fan	RedStar	None	Hands	None	Star	Hands	31	True
0.5	teco	probes	10/03/2022	16:31:00:666	192	Leaf	None	None	None	None	Mug	Star	None	Leaf	None	Car	Leaf	31	True
0.5	teco	probes	10/03/2022	16:31:06:166	193	Scissors	None	None	None	None	None	Star	Basket	Scissors	Web	None	Scissors	31	True
0.5	teco	probes	10/03/2022	16:31:11:20	194	Mug	None	None	None	None	Bike	Web	None	Tree	Mug	None	Mug	32	True
0.5	teco	probes	10/03/2022	16:31:15:189	195	GreenCircle	None	None	None	None	None	GreenCircle	Bike	Chair	None	Web	GreenCircle	22	True
0.5	teco	probes	10/03/2022	16:31:21:4	196	None	Fan	1000	Chair	1500	Brushes	None	Fan	None	Chair	Leaf	Leaf	33	None
0.5	teco	probes	10/03/2022	16:31:24:547	197	Brushes	None	None	None	None	None	Brushes	Chair	Scissors	None	Bike	Brushes	22	True
0.6	teco	probes	10/03/2022	16:31:29:427	198	GreenCircle	None	None	None	None	Star	None	None	House	Bike	GreenCircle	GreenCircle	33	True
0.7	teco	probes	10/03/2022	16:31:34:800	199	Shoe	None	None	None	None	Chair	None	Basket	Tree	None	Shoe	Shoe	33	True
0.6	teco	probes	10/03/2022	16:31:38:968	200	RedStar	None	None	None	None	None	RedStar	None	Brushes	Basket	Web	RedStar	22	True
0.6	teco	probes	10/03/2022	16:31:45:580	201	Ball	None	None	None	None	Bottle	Ball	None	Tree	Mug	None	Ball	22	True
0.7	teco	probes	10/03/2022	16:31:50:150	202	Scissors	None	None	None	None	None	GreenCircle	None	Shoe	Hands	Scissors	Scissors	33	True
0.8	teco	probes	10/03/2022	16:31:55:7	203	Star	None	None	None	None	Basket	None	None	Star	Shoe	RedStar	Star	31	True
0.8	teco	probes	10/03/2022	16:32:01:748	204	Car	None	None	None	None	None	Chair	Car	Ball	RedStar	None	Car	23	True
0.8	teco	probes	10/03/2022	16:32:06:679	205	Scissors	None	None	None	None	None	Scissors	Brushes	None	Ball	Basket	Ball	32	False
0.8	teco	probes	10/03/2022	16:32:15:674	206	House	None	None	None	None	House	None	Brushes	Leaf	None	Bottle	Brushes	23	False
0.8	teco	probes	10/03/2022	16:32:27:474	207	None	Chair	1000	Brushes	500	Chair	None	Brushes	None	Fan	Hands	Hands	33	None
0.8	teco	probes	10/03/2022	16:32:32:382	208	Brushes	None	None	None	None	Brushes	Hands	None	Basket	Tree	None	Brushes	21	True
0.8	teco	probes	10/03/2022	16:32:37:311	209	Car	None	None	None	None	Car	None	Chair	RedStar	Tree	None	Car	21	True
0.8	teco	probes	10/03/2022	16:32:43:40	210	Bottle	None	None	None	None	Tree	None	GreenCircle	Bottle	None	Mug	Bottle	31	True
0.8	teco	probes	10/03/2022	16:32:47:843	211	Web	None	None	None	None	None	Chair	None	House	Web	Brushes	Web	32	True
0.8	teco	probes	10/03/2022	16:32:54:169	212	Fan	None	None	None	None	Fan	None	None	Chair	Basket	Shoe	Fan	21	True
0.8	teco	probes	10/03/2022	16:33:02:114	213	Mug	None	None	None	None	Mug	None	None	Chair	Fan	Car	Mug	21	True
0.8	teco	probes	10/03/2022	16:33:07:117	214	Scissors	None	None	None	None	Mug	None	Brushes	Scissors	None	Basket	Scissors	31	True
0.8	teco	probes	10/03/2022	16:33:11:899	215	Ball	None	None	None	None	Web	Hands	Ball	None	House	None	Ball	23	True
0.9	teco	probes	10/03/2022	16:33:17:910	216	Mug	None	None	None	None	Car	None	None	Fan	Web	Mug	Mug	33	True
0.8	teco	probes	10/03/2022	16:33:22:537	217	Car	None	None	None	None	None	Tree	Car	None	Chair	Star	Car	23	True
0.8	teco	probes	10/03/2022	16:33:33:61	218	None	Star	4500	Tree	1000	Tree	Shoe	Hands	Star	None	None	Tree	21	None
0.8	teco	probes	10/03/2022	16:33:38:657	219	Star	None	None	None	None	GreenCircle	Sun	None	Bottle	None	Star	Star	33	True
0.8	teco	probes	10/03/2022	16:33:44:32	220	Hands	None	None	None	None	Chair	None	Ball	Tree	None	Hands	Hands	33	True
0.8	teco	probes	10/03/2022	16:33:50:3	221	Bike	None	None	None	None	None	Brushes	Fan	Star	Bike	None	Star	31	False
0.8	teco	probes	10/03/2022	16:33:58:596	222	Fan	None	None	None	None	None	None	Shoe	Basket	Fan	RedStar	Fan	32	True
0.8	teco	probes	10/03/2022	16:34:03:712	223	Web	None	None	None	None	None	Scissors	None	Ball	Chair	Web	Web	33	True
0.8	teco	probes	10/03/2022	16:34:10:144	224	None	Hands	1500	Star	1000	Car	Star	None	Ball	None	Hands	Star	22	None
0.8	teco	probes	10/03/2022	16:34:16:232	225	Web	None	None	None	None	None	None	Web	GreenCircle	Fan	Chair	GreenCircle	31	False
0.8	teco	probes	10/03/2022	16:34:24:944	226	Sun	None	None	None	None	Fan	Sun	House	Car	None	None	Sun	22	True
0.8	teco	probes	10/03/2022	16:34:29:632	227	GreenCircle	None	None	None	None	GreenCircle	None	RedStar	None	Scissors	Mug	GreenCircle	21	True
0.8	teco	probes	10/03/2022	16:34:34:599	228	Bottle	None	None	None	None	None	Ball	Hands	Bottle	Star	None	Bottle	31	True
0.7	teco	probes	10/03/2022	16:34:39:520	229	House	None	None	None	None	Sun	Bike	House	None	None	Fan	Fan	33	False
0.6	teco	probes	10/03/2022	16:34:48:200	230	Chair	None	None	None	None	Sun	Ball	None	Mug	None	Chair	Mug	31	False
0.6	teco	probes	10/03/2022	16:34:56:723	231	Shoe	None	None	None	None	GreenCircle	None	Mug	Hands	None	Shoe	Shoe	33	True
0.6	teco	probes	10/03/2022	16:35:01:149	232	Fan	None	None	None	None	None	Scissors	None	Shoe	Basket	Fan	Basket	32	False
0.6	teco	probes	10/03/2022	16:35:09:297	233	GreenCircle	None	None	None	None	Fan	None	None	RedStar	GreenCircle	Hands	GreenCircle	32	True
0.6	teco	probes	10/03/2022	16:35:13:828	234	None	Mug	500	Brushes	1000	None	Brushes	Scissors	Mug	None	Chair	Brushes	22	None
0.6	teco	probes	10/03/2022	16:35:17:625	235	Ball	None	None	None	None	Leaf	None	Ball	None	Fan	Shoe	Ball	23	True
0.7	teco	probes	10/03/2022	16:35:23:771	236	Star	None	None	None	None	None	Star	None	Car	Web	RedStar	Star	22	True
0.7	teco	probes	10/03/2022	16:35:28:261	237	Tree	None	None	None	None	Tree	Star	Mug	None	None	Bottle	Tree	21	True
0.7	teco	probes	10/03/2022	16:35:32:603	238	GreenCircle	None	None	None	None	Sun	GreenCircle	Basket	Leaf	None	None	GreenCircle	22	True
0.7	teco	probes	10/03/2022	16:35:37:137	239	Ball	None	None	None	None	Ball	None	Car	None	RedStar	Bike	Ball	21	True
0.7	teco	probes	10/03/2022	16:35:41:994	240	Web	None	None	None	None	None	Car	Web	Mug	None	House	Web	23	True
None	teco	probes	17/03/2022	10:29:19:542	241	None	Leaf	1000	Chair	4500	Chair	Star	None	None	Leaf	Ball	Star	22	None
None	teco	probes	17/03/2022	10:29:23:689	242	Mug	None	None	None	None	House	Car	None	None	Fan	Mug	Mug	33	True
None	teco	probes	17/03/2022	10:29:29:959	243	Bottle	None	None	None	None	None	None	Ball	Shoe	Bottle	RedStar	Bottle	32	True
None	teco	probes	17/03/2022	10:29:35:925	244	Ball	None	None	None	None	Ball	None	None	Car	Bottle	Shoe	Ball	21	True
None	teco	probes	17/03/2022	10:29:43:598	245	Web	None	None	None	None	None	Bottle	Chair	Mug	Web	None	Web	32	True
None	teco	probes	17/03/2022	10:29:53:165	246	Tree	None	None	None	None	None	None	Fan	Star	Tree	Web	Tree	32	True
None	teco	probes	17/03/2022	10:29:59:789	247	Fan	None	None	None	None	None	Mug	Fan	Brushes	Scissors	None	Scissors	32	False
None	teco	probes	17/03/2022	10:30:09:299	248	Chair	None	None	None	None	None	None	Shoe	Bottle	Ball	Chair	Ball	32	False
None	teco	probes	17/03/2022	10:30:17:645	249	Basket	None	None	None	None	None	Tree	Basket	Star	None	Brushes	Basket	23	True
None	teco	probes	17/03/2022	10:30:23:38	250	Brushes	None	None	None	None	Bottle	Leaf	None	None	Hands	Brushes	Bottle	21	False
None	teco	probes	17/03/2022	10:30:31:7	251	Scissors	None	None	None	None	Chair	Scissors	None	None	Shoe	Web	Scissors	22	True
None	teco	probes	17/03/2022	10:30:35:843	252	Leaf	None	None	None	None	Scissors	Leaf	Shoe	None	Basket	None	Scissors	21	False
None	teco	probes	17/03/2022	10:30:44:178	253	Shoe	None	None	None	None	Tree	Shoe	Hands	None	Scissors	None	Shoe	22	True
None	teco	probes	17/03/2022	10:30:49:680	254	Bike	None	None	None	None	Mug	None	None	House	Bike	Leaf	Bike	32	True
None	teco	probes	17/03/2022	10:30:57:853	255	None	Tree	1000	House	1500	Tree	None	None	Star	House	Fan	House	32	None
None	teco	probes	17/03/2022	10:31:02:342	256	Bottle	None	None	None	None	Sun	None	Shoe	GreenCircle	None	Bottle	Sun	21	False
None	teco	probes	17/03/2022	10:31:26:290	257	Hands	None	None	None	None	Shoe	Chair	Bike	Hands	None	None	Hands	31	True
None	teco	probes	17/03/2022	10:32:30:584	258	Sun	None	None	None	None	Sun	Bike	None	Web	None	Bottle	Web	31	False
None	teco	probes	17/03/2022	10:32:39:3	259	Car	None	None	None	None	Web	Car	Ball	Scissors	None	None	Car	22	True
None	teco	probes	17/03/2022	10:32:43:813	260	Star	None	None	None	None	Star	Sun	Chair	None	None	Mug	Star	21	True
None	teco	probes	17/03/2022	10:32:49:137	261	Car	None	None	None	None	GreenCircle	None	Fan	None	Car	Mug	Car	32	True
None	teco	probes	17/03/2022	10:32:55:102	262	None	Chair	1000	Fan	500	None	Scissors	Chair	Fan	None	Brushes	Brushes	33	None
0.7	teco	probes	17/03/2022	10:32:58:634	263	Hands	None	None	None	None	Tree	Hands	Bottle	Bike	None	None	Hands	22	True
0.6	teco	probes	17/03/2022	10:33:03:869	264	Fan	None	None	None	None	Bike	Sun	Hands	None	Fan	None	Fan	32	True
0.6	teco	probes	17/03/2022	10:33:08:805	265	Scissors	None	None	None	None	Scissors	None	Bottle	Car	House	None	Scissors	21	True
0.6	teco	probes	17/03/2022	10:33:13:604	266	Scissors	None	None	None	None	Chair	Scissors	Brushes	None	None	Web	Scissors	22	True
0.5	teco	probes	17/03/2022	10:33:23:57	267	House	None	None	None	None	Basket	None	Sun	Chair	House	None	House	32	True
0.5	teco	probes	17/03/2022	10:33:28:849	268	Basket	None	None	None	None	Basket	None	Brushes	Bottle	None	Web	Basket	21	True
0.5	teco	probes	17/03/2022	10:34:18:421	269	Bike	None	None	None	None	None	Leaf	Scissors	Bike	None	House	Scissors	23	False
0.6	teco	probes	17/03/2022	10:34:26:926	270	Mug	None	None	None	None	Basket	Shoe	Mug	House	None	None	Mug	23	True
0.6	teco	probes	17/03/2022	10:34:31:581	271	Hands	None	None	None	None	None	Hands	RedStar	None	Bike	House	Hands	22	True
0.7	teco	probes	17/03/2022	10:34:37:852	272	Bike	None	None	None	None	None	Sun	Bike	None	Bottle	Leaf	Bike	23	True
0.7	teco	probes	17/03/2022	10:34:42:612	273	RedStar	None	None	None	None	Car	None	Shoe	RedStar	Brushes	None	RedStar	31	True
0.8	teco	probes	17/03/2022	10:34:49:650	274	GreenCircle	None	None	None	None	Basket	None	None	GreenCircle	Mug	Hands	GreenCircle	31	True
0.8	teco	probes	17/03/2022	10:34:55:453	275	House	None	None	None	None	None	GreenCircle	Fan	House	Star	None	Star	32	False
0.8	teco	probes	17/03/2022	10:35:03:935	276	Tree	None	None	None	None	Tree	Fan	Ball	None	Basket	None	Tree	21	True
0.7	teco	probes	17/03/2022	10:35:09:411	277	Bike	None	None	None	None	House	Fan	Bike	Mug	None	None	Mug	31	False
0.7	teco	probes	17/03/2022	10:35:17:524	278	Ball	None	None	None	None	Hands	None	Ball	Chair	None	Car	Ball	23	True
0.7	teco	probes	17/03/2022	10:35:26:964	279	None	Bottle	4500	Ball	1000	Bottle	Web	Ball	RedStar	None	None	Ball	23	None
0.8	teco	probes	17/03/2022	10:35:31:278	280	Car	None	None	None	None	Basket	Leaf	Car	None	Scissors	None	Car	23	True
0.8	teco	probes	17/03/2022	10:35:37:797	281	Car	None	None	None	None	None	Car	Tree	Chair	None	Mug	Car	22	True
0.8	teco	probes	17/03/2022	10:35:42:431	282	RedStar	None	None	None	None	Web	Tree	None	RedStar	Leaf	None	RedStar	31	True
0.7	teco	probes	17/03/2022	10:35:48:230	283	GreenCircle	None	None	None	None	House	None	Ball	Basket	None	GreenCircle	Basket	31	False
0.7	teco	probes	17/03/2022	10:36:49:596	284	Leaf	None	None	None	None	Basket	None	None	Leaf	RedStar	Ball	Leaf	31	True
0.7	teco	probes	17/03/2022	10:36:56:183	285	RedStar	None	None	None	None	None	Hands	None	Fan	Mug	RedStar	RedStar	33	True
0.7	teco	probes	17/03/2022	10:37:01:614	286	Shoe	None	None	None	None	None	GreenCircle	None	Fan	Ball	Shoe	Ball	32	False
0.7	teco	probes	17/03/2022	10:37:11:907	287	None	Shoe	1500	Star	1000	Shoe	Hands	None	None	GreenCircle	Star	Star	33	None
0.7	teco	probes	17/03/2022	10:37:15:754	288	Basket	None	None	None	None	Basket	None	Shoe	Bike	Ball	None	Basket	21	True
0.7	teco	probes	17/03/2022	10:37:21:400	289	Mug	None	None	None	None	None	Scissors	None	Ball	Mug	Leaf	Mug	32	True
0.7	teco	probes	17/03/2022	10:37:27:930	290	House	None	None	None	None	Basket	Leaf	House	None	Web	None	House	23	True
0.7	teco	probes	17/03/2022	10:37:33:763	291	Chair	None	None	None	None	Ball	Brushes	Star	Chair	None	None	Brushes	22	False
0.7	teco	probes	17/03/2022	10:37:52:14	292	Car	None	None	None	None	Star	Shoe	None	None	Car	Bike	Car	32	True
0.7	teco	probes	17/03/2022	10:37:57:570	293	Hands	None	None	None	None	Hands	Sun	Shoe	Web	None	None	Hands	21	True
0.7	teco	probes	17/03/2022	10:38:03:49	294	Basket	None	None	None	None	None	Mug	Basket	None	Sun	Tree	Basket	23	True
0.7	teco	probes	17/03/2022	10:38:09:499	295	Web	None	None	None	None	Star	Web	None	Leaf	None	Bike	Web	22	True
0.7	teco	probes	17/03/2022	10:38:17:267	296	GreenCircle	None	None	None	None	None	Sun	GreenCircle	Brushes	Leaf	None	GreenCircle	23	True
0.7	teco	probes	17/03/2022	10:38:26:976	297	GreenCircle	None	None	None	None	None	Leaf	GreenCircle	None	House	Chair	GreenCircle	23	True
0.7	teco	probes	17/03/2022	10:38:32:732	298	None	Basket	500	Shoe	1000	Shoe	Basket	None	None	Bottle	RedStar	Shoe	21	None
0.7	teco	probes	17/03/2022	10:38:37:998	299	RedStar	None	None	None	None	None	None	Hands	Chair	RedStar	Scissors	RedStar	32	True
0.8	teco	probes	17/03/2022	10:38:44:61	300	Mug	None	None	None	None	Scissors	None	Shoe	Mug	None	Star	Star	33	False
0.8	teco	probes	17/03/2022	10:38:52:787	301	Bottle	None	None	None	None	Car	None	Bottle	Bike	Mug	None	Bottle	23	True
0.7	teco	probes	17/03/2022	10:38:57:750	302	Bottle	None	None	None	None	None	Hands	Bottle	Chair	Fan	None	Hands	22	False
0.7	teco	probes	17/03/2022	10:39:05:984	303	Ball	None	None	None	None	Leaf	Sun	Bike	None	Ball	None	Ball	32	True
0.7	teco	probes	17/03/2022	10:39:11:337	304	House	None	None	None	None	None	Basket	House	Ball	None	Bottle	House	23	True
0.7	teco	probes	17/03/2022	10:39:16:514	305	Bike	None	None	None	None	None	Tree	Bike	None	Web	Car	Car	33	False
0.7	teco	probes	17/03/2022	10:39:35:751	306	Star	None	None	None	None	None	Star	Sun	Web	Basket	None	Star	22	True
0.6	teco	probes	17/03/2022	10:39:40:846	307	Chair	None	None	None	None	Brushes	Tree	None	Chair	None	Scissors	Scissors	33	False
0.6	teco	probes	17/03/2022	10:39:54:502	308	None	Web	1000	Bike	4500	Bike	GreenCircle	None	Fan	None	Web	Web	33	None
0.6	teco	probes	17/03/2022	10:40:11:942	309	RedStar	None	None	None	None	Star	None	RedStar	Bike	None	Leaf	RedStar	23	True
0.5	teco	probes	17/03/2022	10:40:18:57	310	Leaf	None	None	None	None	None	None	GreenCircle	Leaf	Basket	Star	Basket	32	False
0.6	teco	probes	17/03/2022	10:40:27:614	311	Web	None	None	None	None	Bike	Tree	Web	Sun	None	None	Web	23	True
0.6	teco	probes	17/03/2022	10:40:32:954	312	Scissors	None	None	None	None	Hands	Mug	None	Scissors	Basket	None	Scissors	31	True
0.7	teco	probes	17/03/2022	10:40:55:465	313	Shoe	None	None	None	None	Shoe	Chair	Scissors	GreenCircle	None	None	Shoe	21	True
0.7	teco	probes	17/03/2022	10:41:08:433	314	Brushes	None	None	None	None	Web	None	None	Brushes	Mug	RedStar	Brushes	31	True
0.7	teco	probes	17/03/2022	10:41:25:347	315	Fan	None	None	None	None	Fan	None	None	RedStar	GreenCircle	Car	Fan	21	True
0.7	teco	probes	17/03/2022	10:41:31:464	316	Fan	None	None	None	None	None	Fan	RedStar	Web	None	Mug	RedStar	23	False
0.7	teco	probes	17/03/2022	10:41:40:169	317	Leaf	None	None	None	None	None	Leaf	None	Shoe	Hands	Car	Leaf	22	True
0.6	teco	probes	17/03/2022	10:41:44:902	318	Sun	None	None	None	None	None	None	Bottle	Sun	Scissors	Ball	Sun	31	True
0.6	teco	probes	17/03/2022	10:41:58:104	319	None	Shoe	1000	Leaf	1500	Bottle	None	Ball	Leaf	None	Shoe	Leaf	31	None
0.6	teco	probes	17/03/2022	10:42:03:899	320	None	Car	1000	Bottle	500	Leaf	Car	None	None	Bike	Bottle	Car	22	None
0.6	teco	probes	17/03/2022	10:42:09:331	321	Brushes	None	None	None	None	Tree	None	None	Bike	RedStar	Brushes	RedStar	32	False
0.5	teco	probes	17/03/2022	10:42:17:758	322	Web	None	None	None	None	None	Leaf	Web	None	Fan	Hands	Web	23	True
0.6	teco	probes	17/03/2022	10:42:23:10	323	Basket	None	None	None	None	None	Ball	Car	None	Scissors	Basket	Basket	33	True
0.6	teco	probes	17/03/2022	10:42:28:761	324	Hands	None	None	None	None	Hands	None	None	House	Car	GreenCircle	Hands	21	True
0.7	teco	probes	17/03/2022	10:42:37:999	325	Fan	None	None	None	None	None	Car	Fan	None	Mug	Tree	Fan	23	True
0.7	teco	probes	17/03/2022	10:42:42:649	326	Tree	None	None	None	None	None	None	Star	Ball	Tree	Web	Tree	32	True
0.7	teco	probes	17/03/2022	10:42:49:114	327	Bottle	None	None	None	None	Tree	Bottle	Hands	None	Mug	None	Bottle	22	True
0.7	teco	probes	17/03/2022	10:42:55:688	328	Sun	None	None	None	None	None	None	Tree	Star	Sun	Leaf	Sun	32	True
0.7	teco	probes	17/03/2022	10:43:02:609	329	Ball	None	None	None	None	Bottle	Brushes	Fan	Ball	None	None	Ball	31	True
0.8	teco	probes	17/03/2022	10:43:09:859	330	Sun	None	None	None	None	Sun	Shoe	None	None	RedStar	Tree	Sun	21	True
0.7	teco	probes	17/03/2022	10:43:16:600	331	Shoe	None	None	None	None	None	Web	None	Leaf	Shoe	Bike	Shoe	32	True
0.8	teco	probes	17/03/2022	10:43:22:484	332	House	None	None	None	None	None	Tree	Sun	None	Ball	House	Tree	22	False
0.8	teco	probes	17/03/2022	10:43:32:152	333	Brushes	None	None	None	None	None	Hands	Shoe	None	Brushes	Ball	Shoe	23	False
0.7	teco	probes	17/03/2022	10:43:40:399	334	Shoe	None	None	None	None	Shoe	Sun	Fan	Scissors	None	None	Fan	23	False
0.6	teco	probes	17/03/2022	10:43:53:620	335	Sun	None	None	None	None	Sun	None	GreenCircle	None	Tree	Bike	GreenCircle	23	False
0.6	teco	probes	17/03/2022	10:44:02:745	336	Ball	None	None	None	None	Ball	None	Chair	Car	Tree	None	Ball	21	True
0.5	teco	probes	17/03/2022	10:44:10:496	337	Chair	None	None	None	None	Mug	Chair	Basket	None	None	Bottle	Basket	23	False
0.4	teco	probes	17/03/2022	10:44:19:409	338	Chair	None	None	None	None	Chair	None	Leaf	None	GreenCircle	Scissors	Scissors	33	False
0.4	teco	probes	17/03/2022	10:44:32:812	339	None	Fan	4500	Ball	1000	House	None	None	Mug	Fan	Ball	Ball	33	None
0.3	teco	probes	17/03/2022	10:44:37:649	340	Star	None	None	None	None	None	Star	House	None	Chair	Web	House	23	False
0.3	teco	probes	17/03/2022	10:44:49:180	341	Tree	None	None	None	None	Tree	House	Scissors	None	None	Shoe	Tree	21	True
0.3	teco	probes	17/03/2022	10:44:56:956	342	Web	None	None	None	None	Ball	Web	None	Basket	Car	None	Web	22	True
0.4	teco	probes	17/03/2022	10:45:02:224	343	Star	None	None	None	None	Star	None	Web	None	Ball	Hands	Star	21	True
0.5	teco	probes	17/03/2022	10:45:09:467	344	Scissors	None	None	None	None	RedStar	None	None	Scissors	Leaf	Sun	Scissors	31	True
0.6	teco	probes	17/03/2022	10:45:18:918	345	Star	None	None	None	None	Basket	None	Star	Brushes	None	Car	Star	23	True
0.6	teco	probes	17/03/2022	10:45:24:671	346	GreenCircle	None	None	None	None	Ball	Brushes	None	Car	GreenCircle	None	Ball	21	False
0.6	teco	probes	17/03/2022	10:45:34:689	347	None	Fan	1500	RedStar	1000	Fan	Mug	Web	None	RedStar	None	RedStar	32	None
0.6	teco	probes	17/03/2022	10:45:37:886	348	Tree	None	None	None	None	Bike	Tree	Brushes	Mug	None	None	Tree	22	True
0.5	teco	probes	17/03/2022	10:45:43:945	349	Mug	None	None	None	None	None	Mug	Ball	GreenCircle	None	Scissors	Mug	22	True
0.4	teco	probes	17/03/2022	10:45:52:489	350	Leaf	None	None	None	None	Ball	None	Car	None	Leaf	Scissors	Leaf	32	True
0.3	teco	probes	17/03/2022	10:45:58:767	351	Brushes	None	None	None	None	Leaf	Sun	Star	Brushes	None	None	Brushes	31	True
0.3	teco	probes	17/03/2022	10:46:04:622	352	Mug	None	None	None	None	None	Hands	House	None	Mug	Scissors	Mug	32	True
0.3	teco	probes	17/03/2022	10:46:12:691	353	Tree	None	None	None	None	Chair	None	Tree	None	Bike	Sun	Tree	23	True
0.3	teco	probes	17/03/2022	10:46:18:533	354	None	Web	500	Fan	1000	None	None	Tree	Fan	GreenCircle	Web	Web	33	None
0.4	teco	probes	17/03/2022	10:46:22:570	355	Web	None	None	None	None	Web	None	None	Basket	RedStar	Brushes	Web	21	True
0.5	teco	probes	17/03/2022	10:46:28:110	356	House	None	None	None	None	None	Chair	None	House	Hands	Shoe	Hands	32	False
0.6	teco	probes	17/03/2022	10:46:38:552	357	Bottle	None	None	None	None	None	Bottle	GreenCircle	None	Leaf	Basket	Bottle	22	True
0.6	teco	probes	17/03/2022	10:46:43:482	358	Ball	None	None	None	None	Fan	None	Ball	Brushes	Bike	None	Ball	23	True
0.6	teco	probes	17/03/2022	10:46:50:96	359	Scissors	None	None	None	None	Scissors	None	Web	RedStar	None	House	Scissors	21	True
0.7	teco	probes	17/03/2022	10:46:57:160	360	Fan	None	None	None	None	None	Mug	Fan	Brushes	None	Basket	Basket	33	False
None	teco	probes	29/03/2022	15:27:54:309	361	Star	None	None	None	None	None	Bike	None	Star	Hands	GreenCircle	Star	31	True
None	teco	probes	29/03/2022	15:27:59:761	362	Bottle	None	None	None	None	RedStar	Car	None	Bottle	None	Tree	Car	22	False
None	teco	probes	29/03/2022	15:28:08:826	363	RedStar	None	None	None	None	RedStar	None	Scissors	None	House	Tree	RedStar	21	True
None	teco	probes	29/03/2022	15:28:13:454	364	Fan	None	None	None	None	None	Bottle	None	Ball	Fan	GreenCircle	Fan	32	True
None	teco	probes	29/03/2022	15:28:22:654	365	None	Fan	1000	Brushes	4500	Star	GreenCircle	Brushes	None	None	Fan	Brushes	23	None
None	teco	probes	29/03/2022	15:28:26:305	366	Bike	None	None	None	None	None	Car	Bike	Tree	None	Mug	Car	22	False
None	teco	probes	29/03/2022	15:28:37:968	367	House	None	None	None	None	Mug	Bike	House	Web	None	None	House	23	True
None	teco	probes	29/03/2022	15:28:42:137	368	Star	None	None	None	None	None	None	Brushes	Scissors	Star	RedStar	Star	32	True
None	teco	probes	29/03/2022	15:28:47:470	369	Bottle	None	None	None	None	Basket	GreenCircle	Bottle	None	Star	None	GreenCircle	22	False
None	teco	probes	29/03/2022	15:28:56:13	370	Web	None	None	None	None	Mug	Web	None	None	RedStar	Sun	Web	22	True
None	teco	probes	29/03/2022	15:29:00:49	371	Hands	None	None	None	None	None	Hands	House	Scissors	Shoe	None	Hands	22	True
None	teco	probes	29/03/2022	15:29:04:544	372	Car	None	None	None	None	Ball	Mug	None	Car	Chair	None	Car	31	True
None	teco	probes	29/03/2022	15:29:08:842	373	Leaf	None	None	None	None	Leaf	GreenCircle	None	None	House	Web	Leaf	21	True
None	teco	probes	29/03/2022	15:29:13:194	374	Leaf	None	None	None	None	Scissors	None	None	RedStar	Tree	Leaf	Leaf	33	True
None	teco	probes	29/03/2022	15:29:17:588	375	Ball	None	None	None	None	None	Brushes	None	GreenCircle	Chair	Ball	Ball	33	True
None	teco	probes	29/03/2022	15:29:22:636	376	Sun	None	None	None	None	Sun	Bike	None	None	Chair	Basket	Basket	33	False
None	teco	probes	29/03/2022	15:29:31:339	377	Chair	None	None	None	None	None	Star	Brushes	None	Sun	Chair	Chair	33	True
None	teco	probes	29/03/2022	15:29:36:821	378	None	GreenCircle	1000	Ball	1500	None	Bottle	Bike	None	Ball	GreenCircle	Ball	32	None
None	teco	probes	29/03/2022	15:29:41:106	379	Shoe	None	None	None	None	None	None	Brushes	Mug	Shoe	Hands	Shoe	32	True
None	teco	probes	29/03/2022	15:29:45:576	380	Leaf	None	None	None	None	None	Leaf	Star	Brushes	Tree	None	Leaf	22	True
None	teco	probes	29/03/2022	15:29:50:35	381	Web	None	None	None	None	None	GreenCircle	None	Hands	House	Web	Hands	31	False
0.7	teco	probes	29/03/2022	15:29:58:219	382	Scissors	None	None	None	None	Chair	Scissors	None	Sun	RedStar	None	Scissors	22	True
0.7	teco	probes	29/03/2022	15:30:02:776	383	Car	None	None	None	None	Star	None	None	Car	Ball	Chair	Car	31	True
0.7	teco	probes	29/03/2022	15:30:08:553	384	Star	None	None	None	None	None	None	Ball	Chair	Web	Star	Ball	23	False
0.7	teco	probes	29/03/2022	15:30:25:113	385	Leaf	None	None	None	None	None	None	Sun	Brushes	Leaf	Basket	Leaf	32	True
0.7	teco	probes	29/03/2022	15:30:30:509	386	Shoe	None	None	None	None	Hands	None	Shoe	Ball	Chair	None	Shoe	23	True
0.8	teco	probes	29/03/2022	15:30:34:577	387	Scissors	None	None	None	None	Shoe	None	Scissors	Brushes	Tree	None	Scissors	23	True
0.8	teco	probes	29/03/2022	15:30:39:460	388	None	Hands	1000	Basket	500	Hands	Web	Shoe	None	None	Basket	Basket	33	None
0.7	teco	probes	29/03/2022	15:30:44:85	389	Bottle	None	None	None	None	None	None	Basket	Bottle	Star	Mug	Basket	23	False
0.7	teco	probes	29/03/2022	15:30:57:130	390	None	Web	4500	Scissors	1000	Scissors	Brushes	None	Sun	None	Web	Scissors	21	None
0.6	teco	probes	29/03/2022	15:31:01:511	391	Chair	None	None	None	None	Chair	Brushes	Ball	None	Basket	None	Ball	23	False
0.5	teco	probes	29/03/2022	15:31:09:715	392	Web	None	None	None	None	Web	None	Tree	None	Fan	Car	Car	33	False
0.6	teco	probes	29/03/2022	15:31:19:76	393	Basket	None	None	None	None	Bottle	None	House	Mug	Basket	None	Basket	32	True
0.6	teco	probes	29/03/2022	15:31:25:175	394	Shoe	None	None	None	None	Web	None	Bike	Shoe	GreenCircle	None	Shoe	31	True
0.6	teco	probes	29/03/2022	15:31:29:578	395	Car	None	None	None	None	Ball	None	Car	None	Chair	RedStar	Car	23	True
0.6	teco	probes	29/03/2022	15:31:35:68	396	Bottle	None	None	None	None	None	Sun	Bottle	Fan	Star	None	Star	32	False
0.6	teco	probes	29/03/2022	15:31:44:161	397	Mug	None	None	None	None	None	Mug	RedStar	GreenCircle	None	House	Mug	22	True
0.6	teco	probes	29/03/2022	15:31:48:405	398	Tree	None	None	None	None	GreenCircle	Tree	None	Mug	Fan	None	Tree	22	True
0.6	teco	probes	29/03/2022	15:31:53:94	399	Hands	None	None	None	None	None	Shoe	None	Sun	Hands	Car	Hands	32	True
0.7	teco	probes	29/03/2022	15:31:57:904	400	Bottle	None	None	None	None	None	Bottle	None	Shoe	Car	RedStar	Bottle	22	True
0.6	teco	probes	29/03/2022	15:32:02:215	401	Ball	None	None	None	None	None	Ball	Hands	Web	None	Star	Ball	22	True
0.5	teco	probes	29/03/2022	15:32:06:373	402	RedStar	None	None	None	None	None	Leaf	RedStar	Bike	None	Brushes	RedStar	23	True
0.6	teco	probes	29/03/2022	15:32:10:586	403	Sun	None	None	None	None	Mug	Sun	RedStar	Leaf	None	None	RedStar	23	False
0.6	teco	probes	29/03/2022	15:32:21:385	404	Brushes	None	None	None	None	Web	Brushes	None	Chair	RedStar	None	RedStar	32	False
0.6	teco	probes	29/03/2022	15:32:30:6	405	Mug	None	None	None	None	Scissors	Tree	Chair	None	None	Mug	Mug	33	True
0.6	teco	probes	29/03/2022	15:32:35:943	406	RedStar	None	None	None	None	Car	Basket	None	RedStar	Bottle	None	RedStar	31	True
0.6	teco	probes	29/03/2022	15:32:41:402	407	Tree	None	None	None	None	Tree	GreenCircle	None	Fan	None	Car	Car	33	False
0.6	teco	probes	29/03/2022	15:32:51:288	408	None	Mug	1500	Bike	1000	Mug	None	None	Bike	GreenCircle	Tree	GreenCircle	32	None
0.6	teco	probes	29/03/2022	15:32:54:826	409	Ball	None	None	None	None	Hands	None	House	None	Tree	Ball	Ball	33	True
0.6	teco	probes	29/03/2022	15:32:58:977	410	Basket	None	None	None	None	Bottle	Sun	Basket	RedStar	None	None	Basket	23	True
0.7	teco	probes	29/03/2022	15:33:03:178	411	Basket	None	None	None	None	None	Basket	Tree	Chair	None	House	Basket	22	True
0.6	teco	probes	29/03/2022	15:33:08:70	412	Chair	None	None	None	None	Shoe	None	Chair	None	Tree	Fan	Shoe	21	False
0.6	teco	probes	29/03/2022	15:33:17:303	413	Sun	None	None	None	None	Bike	Web	Sun	Car	None	None	Sun	23	True
0.6	teco	probes	29/03/2022	15:33:22:477	414	None	Fan	500	Scissors	1000	None	Chair	Scissors	Fan	None	Hands	Scissors	23	None
0.6	teco	probes	29/03/2022	15:33:28:581	415	Chair	None	None	None	None	None	None	Leaf	Chair	Car	Ball	Ball	33	False
0.6	teco	probes	29/03/2022	15:33:37:125	416	Shoe	None	None	None	None	Shoe	Chair	House	None	None	Hands	House	23	False
0.6	teco	probes	29/03/2022	15:33:45:285	417	Mug	None	None	None	None	Brushes	Mug	None	None	Bike	Basket	Mug	22	True
0.5	teco	probes	29/03/2022	15:33:49:830	418	Bike	None	None	None	None	Bike	None	None	Mug	Basket	Leaf	Basket	32	False
0.5	teco	probes	29/03/2022	15:33:58:660	419	Bike	None	None	None	None	Basket	None	None	Car	Bike	Tree	Basket	21	False
0.5	teco	probes	29/03/2022	15:34:06:850	420	GreenCircle	None	None	None	None	GreenCircle	Bottle	Scissors	House	None	None	GreenCircle	21	True
0.4	teco	probes	29/03/2022	15:34:10:986	421	Sun	None	None	None	None	Bike	Chair	Basket	Sun	None	None	Basket	23	False
0.3	teco	probes	29/03/2022	15:34:19:595	422	Tree	None	None	None	None	Ball	Star	Chair	None	Tree	None	Star	22	False
0.4	teco	probes	29/03/2022	15:34:28:179	423	Basket	None	None	None	None	Basket	None	RedStar	Sun	None	GreenCircle	Basket	21	True
0.4	teco	probes	29/03/2022	15:34:32:735	424	Fan	None	None	None	None	Tree	Shoe	Ball	None	None	Fan	Fan	33	True
0.5	teco	probes	29/03/2022	15:34:36:893	425	Leaf	None	None	None	None	None	Hands	Leaf	House	Basket	None	Leaf	23	True
0.5	teco	probes	29/03/2022	15:34:45:476	426	None	Hands	1000	Ball	4500	Ball	None	Hands	Mug	None	Scissors	Ball	21	None
0.6	teco	probes	29/03/2022	15:34:49:558	427	Basket	None	None	None	None	None	Sun	Basket	Bottle	Web	None	Basket	23	True
0.6	teco	probes	29/03/2022	15:34:53:805	428	Scissors	None	None	None	None	Hands	None	Bike	Web	Scissors	None	Scissors	32	True
0.5	teco	probes	29/03/2022	15:34:57:863	429	GreenCircle	None	None	None	None	Bike	Basket	None	Shoe	None	GreenCircle	GreenCircle	33	True
0.5	teco	probes	29/03/2022	15:35:01:938	430	GreenCircle	None	None	None	None	GreenCircle	Chair	Bottle	None	Brushes	None	GreenCircle	21	True
0.5	teco	probes	29/03/2022	15:35:06:551	431	Hands	None	None	None	None	RedStar	Star	Leaf	None	None	Hands	Hands	33	True
0.4	teco	probes	29/03/2022	15:35:12:69	432	House	None	None	None	None	None	Bottle	None	Web	Fan	House	House	33	True
0.3	teco	probes	29/03/2022	15:35:16:318	433	Sun	None	None	None	None	Brushes	Sun	Ball	None	None	Shoe	Ball	23	False
0.4	teco	probes	29/03/2022	15:35:24:951	434	Brushes	None	None	None	None	Web	Bike	Fan	None	None	Brushes	Fan	23	False
0.4	teco	probes	29/03/2022	15:35:34:149	435	None	Leaf	1000	Mug	1500	Mug	Scissors	Leaf	None	None	Chair	Leaf	23	None
0.4	teco	probes	29/03/2022	15:35:37:768	436	Bike	None	None	None	None	Bottle	Leaf	Bike	None	Scissors	None	Leaf	22	False
0.5	teco	probes	29/03/2022	15:35:45:698	437	Car	None	None	None	None	RedStar	None	Car	Chair	None	Bottle	Car	23	True
0.6	teco	probes	29/03/2022	15:35:50:308	438	Fan	None	None	None	None	None	None	Mug	Fan	Chair	Tree	Mug	23	False
0.6	teco	probes	29/03/2022	15:35:58:552	439	Mug	None	None	None	None	House	None	None	Fan	RedStar	Mug	Mug	33	True
0.6	teco	probes	29/03/2022	15:36:02:933	440	GreenCircle	None	None	None	None	Ball	Brushes	None	GreenCircle	Chair	None	GreenCircle	31	True
0.6	teco	probes	29/03/2022	15:36:07:354	441	Web	None	None	None	None	None	None	Tree	RedStar	Web	House	Web	32	True
0.5	teco	probes	29/03/2022	15:36:13:135	442	Brushes	None	None	None	None	None	Leaf	RedStar	House	Brushes	None	Leaf	22	False
0.4	teco	probes	29/03/2022	15:36:21:904	443	Star	None	None	None	None	None	Web	None	Star	Hands	Fan	Hands	32	False
0.5	teco	probes	29/03/2022	15:36:33:966	444	Tree	None	None	None	None	Bike	None	House	Tree	None	Fan	Tree	31	True
0.5	teco	probes	29/03/2022	15:36:38:844	445	Fan	None	None	None	None	None	None	Bottle	Chair	Fan	Leaf	Bottle	23	False
0.6	teco	probes	29/03/2022	15:36:47:320	446	Hands	None	None	None	None	None	Sun	Hands	Brushes	Scissors	None	Hands	23	True
0.6	teco	probes	29/03/2022	15:36:53:262	447	House	None	None	None	None	Star	House	None	RedStar	Web	None	House	22	True
0.6	teco	probes	29/03/2022	15:36:59:61	448	None	Hands	1000	Web	500	Star	Hands	None	Web	None	Shoe	Hands	22	None
0.6	teco	probes	29/03/2022	15:37:03:432	449	Mug	None	None	None	None	None	None	Bike	Fan	Mug	Web	Mug	32	True
0.6	teco	probes	29/03/2022	15:37:07:888	450	Brushes	None	None	None	None	Tree	None	Sun	Hands	Brushes	None	Brushes	32	True
0.6	teco	probes	29/03/2022	15:37:12:301	451	Ball	None	None	None	None	Sun	Bottle	None	Star	Ball	None	Ball	32	True
0.6	teco	probes	29/03/2022	15:37:16:457	452	Scissors	None	None	None	None	RedStar	None	Shoe	None	Web	Scissors	Scissors	33	True
0.5	teco	probes	29/03/2022	15:37:20:776	453	House	None	None	None	None	Web	Scissors	None	House	Shoe	None	Web	21	False
0.4	teco	probes	29/03/2022	15:37:28:873	454	Scissors	None	None	None	None	None	Chair	Web	None	Scissors	GreenCircle	Scissors	32	True
0.5	teco	probes	29/03/2022	15:37:33:385	455	Brushes	None	None	None	None	Scissors	Mug	Brushes	None	None	Chair	Scissors	21	False
0.5	teco	probes	29/03/2022	15:37:46:63	456	None	Leaf	4500	Car	1000	None	Shoe	Basket	Leaf	None	Car	Car	33	None
0.5	teco	probes	29/03/2022	15:37:49:764	457	Car	None	None	None	None	Bike	Car	None	Mug	Bottle	None	Car	22	True
0.6	teco	probes	29/03/2022	15:37:55:370	458	Web	None	None	None	None	Web	Car	House	None	RedStar	None	Car	22	False
0.6	teco	probes	29/03/2022	15:38:03:215	459	GreenCircle	None	None	None	None	None	GreenCircle	None	Mug	Shoe	Fan	GreenCircle	22	True
0.7	teco	probes	29/03/2022	15:38:07:703	460	Tree	None	None	None	None	Tree	None	None	House	Bottle	Shoe	Tree	21	True
0.6	teco	probes	29/03/2022	15:38:11:933	461	House	None	None	None	None	Tree	None	None	Mug	House	Leaf	Leaf	33	False
0.5	teco	probes	29/03/2022	15:38:21:129	462	Hands	None	None	None	None	Scissors	Shoe	House	None	None	Hands	Shoe	22	False
0.5	teco	probes	29/03/2022	15:38:29:472	463	RedStar	None	None	None	None	Web	None	Hands	None	GreenCircle	RedStar	RedStar	33	True
0.5	teco	probes	29/03/2022	15:38:33:969	464	Fan	None	None	None	None	Web	None	None	Basket	Sun	Fan	Basket	31	False
0.5	teco	probes	29/03/2022	15:38:42:549	465	Shoe	None	None	None	None	Mug	RedStar	None	Star	Shoe	None	Shoe	32	True
0.5	teco	probes	29/03/2022	15:38:48:122	466	None	Sun	1500	Mug	1000	Sun	Mug	None	Leaf	None	Star	Mug	22	None
0.6	teco	probes	29/03/2022	15:38:51:888	467	Ball	None	None	None	None	House	Ball	RedStar	Fan	None	None	Ball	22	True
0.6	teco	probes	29/03/2022	15:38:55:855	468	RedStar	None	None	None	None	House	Sun	RedStar	Fan	None	None	RedStar	23	True
0.6	teco	probes	29/03/2022	15:39:00:193	469	Bike	None	None	None	None	Bottle	None	Basket	Mug	None	Bike	Basket	23	False
0.6	teco	probes	29/03/2022	15:39:08:532	470	Star	None	None	None	None	Chair	Web	None	Star	Hands	None	Star	31	True
0.5	teco	probes	29/03/2022	15:39:13:259	471	Chair	None	None	None	None	Tree	None	Mug	Chair	None	Bike	Tree	21	False
0.6	teco	probes	29/03/2022	15:39:21:335	472	Car	None	None	None	None	Sun	Leaf	Car	None	None	Scissors	Car	23	True
0.5	teco	probes	29/03/2022	15:39:25:979	473	Sun	None	None	None	None	Web	Ball	None	Sun	None	GreenCircle	GreenCircle	33	False
0.5	teco	probes	29/03/2022	15:39:34:665	474	Bike	None	None	None	None	Brushes	Scissors	None	Bike	Ball	None	Scissors	22	False
0.5	teco	probes	29/03/2022	15:39:44:264	475	None	Bottle	500	Tree	1000	None	GreenCircle	Tree	None	House	Bottle	Bottle	33	None
0.5	teco	probes	29/03/2022	15:39:47:955	476	RedStar	None	None	None	None	House	Car	Shoe	None	None	RedStar	RedStar	33	True
0.5	teco	probes	29/03/2022	15:39:52:252	477	Star	None	None	None	None	Web	Star	Bottle	Brushes	None	None	Star	22	True
0.6	teco	probes	29/03/2022	15:39:56:906	478	Shoe	None	None	None	None	GreenCircle	None	Shoe	Mug	None	Scissors	Shoe	23	True
0.5	teco	probes	29/03/2022	15:40:02:272	479	Shoe	None	None	None	None	Chair	None	Bottle	Shoe	Car	None	Chair	21	False
0.6	teco	probes	29/03/2022	15:40:10:599	480	Tree	None	None	None	None	Tree	None	None	Car	Bike	RedStar	Tree	21	True
None	teco	probes	31/03/2022	13:08:41:904	481	Shoe	None	None	None	None	Ball	None	Bottle	Shoe	None	Star	Ball	21	False
None	teco	probes	31/03/2022	13:08:50:424	482	Leaf	None	None	None	None	None	Bottle	RedStar	None	Leaf	Hands	Leaf	32	True
None	teco	probes	31/03/2022	13:08:56:111	483	Basket	None	None	None	None	Basket	None	Bottle	Shoe	None	GreenCircle	Basket	21	True
None	teco	probes	31/03/2022	13:09:01:991	484	Fan	None	None	None	None	None	Chair	Fan	None	RedStar	Hands	Hands	33	False
None	teco	probes	31/03/2022	13:09:10:340	485	Bike	None	None	None	None	Leaf	Bike	RedStar	Brushes	None	None	Bike	22	True
None	teco	probes	31/03/2022	13:09:16:140	486	Brushes	None	None	None	None	None	RedStar	None	Car	Brushes	Hands	RedStar	22	False
None	teco	probes	31/03/2022	13:09:23:532	487	Mug	None	None	None	None	Sun	Mug	Web	Scissors	None	None	Mug	22	True
None	teco	probes	31/03/2022	13:09:29:82	488	Ball	None	None	None	None	Tree	Shoe	Brushes	None	None	Ball	Ball	33	True
None	teco	probes	31/03/2022	13:09:38:22	489	None	Bottle	1000	Ball	4500	Bottle	None	GreenCircle	None	Ball	Mug	Ball	32	None
None	teco	probes	31/03/2022	13:09:43:574	490	None	Brushes	1000	Bike	1500	Bike	None	Ball	Bottle	Brushes	None	Ball	23	None
None	teco	probes	31/03/2022	13:09:48:63	491	Brushes	None	None	None	None	None	Brushes	Hands	Bottle	None	Web	Web	33	False
None	teco	probes	31/03/2022	13:10:00:653	492	Tree	None	None	None	None	Tree	Bottle	None	Car	None	Bike	Tree	21	True
None	teco	probes	31/03/2022	13:10:04:990	493	Bottle	None	None	None	None	Bottle	None	Mug	Fan	Ball	None	Ball	32	False
None	teco	probes	31/03/2022	13:10:17:990	494	Sun	None	None	None	None	None	Sun	Shoe	Fan	Scissors	None	Sun	22	True
None	teco	probes	31/03/2022	13:10:22:838	495	Bottle	None	None	None	None	GreenCircle	RedStar	Bottle	None	House	None	GreenCircle	21	False
None	teco	probes	31/03/2022	13:10:31:185	496	Ball	None	None	None	None	None	None	Ball	Star	RedStar	Tree	Ball	23	True
None	teco	probes	31/03/2022	13:10:36:37	497	Bike	None	None	None	None	Leaf	Web	Bike	None	RedStar	None	RedStar	32	False
None	teco	probes	31/03/2022	13:10:44:299	498	Leaf	None	None	None	None	Leaf	Basket	None	None	Fan	Star	Leaf	21	True
None	teco	probes	31/03/2022	13:10:48:279	499	Leaf	None	None	None	None	None	Leaf	Bike	Tree	Web	None	Leaf	22	True
None	teco	probes	31/03/2022	13:10:52:507	500	Star	None	None	None	None	Shoe	None	None	Ball	Star	Bike	Star	32	True
None	teco	probes	31/03/2022	13:10:56:885	501	Scissors	None	None	None	None	GreenCircle	Chair	None	Shoe	None	Scissors	Scissors	33	True
0.6	teco	probes	31/03/2022	13:11:01:753	502	Star	None	None	None	None	Ball	Brushes	House	None	Star	None	Star	32	True
0.6	teco	probes	31/03/2022	13:11:09:22	503	None	Bike	1000	Star	500	Bike	Basket	Star	None	None	House	Basket	22	None
0.6	teco	probes	31/03/2022	13:11:12:600	504	Car	None	None	None	None	Star	None	Basket	Car	Bottle	None	Car	31	True
0.6	teco	probes	31/03/2022	13:11:17:253	505	Mug	None	None	None	None	Car	Mug	Brushes	None	None	RedStar	Mug	22	True
0.5	teco	probes	31/03/2022	13:11:23:749	506	Fan	None	None	None	None	Fan	Brushes	GreenCircle	Shoe	None	None	Brushes	22	False
0.6	teco	probes	31/03/2022	13:11:32:852	507	Chair	None	None	None	None	Star	Bottle	Chair	None	Hands	None	Bottle	22	False
0.5	teco	probes	31/03/2022	13:11:41:473	508	Sun	None	None	None	None	None	Bike	Sun	Hands	None	RedStar	Sun	23	True
0.6	teco	probes	31/03/2022	13:11:46:296	509	Brushes	None	None	None	None	Fan	Bike	None	None	RedStar	Brushes	RedStar	32	False
0.6	teco	probes	31/03/2022	13:11:55:279	510	Hands	None	None	None	None	None	None	Hands	Scissors	Star	Mug	Hands	23	True
0.6	teco	probes	31/03/2022	13:11:59:542	511	Tree	None	None	None	None	Fan	Tree	Leaf	GreenCircle	None	None	Tree	22	True
0.7	teco	probes	31/03/2022	13:12:04:828	512	Shoe	None	None	None	None	None	Scissors	Shoe	House	None	Fan	Shoe	23	True
0.7	teco	probes	31/03/2022	13:12:13:734	513	None	Basket	4500	Shoe	1000	Basket	Sun	Shoe	Brushes	None	None	Shoe	23	None
0.7	teco	probes	31/03/2022	13:12:17:818	514	Basket	None	None	None	None	Hands	None	Basket	None	Bottle	Fan	Basket	23	True
0.6	teco	probes	31/03/2022	13:12:26:674	515	RedStar	None	None	None	None	Bike	RedStar	Tree	None	None	Chair	Chair	33	False
0.5	teco	probes	31/03/2022	13:12:38:65	516	Fan	None	None	None	None	None	Fan	Tree	RedStar	GreenCircle	None	GreenCircle	32	False
0.5	teco	probes	31/03/2022	13:12:46:175	517	Basket	None	None	None	None	RedStar	None	GreenCircle	Basket	House	None	GreenCircle	23	False
0.6	teco	probes	31/03/2022	13:12:54:329	518	Mug	None	None	None	None	None	Mug	None	Bottle	Fan	Bike	Mug	22	True
0.5	teco	probes	31/03/2022	13:13:00:316	519	House	None	None	None	None	Brushes	Star	House	None	Shoe	None	Star	22	False
0.6	teco	probes	31/03/2022	13:13:08:724	520	RedStar	None	None	None	None	Scissors	None	RedStar	Star	Brushes	None	RedStar	23	True
0.6	teco	probes	31/03/2022	13:13:13:106	521	GreenCircle	None	None	None	None	GreenCircle	None	Car	RedStar	Scissors	None	GreenCircle	21	True
0.6	teco	probes	31/03/2022	13:13:18:612	522	Scissors	None	None	None	None	GreenCircle	Web	None	Hands	None	Scissors	Scissors	33	True
0.5	teco	probes	31/03/2022	13:13:30:469	523	Brushes	None	None	None	None	Sun	Bike	Brushes	Mug	None	None	Sun	21	False
0.5	teco	probes	31/03/2022	13:13:38:861	524	Car	None	None	None	None	Leaf	Bike	None	None	GreenCircle	Car	Car	33	True
0.6	teco	probes	31/03/2022	13:13:43:844	525	Mug	None	None	None	None	Mug	Star	None	None	Brushes	Scissors	Mug	21	True
0.5	teco	probes	31/03/2022	13:13:48:190	526	Hands	None	None	None	None	None	Hands	Scissors	Web	Car	None	Hands	22	True
0.5	teco	probes	31/03/2022	13:13:54:520	527	None	Leaf	1500	Star	1000	Leaf	Tree	None	None	Star	Fan	Star	32	None
0.5	teco	probes	31/03/2022	13:13:58:10	528	RedStar	None	None	None	None	Hands	Car	RedStar	Mug	None	None	RedStar	23	True
0.6	teco	probes	31/03/2022	13:14:03:578	529	Sun	None	None	None	None	None	RedStar	Sun	Bottle	None	Leaf	Sun	23	True
0.5	teco	probes	31/03/2022	13:14:09:687	530	Shoe	None	None	None	None	None	None	Star	Scissors	Shoe	Sun	Shoe	32	True
0.5	teco	probes	31/03/2022	13:14:16:953	531	None	Star	500	Ball	1000	None	Chair	Ball	Star	Bottle	None	Ball	23	None
0.6	teco	probes	31/03/2022	13:14:22:374	532	Bottle	None	None	None	None	Car	Bottle	None	RedStar	None	Ball	Bottle	22	True
0.6	teco	probes	31/03/2022	13:14:31:767	533	Bike	None	None	None	None	Mug	Bike	Tree	Chair	None	None	Mug	21	False
0.6	teco	probes	31/03/2022	13:14:40:67	534	Basket	None	None	None	None	Bottle	None	Basket	Hands	Brushes	None	Basket	23	True
0.5	teco	probes	31/03/2022	13:14:44:726	535	Web	None	None	None	None	None	Chair	None	Leaf	Web	Star	Web	32	True
0.5	teco	probes	31/03/2022	13:14:49:754	536	GreenCircle	None	None	None	None	GreenCircle	Car	None	House	None	Sun	GreenCircle	21	True
0.6	teco	probes	31/03/2022	13:14:54:386	537	Tree	None	None	None	None	None	Tree	Shoe	Fan	House	None	Tree	22	True
0.7	teco	probes	31/03/2022	13:14:59:270	538	Mug	None	None	None	None	Tree	Mug	Star	None	Chair	None	Mug	22	True
0.8	teco	probes	31/03/2022	13:15:04:825	539	GreenCircle	None	None	None	None	Star	House	None	GreenCircle	Ball	None	House	22	False
0.8	teco	probes	31/03/2022	13:15:12:993	540	Tree	None	None	None	None	Tree	Shoe	None	None	Sun	Car	Tree	21	True
0.7	teco	probes	31/03/2022	13:15:19:759	541	Star	None	None	None	None	Hands	Web	None	None	Ball	Star	Web	22	False
0.7	teco	probes	31/03/2022	13:15:28:205	542	Leaf	None	None	None	None	None	None	Car	Brushes	Leaf	Shoe	Leaf	32	True
0.8	teco	probes	31/03/2022	13:15:34:476	543	RedStar	None	None	None	None	None	Ball	Mug	None	Leaf	RedStar	RedStar	33	True
0.8	teco	probes	31/03/2022	13:15:39:999	544	Bottle	None	None	None	None	Bottle	Web	None	House	Hands	None	Bottle	21	True
0.7	teco	probes	31/03/2022	13:15:45:532	545	Chair	None	None	None	None	None	None	Chair	Car	GreenCircle	Bike	Car	31	False
0.7	teco	probes	31/03/2022	13:15:54:391	546	Ball	None	None	None	None	Star	Leaf	None	Basket	None	Ball	Ball	33	True
0.6	teco	probes	31/03/2022	13:15:59:508	547	House	None	None	None	None	None	RedStar	Hands	Mug	House	None	Hands	23	False
0.6	teco	probes	31/03/2022	13:16:12:738	548	None	Ball	1000	Car	4500	Car	Sun	None	None	Ball	Web	Web	33	None
0.5	teco	probes	31/03/2022	13:16:16:460	549	Chair	None	None	None	None	None	Chair	House	None	RedStar	Web	RedStar	32	False
0.6	teco	probes	31/03/2022	13:16:25:955	550	Shoe	None	None	None	None	Bottle	Chair	Hands	None	Shoe	None	Shoe	32	True
0.6	teco	probes	31/03/2022	13:16:30:635	551	Web	None	None	None	None	Bottle	Chair	House	None	Web	None	Web	32	True
0.6	teco	probes	31/03/2022	13:16:35:630	552	Chair	None	None	None	None	Chair	None	Fan	Mug	Web	None	Fan	23	False
0.5	teco	probes	31/03/2022	13:16:44:752	553	Shoe	None	None	None	None	Sun	None	Bike	Scissors	None	Shoe	Scissors	31	False
0.4	teco	probes	31/03/2022	13:16:52:936	554	Fan	None	None	None	None	None	GreenCircle	Leaf	None	Fan	Web	GreenCircle	22	False
0.3	teco	probes	31/03/2022	13:17:02:876	555	House	None	None	None	None	House	Mug	Web	None	None	Fan	Fan	33	False
0.3	teco	probes	31/03/2022	13:17:12:903	556	None	Star	1000	Car	1500	None	Car	RedStar	None	Mug	Star	Car	22	None
0.3	teco	probes	31/03/2022	13:17:17:118	557	Brushes	None	None	None	None	RedStar	Shoe	None	Brushes	Fan	None	Shoe	22	False
0.3	teco	probes	31/03/2022	13:17:25:544	558	Scissors	None	None	None	None	Shoe	None	None	Scissors	House	Mug	Scissors	31	True
0.3	teco	probes	31/03/2022	13:17:31:465	559	Hands	None	None	None	None	GreenCircle	None	None	House	Bottle	Hands	GreenCircle	21	False
0.4	teco	probes	31/03/2022	13:17:39:39	560	Scissors	None	None	None	None	Scissors	None	None	Web	Chair	Brushes	Scissors	21	True
0.3	teco	probes	31/03/2022	13:17:44:317	561	Car	None	None	None	None	Basket	None	Mug	Car	Ball	None	Basket	21	False
0.3	teco	probes	31/03/2022	13:17:52:859	562	Tree	None	None	None	None	Basket	Tree	None	Chair	None	GreenCircle	Tree	22	True
0.3	teco	probes	31/03/2022	13:17:57:875	563	None	Shoe	1000	House	500	RedStar	None	None	Shoe	Brushes	House	House	33	None
0.3	teco	probes	31/03/2022	13:18:02:595	564	Web	None	None	None	None	Scissors	None	Shoe	None	Web	RedStar	RedStar	33	False
0.4	teco	probes	31/03/2022	13:18:11:643	565	Ball	None	None	None	None	Star	Ball	Sun	Bottle	None	None	Ball	22	True
0.4	teco	probes	31/03/2022	13:18:16:139	566	Basket	None	None	None	None	Basket	None	Tree	Fan	None	Star	Tree	23	False
0.3	teco	probes	31/03/2022	13:18:24:441	567	Fan	None	None	None	None	Bike	Car	None	None	Fan	House	House	33	False
0.3	teco	probes	31/03/2022	13:18:32:649	568	Sun	None	None	None	None	Sun	None	Brushes	Star	None	Web	Sun	21	True
0.3	teco	probes	31/03/2022	13:18:41:890	569	Leaf	None	None	None	None	Bike	None	Bottle	None	Car	Leaf	Leaf	33	True
0.3	teco	probes	31/03/2022	13:18:46:527	570	Chair	None	None	None	None	None	Brushes	Scissors	None	Chair	Sun	Scissors	23	False
0.4	teco	probes	31/03/2022	13:18:54:929	571	House	None	None	None	None	Tree	House	None	None	Bottle	Star	Star	33	False
0.3	teco	probes	31/03/2022	13:19:03:297	572	Scissors	None	None	None	None	Web	Ball	Scissors	Bottle	None	None	Scissors	23	True
0.3	teco	probes	31/03/2022	13:19:10:662	573	Hands	None	None	None	None	Hands	Brushes	None	Chair	Sun	None	Hands	21	True
0.3	teco	probes	31/03/2022	13:19:15:689	574	GreenCircle	None	None	None	None	None	Chair	None	Car	RedStar	GreenCircle	GreenCircle	33	True
0.4	teco	probes	31/03/2022	13:19:24:91	575	Web	None	None	None	None	Leaf	None	Chair	Web	None	Brushes	Brushes	33	False
0.4	teco	probes	31/03/2022	13:19:32:485	576	Web	None	None	None	None	Fan	None	None	Star	Web	Tree	Web	32	True
0.4	teco	probes	31/03/2022	13:19:39:462	577	Car	None	None	None	None	Bottle	None	Sun	Car	Ball	None	Car	31	True
0.4	teco	probes	31/03/2022	13:19:51:235	578	None	Shoe	4500	Leaf	1000	Basket	Leaf	Shoe	None	None	Sun	Shoe	23	None
0.5	teco	probes	31/03/2022	13:19:55:818	579	Bottle	None	None	None	None	Car	Bike	None	None	Brushes	Bottle	Bottle	33	True
0.5	teco	probes	31/03/2022	13:20:00:974	580	Sun	None	None	None	None	None	Tree	Sun	Leaf	None	Car	Sun	23	True
0.5	teco	probes	31/03/2022	13:20:14:184	581	Star	None	None	None	None	Mug	None	Car	Tree	None	Star	Car	23	False
0.5	teco	probes	31/03/2022	13:20:24:310	582	None	Web	1500	Chair	1000	Web	House	Chair	RedStar	None	None	Web	21	None
0.4	teco	probes	31/03/2022	13:20:28:845	583	Bike	None	None	None	None	Car	None	Bike	Hands	Shoe	None	Bike	23	True
0.5	teco	probes	31/03/2022	13:20:35:451	584	Ball	None	None	None	None	Mug	None	Ball	None	Sun	Shoe	Ball	23	True
0.5	teco	probes	31/03/2022	13:20:39:970	585	House	None	None	None	None	RedStar	None	Mug	Fan	None	House	House	33	True
0.6	teco	probes	31/03/2022	13:20:45:142	586	Hands	None	None	None	None	Mug	None	Basket	None	Fan	Hands	Hands	33	True
0.5	teco	probes	31/03/2022	13:20:51:478	587	Star	None	None	None	None	Bike	Star	None	Bottle	None	Chair	Star	22	True
0.6	teco	probes	31/03/2022	13:20:56:671	588	Bike	None	None	None	None	None	Scissors	Bottle	None	Brushes	Bike	Bottle	23	False
0.7	teco	probes	31/03/2022	13:21:07:300	589	RedStar	None	None	None	None	RedStar	Leaf	Shoe	None	None	Chair	RedStar	21	True
0.7	teco	probes	31/03/2022	13:21:13:967	590	Car	None	None	None	None	None	Web	Mug	None	Car	Basket	Mug	23	False
0.7	teco	probes	31/03/2022	13:21:22:853	591	GreenCircle	None	None	None	None	None	Web	Ball	GreenCircle	None	Basket	GreenCircle	31	True
0.7	teco	probes	31/03/2022	13:21:28:807	592	Fan	None	None	None	None	None	Fan	Brushes	None	Shoe	Bike	Brushes	23	False
0.7	teco	probes	31/03/2022	13:21:46:855	593	Scissors	None	None	None	None	Web	Mug	Ball	None	Scissors	None	Scissors	32	True
0.7	teco	probes	31/03/2022	13:21:52:189	594	Basket	None	None	None	None	None	None	Basket	RedStar	Hands	House	Basket	23	True
0.7	teco	probes	31/03/2022	13:21:57:377	595	Mug	None	None	None	None	None	Bottle	Tree	Mug	None	Shoe	Mug	31	True
0.6	teco	probes	31/03/2022	13:22:03:115	596	Bike	None	None	None	None	None	Bike	Brushes	GreenCircle	None	Car	Brushes	23	False
0.6	teco	probes	31/03/2022	13:22:11:794	597	None	Mug	500	Car	1000	House	None	Star	Car	None	Mug	House	21	None
0.6	teco	probes	31/03/2022	13:22:15:701	598	Sun	None	None	None	None	None	Brushes	None	House	Chair	Sun	Sun	33	True
0.6	teco	probes	31/03/2022	13:22:20:859	599	Bike	None	None	None	None	None	Hands	Bike	None	Web	Sun	Web	32	False
0.6	teco	probes	31/03/2022	13:22:28:948	600	GreenCircle	None	None	None	None	None	None	Scissors	Bike	GreenCircle	Brushes	GreenCircle	32	True
None	teco	probes	01/04/2022	14:00:58:796	601	Ball	None	None	None	None	Hands	Shoe	None	Sun	None	Ball	Ball	33	True
None	teco	probes	01/04/2022	14:01:05:8	602	Leaf	None	None	None	None	None	Chair	Bike	Leaf	Web	None	Leaf	31	True
None	teco	probes	01/04/2022	14:01:11:332	603	Mug	None	None	None	None	None	Shoe	RedStar	None	Mug	Sun	Mug	32	True
None	teco	probes	01/04/2022	14:01:18:516	604	Hands	None	None	None	None	Leaf	None	Star	Hands	None	Bottle	Hands	31	True
None	teco	probes	01/04/2022	14:01:23:910	605	Web	None	None	None	None	Brushes	Ball	Bike	None	None	Web	Ball	22	False
None	teco	probes	01/04/2022	14:01:32:833	606	Car	None	None	None	None	Ball	Car	None	Mug	Brushes	None	Car	22	True
None	teco	probes	01/04/2022	14:01:39:438	607	House	None	None	None	None	Web	RedStar	Leaf	None	None	House	Leaf	23	False
None	teco	probes	01/04/2022	14:01:55:178	608	None	Star	1000	Basket	4500	None	House	None	Shoe	Basket	Star	Basket	32	None
None	teco	probes	01/04/2022	14:01:59:359	609	Sun	None	None	None	None	None	Bike	Hands	Fan	Sun	None	Sun	32	True
None	teco	probes	01/04/2022	14:02:06:157	610	Star	None	None	None	None	None	GreenCircle	None	Star	Bottle	Brushes	Star	31	True
None	teco	probes	01/04/2022	14:02:11:358	611	Fan	None	None	None	None	None	Mug	Fan	Car	Bottle	None	Mug	22	False
None	teco	probes	01/04/2022	14:02:20:73	612	RedStar	None	None	None	None	Chair	RedStar	None	None	Sun	Tree	RedStar	22	True
None	teco	probes	01/04/2022	14:02:26:341	613	Shoe	None	None	None	None	Tree	Car	Hands	None	None	Shoe	Hands	23	False
None	teco	probes	01/04/2022	14:02:35:451	614	RedStar	None	None	None	None	Web	RedStar	None	None	Shoe	Star	RedStar	22	True
None	teco	probes	01/04/2022	14:02:43:921	615	None	House	1000	Scissors	1500	Star	House	None	RedStar	None	Scissors	Scissors	33	None
None	teco	probes	01/04/2022	14:02:48:231	616	Star	None	None	None	None	Star	RedStar	Mug	None	Sun	None	Star	21	True
None	teco	probes	01/04/2022	14:02:57:645	617	Brushes	None	None	None	None	Basket	Leaf	House	Brushes	None	None	Brushes	31	True
None	teco	probes	01/04/2022	14:03:04:667	618	Hands	None	None	None	None	Bike	RedStar	Hands	None	Chair	None	Hands	23	True
None	teco	probes	01/04/2022	14:03:14:155	619	Chair	None	None	None	None	Chair	Basket	None	Bottle	None	Sun	Chair	21	True
None	teco	probes	01/04/2022	14:03:22:618	620	Star	None	None	None	None	Brushes	None	Star	Shoe	Hands	None	Hands	32	False
None	teco	probes	01/04/2022	14:03:31:738	621	None	Bike	1000	Brushes	500	Bottle	None	Brushes	Bike	None	Ball	Brushes	23	None
None	teco	probes	01/04/2022	14:03:35:706	622	Brushes	None	None	None	None	None	Bike	None	Sun	Chair	Brushes	Brushes	33	True
0.7	teco	probes	01/04/2022	14:03:41:329	623	Mug	None	None	None	None	Mug	Shoe	None	Leaf	None	Ball	Mug	21	True
0.7	teco	probes	01/04/2022	14:03:49:615	624	Chair	None	None	None	None	Chair	Ball	None	Brushes	None	Shoe	Ball	22	False
0.6	teco	probes	01/04/2022	14:03:58:943	625	Bottle	None	None	None	None	None	Car	Bottle	None	Scissors	Tree	Bottle	23	True
0.6	teco	probes	01/04/2022	14:04:05:222	626	Car	None	None	None	None	None	Scissors	RedStar	Tree	Car	None	Car	32	True
0.6	teco	probes	01/04/2022	14:04:11:517	627	Bike	None	None	None	None	None	Bike	RedStar	Sun	None	Fan	Fan	33	False
0.7	teco	probes	01/04/2022	14:04:21:944	628	Chair	None	None	None	None	None	Scissors	Bike	RedStar	None	Chair	Chair	33	True
0.7	teco	probes	01/04/2022	14:04:28:90	629	Basket	None	None	None	None	Ball	None	None	Mug	Basket	Web	Basket	32	True
0.7	teco	probes	01/04/2022	14:04:33:366	630	Basket	None	None	None	None	None	Basket	None	Hands	Shoe	Chair	Basket	22	True
0.7	teco	probes	01/04/2022	14:04:41:575	631	Brushes	None	None	None	None	Brushes	None	None	Web	House	Tree	Brushes	21	True
0.7	teco	probes	01/04/2022	14:04:52:106	632	GreenCircle	None	None	None	None	None	GreenCircle	None	RedStar	Fan	House	GreenCircle	22	True
0.7	teco	probes	01/04/2022	14:05:02:587	633	None	Bike	4500	Tree	1000	None	Sun	None	Tree	Bike	Basket	Sun	22	None
0.7	teco	probes	01/04/2022	14:05:07:337	634	Fan	None	None	None	None	Ball	Leaf	None	None	Fan	Bike	Leaf	22	False
0.7	teco	probes	01/04/2022	14:05:15:992	635	Mug	None	None	None	None	Bike	RedStar	Mug	None	None	Chair	Mug	23	True
0.8	teco	probes	01/04/2022	14:05:21:929	636	Tree	None	None	None	None	None	Star	Sun	Hands	None	Tree	Tree	33	True
0.8	teco	probes	01/04/2022	14:05:27:442	637	Car	None	None	None	None	Chair	Hands	Brushes	None	None	Car	Car	33	True
0.7	teco	probes	01/04/2022	14:05:35:826	638	Hands	None	None	None	None	None	Scissors	Fan	Hands	None	Tree	Hands	31	True
0.7	teco	probes	01/04/2022	14:05:43:843	639	Basket	None	None	None	None	Hands	Car	None	Mug	None	Basket	Basket	33	True
0.7	teco	probes	01/04/2022	14:05:53:467	640	Star	None	None	None	None	None	Fan	Sun	None	Star	House	Star	32	True
0.7	teco	probes	01/04/2022	14:06:01:717	641	None	Mug	1500	GreenCircle	1000	Fan	None	Ball	GreenCircle	Mug	None	GreenCircle	31	None
0.7	teco	probes	01/04/2022	14:06:06:4	642	Web	None	None	None	None	None	Web	Hands	Ball	Fan	None	Web	22	True
0.8	teco	probes	01/04/2022	14:06:12:295	643	Shoe	None	None	None	None	Car	Shoe	Mug	None	Sun	None	Shoe	22	True
0.8	teco	probes	01/04/2022	14:06:19:327	644	Sun	None	None	None	None	None	Sun	Mug	GreenCircle	None	Brushes	Sun	22	True
0.7	teco	probes	01/04/2022	14:06:25:332	645	Scissors	None	None	None	None	Ball	Shoe	None	None	Scissors	Hands	Scissors	32	True
0.8	teco	probes	01/04/2022	14:06:29:974	646	Sun	None	None	None	None	None	None	Fan	Sun	Leaf	Brushes	Sun	31	True
0.8	teco	probes	01/04/2022	14:06:38:314	647	RedStar	None	None	None	None	Tree	None	None	Bike	Leaf	RedStar	RedStar	33	True
0.8	teco	probes	01/04/2022	14:06:45:179	648	Bike	None	None	None	None	None	House	Car	Leaf	Bike	None	Car	23	False
0.8	teco	probes	01/04/2022	14:06:53:701	649	House	None	None	None	None	None	Fan	Basket	House	None	Tree	Basket	23	False
0.8	teco	probes	01/04/2022	14:07:02:99	650	Mug	None	None	None	None	None	Mug	Fan	None	Bottle	House	Mug	22	True
0.7	teco	probes	01/04/2022	14:07:08:473	651	Sun	None	None	None	None	Ball	None	None	Shoe	Sun	Scissors	Ball	21	False
0.6	teco	probes	01/04/2022	14:07:16:850	652	Scissors	None	None	None	None	Scissors	None	Leaf	Bottle	Hands	None	Hands	32	False
0.6	teco	probes	01/04/2022	14:07:26:897	653	Mug	None	None	None	None	None	Mug	Bike	None	Hands	Bottle	Mug	22	True
0.6	teco	probes	01/04/2022	14:07:33:438	654	RedStar	None	None	None	None	None	Web	Basket	RedStar	Sun	None	RedStar	31	True
0.5	teco	probes	01/04/2022	14:07:45:491	655	Fan	None	None	None	None	None	House	Star	Fan	None	GreenCircle	Star	23	False
0.5	teco	probes	01/04/2022	14:07:54:436	656	None	Scissors	500	Brushes	1000	Brushes	None	Scissors	None	Ball	Chair	Brushes	21	None
0.4	teco	probes	01/04/2022	14:07:58:319	657	Ball	None	None	None	None	Ball	Basket	Star	None	None	Brushes	Star	23	False
0.3	teco	probes	01/04/2022	14:08:08:798	658	Ball	None	None	None	None	None	Leaf	Basket	Ball	None	Scissors	Basket	23	False
0.4	teco	probes	01/04/2022	14:08:17:859	659	Bottle	None	None	None	None	Mug	None	None	Hands	Bottle	Ball	Bottle	32	True
0.5	teco	probes	01/04/2022	14:08:23:411	660	Bottle	None	None	None	None	Bottle	None	Ball	Fan	Scissors	None	Bottle	21	True
0.5	teco	probes	01/04/2022	14:08:29:677	661	Car	None	None	None	None	None	Tree	Mug	Bottle	None	Car	Car	33	True
0.6	teco	probes	01/04/2022	14:08:34:843	662	House	None	None	None	None	None	House	Web	None	Star	Bottle	House	22	True
0.6	teco	probes	01/04/2022	14:08:40:3	663	Basket	None	None	None	None	Basket	None	Car	None	RedStar	Leaf	Basket	21	True
0.6	teco	probes	01/04/2022	14:08:47:354	664	Tree	None	None	None	None	GreenCircle	None	None	Shoe	Tree	Sun	Tree	32	True
0.6	teco	probes	01/04/2022	14:08:55:429	665	Chair	None	None	None	None	Sun	None	Shoe	Chair	None	Basket	Shoe	23	False
0.6	teco	probes	01/04/2022	14:09:07:768	666	None	Bottle	1000	Leaf	4500	None	Leaf	Shoe	Bottle	None	Bike	Leaf	22	None
0.5	teco	probes	01/04/2022	14:09:11:988	667	Web	None	None	None	None	Mug	None	Star	None	GreenCircle	Web	Web	33	True
0.4	teco	probes	01/04/2022	14:09:17:591	668	Shoe	None	None	None	None	Scissors	None	Shoe	House	RedStar	None	Shoe	23	True
0.3	teco	probes	01/04/2022	14:09:23:720	669	Leaf	None	None	None	None	None	Tree	Web	None	House	Leaf	Leaf	33	True
0.3	teco	probes	01/04/2022	14:09:32:239	670	None	Scissors	1000	Tree	1500	Scissors	None	Hands	Chair	Tree	None	Hands	23	None
0.4	teco	probes	01/04/2022	14:09:36:140	671	Ball	None	None	None	None	Web	None	None	Sun	Star	Ball	Ball	33	True
0.5	teco	probes	01/04/2022	14:09:48:357	672	Hands	None	None	None	None	Ball	Chair	None	Hands	Bottle	None	Hands	31	True
0.5	teco	probes	01/04/2022	14:09:52:999	673	House	None	None	None	None	Scissors	None	House	None	Star	Chair	Scissors	21	False
0.6	teco	probes	01/04/2022	14:10:01:902	674	Scissors	None	None	None	None	Bike	Scissors	None	Sun	None	Web	Web	33	False
0.7	teco	probes	01/04/2022	14:10:10:620	675	Bike	None	None	None	None	Bottle	None	Bike	Ball	Sun	None	Bike	23	True
0.7	teco	probes	01/04/2022	14:10:16:904	676	Bike	None	None	None	None	None	None	Hands	Bike	Ball	Mug	Bike	31	True
0.6	teco	probes	01/04/2022	14:10:22:730	677	Tree	None	None	None	None	RedStar	None	Scissors	Sun	Tree	None	Tree	32	True
0.7	teco	probes	01/04/2022	14:10:28:416	678	Web	None	None	None	None	None	Scissors	Hands	Basket	Web	None	Web	32	True
0.8	teco	probes	01/04/2022	14:10:34:474	679	Fan	None	None	None	None	Tree	Fan	Basket	Chair	None	None	Fan	22	True
0.8	teco	probes	01/04/2022	14:10:41:911	680	Brushes	None	None	None	None	Bottle	None	Brushes	Car	Bike	None	Brushes	23	True
0.8	teco	probes	01/04/2022	14:10:50:255	681	Bike	None	None	None	None	None	None	Brushes	Hands	Bike	GreenCircle	Bike	32	True
0.8	teco	probes	01/04/2022	14:10:56:448	682	Leaf	None	None	None	None	Car	Web	Leaf	None	None	Shoe	Leaf	23	True
0.8	teco	probes	01/04/2022	14:11:02:538	683	Shoe	None	None	None	None	Leaf	None	Shoe	Sun	None	House	Shoe	23	True
0.7	teco	probes	01/04/2022	14:11:12:60	684	GreenCircle	None	None	None	None	None	Brushes	None	GreenCircle	Bike	Mug	GreenCircle	31	True
0.7	teco	probes	01/04/2022	14:11:18:497	685	None	Sun	1000	RedStar	500	Ball	RedStar	House	Sun	None	None	Ball	21	None
0.7	teco	probes	01/04/2022	14:11:23:428	686	Basket	None	None	None	None	Basket	RedStar	Hands	None	None	Tree	Tree	33	False
0.7	teco	probes	01/04/2022	14:11:31:923	687	Scissors	None	None	None	None	Brushes	None	Mug	None	RedStar	Scissors	Mug	23	False
0.8	teco	probes	01/04/2022	14:11:41:852	688	Star	None	None	None	None	Chair	None	None	Star	Mug	Bottle	Star	31	True
0.8	teco	probes	01/04/2022	14:11:46:496	689	Tree	None	None	None	None	Tree	Star	None	Car	None	RedStar	Tree	21	True
0.8	teco	probes	01/04/2022	14:11:52:284	690	House	None	None	None	None	None	Chair	GreenCircle	Leaf	House	None	House	32	True
0.7	teco	probes	01/04/2022	14:11:57:670	691	Bottle	None	None	None	None	Bike	Star	Fan	Bottle	None	None	Star	22	False
0.7	teco	probes	01/04/2022	14:12:05:811	692	GreenCircle	None	None	None	None	None	None	Fan	Mug	RedStar	GreenCircle	GreenCircle	33	True
0.6	teco	probes	01/04/2022	14:12:11:10	693	Shoe	None	None	None	None	Shoe	Ball	Mug	None	None	Basket	Ball	22	False
0.6	teco	probes	01/04/2022	14:12:19:746	694	GreenCircle	None	None	None	None	Leaf	None	GreenCircle	Fan	Chair	None	GreenCircle	23	True
0.6	teco	probes	01/04/2022	14:12:24:945	695	Tree	None	None	None	None	Basket	Bike	Fan	None	Tree	None	Tree	32	True
0.7	teco	probes	01/04/2022	14:12:34:298	696	Leaf	None	None	None	None	None	Ball	Leaf	None	Web	Scissors	Leaf	23	True
0.8	teco	probes	01/04/2022	14:12:40:552	697	Web	None	None	None	None	Bottle	None	None	Ball	Web	Hands	Web	32	True
0.8	teco	probes	01/04/2022	14:12:51:838	698	None	Basket	4500	Star	1000	Basket	None	Fan	None	GreenCircle	Star	Star	33	None
0.8	teco	probes	01/04/2022	14:12:56:104	699	Brushes	None	None	None	None	Ball	Brushes	Web	None	None	Bike	Brushes	22	True
0.8	teco	probes	01/04/2022	14:13:00:926	700	Ball	None	None	None	None	Chair	Ball	Fan	Tree	None	None	Ball	22	True
0.8	teco	probes	01/04/2022	14:13:05:546	701	RedStar	None	None	None	None	RedStar	Hands	None	Web	None	GreenCircle	RedStar	21	True
0.7	teco	probes	01/04/2022	14:13:10:721	702	Hands	None	None	None	None	Fan	Hands	Bike	Shoe	None	None	Hands	22	True
0.7	teco	probes	01/04/2022	14:13:17:50	703	Leaf	None	None	None	None	Chair	Web	Leaf	None	None	Tree	Leaf	23	True
0.6	teco	probes	01/04/2022	14:13:24:267	704	Fan	None	None	None	None	None	Leaf	Web	Fan	None	Star	Star	33	False
0.6	teco	probes	01/04/2022	14:13:34:750	705	Car	None	None	None	None	Shoe	Tree	GreenCircle	Car	None	None	Car	31	True
0.6	teco	probes	01/04/2022	14:13:41:32	706	Sun	None	None	None	None	House	None	Web	Sun	Bottle	None	Sun	31	True
0.6	teco	probes	01/04/2022	14:13:48:485	707	None	Basket	1500	Car	1000	Basket	None	Bike	Car	None	House	Car	31	None
0.7	teco	probes	01/04/2022	14:13:53:474	708	Chair	None	None	None	None	Car	None	Chair	None	Hands	Brushes	Chair	23	True
0.8	teco	probes	01/04/2022	14:14:00:719	709	GreenCircle	None	None	None	None	House	None	GreenCircle	Web	None	Shoe	GreenCircle	23	True
0.8	teco	probes	01/04/2022	14:14:07:696	710	Scissors	None	None	None	None	Star	Scissors	Chair	None	None	House	Scissors	22	True
0.8	teco	probes	01/04/2022	14:14:12:864	711	Bottle	None	None	None	None	None	Bottle	RedStar	None	Shoe	Brushes	Bottle	22	True
0.8	teco	probes	01/04/2022	14:14:17:476	712	Leaf	None	None	None	None	None	Bike	Leaf	None	Tree	Bottle	Leaf	23	True
0.8	teco	probes	01/04/2022	14:14:22:724	713	House	None	None	None	None	House	Mug	None	Brushes	None	Basket	Basket	33	False
0.7	teco	probes	01/04/2022	14:14:32:94	714	Leaf	None	None	None	None	Bike	Ball	Chair	None	Leaf	None	Chair	23	False
0.8	teco	probes	01/04/2022	14:14:41:365	715	Star	None	None	None	None	Star	None	Shoe	None	Sun	Basket	Star	21	True
0.8	teco	probes	01/04/2022	14:14:50:550	716	Scissors	None	None	None	None	Star	House	None	None	Basket	Scissors	Scissors	33	True
0.7	teco	probes	01/04/2022	14:14:56:43	717	Brushes	None	None	None	None	Fan	None	Brushes	None	Bottle	GreenCircle	Bottle	32	False
0.7	teco	probes	01/04/2022	14:15:13:637	718	None	Web	500	RedStar	1000	RedStar	None	House	Scissors	None	Web	Web	33	None
0.6	teco	probes	01/04/2022	14:15:17:617	719	Hands	None	None	None	None	Scissors	Hands	None	RedStar	None	Tree	RedStar	31	False
0.6	teco	probes	01/04/2022	14:15:34:37	720	Mug	None	None	None	None	Chair	None	None	Bottle	Shoe	Mug	Mug	33	True
None	teco	probes	03/04/2022	14:29:07:877	721	Basket	None	None	None	None	Basket	None	Star	None	Fan	Brushes	Basket	21	True
None	teco	probes	03/04/2022	14:29:12:291	722	Star	None	None	None	None	Brushes	Sun	Star	None	None	Bottle	Sun	22	False
None	teco	probes	03/04/2022	14:29:20:648	723	Web	None	None	None	None	None	None	Bike	Basket	GreenCircle	Web	Web	33	True
None	teco	probes	03/04/2022	14:29:26:573	724	Leaf	None	None	None	None	Leaf	None	Basket	Car	RedStar	None	Basket	23	False
None	teco	probes	03/04/2022	14:29:39:10	725	None	Scissors	1000	Ball	4500	Scissors	None	Ball	Chair	Brushes	None	Ball	23	None
None	teco	probes	03/04/2022	14:29:42:542	726	Mug	None	None	None	None	Shoe	Car	Leaf	Mug	None	None	Car	22	False
None	teco	probes	03/04/2022	14:29:52:261	727	Bottle	None	None	None	None	Ball	Bike	Shoe	Bottle	None	None	Bottle	31	True
None	teco	probes	03/04/2022	14:30:08:291	728	Fan	None	None	None	None	Web	None	Bottle	None	Hands	Fan	Fan	33	True
None	teco	probes	03/04/2022	14:30:20:490	729	Leaf	None	None	None	None	None	Mug	RedStar	None	Leaf	Chair	Leaf	32	True
None	teco	probes	03/04/2022	14:30:27:814	730	Scissors	None	None	None	None	None	None	Scissors	RedStar	Chair	Mug	Scissors	23	True
None	teco	probes	03/04/2022	14:30:45:674	731	Shoe	None	None	None	None	None	Tree	None	Shoe	Brushes	Web	Shoe	31	True
None	teco	probes	03/04/2022	14:32:13:558	732	Fan	None	None	None	None	Fan	Shoe	GreenCircle	Car	None	None	Fan	21	True
None	teco	probes	03/04/2022	14:32:18:604	733	Sun	None	None	None	None	None	Basket	Mug	Bottle	None	Sun	Sun	33	True
None	teco	probes	03/04/2022	14:32:23:811	734	GreenCircle	None	None	None	None	None	None	GreenCircle	House	Web	Mug	Web	32	False
None	teco	probes	03/04/2022	14:32:33:410	735	Bottle	None	None	None	None	Bottle	None	Mug	Leaf	RedStar	None	Bottle	21	True
None	teco	probes	03/04/2022	14:32:43:149	736	None	Chair	1000	Bike	1500	Chair	RedStar	None	None	Bike	Tree	Bike	32	None
None	teco	probes	03/04/2022	14:32:47:53	737	Web	None	None	None	None	House	None	Web	Mug	None	Scissors	Web	23	True
None	teco	probes	03/04/2022	14:32:52:526	738	GreenCircle	None	None	None	None	Hands	Brushes	GreenCircle	Bottle	None	None	GreenCircle	23	True
None	teco	probes	03/04/2022	14:32:57:859	739	Star	None	None	None	None	None	None	Shoe	Scissors	Star	Basket	Star	32	True
None	teco	probes	03/04/2022	14:33:06:185	740	Bike	None	None	None	None	None	None	Ball	Bike	Sun	Brushes	Sun	32	False
None	teco	probes	03/04/2022	14:33:16:730	741	Mug	None	None	None	None	Basket	Mug	House	None	None	Shoe	Mug	22	True
None	teco	probes	03/04/2022	14:35:09:16	742	None	Bike	1000	Scissors	500	Hands	None	None	Scissors	Ball	Bike	Hands	21	None
0.7	teco	probes	03/04/2022	14:35:12:673	743	Car	None	None	None	None	Bike	None	None	RedStar	Car	Tree	Car	32	True
0.7	teco	probes	03/04/2022	14:35:18:330	744	Car	None	None	None	None	Car	Scissors	Ball	None	None	Fan	Car	21	True
0.7	teco	probes	03/04/2022	14:35:25:610	745	Fan	None	None	None	None	Shoe	Leaf	None	GreenCircle	None	Fan	Shoe	21	False
0.7	teco	probes	03/04/2022	14:35:33:845	746	Mug	None	None	None	None	Shoe	Car	Mug	None	GreenCircle	None	Mug	23	True
0.8	teco	probes	03/04/2022	14:35:38:616	747	Tree	None	None	None	None	Star	Brushes	Scissors	Tree	None	None	Tree	31	True
0.8	teco	probes	03/04/2022	14:35:44:808	748	Hands	None	None	None	None	Mug	Fan	None	None	Shoe	Hands	Hands	33	True
0.8	teco	probes	03/04/2022	14:35:49:737	749	Ball	None	None	None	None	House	Basket	Chair	Ball	None	None	Ball	31	True
0.8	teco	probes	03/04/2022	14:35:59:358	750	Mug	None	None	None	None	Shoe	None	None	Mug	Sun	GreenCircle	Mug	31	True
0.8	teco	probes	03/04/2022	14:36:03:967	751	Ball	None	None	None	None	Ball	Leaf	None	Bottle	Chair	None	Ball	21	True
0.8	teco	probes	03/04/2022	14:36:13:596	752	Sun	None	None	None	None	Sun	GreenCircle	Shoe	None	None	Web	Web	33	False
0.8	teco	probes	03/04/2022	14:36:22:706	753	Tree	None	None	None	None	Shoe	None	Tree	Star	Car	None	Tree	23	True
0.8	teco	probes	03/04/2022	14:36:33:370	754	None	House	4500	Bike	1000	House	None	Tree	Hands	Bike	None	Bike	32	None
0.8	teco	probes	03/04/2022	14:36:36:851	755	RedStar	None	None	None	None	Sun	None	RedStar	None	GreenCircle	Leaf	RedStar	23	True
0.7	teco	probes	03/04/2022	14:36:41:413	756	Web	None	None	None	None	None	Ball	Web	None	Fan	Star	Web	23	True
0.8	teco	probes	03/04/2022	14:36:46:513	757	House	None	None	None	None	Scissors	None	Chair	None	Web	House	Chair	23	False
0.7	teco	probes	03/04/2022	14:40:37:464	758	GreenCircle	None	None	None	None	Fan	Bottle	None	Brushes	None	GreenCircle	Fan	21	False
0.7	teco	probes	03/04/2022	14:40:45:490	759	Star	None	None	None	None	None	Sun	Star	None	Scissors	Leaf	Star	23	True
0.7	teco	probes	03/04/2022	14:40:52:731	760	Leaf	None	None	None	None	Hands	Shoe	None	Mug	None	Leaf	Leaf	33	True
0.6	teco	probes	03/04/2022	14:41:00:194	761	Chair	None	None	None	None	None	Chair	Ball	Mug	Shoe	None	Shoe	32	False
0.6	teco	probes	03/04/2022	14:41:08:464	762	Basket	None	None	None	None	None	None	Bottle	Basket	Car	Fan	Basket	31	True
0.7	teco	probes	03/04/2022	14:41:13:767	763	Scissors	None	None	None	None	None	Scissors	Web	Car	None	Shoe	Scissors	22	True
0.7	teco	probes	03/04/2022	14:41:27:312	764	Tree	None	None	None	None	None	None	Scissors	Tree	Chair	Shoe	Tree	31	True
0.7	teco	probes	03/04/2022	14:41:33:453	765	Scissors	None	None	None	None	None	Bike	Scissors	Fan	GreenCircle	None	Scissors	23	True
0.6	teco	probes	03/04/2022	14:41:42:108	766	Shoe	None	None	None	None	Chair	Brushes	Shoe	Sun	None	None	Chair	21	False
0.6	teco	probes	03/04/2022	14:41:50:288	767	House	None	None	None	None	None	House	Star	Chair	Basket	None	Star	23	False
0.6	teco	probes	03/04/2022	14:42:00:614	768	None	Star	1500	Mug	1000	Bottle	None	Mug	Star	Web	None	Bottle	21	None
0.6	teco	probes	03/04/2022	14:42:04:151	769	Brushes	None	None	None	None	Brushes	Tree	None	RedStar	None	Leaf	Leaf	33	False
0.6	teco	probes	03/04/2022	14:42:11:970	770	Basket	None	None	None	None	Chair	Mug	Bike	None	Basket	None	Basket	32	True
0.6	teco	probes	03/04/2022	14:42:20:464	771	None	Car	500	Fan	1000	Mug	Bottle	None	None	Fan	Car	Car	33	None
0.6	teco	probes	03/04/2022	14:42:23:851	772	RedStar	None	None	None	None	Leaf	RedStar	None	Scissors	Shoe	None	RedStar	22	True
0.6	teco	probes	03/04/2022	14:42:32:580	773	Chair	None	None	None	None	None	Scissors	None	Hands	Web	Chair	Chair	33	True
0.6	teco	probes	03/04/2022	14:42:41:420	774	Bike	None	None	None	None	None	Star	Brushes	None	Bike	House	Star	22	False
0.6	teco	probes	03/04/2022	14:42:50:171	775	House	None	None	None	None	None	Sun	Shoe	Tree	None	House	House	33	True
0.6	teco	probes	03/04/2022	14:42:55:500	776	Star	None	None	None	None	None	Star	Mug	Leaf	Basket	None	Star	22	True
0.6	teco	probes	03/04/2022	14:42:58:903	777	Ball	None	None	None	None	Tree	Ball	Star	Basket	None	None	Ball	22	True
0.6	teco	probes	03/04/2022	14:43:03:147	778	Tree	None	None	None	None	Chair	Mug	None	Tree	None	Scissors	Tree	31	True
0.6	teco	probes	03/04/2022	14:43:11:201	779	Brushes	None	None	None	None	Brushes	Tree	None	Basket	None	Leaf	Brushes	21	True
0.6	teco	probes	03/04/2022	14:43:18:180	780	Sun	None	None	None	None	Star	None	Brushes	Tree	Sun	None	Star	21	False
0.6	teco	probes	03/04/2022	14:43:26:925	781	Hands	None	None	None	None	None	Ball	Hands	None	Leaf	Web	Hands	23	True
0.6	teco	probes	03/04/2022	14:43:34:619	782	Chair	None	None	None	None	Tree	None	Chair	None	Hands	Bike	Chair	23	True
0.7	teco	probes	03/04/2022	14:43:44:277	783	Tree	None	None	None	None	Tree	Ball	None	None	Car	RedStar	Tree	21	True
0.6	teco	probes	03/04/2022	14:43:52:746	784	Brushes	None	None	None	None	None	Brushes	House	None	Ball	Sun	House	23	False
0.6	teco	probes	03/04/2022	14:44:01:759	785	Ball	None	None	None	None	None	Ball	Sun	Web	Tree	None	Ball	22	True
0.6	teco	probes	03/04/2022	14:44:13:196	786	None	GreenCircle	1000	Ball	4500	None	RedStar	None	Ball	Tree	GreenCircle	Ball	31	None
0.6	teco	probes	03/04/2022	14:44:16:822	787	Bike	None	None	None	None	Bike	Brushes	Ball	None	None	Fan	Bike	21	True
0.6	teco	probes	03/04/2022	14:44:21:885	788	Sun	None	None	None	None	RedStar	Bike	Star	None	Sun	None	Sun	32	True
0.7	teco	probes	03/04/2022	14:44:28:766	789	Brushes	None	None	None	None	Car	Brushes	None	Ball	None	Sun	Brushes	22	True
0.8	teco	probes	03/04/2022	14:44:34:442	790	Leaf	None	None	None	None	None	GreenCircle	Ball	Leaf	Fan	None	Leaf	31	True
0.8	teco	probes	03/04/2022	14:44:40:819	791	RedStar	None	None	None	None	None	GreenCircle	None	Sun	RedStar	Basket	RedStar	32	True
0.8	teco	probes	03/04/2022	14:44:47:349	792	None	Ball	1000	Fan	1500	Bike	None	None	Hands	Fan	Ball	Fan	32	None
0.8	teco	probes	03/04/2022	14:44:50:795	793	Leaf	None	None	None	None	Leaf	None	None	Bike	Web	Ball	Leaf	21	True
0.8	teco	probes	03/04/2022	14:44:58:140	794	Chair	None	None	None	None	None	Chair	Ball	Mug	None	Star	Chair	22	True
0.8	teco	probes	03/04/2022	14:45:02:909	795	Ball	None	None	None	None	Mug	None	Web	None	House	Ball	Ball	33	True
0.8	teco	probes	03/04/2022	14:45:09:430	796	RedStar	None	None	None	None	None	RedStar	Car	Bottle	None	Basket	RedStar	22	True
0.8	teco	probes	03/04/2022	14:45:17:630	797	Fan	None	None	None	None	Basket	Fan	None	Star	Brushes	None	Fan	22	True
0.8	teco	probes	03/04/2022	14:45:25:502	798	Web	None	None	None	None	None	Star	None	Web	Bottle	Chair	Star	22	False
0.8	teco	probes	03/04/2022	14:45:34:238	799	Bottle	None	None	None	None	RedStar	Bottle	Bike	Fan	None	None	RedStar	21	False
0.8	teco	probes	03/04/2022	14:45:43:255	800	Car	None	None	None	None	Sun	Bike	Bottle	None	Car	None	Car	32	True
0.8	teco	probes	03/04/2022	14:45:47:915	801	GreenCircle	None	None	None	None	None	GreenCircle	Sun	Mug	Ball	None	GreenCircle	22	True
0.8	teco	probes	03/04/2022	14:45:54:192	802	Scissors	None	None	None	None	None	None	Scissors	Web	Star	Ball	Scissors	23	True
0.7	teco	probes	03/04/2022	14:45:59:607	803	Bike	None	None	None	None	RedStar	None	Chair	None	Basket	Bike	Basket	32	False
0.7	teco	probes	03/04/2022	14:46:09:232	804	None	RedStar	1000	Bike	500	Ball	Fan	RedStar	None	Bike	None	Bike	32	None
0.7	teco	probes	03/04/2022	14:46:12:822	805	Car	None	None	None	None	Shoe	None	Tree	Car	None	Star	Car	31	True
0.7	teco	probes	03/04/2022	14:46:23:420	806	Shoe	None	None	None	None	Car	None	None	Ball	Shoe	Chair	Shoe	32	True
0.7	teco	probes	03/04/2022	14:46:29:177	807	Brushes	None	None	None	None	None	None	Ball	House	Brushes	Fan	Brushes	32	True
0.7	teco	probes	03/04/2022	14:46:41:944	808	Scissors	None	None	None	None	None	Scissors	None	Hands	Bike	Sun	Scissors	22	True
0.7	teco	probes	03/04/2022	14:46:49:697	809	Chair	None	None	None	None	None	Fan	Chair	Leaf	GreenCircle	None	Fan	22	False
0.8	teco	probes	03/04/2022	14:46:58:86	810	Hands	None	None	None	None	Basket	Hands	None	Chair	None	Tree	Hands	22	True
0.8	teco	probes	03/04/2022	14:47:05:384	811	Star	None	None	None	None	None	Bike	Fan	Bottle	None	Star	Star	33	True
0.8	teco	probes	03/04/2022	14:47:17:900	812	None	Ball	4500	Basket	1000	None	Basket	None	Ball	Chair	Web	Basket	22	None
0.8	teco	probes	03/04/2022	14:47:21:82	813	Basket	None	None	None	None	Mug	Basket	None	Chair	None	Car	Basket	22	True
0.8	teco	probes	03/04/2022	14:47:29:180	814	Car	None	None	None	None	None	Fan	Car	Ball	None	Web	Car	23	True
0.7	teco	probes	03/04/2022	14:47:40:412	815	Basket	None	None	None	None	Sun	None	None	Basket	GreenCircle	Brushes	Basket	31	True
0.7	teco	probes	03/04/2022	14:47:46:27	816	Sun	None	None	None	None	None	None	Fan	Sun	Brushes	GreenCircle	Brushes	32	False
0.7	teco	probes	03/04/2022	14:47:54:264	817	Mug	None	None	None	None	Tree	Mug	Chair	None	Hands	None	Mug	22	True
0.7	teco	probes	03/04/2022	14:48:06:864	818	GreenCircle	None	None	None	None	Ball	Chair	Sun	None	None	GreenCircle	GreenCircle	33	True
0.7	teco	probes	03/04/2022	14:48:15:716	819	Bike	None	None	None	None	None	Sun	None	House	Shoe	Bike	Bike	33	True
0.7	teco	probes	03/04/2022	14:48:32:518	820	Bottle	None	None	None	None	Fan	None	Bottle	Leaf	Hands	None	Bottle	23	True
0.8	teco	probes	03/04/2022	14:48:53:384	821	Web	None	None	None	None	Brushes	None	None	Scissors	Chair	Web	Web	33	True
0.8	teco	probes	03/04/2022	14:48:58:996	822	Bottle	None	None	None	None	Car	None	Star	Bike	None	Bottle	Bottle	33	True
0.8	teco	probes	03/04/2022	14:49:08:338	823	House	None	None	None	None	Car	None	Ball	None	House	Sun	Sun	33	False
0.8	teco	probes	03/04/2022	14:50:31:233	824	Hands	None	None	None	None	Bike	None	Chair	None	Bottle	Hands	Hands	33	True
0.8	teco	probes	03/04/2022	14:50:41:254	825	RedStar	None	None	None	None	RedStar	Ball	None	Shoe	Brushes	None	RedStar	21	True
0.8	teco	probes	03/04/2022	14:50:48:748	826	Shoe	None	None	None	None	RedStar	Shoe	None	Chair	Car	None	Shoe	22	True
0.8	teco	probes	03/04/2022	14:50:58:785	827	None	GreenCircle	1500	Web	1000	GreenCircle	None	None	Bottle	Web	Tree	Web	32	None
0.8	teco	probes	03/04/2022	14:51:03:462	828	Fan	None	None	None	None	Leaf	None	Hands	None	House	Fan	Fan	33	True
0.8	teco	probes	03/04/2022	14:51:12:90	829	Shoe	None	None	None	None	Shoe	Web	None	GreenCircle	None	Hands	Shoe	21	True
0.8	teco	probes	03/04/2022	14:51:17:953	830	Hands	None	None	None	None	None	Hands	Bottle	Fan	Sun	None	Hands	22	True
0.9	teco	probes	03/04/2022	14:51:30:18	831	House	None	None	None	None	None	Hands	Star	House	None	Scissors	House	31	True
0.9	teco	probes	03/04/2022	14:51:38:566	832	Hands	None	None	None	None	Web	Hands	None	None	Chair	Leaf	Hands	22	True
0.9	teco	probes	03/04/2022	14:51:47:231	833	Chair	None	None	None	None	None	Basket	Chair	Scissors	Brushes	None	Chair	23	True
0.8	teco	probes	03/04/2022	14:52:00:528	834	Chair	None	None	None	None	None	Sun	Chair	RedStar	House	None	Chair	23	True
0.8	teco	probes	03/04/2022	14:52:06:865	835	Web	None	None	None	None	Tree	Car	Web	None	None	Shoe	Web	23	True
0.8	teco	probes	03/04/2022	14:52:14:920	836	House	None	None	None	None	None	None	Sun	House	Shoe	Chair	House	31	True
0.9	teco	probes	03/04/2022	14:52:23:395	837	Brushes	None	None	None	None	Bottle	None	None	Brushes	Star	Basket	Brushes	31	True
0.9	teco	probes	03/04/2022	14:52:30:614	838	Bottle	None	None	None	None	Chair	None	None	Web	Sun	Bottle	Bottle	33	True
0.9	teco	probes	03/04/2022	14:52:40:893	839	None	Scissors	500	Ball	1000	None	House	Leaf	None	Scissors	Ball	Ball	33	None
0.9	teco	probes	03/04/2022	14:52:45:282	840	Fan	None	None	None	None	Mug	None	Shoe	Ball	None	Fan	Fan	33	True
None	teco	probes	10/04/2022	14:21:43:174	841	None	Ball	1000	Mug	4500	None	None	Scissors	Ball	Leaf	Mug	Mug	33	None
None	teco	probes	10/04/2022	14:21:47:182	842	Ball	None	None	None	None	None	Bottle	Basket	None	Ball	Bike	Ball	32	True
None	teco	probes	10/04/2022	14:21:53:399	843	Fan	None	None	None	None	None	Leaf	GreenCircle	Fan	None	Bike	Fan	31	True
None	teco	probes	10/04/2022	14:21:59:546	844	Chair	None	None	None	None	Star	Car	Chair	None	None	Sun	Sun	33	False
None	teco	probes	10/04/2022	14:22:07:314	845	Star	None	None	None	None	Tree	Star	Bottle	RedStar	None	None	Star	22	True
None	teco	probes	10/04/2022	14:22:15:219	846	Ball	None	None	None	None	None	None	RedStar	Ball	House	Shoe	Ball	31	True
None	teco	probes	10/04/2022	14:22:20:168	847	Bottle	None	None	None	None	Brushes	None	Bottle	Car	None	House	Bottle	23	True
None	teco	probes	10/04/2022	14:22:26:389	848	Mug	None	None	None	None	None	RedStar	House	Mug	GreenCircle	None	GreenCircle	32	False
None	teco	probes	10/04/2022	14:22:35:19	849	RedStar	None	None	None	None	RedStar	Hands	None	GreenCircle	Scissors	None	RedStar	21	True
None	teco	probes	10/04/2022	14:22:39:400	850	Leaf	None	None	None	None	None	Leaf	Chair	Basket	None	House	Leaf	22	True
None	teco	probes	10/04/2022	14:22:43:981	851	Ball	None	None	None	None	Mug	Fan	Sun	Ball	None	None	Ball	31	True
None	teco	probes	10/04/2022	14:22:48:470	852	Web	None	None	None	None	None	Tree	Web	None	Bottle	Chair	Web	23	True
None	teco	probes	10/04/2022	14:22:53:79	853	Web	None	None	None	None	Mug	Tree	Web	None	Brushes	None	Web	23	True
None	teco	probes	10/04/2022	14:22:58:51	854	Star	None	None	None	None	Star	Hands	Basket	Leaf	None	None	Star	21	True
None	teco	probes	10/04/2022	14:23:05:844	855	Web	None	None	None	None	Shoe	Brushes	None	RedStar	None	Web	Web	33	True
None	teco	probes	10/04/2022	14:23:11:949	856	Chair	None	None	None	None	None	Basket	None	Chair	Brushes	Ball	Basket	22	False
None	teco	probes	10/04/2022	14:23:22:96	857	None	Web	1000	Fan	1500	Web	None	Chair	Fan	None	GreenCircle	Chair	23	None
None	teco	probes	10/04/2022	14:23:25:533	858	Sun	None	None	None	None	None	Ball	Bottle	None	Sun	Car	Sun	32	True
None	teco	probes	10/04/2022	14:23:30:503	859	Mug	None	None	None	None	Leaf	House	Scissors	Mug	None	None	Mug	31	True
None	teco	probes	10/04/2022	14:23:35:465	860	Shoe	None	None	None	None	Brushes	Shoe	None	Car	None	Mug	Shoe	22	True
None	teco	probes	10/04/2022	14:23:41:557	861	Bottle	None	None	None	None	Web	None	Brushes	RedStar	None	Bottle	Bottle	33	True
0.8	teco	probes	10/04/2022	14:23:46:727	862	GreenCircle	None	None	None	None	Web	None	None	GreenCircle	Bike	RedStar	GreenCircle	31	True
0.8	teco	probes	10/04/2022	14:23:51:345	863	Hands	None	None	None	None	Brushes	None	Hands	Scissors	Leaf	None	Hands	23	True
0.8	teco	probes	10/04/2022	14:23:56:660	864	Mug	None	None	None	None	None	None	Bike	Mug	Basket	GreenCircle	Basket	32	False
0.7	teco	probes	10/04/2022	14:24:05:638	865	Shoe	None	None	None	None	Shoe	Car	Star	None	Bike	None	Star	23	False
0.7	teco	probes	10/04/2022	14:24:13:753	866	Tree	None	None	None	None	Bottle	None	Mug	Basket	Tree	None	Tree	32	True
0.8	teco	probes	10/04/2022	14:24:18:14	867	Bike	None	None	None	None	None	Bike	RedStar	Basket	Tree	None	Bike	22	True
0.8	teco	probes	10/04/2022	14:24:23:826	868	None	Star	1000	Bike	500	Bike	Star	Scissors	None	Fan	None	Star	22	None
0.8	teco	probes	10/04/2022	14:24:27:301	869	Brushes	None	None	None	None	None	Brushes	None	Ball	Mug	Car	Brushes	22	True
0.8	teco	probes	10/04/2022	14:24:32:854	870	Basket	None	None	None	None	Basket	Chair	Sun	Scissors	None	None	Basket	21	True
0.8	teco	probes	10/04/2022	14:24:37:337	871	Bike	None	None	None	None	RedStar	Basket	Bottle	None	None	Bike	Bike	33	True
0.8	teco	probes	10/04/2022	14:24:47:387	872	None	Star	4500	Mug	1000	Mug	Car	None	Star	None	Tree	Tree	33	None
0.8	teco	probes	10/04/2022	14:24:50:762	873	Scissors	None	None	None	None	Mug	None	Scissors	Basket	None	Hands	Scissors	23	True
0.8	teco	probes	10/04/2022	14:24:56:802	874	Ball	None	None	None	None	None	Hands	RedStar	Mug	None	Ball	Ball	33	True
0.7	teco	probes	10/04/2022	14:25:01:815	875	Chair	None	None	None	None	None	Shoe	None	Chair	Star	Web	Star	32	False
0.8	teco	probes	10/04/2022	14:25:10:74	876	RedStar	None	None	None	None	None	Fan	Ball	None	Chair	RedStar	RedStar	33	True
0.7	teco	probes	10/04/2022	14:25:15:298	877	GreenCircle	None	None	None	None	Hands	None	None	Car	Web	GreenCircle	GreenCircle	33	True
0.7	teco	probes	10/04/2022	14:25:20:571	878	Scissors	None	None	None	None	Leaf	Scissors	None	House	RedStar	None	Scissors	22	True
0.8	teco	probes	10/04/2022	14:25:25:919	879	Leaf	None	None	None	None	None	House	Bike	Leaf	Car	None	Leaf	31	True
0.8	teco	probes	10/04/2022	14:25:30:615	880	Leaf	None	None	None	None	Star	Sun	None	None	Leaf	Chair	Leaf	32	True
0.8	teco	probes	10/04/2022	14:25:35:538	881	Sun	None	None	None	None	None	RedStar	GreenCircle	Tree	Sun	None	Sun	32	True
0.8	teco	probes	10/04/2022	14:25:41:461	882	Brushes	None	None	None	None	None	Ball	Bike	None	Brushes	Scissors	Brushes	32	True
0.8	teco	probes	10/04/2022	14:25:47:860	883	Brushes	None	None	None	None	None	Sun	Brushes	None	House	Shoe	Brushes	23	True
0.8	teco	probes	10/04/2022	14:25:52:766	884	Hands	None	None	None	None	Basket	Hands	Tree	None	None	Mug	Hands	22	True
0.7	teco	probes	10/04/2022	14:25:57:765	885	Basket	None	None	None	None	GreenCircle	Web	Leaf	Basket	None	None	Basket	31	True
0.7	teco	probes	10/04/2022	14:26:04:393	886	None	Chair	1500	Fan	1000	Fan	None	None	Sun	Chair	RedStar	Fan	21	None
0.8	teco	probes	10/04/2022	14:26:09:106	887	Tree	None	None	None	None	Mug	Hands	Tree	None	None	Brushes	Tree	23	True
0.9	teco	probes	10/04/2022	14:26:15:176	888	Leaf	None	None	None	None	None	None	Brushes	Bike	House	Leaf	Leaf	33	True
0.9	teco	probes	10/04/2022	14:26:19:809	889	Bike	None	None	None	None	Fan	GreenCircle	Chair	Bike	None	None	Chair	23	False
0.8	teco	probes	10/04/2022	14:26:28:574	890	Hands	None	None	None	None	Hands	Star	Web	Fan	None	None	Star	22	False
0.8	teco	probes	10/04/2022	14:26:38:796	891	Sun	None	None	None	None	RedStar	Sun	None	Shoe	Brushes	None	Sun	22	True
0.8	teco	probes	10/04/2022	14:26:44:34	892	Hands	None	None	None	None	None	Web	None	Star	Hands	Chair	Hands	32	True
0.8	teco	probes	10/04/2022	14:26:48:909	893	Car	None	None	None	None	None	Bike	Car	Leaf	Sun	None	Car	23	True
0.8	teco	probes	10/04/2022	14:26:53:570	894	Tree	None	None	None	None	Shoe	Tree	Scissors	None	Leaf	None	Tree	22	True
0.8	teco	probes	10/04/2022	14:26:58:270	895	House	None	None	None	None	None	House	Basket	Star	None	RedStar	House	22	True
0.8	teco	probes	10/04/2022	14:27:02:564	896	House	None	None	None	None	None	House	None	Scissors	Fan	Web	House	22	True
0.8	teco	probes	10/04/2022	14:27:09:63	897	Bottle	None	None	None	None	Bottle	None	Star	Sun	None	Web	Bottle	21	True
0.8	teco	probes	10/04/2022	14:27:14:89	898	None	Leaf	500	RedStar	1000	Leaf	Web	Fan	None	RedStar	None	RedStar	32	None
0.8	teco	probes	10/04/2022	14:27:18:298	899	Car	None	None	None	None	RedStar	None	None	Car	Shoe	Sun	Car	31	True
0.8	teco	probes	10/04/2022	14:27:24:166	900	Fan	None	None	None	None	None	Bottle	Web	None	Hands	Fan	Hands	32	False
0.8	teco	probes	10/04/2022	14:27:32:904	901	Scissors	None	None	None	None	None	Fan	Mug	Scissors	None	Brushes	Scissors	31	True
0.8	teco	probes	10/04/2022	14:27:38:65	902	Basket	None	None	None	None	Basket	Bottle	Ball	None	None	Car	Basket	21	True
0.8	teco	probes	10/04/2022	14:27:43:505	903	Fan	None	None	None	None	Fan	None	Car	Web	None	Bottle	Web	31	False
0.7	teco	probes	10/04/2022	14:27:52:998	904	Chair	None	None	None	None	Chair	None	Mug	Brushes	Scissors	None	Mug	23	False
0.6	teco	probes	10/04/2022	14:28:01:230	905	Star	None	None	None	None	None	Leaf	None	Star	RedStar	Chair	RedStar	32	False
0.6	teco	probes	10/04/2022	14:28:13:841	906	None	Scissors	1000	Tree	4500	Leaf	Tree	None	Scissors	None	Bottle	Tree	22	None
0.6	teco	probes	10/04/2022	14:28:18:52	907	House	None	None	None	None	None	None	Shoe	Bike	Mug	House	House	33	True
0.5	teco	probes	10/04/2022	14:28:23:466	908	Chair	None	None	None	None	None	Bottle	Chair	Tree	Car	None	Bottle	22	False
0.5	teco	probes	10/04/2022	14:28:31:739	909	House	None	None	None	None	None	Scissors	House	Web	Bottle	None	House	23	True
0.5	teco	probes	10/04/2022	14:28:48:511	910	Mug	None	None	None	None	Web	None	None	Car	Mug	Leaf	Mug	32	True
0.6	teco	probes	10/04/2022	14:28:54:174	911	Bottle	None	None	None	None	Tree	Bottle	RedStar	Chair	None	None	Bottle	22	True
0.6	teco	probes	10/04/2022	14:28:59:174	912	GreenCircle	None	None	None	None	GreenCircle	None	None	Web	Bottle	Shoe	GreenCircle	21	True
0.6	teco	probes	10/04/2022	14:29:03:924	913	Leaf	None	None	None	None	Scissors	Chair	Star	Leaf	None	None	Leaf	31	True
0.7	teco	probes	10/04/2022	14:29:08:854	914	Scissors	None	None	None	None	None	Fan	Scissors	Sun	None	RedStar	Scissors	23	True
0.7	teco	probes	10/04/2022	14:29:13:901	915	Brushes	None	None	None	None	Brushes	Sun	None	None	Shoe	Leaf	Shoe	32	False
0.6	teco	probes	10/04/2022	14:29:22:538	916	Web	None	None	None	None	RedStar	Brushes	None	Web	Leaf	None	Web	31	True
0.6	teco	probes	10/04/2022	14:29:29:179	917	GreenCircle	None	None	None	None	Scissors	Bike	None	Shoe	GreenCircle	None	GreenCircle	32	True
0.6	teco	probes	10/04/2022	14:29:35:632	918	None	Shoe	1000	GreenCircle	1500	Shoe	GreenCircle	None	None	Mug	Chair	GreenCircle	22	None
0.5	teco	probes	10/04/2022	14:29:39:901	919	Bike	None	None	None	None	Scissors	Bike	None	Leaf	Basket	None	Bike	22	True
0.5	teco	probes	10/04/2022	14:29:45:562	920	None	Scissors	1000	Brushes	500	Scissors	Brushes	None	Chair	Leaf	None	Brushes	22	None
0.5	teco	probes	10/04/2022	14:29:49:473	921	Tree	None	None	None	None	Sun	None	Tree	None	Mug	Bike	Tree	23	True
0.5	teco	probes	10/04/2022	14:29:54:519	922	Car	None	None	None	None	None	Basket	None	Leaf	Car	Shoe	Car	32	True
0.6	teco	probes	10/04/2022	14:30:00:226	923	House	None	None	None	None	GreenCircle	None	House	None	Tree	Scissors	Tree	32	False
0.6	teco	probes	10/04/2022	14:30:08:496	924	Basket	None	None	None	None	GreenCircle	None	Basket	Hands	None	House	Basket	23	True
0.6	teco	probes	10/04/2022	14:30:15:568	925	Hands	None	None	None	None	None	Chair	Shoe	Mug	Hands	None	Hands	32	True
0.7	teco	probes	10/04/2022	14:30:22:9	926	Shoe	None	None	None	None	Shoe	None	None	Car	Brushes	Bottle	Bottle	33	False
0.7	teco	probes	10/04/2022	14:30:31:91	927	Shoe	None	None	None	None	Shoe	None	None	Bottle	Brushes	Sun	Shoe	21	True
0.8	teco	probes	10/04/2022	14:30:36:266	928	Sun	None	None	None	None	None	Sun	Bike	Car	Shoe	None	Sun	22	True
0.8	teco	probes	10/04/2022	14:30:40:764	929	Ball	None	None	None	None	None	Ball	Leaf	None	Chair	Bike	Ball	22	True
0.8	teco	probes	10/04/2022	14:30:50:39	930	None	House	4500	Scissors	1000	Web	None	Hands	None	Scissors	House	Web	21	None
0.8	teco	probes	10/04/2022	14:30:53:521	931	RedStar	None	None	None	None	Star	Ball	Chair	None	RedStar	None	RedStar	32	True
0.8	teco	probes	10/04/2022	14:31:00:757	932	Tree	None	None	None	None	Sun	None	None	Shoe	Tree	Bike	Tree	32	True
0.8	teco	probes	10/04/2022	14:31:08:259	933	GreenCircle	None	None	None	None	GreenCircle	Car	None	None	Shoe	Bike	GreenCircle	21	True
0.8	teco	probes	10/04/2022	14:31:13:599	934	Star	None	None	None	None	None	Hands	Bottle	Star	None	GreenCircle	Star	31	True
0.8	teco	probes	10/04/2022	14:31:18:622	935	Bike	None	None	None	None	Hands	Bike	None	Basket	Chair	None	Bike	22	True
0.8	teco	probes	10/04/2022	14:31:23:250	936	Scissors	None	None	None	None	None	Ball	Mug	None	Scissors	Bottle	Scissors	32	True
0.7	teco	probes	10/04/2022	14:31:30:623	937	Shoe	None	None	None	None	Mug	None	GreenCircle	Bike	None	Shoe	Shoe	33	True
0.8	teco	probes	10/04/2022	14:31:35:319	938	Fan	None	None	None	None	Bottle	Shoe	Fan	Mug	None	None	Fan	23	True
0.8	teco	probes	10/04/2022	14:31:40:840	939	Fan	None	None	None	None	None	Bottle	None	Car	Fan	Star	Fan	32	True
0.8	teco	probes	10/04/2022	14:31:45:498	940	Car	None	None	None	None	Car	None	Web	Bike	House	None	Car	21	True
0.8	teco	probes	10/04/2022	14:31:49:754	941	Web	None	None	None	None	None	Web	Shoe	None	Leaf	Scissors	Web	22	True
0.8	teco	probes	10/04/2022	14:31:54:481	942	Basket	None	None	None	None	Basket	None	Ball	None	Sun	Bike	Basket	21	True
0.8	teco	probes	10/04/2022	14:32:00:77	943	Bottle	None	None	None	None	Bike	Shoe	Car	None	None	Bottle	Bottle	33	True
0.9	teco	probes	10/04/2022	14:32:08:185	944	Sun	None	None	None	None	None	Scissors	None	Sun	Bottle	Car	Sun	31	True
0.9	teco	probes	10/04/2022	14:32:13:400	945	Star	None	None	None	None	None	Fan	Hands	None	Brushes	Star	Star	33	True
0.9	teco	probes	10/04/2022	14:32:19:613	946	None	Bike	1500	House	1000	Basket	House	Fan	Bike	None	None	Fan	23	None
0.9	teco	probes	10/04/2022	14:32:22:758	947	RedStar	None	None	None	None	Fan	RedStar	None	Shoe	Hands	None	RedStar	22	True
1.0	teco	probes	10/04/2022	14:32:27:977	948	RedStar	None	None	None	None	Chair	None	RedStar	None	Mug	House	RedStar	23	True
0.9	teco	probes	10/04/2022	14:32:36:496	949	Mug	None	None	None	None	None	Sun	Car	None	Mug	Tree	Car	23	False
0.9	teco	probes	10/04/2022	14:32:45:356	950	Brushes	None	None	None	None	Shoe	Bottle	None	None	Brushes	Web	Brushes	32	True
0.9	teco	probes	10/04/2022	14:32:50:824	951	Car	None	None	None	None	Ball	Fan	None	None	Sun	Car	Car	33	True
0.9	teco	probes	10/04/2022	14:32:56:721	952	None	Brushes	500	Fan	1000	Fan	None	Bike	Bottle	None	Brushes	Fan	21	None
0.9	teco	probes	10/04/2022	14:33:00:696	953	Mug	None	None	None	None	None	Hands	Scissors	Fan	Mug	None	Mug	32	True
0.9	teco	probes	10/04/2022	14:33:05:613	954	Bike	None	None	None	None	Car	Bike	None	Star	None	Hands	Bike	22	True
0.9	teco	probes	10/04/2022	14:33:12:950	955	Bottle	None	None	None	None	Bottle	None	Shoe	Scissors	None	Hands	Bottle	21	True
0.9	teco	probes	10/04/2022	14:33:19:41	956	Mug	None	None	None	None	Car	Sun	None	None	Mug	Web	Mug	32	True
0.9	teco	probes	10/04/2022	14:33:24:246	957	Scissors	None	None	None	None	Chair	None	Tree	None	Ball	Scissors	Scissors	33	True
0.9	teco	probes	10/04/2022	14:33:29:109	958	House	None	None	None	None	Brushes	House	Bike	None	Mug	None	House	22	True
0.8	teco	probes	10/04/2022	14:33:33:694	959	Hands	None	None	None	None	Ball	None	Fan	Hands	Tree	None	Ball	21	False
0.9	teco	probes	10/04/2022	14:33:41:945	960	House	None	None	None	None	None	Sun	Car	Tree	None	House	House	33	True
None	teco	probes	11/04/2022	10:53:21:160	961	Scissors	None	None	None	None	None	Mug	Hands	None	Car	Scissors	Scissors	33	True
None	teco	probes	11/04/2022	10:53:29:852	962	Brushes	None	None	None	None	None	Sun	Ball	Brushes	None	Tree	Tree	33	False
None	teco	probes	11/04/2022	10:53:38:88	963	Scissors	None	None	None	None	Star	None	None	Ball	Scissors	House	Scissors	32	True
None	teco	probes	11/04/2022	10:53:44:46	964	Ball	None	None	None	None	None	Tree	Shoe	Brushes	Ball	None	Ball	32	True
None	teco	probes	11/04/2022	10:53:50:611	965	Hands	None	None	None	None	Hands	GreenCircle	Scissors	None	Fan	None	Fan	32	False
None	teco	probes	11/04/2022	10:53:59:87	966	Star	None	None	None	None	Star	None	None	Basket	Hands	Ball	Star	21	True
None	teco	probes	11/04/2022	10:54:03:207	967	Sun	None	None	None	None	None	None	Fan	Ball	Web	Sun	Ball	31	False
None	teco	probes	11/04/2022	10:54:11:571	968	Web	None	None	None	None	Tree	None	Hands	Web	Leaf	None	Web	31	True
None	teco	probes	11/04/2022	10:54:20:570	969	None	Leaf	1000	GreenCircle	4500	Leaf	Star	GreenCircle	None	Basket	None	GreenCircle	23	None
None	teco	probes	11/04/2022	10:54:24:586	970	Bike	None	None	None	None	None	House	None	Chair	Bike	Sun	Bike	32	True
None	teco	probes	11/04/2022	10:54:30:119	971	Brushes	None	None	None	None	Brushes	None	None	Shoe	RedStar	Chair	Brushes	21	True
None	teco	probes	11/04/2022	10:54:34:804	972	Hands	None	None	None	None	Hands	Scissors	Car	None	None	Bike	Hands	21	True
None	teco	probes	11/04/2022	10:54:40:855	973	Web	None	None	None	None	Bottle	RedStar	None	Web	None	Hands	Web	31	True
None	teco	probes	11/04/2022	10:54:46:581	974	Bike	None	None	None	None	House	Bike	Bottle	Brushes	None	None	Bike	22	True
None	teco	probes	11/04/2022	10:54:53:7	975	None	RedStar	1000	Fan	1500	RedStar	None	None	Sun	Car	Fan	Car	32	None
None	teco	probes	11/04/2022	10:54:56:972	976	Mug	None	None	None	None	None	None	GreenCircle	Brushes	RedStar	Mug	Mug	33	True
None	teco	probes	11/04/2022	10:55:01:724	977	Shoe	None	None	None	None	Ball	Car	None	Shoe	None	Basket	Car	22	False
None	teco	probes	11/04/2022	10:55:11:548	978	Star	None	None	None	None	Sun	Star	None	Ball	None	Car	Star	22	True
None	teco	probes	11/04/2022	10:55:17:435	979	Shoe	None	None	None	None	Shoe	None	Star	Brushes	None	Bottle	Shoe	21	True
None	teco	probes	11/04/2022	10:55:23:387	980	Hands	None	None	None	None	None	Hands	Bike	Basket	None	Tree	Hands	22	True
None	teco	probes	11/04/2022	10:55:29:308	981	Hands	None	None	None	None	Car	None	None	Hands	Leaf	Mug	Hands	31	True
0.7	teco	probes	11/04/2022	10:55:44:211	982	Leaf	None	None	None	None	Leaf	Scissors	Basket	Star	None	None	Leaf	21	True
0.7	teco	probes	11/04/2022	10:55:53:42	983	Tree	None	None	None	None	Hands	Star	Car	Tree	None	None	Star	22	False
0.8	teco	probes	11/04/2022	10:56:01:322	984	House	None	None	None	None	Fan	None	None	Shoe	House	Scissors	House	32	True
0.8	teco	probes	11/04/2022	10:56:08:136	985	None	Star	1000	RedStar	500	Tree	Car	None	RedStar	Star	None	Star	32	None
0.7	teco	probes	11/04/2022	10:56:12:598	986	Brushes	None	None	None	None	Chair	Car	Brushes	None	Basket	None	Basket	32	False
0.7	teco	probes	11/04/2022	10:56:20:940	987	Car	None	None	None	None	None	House	None	Car	Sun	RedStar	Car	31	True
0.8	teco	probes	11/04/2022	10:56:25:807	988	Leaf	None	None	None	None	None	Mug	None	Scissors	Leaf	Star	Leaf	32	True
0.8	teco	probes	11/04/2022	10:56:30:352	989	House	None	None	None	None	Bike	Sun	None	Bottle	House	None	House	32	True
0.7	teco	probes	11/04/2022	10:56:35:389	990	Leaf	None	None	None	None	None	None	Basket	Shoe	Star	Leaf	Star	32	False
0.7	teco	probes	11/04/2022	10:56:44:604	991	Star	None	None	None	None	Brushes	None	None	House	Star	Basket	Star	32	True
0.7	teco	probes	11/04/2022	10:56:51:642	992	Fan	None	None	None	None	None	Fan	None	House	Mug	Car	Fan	22	True
0.7	teco	probes	11/04/2022	10:56:58:502	993	Chair	None	None	None	None	None	RedStar	Chair	Bike	None	Web	Chair	23	True
0.7	teco	probes	11/04/2022	10:57:08:466	994	None	Web	4500	House	1000	None	Web	Star	House	Shoe	None	Star	23	None
0.7	teco	probes	11/04/2022	10:57:12:651	995	Leaf	None	None	None	None	None	Sun	None	Leaf	Ball	Fan	Sun	22	False
0.7	teco	probes	11/04/2022	10:57:22:204	996	Tree	None	None	None	None	None	Tree	None	Sun	Star	Bottle	Tree	22	True
0.7	teco	probes	11/04/2022	10:57:29:14	997	Chair	None	None	None	None	None	Web	Brushes	RedStar	Chair	None	Chair	32	True
0.7	teco	probes	11/04/2022	10:57:35:323	998	Car	None	None	None	None	Star	None	Leaf	Car	None	Ball	Car	31	True
0.8	teco	probes	11/04/2022	10:57:40:798	999	Basket	None	None	None	None	Bike	House	None	Basket	None	RedStar	Basket	31	True
0.7	teco	probes	11/04/2022	10:57:45:51	1000	House	None	None	None	None	Brushes	Basket	None	House	None	Scissors	Basket	22	False
0.7	teco	probes	11/04/2022	10:57:53:881	1001	Star	None	None	None	None	None	None	Sun	Web	Star	Bike	Star	32	True
0.7	teco	probes	11/04/2022	10:57:59:945	1002	None	Basket	1500	Tree	1000	Ball	None	Basket	Scissors	None	Tree	Scissors	31	None
0.7	teco	probes	11/04/2022	10:58:04:960	1003	Chair	None	None	None	None	Fan	House	Chair	None	Sun	None	Fan	21	False
0.7	teco	probes	11/04/2022	10:58:13:248	1004	Sun	None	None	None	None	None	None	Mug	Brushes	Sun	Bottle	Sun	32	True
0.7	teco	probes	11/04/2022	10:58:18:944	1005	Ball	None	None	None	None	None	Ball	Brushes	Bike	None	Shoe	Ball	22	True
0.7	teco	probes	11/04/2022	10:58:24:683	1006	Ball	None	None	None	None	Web	Scissors	Ball	None	Fan	None	Ball	23	True
0.7	teco	probes	11/04/2022	10:58:30:606	1007	Car	None	None	None	None	None	Star	None	Car	RedStar	Web	Car	31	True
0.8	teco	probes	11/04/2022	10:58:37:241	1008	RedStar	None	None	None	None	None	Sun	Basket	RedStar	None	Car	RedStar	31	True
0.8	teco	probes	11/04/2022	10:59:07:524	1009	Mug	None	None	None	None	None	Bike	None	House	Mug	Sun	Mug	32	True
0.8	teco	probes	11/04/2022	10:59:15:905	1010	GreenCircle	None	None	None	None	Brushes	Chair	Bike	None	None	GreenCircle	GreenCircle	33	True
0.7	teco	probes	11/04/2022	10:59:21:610	1011	GreenCircle	None	None	None	None	Web	GreenCircle	None	Hands	None	Shoe	GreenCircle	22	True
0.8	teco	probes	11/04/2022	10:59:29:35	1012	Shoe	None	None	None	None	Web	Leaf	Shoe	None	Brushes	None	Web	21	False
0.7	teco	probes	11/04/2022	10:59:37:292	1013	Basket	None	None	None	None	House	Basket	None	Car	Ball	None	Basket	22	True
0.7	teco	probes	11/04/2022	10:59:42:438	1014	Basket	None	None	None	None	None	Web	Star	Basket	Bike	None	Basket	31	True
0.7	teco	probes	11/04/2022	10:59:47:667	1015	Brushes	None	None	None	None	None	Shoe	Ball	RedStar	None	Brushes	Brushes	33	True
0.8	teco	probes	11/04/2022	10:59:52:198	1016	GreenCircle	None	None	None	None	Chair	Fan	None	GreenCircle	None	Sun	GreenCircle	31	True
0.8	teco	probes	11/04/2022	10:59:56:802	1017	Bike	None	None	None	None	Bike	Bottle	Sun	None	None	Tree	Bike	21	True
0.8	teco	probes	11/04/2022	11:00:02:915	1018	Mug	None	None	None	None	None	Bike	Mug	Scissors	House	None	Mug	23	True
0.8	teco	probes	11/04/2022	11:00:24:618	1019	None	Sun	500	Bottle	1000	Bottle	RedStar	None	Sun	None	GreenCircle	RedStar	22	None
0.8	teco	probes	11/04/2022	11:00:28:262	1020	Mug	None	None	None	None	Chair	Leaf	None	Mug	None	Brushes	Mug	31	True
0.8	teco	probes	11/04/2022	11:00:34:380	1021	Bottle	None	None	None	None	None	Basket	Bottle	Fan	None	Leaf	Basket	22	False
0.8	teco	probes	11/04/2022	11:00:43:333	1022	RedStar	None	None	None	None	None	Mug	Shoe	None	Tree	RedStar	RedStar	33	True
0.8	teco	probes	11/04/2022	11:00:48:852	1023	Basket	None	None	None	None	Bike	Mug	None	None	Sun	Basket	Sun	32	False
0.8	teco	probes	11/04/2022	11:00:56:916	1024	Car	None	None	None	None	None	Car	Ball	Leaf	None	Bike	Car	22	True
0.8	teco	probes	11/04/2022	11:01:01:979	1025	Mug	None	None	None	None	Hands	None	Brushes	Mug	None	Car	Mug	31	True
0.8	teco	probes	11/04/2022	11:01:08:157	1026	Bike	None	None	None	None	Bike	Fan	None	None	Car	Chair	Bike	21	True
0.8	teco	probes	11/04/2022	11:01:13:220	1027	Fan	None	None	None	None	None	House	Car	Scissors	Fan	None	Fan	32	True
0.8	teco	probes	11/04/2022	11:01:22:461	1028	None	Brushes	1000	Ball	4500	Ball	None	Scissors	Basket	Brushes	None	Ball	21	None
0.8	teco	probes	11/04/2022	11:01:26:607	1029	Chair	None	None	None	None	GreenCircle	Bike	None	None	Chair	RedStar	Chair	32	True
0.8	teco	probes	11/04/2022	11:01:31:166	1030	Fan	None	None	None	None	Sun	None	Car	Ball	Fan	None	Fan	32	True
0.8	teco	probes	11/04/2022	11:01:35:408	1031	Scissors	None	None	None	None	None	Mug	Web	Sun	None	Scissors	Scissors	33	True
0.8	teco	probes	11/04/2022	11:01:40:543	1032	Bottle	None	None	None	None	GreenCircle	None	Sun	House	None	Bottle	Bottle	33	True
0.8	teco	probes	11/04/2022	11:01:45:836	1033	Fan	None	None	None	None	None	None	Chair	RedStar	Fan	Ball	Fan	32	True
0.8	teco	probes	11/04/2022	11:01:52:942	1034	None	Ball	1000	Hands	1500	Web	Ball	Hands	Bike	None	None	Hands	23	None
0.8	teco	probes	11/04/2022	11:01:59:399	1035	Sun	None	None	None	None	None	House	Sun	None	RedStar	Bike	Sun	23	True
0.8	teco	probes	11/04/2022	11:02:04:714	1036	Bottle	None	None	None	None	Hands	Bottle	None	None	Basket	Car	Bottle	22	True
0.8	teco	probes	11/04/2022	11:02:12:117	1037	Bottle	None	None	None	None	House	Ball	None	Star	Bottle	None	Bottle	32	True
0.8	teco	probes	11/04/2022	11:02:18:374	1038	Shoe	None	None	None	None	Bike	None	Bottle	None	Chair	Shoe	Shoe	33	True
0.8	teco	probes	11/04/2022	11:02:22:649	1039	House	None	None	None	None	Tree	House	None	None	Fan	Bike	House	22	True
0.8	teco	probes	11/04/2022	11:02:27:436	1040	Scissors	None	None	None	None	Scissors	Sun	Hands	None	Basket	None	Hands	23	False
0.8	teco	probes	11/04/2022	11:02:36:808	1041	Bike	None	None	None	None	Bike	None	Star	None	GreenCircle	RedStar	Bike	21	True
0.8	teco	probes	11/04/2022	11:02:43:738	1042	Ball	None	None	None	None	None	Car	None	Ball	Star	Hands	Star	32	False
0.8	teco	probes	11/04/2022	11:03:05:412	1043	RedStar	None	None	None	None	Shoe	None	RedStar	None	Car	Ball	RedStar	23	True
0.8	teco	probes	11/04/2022	11:03:12:462	1044	Tree	None	None	None	None	GreenCircle	Mug	None	None	Tree	Web	Tree	32	True
0.8	teco	probes	11/04/2022	11:03:17:724	1045	None	Web	1000	House	500	None	House	Web	Car	Brushes	None	Web	23	None
0.8	teco	probes	11/04/2022	11:03:21:892	1046	Chair	None	None	None	None	None	None	Brushes	Hands	Scissors	Chair	Chair	33	True
0.7	teco	probes	11/04/2022	11:03:28:410	1047	Tree	None	None	None	None	None	Fan	Chair	Tree	Star	None	Chair	23	False
0.7	teco	probes	11/04/2022	11:03:36:690	1048	RedStar	None	None	None	None	None	Ball	Shoe	None	Tree	RedStar	RedStar	33	True
0.7	teco	probes	11/04/2022	11:03:42:67	1049	Leaf	None	None	None	None	GreenCircle	Star	Fan	None	None	Leaf	Leaf	33	True
0.7	teco	probes	11/04/2022	11:03:55:632	1050	None	Scissors	4500	Tree	1000	Tree	Basket	Scissors	GreenCircle	None	None	Tree	21	None
0.6	teco	probes	11/04/2022	11:03:59:983	1051	Sun	None	None	None	None	Chair	RedStar	None	Sun	Tree	None	Tree	32	False
0.7	teco	probes	11/04/2022	11:04:07:903	1052	Car	None	None	None	None	Scissors	Bike	None	Car	Sun	None	Car	31	True
0.7	teco	probes	11/04/2022	11:04:12:408	1053	Sun	None	None	None	None	None	Sun	Scissors	House	None	Chair	Sun	22	True
0.8	teco	probes	11/04/2022	11:04:18:646	1054	Star	None	None	None	None	Basket	None	GreenCircle	Star	None	Ball	Star	31	True
0.7	teco	probes	11/04/2022	11:04:23:928	1055	Bottle	None	None	None	None	None	Scissors	Chair	None	Mug	Bottle	Chair	23	False
0.7	teco	probes	11/04/2022	11:04:32:293	1056	Scissors	None	None	None	None	Shoe	None	None	Chair	Scissors	Sun	Scissors	32	True
0.6	teco	probes	11/04/2022	11:04:37:119	1057	Fan	None	None	None	None	Ball	None	Fan	Tree	Brushes	None	Tree	31	False
0.7	teco	probes	11/04/2022	11:04:45:615	1058	Hands	None	None	None	None	Ball	Hands	None	None	Scissors	RedStar	Hands	22	True
0.7	teco	probes	11/04/2022	11:04:50:441	1059	House	None	None	None	None	Sun	Tree	None	House	None	Bike	House	31	True
0.7	teco	probes	11/04/2022	11:04:59:994	1060	None	Ball	1500	Leaf	1000	None	None	Basket	Leaf	Scissors	Ball	Leaf	31	None
0.7	teco	probes	11/04/2022	11:05:04:376	1061	Basket	None	None	None	None	Basket	None	Car	None	Star	Ball	Basket	21	True
0.6	teco	probes	11/04/2022	11:05:09:989	1062	Web	None	None	None	None	Mug	None	Web	None	Basket	Leaf	Web	23	True
0.7	teco	probes	11/04/2022	11:05:16:871	1063	RedStar	None	None	None	None	Web	Fan	Leaf	None	None	RedStar	RedStar	33	True
0.7	teco	probes	11/04/2022	11:05:21:895	1064	GreenCircle	None	None	None	None	None	GreenCircle	Ball	Hands	Shoe	None	GreenCircle	22	True
0.8	teco	probes	11/04/2022	11:05:29:490	1065	Tree	None	None	None	None	GreenCircle	Basket	None	Ball	None	Tree	Tree	33	True
0.7	teco	probes	11/04/2022	11:05:34:721	1066	Shoe	None	None	None	None	None	Shoe	Scissors	GreenCircle	Bike	None	Shoe	22	True
0.7	teco	probes	11/04/2022	11:05:50:386	1067	Brushes	None	None	None	None	Car	None	Web	None	Brushes	Shoe	Brushes	32	True
0.6	teco	probes	11/04/2022	11:05:57:638	1068	Web	None	None	None	None	Web	None	RedStar	Fan	None	Ball	Web	21	True
0.7	teco	probes	11/04/2022	11:06:03:175	1069	Ball	None	None	None	None	None	Ball	None	Car	Mug	Hands	Ball	22	True
0.7	teco	probes	11/04/2022	11:06:09:646	1070	GreenCircle	None	None	None	None	None	Star	None	Brushes	GreenCircle	Bike	GreenCircle	32	True
0.7	teco	probes	11/04/2022	11:06:14:753	1071	Web	None	None	None	None	None	Tree	Web	Brushes	RedStar	None	Tree	22	False
0.8	teco	probes	11/04/2022	11:06:22:924	1072	Chair	None	None	None	None	Star	Bottle	Chair	None	None	Sun	Star	21	False
0.7	teco	probes	11/04/2022	11:06:40:436	1073	Chair	None	None	None	None	GreenCircle	None	None	Mug	Shoe	Chair	Shoe	32	False
0.7	teco	probes	11/04/2022	11:06:49:530	1074	None	RedStar	500	House	1000	Tree	RedStar	House	None	Hands	None	House	23	None
0.7	teco	probes	11/04/2022	11:06:53:189	1075	Web	None	None	None	None	Basket	None	Fan	RedStar	Web	None	Web	32	True
0.7	teco	probes	11/04/2022	11:06:58:241	1076	Scissors	None	None	None	None	Fan	House	Scissors	None	Brushes	None	Scissors	23	True
0.7	teco	probes	11/04/2022	11:07:06:896	1077	Web	None	None	None	None	None	Web	Shoe	None	Fan	Hands	Web	22	True
0.7	teco	probes	11/04/2022	11:07:24:235	1078	Tree	None	None	None	None	GreenCircle	Basket	Car	None	None	Tree	Tree	33	True
0.7	teco	probes	11/04/2022	11:07:31:334	1079	Mug	None	None	None	None	House	None	Basket	GreenCircle	None	Mug	Mug	33	True
0.6	teco	probes	11/04/2022	11:07:40:17	1080	Shoe	None	None	None	None	Shoe	None	Hands	Sun	None	Brushes	Sun	31	False
None	teco	probes	14/04/2022	12:33:11:508	1081	GreenCircle	None	None	None	None	Basket	None	GreenCircle	Mug	Fan	None	GreenCircle	23	True
None	teco	probes	14/04/2022	12:33:29:937	1082	None	Shoe	1000	Bike	4500	GreenCircle	Bike	None	None	Shoe	Scissors	Scissors	33	None
None	teco	probes	14/04/2022	12:33:35:137	1083	Sun	None	None	None	None	Tree	Web	None	None	Sun	Chair	Sun	32	True
None	teco	probes	14/04/2022	12:33:44:457	1084	RedStar	None	None	None	None	None	RedStar	Bike	None	Tree	Chair	RedStar	22	True
None	teco	probes	14/04/2022	12:33:50:150	1085	GreenCircle	None	None	None	None	GreenCircle	RedStar	Basket	None	Web	None	RedStar	22	False
None	teco	probes	14/04/2022	12:33:58:877	1086	Sun	None	None	None	None	Sun	None	Bike	Web	None	Star	Sun	21	True
None	teco	probes	14/04/2022	12:34:03:594	1087	Web	None	None	None	None	Web	Leaf	None	Sun	None	Scissors	Web	21	True
None	teco	probes	14/04/2022	12:34:12:457	1088	Mug	None	None	None	None	None	Mug	Fan	House	Hands	None	Mug	22	True
None	teco	probes	14/04/2022	12:34:17:752	1089	Web	None	None	None	None	Shoe	None	None	House	GreenCircle	Web	Web	33	True
None	teco	probes	14/04/2022	12:34:23:230	1090	Bottle	None	None	None	None	None	Bottle	None	Chair	Shoe	Star	Bottle	22	True
None	teco	probes	14/04/2022	12:34:29:758	1091	GreenCircle	None	None	None	None	None	None	Scissors	Ball	Car	GreenCircle	GreenCircle	33	True
None	teco	probes	14/04/2022	12:34:38:187	1092	None	Sun	1000	Basket	1500	Basket	Fan	None	Sun	None	Shoe	Basket	21	None
None	teco	probes	14/04/2022	12:34:42:583	1093	Brushes	None	None	None	None	Bottle	Scissors	None	None	Brushes	Sun	Brushes	32	True
None	teco	probes	14/04/2022	12:34:47:315	1094	RedStar	None	None	None	None	Scissors	RedStar	Shoe	None	None	Basket	RedStar	22	True
None	teco	probes	14/04/2022	12:34:53:14	1095	Leaf	None	None	None	None	None	None	Bottle	Shoe	Leaf	Star	Leaf	32	True
None	teco	probes	14/04/2022	12:34:58:7	1096	Ball	None	None	None	None	None	Ball	Brushes	Chair	None	Bike	Ball	22	True
None	teco	probes	14/04/2022	12:35:03:270	1097	Shoe	None	None	None	None	Shoe	Ball	None	Fan	Bike	None	Fan	31	False
None	teco	probes	14/04/2022	12:35:11:766	1098	Basket	None	None	None	None	None	Basket	Mug	None	Ball	Chair	Basket	22	True
None	teco	probes	14/04/2022	12:35:18:175	1099	RedStar	None	None	None	None	Car	RedStar	None	Sun	Mug	None	RedStar	22	True
None	teco	probes	14/04/2022	12:35:24:564	1100	Car	None	None	None	None	Brushes	Scissors	None	Car	Bike	None	Car	31	True
None	teco	probes	14/04/2022	12:35:29:808	1101	Scissors	None	None	None	None	Scissors	RedStar	None	Bottle	Bike	None	Scissors	21	True
0.9	teco	probes	14/04/2022	12:35:40:515	1102	Brushes	None	None	None	None	Car	None	None	Basket	Brushes	Leaf	Brushes	32	True
0.9	teco	probes	14/04/2022	12:35:47:122	1103	Fan	None	None	None	None	Fan	Basket	GreenCircle	None	None	Sun	Fan	21	True
0.9	teco	probes	14/04/2022	12:35:53:292	1104	Scissors	None	None	None	None	None	Ball	Scissors	Bike	Shoe	None	Scissors	23	True
0.9	teco	probes	14/04/2022	12:35:58:428	1105	GreenCircle	None	None	None	None	Fan	GreenCircle	Brushes	Leaf	None	None	GreenCircle	22	True
0.9	teco	probes	14/04/2022	12:36:03:158	1106	Basket	None	None	None	None	Bike	None	None	Bottle	Basket	RedStar	Basket	32	True
0.9	teco	probes	14/04/2022	12:36:09:311	1107	None	Fan	1000	Bottle	500	Bottle	House	Fan	Brushes	None	None	Fan	23	None
0.9	teco	probes	14/04/2022	12:36:12:771	1108	Star	None	None	None	None	RedStar	Tree	Star	None	Web	None	Star	23	True
0.9	teco	probes	14/04/2022	12:36:33:306	1109	Chair	None	None	None	None	Chair	Star	None	None	Sun	Bottle	Sun	32	False
0.9	teco	probes	14/04/2022	12:36:41:827	1110	Shoe	None	None	None	None	None	Hands	Basket	Sun	Shoe	None	Shoe	32	True
0.9	teco	probes	14/04/2022	12:36:48:762	1111	Mug	None	None	None	None	None	None	Bike	Car	Mug	Leaf	Mug	32	True
0.9	teco	probes	14/04/2022	12:36:59:377	1112	None	Chair	4500	Brushes	1000	Chair	Car	None	Sun	None	Brushes	Chair	21	None
0.9	teco	probes	14/04/2022	12:37:04:82	1113	Bike	None	None	None	None	Bottle	House	Star	None	None	Bike	Bike	33	True
0.9	teco	probes	14/04/2022	12:37:09:666	1114	House	None	None	None	None	None	House	Sun	None	Mug	Bottle	House	22	True
0.9	teco	probes	14/04/2022	12:37:14:614	1115	Star	None	None	None	None	Scissors	Star	Basket	Tree	None	None	Star	22	True
0.9	teco	probes	14/04/2022	12:37:24:717	1116	House	None	None	None	None	Brushes	Basket	Bike	None	None	House	House	33	True
0.9	teco	probes	14/04/2022	12:37:34:621	1117	Ball	None	None	None	None	None	Ball	Web	RedStar	None	Sun	Ball	22	True
0.9	teco	probes	14/04/2022	12:37:45:487	1118	RedStar	None	None	None	None	RedStar	None	Basket	Web	None	Shoe	RedStar	21	True
0.8	teco	probes	14/04/2022	12:37:51:293	1119	Bottle	None	None	None	None	None	RedStar	Bottle	None	Shoe	Ball	RedStar	22	False
0.9	teco	probes	14/04/2022	12:38:00:101	1120	House	None	None	None	None	None	RedStar	Brushes	Chair	None	House	House	33	True
0.9	teco	probes	14/04/2022	12:38:19:893	1121	Scissors	None	None	None	None	Scissors	None	None	Hands	Basket	Fan	Scissors	21	True
0.9	teco	probes	14/04/2022	12:38:27:509	1122	None	Bike	1500	Mug	1000	Sun	None	Mug	GreenCircle	Bike	None	Mug	23	None
0.9	teco	probes	14/04/2022	12:38:31:370	1123	Bike	None	None	None	None	None	Bike	Bottle	None	Basket	Sun	Bike	22	True
0.9	teco	probes	14/04/2022	12:38:37:239	1124	Web	None	None	None	None	None	Bike	None	Web	Fan	Car	Web	31	True
0.9	teco	probes	14/04/2022	12:38:43:698	1125	Leaf	None	None	None	None	None	Bottle	Shoe	None	Basket	Leaf	Leaf	33	True
0.9	teco	probes	14/04/2022	12:38:48:447	1126	Car	None	None	None	None	Scissors	None	Car	RedStar	GreenCircle	None	Car	23	True
0.9	teco	probes	14/04/2022	12:38:53:250	1127	Web	None	None	None	None	Fan	Chair	None	Web	Sun	None	Web	31	True
0.9	teco	probes	14/04/2022	12:39:01:55	1128	Hands	None	None	None	None	Leaf	None	None	Scissors	Hands	Brushes	Hands	32	True
0.9	teco	probes	14/04/2022	12:39:11:876	1129	Scissors	None	None	None	None	None	Tree	None	Shoe	House	Scissors	Scissors	33	True
0.8	teco	probes	14/04/2022	12:39:18:924	1130	Shoe	None	None	None	None	None	Bike	Basket	Shoe	Hands	None	Shoe	31	True
0.9	teco	probes	14/04/2022	12:39:25:226	1131	Tree	None	None	None	None	Shoe	None	Tree	GreenCircle	None	Bike	Tree	23	True
0.9	teco	probes	14/04/2022	12:39:31:235	1132	Bike	None	None	None	None	None	Shoe	None	Hands	Bike	House	Bike	32	True
0.9	teco	probes	14/04/2022	12:39:40:540	1133	Brushes	None	None	None	None	House	Bike	None	Web	Brushes	None	Brushes	32	True
0.9	teco	probes	14/04/2022	12:39:46:572	1134	Car	None	None	None	None	Ball	Web	House	None	None	Car	Car	33	True
0.9	teco	probes	14/04/2022	12:39:52:647	1135	Fan	None	None	None	None	Bike	Fan	None	Star	None	Sun	Fan	22	True
0.9	teco	probes	14/04/2022	12:39:58:806	1136	None	Car	500	Web	1000	GreenCircle	None	None	Web	RedStar	Car	Web	31	None
0.9	teco	probes	14/04/2022	12:40:02:826	1137	Hands	None	None	None	None	None	Hands	None	Brushes	Sun	Bottle	Hands	22	True
0.9	teco	probes	14/04/2022	12:40:07:741	1138	Hands	None	None	None	None	None	Ball	Fan	GreenCircle	None	Hands	Hands	33	True
0.9	teco	probes	14/04/2022	12:40:13:846	1139	Chair	None	None	None	None	Chair	None	None	RedStar	Bike	Hands	Chair	21	True
0.9	teco	probes	14/04/2022	12:40:23:790	1140	Bottle	None	None	None	None	None	Car	Bottle	Basket	Shoe	None	Bottle	23	True
1.0	teco	probes	14/04/2022	12:40:29:59	1141	Brushes	None	None	None	None	Brushes	House	None	GreenCircle	None	Bottle	Brushes	21	True
1.0	teco	probes	14/04/2022	12:40:34:823	1142	Ball	None	None	None	None	GreenCircle	Hands	Sun	None	Ball	None	Ball	32	True
0.9	teco	probes	14/04/2022	12:40:40:30	1143	Chair	None	None	None	None	None	Web	Chair	Tree	Brushes	None	Tree	31	False
0.9	teco	probes	14/04/2022	12:40:48:526	1144	Star	None	None	None	None	Star	None	RedStar	Basket	None	GreenCircle	Star	21	True
0.9	teco	probes	14/04/2022	12:40:54:875	1145	Tree	None	None	None	None	Hands	None	Tree	Shoe	Sun	None	Tree	23	True
0.9	teco	probes	14/04/2022	12:41:00:921	1146	Tree	None	None	None	None	Brushes	None	Bottle	House	Tree	None	Tree	32	True
0.9	teco	probes	14/04/2022	12:41:14:509	1147	Star	None	None	None	None	None	Star	Web	None	GreenCircle	Shoe	Star	22	True
0.9	teco	probes	14/04/2022	12:41:39:109	1148	Basket	None	None	None	None	Basket	Star	None	Sun	House	None	Basket	21	True
0.9	teco	probes	14/04/2022	12:41:50:976	1149	None	Ball	1000	Chair	4500	None	Scissors	Ball	None	Star	Chair	Chair	33	None
0.9	teco	probes	14/04/2022	12:41:54:835	1150	Ball	None	None	None	None	None	None	Leaf	Ball	Sun	Chair	Ball	31	True
0.9	teco	probes	14/04/2022	12:42:00:511	1151	Tree	None	None	None	None	RedStar	GreenCircle	Brushes	None	None	Tree	Tree	33	True
0.9	teco	probes	14/04/2022	12:42:06:903	1152	Leaf	None	None	None	None	Sun	Tree	Leaf	None	None	Bottle	Leaf	23	True
0.9	teco	probes	14/04/2022	12:42:11:413	1153	Ball	None	None	None	None	Brushes	None	Shoe	Mug	Ball	None	Ball	32	True
0.9	teco	probes	14/04/2022	12:42:19:545	1154	Basket	None	None	None	None	None	Sun	Brushes	Basket	None	House	Sun	22	False
0.9	teco	probes	14/04/2022	12:42:28:293	1155	Sun	None	None	None	None	Sun	None	Chair	GreenCircle	None	Brushes	Sun	21	True
0.9	teco	probes	14/04/2022	12:42:33:571	1156	Bottle	None	None	None	None	None	None	Brushes	Bottle	Hands	Fan	Bottle	31	True
0.9	teco	probes	14/04/2022	12:42:39:135	1157	Bottle	None	None	None	None	Hands	None	None	Bottle	Star	Basket	Bottle	31	True
0.9	teco	probes	14/04/2022	12:42:44:16	1158	Hands	None	None	None	None	Mug	Car	Hands	Shoe	None	None	Hands	23	True
0.9	teco	probes	14/04/2022	12:42:49:684	1159	None	Web	1000	Leaf	1500	Sun	Leaf	Bottle	None	None	Web	Leaf	22	None
0.9	teco	probes	14/04/2022	12:42:55:128	1160	Leaf	None	None	None	None	None	Basket	Ball	None	Leaf	Tree	Leaf	32	True
0.8	teco	probes	14/04/2022	12:43:05:657	1161	Basket	None	None	None	None	None	Scissors	Tree	Basket	None	House	Tree	23	False
0.8	teco	probes	14/04/2022	12:43:14:691	1162	Car	None	None	None	None	None	None	RedStar	Basket	Car	House	Car	32	True
0.8	teco	probes	14/04/2022	12:43:20:435	1163	Shoe	None	None	None	None	Bike	GreenCircle	Shoe	None	None	Chair	Shoe	23	True
0.8	teco	probes	14/04/2022	12:43:25:279	1164	Shoe	None	None	None	None	Tree	None	Web	Shoe	None	Hands	Shoe	31	True
0.9	teco	probes	14/04/2022	12:43:29:616	1165	House	None	None	None	None	Fan	None	Bottle	Sun	House	None	House	32	True
0.9	teco	probes	14/04/2022	12:43:34:459	1166	Brushes	None	None	None	None	None	Brushes	Chair	Sun	Fan	None	Brushes	22	True
0.9	teco	probes	14/04/2022	12:43:40:649	1167	Sun	None	None	None	None	Hands	Sun	Leaf	None	None	Ball	Sun	22	True
0.9	teco	probes	14/04/2022	12:43:45:480	1168	Bike	None	None	None	None	None	Fan	None	Tree	Bike	Web	Bike	32	True
0.9	teco	probes	14/04/2022	12:43:50:58	1169	None	Brushes	1000	Star	500	None	Brushes	None	RedStar	Tree	Star	Brushes	22	None
0.9	teco	probes	14/04/2022	12:43:54:484	1170	Mug	None	None	None	None	Hands	None	Chair	None	Mug	RedStar	Mug	32	True
0.9	teco	probes	14/04/2022	12:43:59:56	1171	Tree	None	None	None	None	Tree	None	None	Brushes	Leaf	Car	Tree	21	True
0.8	teco	probes	14/04/2022	12:44:03:624	1172	Star	None	None	None	None	Bottle	Ball	Star	Brushes	None	None	Star	23	True
0.8	teco	probes	14/04/2022	12:44:08:112	1173	House	None	None	None	None	Scissors	Sun	House	None	Brushes	None	House	23	True
0.8	teco	probes	14/04/2022	12:44:19:82	1174	Mug	None	None	None	None	House	Leaf	Star	None	None	Mug	Mug	33	True
0.8	teco	probes	14/04/2022	12:44:23:684	1175	Chair	None	None	None	None	None	None	Chair	Car	Tree	Sun	Chair	23	True
0.8	teco	probes	14/04/2022	12:44:35:139	1176	None	Leaf	4500	Bottle	1000	None	None	Leaf	RedStar	GreenCircle	Bottle	Leaf	23	None
0.9	teco	probes	14/04/2022	12:44:39:265	1177	Hands	None	None	None	None	Hands	None	None	Web	RedStar	Fan	Hands	21	True
0.9	teco	probes	14/04/2022	12:44:43:706	1178	RedStar	None	None	None	None	Web	None	None	RedStar	Fan	Mug	RedStar	31	True
0.9	teco	probes	14/04/2022	12:44:48:888	1179	Web	None	None	None	None	Sun	None	Brushes	Web	Scissors	None	Web	31	True
0.9	teco	probes	14/04/2022	12:44:53:926	1180	Bike	None	None	None	None	House	Leaf	None	Bike	Car	None	Leaf	22	False
0.8	teco	probes	14/04/2022	12:45:05:311	1181	Fan	None	None	None	None	None	None	Fan	GreenCircle	Bottle	Leaf	Leaf	33	False
0.7	teco	probes	14/04/2022	12:45:14:114	1182	Fan	None	None	None	None	None	Brushes	Fan	None	Star	GreenCircle	Brushes	22	False
0.7	teco	probes	14/04/2022	12:45:22:366	1183	Scissors	None	None	None	None	None	Hands	Scissors	Web	Car	None	Scissors	23	True
0.6	teco	probes	14/04/2022	12:45:27:398	1184	Sun	None	None	None	None	None	Tree	None	Ball	Leaf	Sun	Leaf	32	False
0.6	teco	probes	14/04/2022	12:45:35:951	1185	Fan	None	None	None	None	Fan	House	None	Shoe	Car	None	Fan	21	True
0.6	teco	probes	14/04/2022	12:45:46:78	1186	Car	None	None	None	None	GreenCircle	None	None	Car	Bike	Leaf	Car	31	True
0.6	teco	probes	14/04/2022	12:45:54:379	1187	Mug	None	None	None	None	Scissors	Web	None	Mug	None	Car	Mug	31	True
0.6	teco	probes	14/04/2022	12:46:01:244	1188	None	GreenCircle	1500	Basket	1000	None	GreenCircle	Basket	RedStar	None	Chair	Basket	23	None
0.6	teco	probes	14/04/2022	12:46:05:733	1189	Chair	None	None	None	None	Bike	Tree	None	None	Web	Chair	Chair	33	True
0.6	teco	probes	14/04/2022	12:46:10:753	1190	GreenCircle	None	None	None	None	Web	None	GreenCircle	Leaf	None	Scissors	GreenCircle	23	True
0.7	teco	probes	14/04/2022	12:46:15:250	1191	Leaf	None	None	None	None	None	Leaf	None	Star	Scissors	Chair	Leaf	22	True
0.8	teco	probes	14/04/2022	12:46:21:607	1192	House	None	None	None	None	None	Star	Basket	Mug	None	House	House	33	True
0.7	teco	probes	14/04/2022	12:46:28:433	1193	RedStar	None	None	None	None	Bike	None	Web	None	RedStar	Sun	RedStar	32	True
0.7	teco	probes	14/04/2022	12:46:35:560	1194	Mug	None	None	None	None	Chair	None	Mug	Fan	GreenCircle	None	Mug	23	True
0.7	teco	probes	14/04/2022	12:46:40:254	1195	None	Fan	500	Star	1000	None	Star	Fan	Mug	None	Hands	Star	22	None
