# Supplementary material for: A test of memory for stimulus sequences in great apes
Source: PLoS One. 2023 Sep 6;18(9):e0290546. doi: 10.1371/journal.pone.0290546 (PMC10482264; doi:10.1371/journal.pone.0290546)
Supplement: S1 Dataset — This file contains data from all included tests and an explanatory readme-file. (ZIP) [file pone.0290546.s002.zip › Bonobo_human_data/Readme.txt]

INFORMATION ABOUT DATA FILES FOR

"A test of memory for stimulus sequences in great apes"
(submitted manuscript)

Johan Lind[a,*], Vera Vinken[a,b], Markus Jonsson[b,¤],
Stefano Ghirlanda[a, c, d], Magnus Enquist[a, e]

a Centre for Cultural Evolution, Stockholm University, Stockholm, Sweden
b Biosciences Institute, Newcastle University, Newcastle upon Tyne, United Kingdom
c Department of Psychology, CUNY Graduate Center, New York, USA
d Department of Psychology, Brooklyn College, 2900 Bedford Ave, Brooklyn,
  NY 11210, USA
e Department of Zoology, Stockholm University, 114 18 Stockholm, Sweden

* Corresponding author: johan.lind@su.se
¤ Current Address: Department of Oncology and Pathology, Karolinska Institute, 
Science for Life Laboratory, Stockholm, Sweden 

PACKAGE CONTENT

This package includes the following datafiles 
01-MTS_kanzi.csv
02-MTS_teco.csv
03-DMTS_kanzi.csv
04-DMTS_teco.csv
05-SeqDis_kanzi.csv
06-SeqDis_teco.csv
07-SeqDis_maisha.csv
08-SeqDis_nyota.csv
09-SeqDis_humans.csv
10-TraceTest_kanzi.csv
11-TraceTest_teco.csv

The data files above were all generated with our task specific programs
that can be found at httpls://github.com/markusrobertjonsson/bonobo. 

MATCHING-TO-SAMPLE DATA FILES (BONOBO)

Data files from the matching-to-sample task contain the following columns: 
1- Freq_correct: The frequency of correct trials calculated over the last 20 
trials that took place. For the first 20 trials, this is calculated over the 
number of trials that is available (e.g. 1 trial in trial 1, 2 trials in 
trial 2, etc.). This number resets when a new working session is started. 
2-Subject: The ape that is taking part in the experiment. 
3-Experiment: The experiment that the current trial is part of. 
4-Date:The date at which the trial takes place. 
5-Timestamp: The time at which the trial takes place. Timestamps are recorded 
at the start of the trial. 
6-Trial: The trial number within the current working session. 
7-Delay: The delay that was used for the current trial in seconds. 
8-Sample: The sample that was used for the current trial. 
9-Left_item: The response option on the left side of the screen. 
10-Right_item: The response optoin on the right side of the screen. 
11-Is_correct: Did the ape give a correct response in the current trial. 

DELAYED MATCHING-TO-SAMPLE DATA FILES  (BONOBO)

Data files from the delayed matching-to-sample task contain the following columns: 
1- Freq_correct: The frequency of correct trials calculated over the last 20 
trials that took place. For the first 20 trials, this is calculated over the 
number of trials that is available (e.g. 1 trial in trial 1, 2 trials in 
trial 2, etc.). This number resets when a new working session is started. 
2-Subject: The ape that is taking part in the experiment. 
3-Experiment: The experiment that the current trial is part of. 
4-Date:The date at which the trial takes place. 
5-Timestamp: The time at which the trial takes place. Timestamps are recorded 
at the start of the trial. 
6-Trial: The trial number within the current working session. 
7-Delay: The delay that was used for the current trial in seconds. 
8-Sample: The sample that was used for the current trial. 
9-Left_item: The response option on the left side of the screen. 
10-Right_item: The response optoin on the right side of the screen. 
11-Is_correct: Did the ape give a correct response in the current trial. 


SEQUENCE DISCRIMINATION DATA  FILES (BONOBO)

Data files from sequence discrimination task contain the following columns: 
1- Freq_correct: The frequency of correct trials calculated over the last 20 
trials that took place. For the first 20 trials, this is calculated over the 
number of trials that is available (e.g. 1 trial in trial 1, 2 trials in 
trial 2, etc.). This number resets when a new working session is started. 
2-Subject: The ape that is taking part in the experiment. 
3-Experiment: The experiment that the current trial is part of. 
4-Date:The date at which the trial takes place. 
5-Timestamp: The time at which the trial takes place. Timestamps are recorded 
at the start of the trial. 
6-Trial: The trial number within the current working session. 
7-Sequence: The sequence with which the ape is presented in the current trial.
8-Stimulus1:The colour of the first stimulus.
9-Stimulus2: The colour of the second stimulus.
10-Response: The response of the ape. 'Right' for the right button and 'left' for the left button. 
11-Is_correct: Did the ape give a correct response in the current trial. 


SEQUENCE DISCRIMINATION DATA FILE (HUMAN) 

The data file from the sequence discrimination task for human participants contains the 
following columns: 
1-1_trial: The trial number for participant 1. Repeated numbers are due to correction trials 
which do not count towards performance. 
2-1_stimulus: The squence that was presented for this trial for participant 1. 
3-1_response: The response that was given (right or left button) for participant 1. 
4-1_is_correct: Was the response for this trial correct for participant 1? 'TR' (true), 
'FALSE' (false) or 'None' (in the case of correction trials, when the answer does not count 
towards performance). 
5-2_trial: The trial number for participant 2. Repeated numbers are due to correction trials which 
do not count towards performance. 
6-2_stimulus: The squence that was presented for this trial for participant 2. 
7-2_response: The response that was given (right or left button) for participant 2. 
8-2_is_correct: Was the response for this trial correct for participant 2? 'TR' (true), 'FALSE' (false) 
or 'None' (in the case of correction trials, when the answer does not count towards performance). 
9-3_trial: The trial number for participant 3. Repeated numbers are due to correction trials which 
do not count towards performance. 
10-3_stimulus: The squence that was presented for this trial for participant 3. 
11-3_response: The response that was given (right or left button) for participant 3. 
12-3_is_correct: Was the response for this trial correct for participant 3? 'TR' (true), 'FALSE' (false) 
or 'None' (in the case of correction trials, when the answer does not count towards performance). 
13-4_trial: The trial number for participant 4. Repeated numbers are due to correction trials which 
do not count towards performance. 
14-4_stimulus: The squence that was presented for this trial for participant 4. 
15-4_response: The response that was given (right or left button) for participant 4. 
16-4_is_correct: Was the response for this trial correct for participant 4? 'TR' (true), 'FALSE' (false) 
or 'None' (in the case of correction trials, when the answer does not count towards performance). 
17-5_trial: The trial number for participant 5. Repeated numbers are due to correction trials which 
do not count towards performance. 
18-5_stimulus: The squence that was presented for this trial for participant 5. 
19-5_response: The response that was given (right or left button) for participant 5. 
20-5_is_correct: Was the response for this trial correct for participant 5? 'TR' (true), 'FALSE' (false) 
or 'None' (in the case of correction trials, when the answer does not count towards performance). 


TRACE MODEL TEST DATA FILES (BONOBO) 

Data files from trace model task contain the following columns: 
1- Freq_correct: The frequency of correct trials calculated over the last 20 trials that took place. For 
the first 20 trials, this is calculated over the number of trials that is available (e.g. 1 trial in 
trial 1, 2 trials in trial 2, etc.). This number resets when a new working session is started. 
2-Subject: The ape that is taking part in the experiment. 
3-Experiment: The experiment that the current trial is part of. 
4-Date:The date at which the trial takes place. 
5-Timestamp: The time at which the trial takes place. Timestamps are recorded at the start of the trial. 
6-Trial: The trial number within the current working session. 
7-Sample: The sample stimulus that was presented, indicated per object. 
8-Probe stimulus1: In the case of a probe trial, the first probe stimulus is 
indicated by object name. Otherwise 'none'. 
9-Probe_time1: In the case of a probe trial, the duration of the first probe stimulus is indicated. 
10-Probe_stimulus2: In the case of a probe trial, the second probe stimulus is 
indicated by object name. Otherwise 'none'. 
11- Probe_time2: In the case of a probe trial, the duration of the second probe stimulus is indicated. 
12-Option21: The response option #1 indicated by object. 
13-Option22: The response option #2 indicated by object. 
14-Option23: The response option #3 indicated by object. 
15-Option31: The response option #4 indicated by object. 
16-Option32: The response option #5 indicated by object. 
17-Option33: The response option #6 indicated by object. 
18-Response: The response of the bonobo, indicated by object name. 
19-Response_pos: The resposne of the bonobo, indicated with the position of the response. These numbers 
align with the option numbers of items 12-17 above. 
20-Is_correct: Was the response to the current trial correct? 'True', 'False' or 'None'. The latter 
is reserved for the case of probe trials. 
